# Supplementary material for: Schizophrenia-associated NRXN1 deletions induce developmental-timing- and cell-type-specific vulnerabilities in human brain organoids
Source: Nat Commun. 2023 Jun 24;14:3770. doi: 10.1038/s41467-023-39420-6 (PMC10290702; doi:10.1038/s41467-023-39420-6)
Supplement: Supplementary file 3 — Supplementary Data 1 [file 41467_2023_39420_MOESM3_ESM.xlsx]

## Sheet: sc-RNA
	Single-Cell RNA sequencing
	Time point (3 wk)	source	Line ID	Culture Batch #	Preparation	scRNAseq Batch	number cells analyzed
	d22	donor	Ctrl.2	1	Live	1	6931
	d22	donor	Ctrl.3	1	Live	1	6255
	d22	donor	NRXN1del2	1	Live	1	6102
	d22	donor	NRXN1del3	1	Live	1	6094
	d23	engineered	Flp (Ctrl)	3	Live	1	4093
	d23	engineered	Cre (Het)	3	Live	1	4765
	Time point (2 mo)	source	Line ID	Culture Batch #	Preparation	scRNAseq Batch	number cells analyzed
	d50	donor	Ctrl.2	3	Live	1	4266
	d50	donor	Ctrl.3	3	Live	1	6457
	d50	donor	NRXN1del2	3	Live	1	5202
	d50	donor	NRXN1del3	3	Live	1	4435
	d50	engineered	Flp (Ctrl)	1	Live	1	5061
	d50	engineered	Flp (Ctrl)	1	Methanol Fixed	2	4684
	d50	engineered	Cre (Het)	1	Live	1	4024
	d50	engineered	Cre (Het)	1	Methanol Fixed	2	7411
	Time point (3.5 mo)	source	Line ID	Culture Batch #	Preparation	scRNAseq Batch	number cells analyzed
	d100	donor	Ctrl.1	5	Methanol Fixed	2	7121
	d101	donor	Ctrl.2	1	Live	1	6562
	d101	donor	Ctrl.3	1	Live	1	4906
	d100	donor	Ctrl.4	3	Methanol Fixed	2	8444
	d100	donor	NRXN1del1	5	Methanol Fixed	2	8187
	d101	donor	NRXN1del2	1	Live	1	5522
	d101	donor	NRXN1del3	1	Live	1	4845
	d100	donor	NRXN1del4	3	Methanol Fixed	2	8979
	d100	engineered	Flp (Ctrl)	5	Methanol Fixed	2	8448
	d100	engineered	Cre (Het)	5	Methanol Fixed	2	8331
	d112	engineered	Flp (Ctrl)	1	Live	1	5025
	d112	engineered	Cre (Het)	1	Live	1	4816

## Sheet: Calcium Imaging 
	Calcium imaging
	Time point	source	Line ID	Batch #	n #	experiment/ prep
	d150-160	donor	Ctrl.3	5, 6	5	x-rhod-1 dye
	d150-160	donor	NRXN1del3	5, 6	5	x-rhod-1 dye
	d150-160	engineered	Flp (Ctrl)	6	6	x-rhod-1 dye
	d150-160	engineered	Cre (Het)	6	6	x-rhod-1 dye
	Time point	source	Line ID	Batch #	n #	experiment/ prep
	d109+ d115	donor	Ctrl.2	9	4	PTX-APV/CNQX (x-rhod-1 dye)
	Time point	source	Line ID	Batch #	n #	experiment/ prep
	d165-170	donor	Ctrl.2	9	2	NMDAR glycine stim (x-rhod-1 dye)
	d165-170	donor	Ctrl.2	9	2	NMDAR glycine-APV stim (x-rhod-1 dye)
	Time point	source	Line ID	Batch #	n #	experiment/ prep
	d119-125	donor	Ctrl.2	9	5	GCAMP
	d119-125	donor	NRXN1del2	9	5	GCAMP
	Time point	source	Line ID	Batch #	n #	experiment/ prep
	d122-130	donor	Ctrl.2	10	5	NMDAR glycine stim (GCAMP)
	d122-130	donor	NRXN1del2	10	5	NMDAR glycine stim (GCAMP)
	*4-6 FOV were captured for each organoid

## Sheet: IHC
	Immunohistochemistry
	Time point	source	Line ID	Batch #
	d21, d50, d100, d150	donor	Ctrl.1	1,2,3
	d21, d50, d100, d150	donor	Ctrl.2	1,2,3
	d21, d50, d100, d150	donor	Ctrl.3	1,2,3
	d21, d50, d100, d150	donor	NRXN1del1	1,2,3
	d21, d50, d100, d150	donor	NRXN1del2	1,2,3
	d21, d50, d100, d150	donor	NRXN1del3	1,2,3
	d21, d50, d100, d150	engineered	Flp (Ctrl)	1,2,3
	d21, d50, d100, d150	engineered	Cre (Het)	1,2,3
