# Supplementary material for: Schizophrenia-associated NRXN1 deletions induce developmental-timing- and cell-type-specific vulnerabilities in human brain organoids
Source: Nat Commun. 2023 Jun 24;14:3770. doi: 10.1038/s41467-023-39420-6 (PMC10290702; doi:10.1038/s41467-023-39420-6)
Supplement: Supplementary file 4 — Supplementary Data 2 [file 41467_2023_39420_MOESM4_ESM.xlsx]

## Sheet: filtered
names	logfoldchanges	pvals_adj	cell_type	comparison	timepoint
FABP7	-1.19448	2.91315e-13	Astroglia	Engineered-Cre_vs_Engineered-Flp	3.5 mo
FOS	-2.24408	1.50131e-11	Astroglia	Engineered-Cre_vs_Engineered-Flp	3.5 mo
SYT11	-0.499437	2.22117e-10	Astroglia	Engineered-Cre_vs_Engineered-Flp	3.5 mo
CRYAB	1.70477	3.34826e-10	Astroglia	Engineered-Cre_vs_Engineered-Flp	3.5 mo
CFL1	-0.43272	4.05599e-10	Astroglia	Engineered-Cre_vs_Engineered-Flp	3.5 mo
NR2F1	-0.436299	1.41436e-09	Astroglia	Engineered-Cre_vs_Engineered-Flp	3.5 mo
SOX2	-0.466186	3.57746e-09	Astroglia	Engineered-Cre_vs_Engineered-Flp	3.5 mo
TUBB2B	-0.613401	3.32991e-08	Astroglia	Engineered-Cre_vs_Engineered-Flp	3.5 mo
BCAN	-0.869569	3.63132e-08	Astroglia	Engineered-Cre_vs_Engineered-Flp	3.5 mo
HES5	1.64104	5.88172e-08	Astroglia	Engineered-Cre_vs_Engineered-Flp	3.5 mo
TUBA1A	-0.299663	6.33345e-08	Astroglia	Engineered-Cre_vs_Engineered-Flp	3.5 mo
PSAP	0.377358	4.42175e-07	Astroglia	Engineered-Cre_vs_Engineered-Flp	3.5 mo
NR2F2	-0.435887	4.42175e-07	Astroglia	Engineered-Cre_vs_Engineered-Flp	3.5 mo
TRIP11	1.37865	6.08675e-06	Astroglia	Engineered-Cre_vs_Engineered-Flp	3.5 mo
PPIA	-0.498016	8.38461e-06	Astroglia	Engineered-Cre_vs_Engineered-Flp	3.5 mo
HSP90AB1	0.257637	8.67389e-06	Astroglia	Engineered-Cre_vs_Engineered-Flp	3.5 mo
MALAT1	0.37306	1.61122e-05	Astroglia	Engineered-Cre_vs_Engineered-Flp	3.5 mo
TTC3	0.363822	1.61122e-05	Astroglia	Engineered-Cre_vs_Engineered-Flp	3.5 mo
FAM107A	-1.45283	1.61122e-05	Astroglia	Engineered-Cre_vs_Engineered-Flp	3.5 mo
RBM3	-1.31261	2.12938e-05	Astroglia	Engineered-Cre_vs_Engineered-Flp	3.5 mo
UBC	-0.430556	2.65104e-05	Astroglia	Engineered-Cre_vs_Engineered-Flp	3.5 mo
IRX2	-1.20624	3.7339e-05	Astroglia	Engineered-Cre_vs_Engineered-Flp	3.5 mo
SPTAN1	-0.544049	3.8124e-05	Astroglia	Engineered-Cre_vs_Engineered-Flp	3.5 mo
HNRNPA2B1	0.362811	4.79755e-05	Astroglia	Engineered-Cre_vs_Engineered-Flp	3.5 mo
ID4	-0.582424	5.10433e-05	Astroglia	Engineered-Cre_vs_Engineered-Flp	3.5 mo
CXCR4	-1.36047	7.01424e-05	Astroglia	Engineered-Cre_vs_Engineered-Flp	3.5 mo
CST3	-0.972957	7.51332e-05	Astroglia	Engineered-Cre_vs_Engineered-Flp	3.5 mo
TCF4	-0.844501	8.67291e-05	Astroglia	Engineered-Cre_vs_Engineered-Flp	3.5 mo
IRX5	-0.902067	8.67291e-05	Astroglia	Engineered-Cre_vs_Engineered-Flp	3.5 mo
FXR1	0.526259	9.02266e-05	Astroglia	Engineered-Cre_vs_Engineered-Flp	3.5 mo
IER2	-1.32441	9.11049e-05	Astroglia	Engineered-Cre_vs_Engineered-Flp	3.5 mo
LRP1	-0.933421	9.30879e-05	Astroglia	Engineered-Cre_vs_Engineered-Flp	3.5 mo
SOX21	-1.14284	0.000103957	Astroglia	Engineered-Cre_vs_Engineered-Flp	3.5 mo
EPHB1	-1.29815	0.000109489	Astroglia	Engineered-Cre_vs_Engineered-Flp	3.5 mo
CNN3	-0.581001	0.000214627	Astroglia	Engineered-Cre_vs_Engineered-Flp	3.5 mo
NRCAM	0.968381	0.000284065	Astroglia	Engineered-Cre_vs_Engineered-Flp	3.5 mo
HNRNPK	-0.375895	0.000297624	Astroglia	Engineered-Cre_vs_Engineered-Flp	3.5 mo
KCNN3	-1.15434	0.000307464	Astroglia	Engineered-Cre_vs_Engineered-Flp	3.5 mo
TUBB2A	-0.39827	0.000340488	Astroglia	Engineered-Cre_vs_Engineered-Flp	3.5 mo
BTG2	-0.910644	0.000559903	Astroglia	Engineered-Cre_vs_Engineered-Flp	3.5 mo
SLC1A3	-0.285961	0.00058651	Astroglia	Engineered-Cre_vs_Engineered-Flp	3.5 mo
IFRD1	1.09178	0.000609184	Astroglia	Engineered-Cre_vs_Engineered-Flp	3.5 mo
AKAP9	0.831032	0.000710362	Astroglia	Engineered-Cre_vs_Engineered-Flp	3.5 mo
URI1	0.626481	0.00103773	Astroglia	Engineered-Cre_vs_Engineered-Flp	3.5 mo
RGMA	-0.893578	0.00117102	Astroglia	Engineered-Cre_vs_Engineered-Flp	3.5 mo
NTRK2	-0.338487	0.00122159	Astroglia	Engineered-Cre_vs_Engineered-Flp	3.5 mo
HMGB1	0.318671	0.00128478	Astroglia	Engineered-Cre_vs_Engineered-Flp	3.5 mo
MAP9	0.655245	0.00144203	Astroglia	Engineered-Cre_vs_Engineered-Flp	3.5 mo
CLSTN1	-0.55086	0.00144203	Astroglia	Engineered-Cre_vs_Engineered-Flp	3.5 mo
UCHL1	0.4701	0.00150486	Astroglia	Engineered-Cre_vs_Engineered-Flp	3.5 mo
ATP1B2	-0.859615	0.00152326	Astroglia	Engineered-Cre_vs_Engineered-Flp	3.5 mo
LGR4	-1.07687	0.00187274	Astroglia	Engineered-Cre_vs_Engineered-Flp	3.5 mo
PTCH1	-1.03783	0.00190736	Astroglia	Engineered-Cre_vs_Engineered-Flp	3.5 mo
CACYBP	0.711784	0.00203555	Astroglia	Engineered-Cre_vs_Engineered-Flp	3.5 mo
TMOD2	0.95333	0.00220147	Astroglia	Engineered-Cre_vs_Engineered-Flp	3.5 mo
GNAI2	-0.343486	0.00263007	Astroglia	Engineered-Cre_vs_Engineered-Flp	3.5 mo
DBI	-0.82061	0.00272048	Astroglia	Engineered-Cre_vs_Engineered-Flp	3.5 mo
LRP2	-0.977851	0.0031731	Astroglia	Engineered-Cre_vs_Engineered-Flp	3.5 mo
NCAM1	-0.733768	0.00347388	Astroglia	Engineered-Cre_vs_Engineered-Flp	3.5 mo
CKB	-0.340794	0.00395989	Astroglia	Engineered-Cre_vs_Engineered-Flp	3.5 mo
CPEB4	-0.934426	0.0041149	Astroglia	Engineered-Cre_vs_Engineered-Flp	3.5 mo
MAP2	-0.2375	0.00466155	Astroglia	Engineered-Cre_vs_Engineered-Flp	3.5 mo
AGRN	-1.04626	0.00544354	Astroglia	Engineered-Cre_vs_Engineered-Flp	3.5 mo
PTGES3	0.195594	0.00545963	Astroglia	Engineered-Cre_vs_Engineered-Flp	3.5 mo
RTN4	-0.359399	0.00634465	Astroglia	Engineered-Cre_vs_Engineered-Flp	3.5 mo
AUTS2	-0.76544	0.00697872	Astroglia	Engineered-Cre_vs_Engineered-Flp	3.5 mo
NOTCH1	-1.07906	0.00832105	Astroglia	Engineered-Cre_vs_Engineered-Flp	3.5 mo
ABAT	-0.532469	0.00855527	Astroglia	Engineered-Cre_vs_Engineered-Flp	3.5 mo
SOX9	-0.525145	0.00875403	Astroglia	Engineered-Cre_vs_Engineered-Flp	3.5 mo
DAG1	-0.864624	0.00939656	Astroglia	Engineered-Cre_vs_Engineered-Flp	3.5 mo
EPHB3	-1.15881	0.00947944	Astroglia	Engineered-Cre_vs_Engineered-Flp	3.5 mo
IRS2	-1.19228	0.00997347	Astroglia	Engineered-Cre_vs_Engineered-Flp	3.5 mo
ZBTB18	-1.03613	0.0119295	Astroglia	Engineered-Cre_vs_Engineered-Flp	3.5 mo
KCND3	-1.1671	0.0119295	Astroglia	Engineered-Cre_vs_Engineered-Flp	3.5 mo
KHSRP	-0.942965	0.0127834	Astroglia	Engineered-Cre_vs_Engineered-Flp	3.5 mo
SOD1	0.481078	0.0138255	Astroglia	Engineered-Cre_vs_Engineered-Flp	3.5 mo
TRIM9	-0.860131	0.0144979	Astroglia	Engineered-Cre_vs_Engineered-Flp	3.5 mo
SALL1	-1.03826	0.0155268	Astroglia	Engineered-Cre_vs_Engineered-Flp	3.5 mo
FOXB1	-0.985502	0.0167382	Astroglia	Engineered-Cre_vs_Engineered-Flp	3.5 mo
ATP2B4	-0.735693	0.0176179	Astroglia	Engineered-Cre_vs_Engineered-Flp	3.5 mo
DYNC1H1	-0.63111	0.0177705	Astroglia	Engineered-Cre_vs_Engineered-Flp	3.5 mo
EPHB2	-0.838449	0.0198741	Astroglia	Engineered-Cre_vs_Engineered-Flp	3.5 mo
MDH1	0.758923	0.0201474	Astroglia	Engineered-Cre_vs_Engineered-Flp	3.5 mo
FKBP4	0.813604	0.0213645	Astroglia	Engineered-Cre_vs_Engineered-Flp	3.5 mo
MYO10	0.588526	0.0225874	Astroglia	Engineered-Cre_vs_Engineered-Flp	3.5 mo
PBX1	-0.589979	0.0231764	Astroglia	Engineered-Cre_vs_Engineered-Flp	3.5 mo
ACTN4	-0.788338	0.0233111	Astroglia	Engineered-Cre_vs_Engineered-Flp	3.5 mo
METRN	-0.394482	0.0245364	Astroglia	Engineered-Cre_vs_Engineered-Flp	3.5 mo
FGFR3	-0.982296	0.0270014	Astroglia	Engineered-Cre_vs_Engineered-Flp	3.5 mo
ADGRG1	-0.768492	0.0276389	Astroglia	Engineered-Cre_vs_Engineered-Flp	3.5 mo
NFIB	-0.473125	0.028278	Astroglia	Engineered-Cre_vs_Engineered-Flp	3.5 mo
CADM1	-0.942871	0.028278	Astroglia	Engineered-Cre_vs_Engineered-Flp	3.5 mo
CELSR2	-1.01382	0.0322601	Astroglia	Engineered-Cre_vs_Engineered-Flp	3.5 mo
GTF2I	0.491326	0.0342011	Astroglia	Engineered-Cre_vs_Engineered-Flp	3.5 mo
ACO2	0.864369	0.0345461	Astroglia	Engineered-Cre_vs_Engineered-Flp	3.5 mo
PTK2	0.615206	0.0357481	Astroglia	Engineered-Cre_vs_Engineered-Flp	3.5 mo
QKI	-0.114837	0.042513	Astroglia	Engineered-Cre_vs_Engineered-Flp	3.5 mo
GPM6A	-0.267606	0.043865	Astroglia	Engineered-Cre_vs_Engineered-Flp	3.5 mo
PLXNB2	-1.10586	0.0461239	Astroglia	Engineered-Cre_vs_Engineered-Flp	3.5 mo
GOLGA4	0.69956	0.0484735	Astroglia	Engineered-Cre_vs_Engineered-Flp	3.5 mo
FZD3	-0.350088	0.0489713	Astroglia	Engineered-Cre_vs_Engineered-Flp	3.5 mo
MALAT1	0.631423	3.08153e-21	CN1	Engineered-Cre_vs_Engineered-Flp	3.5 mo
ACTB	-0.334695	2.07875e-12	CN1	Engineered-Cre_vs_Engineered-Flp	3.5 mo
VIM	-0.973367	1.05084e-10	CN1	Engineered-Cre_vs_Engineered-Flp	3.5 mo
CLSTN1	-1.06085	3.45273e-09	CN1	Engineered-Cre_vs_Engineered-Flp	3.5 mo
SV2A	-1.31779	6.6684e-09	CN1	Engineered-Cre_vs_Engineered-Flp	3.5 mo
TTYH1	-1.56016	1.86819e-07	CN1	Engineered-Cre_vs_Engineered-Flp	3.5 mo
CHL1	-0.897754	1.34884e-06	CN1	Engineered-Cre_vs_Engineered-Flp	3.5 mo
CAMK2N1	-0.62534	1.96883e-06	CN1	Engineered-Cre_vs_Engineered-Flp	3.5 mo
NPTN	-1.37757	2.11755e-06	CN1	Engineered-Cre_vs_Engineered-Flp	3.5 mo
SYT11	-1.07409	3.89905e-06	CN1	Engineered-Cre_vs_Engineered-Flp	3.5 mo
ENAH	-0.870936	5.87033e-06	CN1	Engineered-Cre_vs_Engineered-Flp	3.5 mo
CRMP1	-0.542279	7.87303e-06	CN1	Engineered-Cre_vs_Engineered-Flp	3.5 mo
MAP2	-0.363764	9.21525e-06	CN1	Engineered-Cre_vs_Engineered-Flp	3.5 mo
FOS	-2.36105	4.01369e-05	CN1	Engineered-Cre_vs_Engineered-Flp	3.5 mo
MAP1B	-0.305793	4.68601e-05	CN1	Engineered-Cre_vs_Engineered-Flp	3.5 mo
SOX11	-0.723711	8.90349e-05	CN1	Engineered-Cre_vs_Engineered-Flp	3.5 mo
DYNC1H1	-0.82665	9.51879e-05	CN1	Engineered-Cre_vs_Engineered-Flp	3.5 mo
CDK5R1	-1.08046	9.51879e-05	CN1	Engineered-Cre_vs_Engineered-Flp	3.5 mo
FXR1	0.915146	0.0001159	CN1	Engineered-Cre_vs_Engineered-Flp	3.5 mo
GRIA2	0.861073	0.000133351	CN1	Engineered-Cre_vs_Engineered-Flp	3.5 mo
CDC42	-0.295941	0.000153776	CN1	Engineered-Cre_vs_Engineered-Flp	3.5 mo
BASP1	-0.188098	0.000167893	CN1	Engineered-Cre_vs_Engineered-Flp	3.5 mo
EIF5A	-0.793566	0.00033496	CN1	Engineered-Cre_vs_Engineered-Flp	3.5 mo
DPYSL5	-0.966682	0.000498717	CN1	Engineered-Cre_vs_Engineered-Flp	3.5 mo
STMN1	-0.202403	0.000552108	CN1	Engineered-Cre_vs_Engineered-Flp	3.5 mo
NCAM1	-0.531252	0.000568125	CN1	Engineered-Cre_vs_Engineered-Flp	3.5 mo
LMX1B	-1.17462	0.00104158	CN1	Engineered-Cre_vs_Engineered-Flp	3.5 mo
GNAS	-0.184058	0.00117012	CN1	Engineered-Cre_vs_Engineered-Flp	3.5 mo
CST3	-1.14542	0.00127498	CN1	Engineered-Cre_vs_Engineered-Flp	3.5 mo
XRCC5	-0.257865	0.00174079	CN1	Engineered-Cre_vs_Engineered-Flp	3.5 mo
DPYSL3	-0.384576	0.00201321	CN1	Engineered-Cre_vs_Engineered-Flp	3.5 mo
TUBB2A	-0.267461	0.00201368	CN1	Engineered-Cre_vs_Engineered-Flp	3.5 mo
INA	-0.246237	0.00269427	CN1	Engineered-Cre_vs_Engineered-Flp	3.5 mo
ADGRL1	-1.11328	0.00521697	CN1	Engineered-Cre_vs_Engineered-Flp	3.5 mo
SDC3	-0.940245	0.00991678	CN1	Engineered-Cre_vs_Engineered-Flp	3.5 mo
FABP7	-1.12744	0.0122938	CN1	Engineered-Cre_vs_Engineered-Flp	3.5 mo
NR2F2	-0.539438	0.0124734	CN1	Engineered-Cre_vs_Engineered-Flp	3.5 mo
CADM2	1.02855	0.0136536	CN1	Engineered-Cre_vs_Engineered-Flp	3.5 mo
ACTG1	-0.163653	0.0136536	CN1	Engineered-Cre_vs_Engineered-Flp	3.5 mo
FUS	-0.536776	0.0148086	CN1	Engineered-Cre_vs_Engineered-Flp	3.5 mo
HNRNPK	-0.388883	0.0155769	CN1	Engineered-Cre_vs_Engineered-Flp	3.5 mo
HNRNPR	-0.0785122	0.017031	CN1	Engineered-Cre_vs_Engineered-Flp	3.5 mo
CRYAB	1.10984	0.0181075	CN1	Engineered-Cre_vs_Engineered-Flp	3.5 mo
EEF2	-0.364411	0.0181075	CN1	Engineered-Cre_vs_Engineered-Flp	3.5 mo
ARHGAP35	-0.917871	0.0189156	CN1	Engineered-Cre_vs_Engineered-Flp	3.5 mo
KIDINS220	-0.261634	0.020139	CN1	Engineered-Cre_vs_Engineered-Flp	3.5 mo
CLTC	-0.55942	0.0210961	CN1	Engineered-Cre_vs_Engineered-Flp	3.5 mo
ARL8A	-0.624291	0.0216375	CN1	Engineered-Cre_vs_Engineered-Flp	3.5 mo
PPIA	-0.515125	0.0223448	CN1	Engineered-Cre_vs_Engineered-Flp	3.5 mo
DPYSL2	-0.397989	0.0275913	CN1	Engineered-Cre_vs_Engineered-Flp	3.5 mo
SYT13	-0.900258	0.0278992	CN1	Engineered-Cre_vs_Engineered-Flp	3.5 mo
ANK2	-0.68554	0.0291009	CN1	Engineered-Cre_vs_Engineered-Flp	3.5 mo
NCS1	-0.785176	0.0300865	CN1	Engineered-Cre_vs_Engineered-Flp	3.5 mo
CKB	-0.597639	0.0322739	CN1	Engineered-Cre_vs_Engineered-Flp	3.5 mo
TUBA1A	-0.215675	0.0381235	CN1	Engineered-Cre_vs_Engineered-Flp	3.5 mo
RAC3	-0.767265	0.0383767	CN1	Engineered-Cre_vs_Engineered-Flp	3.5 mo
ATP6AP2	-0.619515	0.041418	CN1	Engineered-Cre_vs_Engineered-Flp	3.5 mo
YBX1	-0.133552	0.0437798	CN1	Engineered-Cre_vs_Engineered-Flp	3.5 mo
UFL1	0.979442	0.0449579	CN1	Engineered-Cre_vs_Engineered-Flp	3.5 mo
AKAP9	0.518589	0.0454431	CN1	Engineered-Cre_vs_Engineered-Flp	3.5 mo
MALAT1	1.54342	0.00042509	CN2	Engineered-Cre_vs_Engineered-Flp	3.5 mo
PPIA	-1.67674	0.00042509	CN2	Engineered-Cre_vs_Engineered-Flp	3.5 mo
HSP90AB1	0.480489	0.0488547	CN2	Engineered-Cre_vs_Engineered-Flp	3.5 mo
TUBB2B	-0.878168	0.0488547	CN2	Engineered-Cre_vs_Engineered-Flp	3.5 mo
ACTB	-0.776007	9.49226e-14	CN3	Engineered-Cre_vs_Engineered-Flp	3.5 mo
ATXN10	-1.42916	1.49588e-08	CN3	Engineered-Cre_vs_Engineered-Flp	3.5 mo
SFPQ	-0.847605	5.22468e-07	CN3	Engineered-Cre_vs_Engineered-Flp	3.5 mo
ACTG1	-0.43824	7.63696e-07	CN3	Engineered-Cre_vs_Engineered-Flp	3.5 mo
HMGB1	-0.416299	1.7056e-06	CN3	Engineered-Cre_vs_Engineered-Flp	3.5 mo
TMOD2	-1.19827	2.19415e-06	CN3	Engineered-Cre_vs_Engineered-Flp	3.5 mo
HNRNPA2B1	-0.602457	6.37217e-06	CN3	Engineered-Cre_vs_Engineered-Flp	3.5 mo
FOXG1	2.48955	1.07087e-05	CN3	Engineered-Cre_vs_Engineered-Flp	3.5 mo
INA	-0.523029	1.75781e-05	CN3	Engineered-Cre_vs_Engineered-Flp	3.5 mo
STMN1	-0.373153	4.23843e-05	CN3	Engineered-Cre_vs_Engineered-Flp	3.5 mo
NSG1	-0.802414	8.78538e-05	CN3	Engineered-Cre_vs_Engineered-Flp	3.5 mo
CHL1	-1.20604	0.00010164	CN3	Engineered-Cre_vs_Engineered-Flp	3.5 mo
KIFAP3	-0.737845	0.000124955	CN3	Engineered-Cre_vs_Engineered-Flp	3.5 mo
VIM	-1.65256	0.000130359	CN3	Engineered-Cre_vs_Engineered-Flp	3.5 mo
NAP1L4	-0.891481	0.000133971	CN3	Engineered-Cre_vs_Engineered-Flp	3.5 mo
BASP1	-0.262735	0.000213343	CN3	Engineered-Cre_vs_Engineered-Flp	3.5 mo
HNRNPU	-0.365196	0.000213446	CN3	Engineered-Cre_vs_Engineered-Flp	3.5 mo
NREP	-0.609895	0.000388116	CN3	Engineered-Cre_vs_Engineered-Flp	3.5 mo
CLSTN1	-0.86972	0.000454439	CN3	Engineered-Cre_vs_Engineered-Flp	3.5 mo
VAMP2	0.479481	0.000463806	CN3	Engineered-Cre_vs_Engineered-Flp	3.5 mo
RACK1	0.610352	0.000530598	CN3	Engineered-Cre_vs_Engineered-Flp	3.5 mo
STMN2	-0.420742	0.000535395	CN3	Engineered-Cre_vs_Engineered-Flp	3.5 mo
RERE	-0.772635	0.000620012	CN3	Engineered-Cre_vs_Engineered-Flp	3.5 mo
NDFIP1	-0.146069	0.00106792	CN3	Engineered-Cre_vs_Engineered-Flp	3.5 mo
PRKAR2B	-0.848211	0.00106792	CN3	Engineered-Cre_vs_Engineered-Flp	3.5 mo
PTPRA	-0.70197	0.00139358	CN3	Engineered-Cre_vs_Engineered-Flp	3.5 mo
KIF1B	-0.319401	0.00142625	CN3	Engineered-Cre_vs_Engineered-Flp	3.5 mo
NRCAM	-1.18709	0.00175866	CN3	Engineered-Cre_vs_Engineered-Flp	3.5 mo
NSF	-1.00789	0.0019998	CN3	Engineered-Cre_vs_Engineered-Flp	3.5 mo
HMGB2	1.72558	0.00201774	CN3	Engineered-Cre_vs_Engineered-Flp	3.5 mo
RAC3	-0.958703	0.00201774	CN3	Engineered-Cre_vs_Engineered-Flp	3.5 mo
TUBB2A	-0.402652	0.00366261	CN3	Engineered-Cre_vs_Engineered-Flp	3.5 mo
PBX3	-1.53395	0.0038414	CN3	Engineered-Cre_vs_Engineered-Flp	3.5 mo
DPYSL5	-0.971325	0.00404269	CN3	Engineered-Cre_vs_Engineered-Flp	3.5 mo
CASK	-0.987095	0.00435121	CN3	Engineered-Cre_vs_Engineered-Flp	3.5 mo
EFNB2	1.52126	0.00478686	CN3	Engineered-Cre_vs_Engineered-Flp	3.5 mo
HIPK2	-1.32956	0.00478686	CN3	Engineered-Cre_vs_Engineered-Flp	3.5 mo
NEGR1	-0.974159	0.00716631	CN3	Engineered-Cre_vs_Engineered-Flp	3.5 mo
CAMK2B	-1.09118	0.00770932	CN3	Engineered-Cre_vs_Engineered-Flp	3.5 mo
PIN1	-0.897936	0.00771488	CN3	Engineered-Cre_vs_Engineered-Flp	3.5 mo
NEFL	-1.49277	0.00836002	CN3	Engineered-Cre_vs_Engineered-Flp	3.5 mo
SF3A2	1.41611	0.0106601	CN3	Engineered-Cre_vs_Engineered-Flp	3.5 mo
HNRNPA3	-0.384469	0.0106601	CN3	Engineered-Cre_vs_Engineered-Flp	3.5 mo
NAP1L1	0.758577	0.011991	CN3	Engineered-Cre_vs_Engineered-Flp	3.5 mo
NDN	-0.770773	0.0121383	CN3	Engineered-Cre_vs_Engineered-Flp	3.5 mo
DRAXIN	1.39686	0.0140993	CN3	Engineered-Cre_vs_Engineered-Flp	3.5 mo
CD200	-0.934516	0.0152812	CN3	Engineered-Cre_vs_Engineered-Flp	3.5 mo
CHD5	-0.967105	0.0153065	CN3	Engineered-Cre_vs_Engineered-Flp	3.5 mo
PAK3	-1.15783	0.0161807	CN3	Engineered-Cre_vs_Engineered-Flp	3.5 mo
EEF1A2	0.990974	0.0189495	CN3	Engineered-Cre_vs_Engineered-Flp	3.5 mo
MAP6	-0.757038	0.0189495	CN3	Engineered-Cre_vs_Engineered-Flp	3.5 mo
NRXN1	-0.551326	0.0198957	CN3	Engineered-Cre_vs_Engineered-Flp	3.5 mo
IRX3	-1.53764	0.0212421	CN3	Engineered-Cre_vs_Engineered-Flp	3.5 mo
ACADM	-1.27978	0.0214139	CN3	Engineered-Cre_vs_Engineered-Flp	3.5 mo
SYT11	0.667374	0.0245048	CN3	Engineered-Cre_vs_Engineered-Flp	3.5 mo
GAP43	-0.760617	0.0245048	CN3	Engineered-Cre_vs_Engineered-Flp	3.5 mo
PRDX2	-0.476551	0.0275718	CN3	Engineered-Cre_vs_Engineered-Flp	3.5 mo
NLRP1	-0.662926	0.0275718	CN3	Engineered-Cre_vs_Engineered-Flp	3.5 mo
RUFY3	-0.527932	0.0284219	CN3	Engineered-Cre_vs_Engineered-Flp	3.5 mo
DYNC1I2	-0.414607	0.0297286	CN3	Engineered-Cre_vs_Engineered-Flp	3.5 mo
CNIH2	-0.975293	0.0307174	CN3	Engineered-Cre_vs_Engineered-Flp	3.5 mo
DDX6	0.719152	0.0327811	CN3	Engineered-Cre_vs_Engineered-Flp	3.5 mo
EIF4A3	1.26363	0.035208	CN3	Engineered-Cre_vs_Engineered-Flp	3.5 mo
ARHGDIA	1.10469	0.0354234	CN3	Engineered-Cre_vs_Engineered-Flp	3.5 mo
PCDH9	-1.19724	0.0363954	CN3	Engineered-Cre_vs_Engineered-Flp	3.5 mo
SPTBN1	-0.613038	0.03659	CN3	Engineered-Cre_vs_Engineered-Flp	3.5 mo
ACTL6B	-1.00328	0.0427656	CN3	Engineered-Cre_vs_Engineered-Flp	3.5 mo
NFIX	4.82565	6.47037e-24	CN4	Engineered-Cre_vs_Engineered-Flp	3.5 mo
CNTNAP2	-2.21523	2.59741e-09	CN4	Engineered-Cre_vs_Engineered-Flp	3.5 mo
SLA	2.03992	2.87441e-08	CN4	Engineered-Cre_vs_Engineered-Flp	3.5 mo
CACNA1A	-3.29539	3.0472e-08	CN4	Engineered-Cre_vs_Engineered-Flp	3.5 mo
ZBTB18	2.15471	1.8496e-07	CN4	Engineered-Cre_vs_Engineered-Flp	3.5 mo
ID2	2.73001	5.52456e-07	CN4	Engineered-Cre_vs_Engineered-Flp	3.5 mo
PLK2	2.79594	1.38565e-06	CN4	Engineered-Cre_vs_Engineered-Flp	3.5 mo
SLC38A1	-2.67445	3.11491e-06	CN4	Engineered-Cre_vs_Engineered-Flp	3.5 mo
ADRA2A	2.59855	5.11019e-05	CN4	Engineered-Cre_vs_Engineered-Flp	3.5 mo
MEF2C	2.53157	0.000121184	CN4	Engineered-Cre_vs_Engineered-Flp	3.5 mo
MAPK10	-2.65773	0.000156301	CN4	Engineered-Cre_vs_Engineered-Flp	3.5 mo
LRRC7	1.33228	0.000253328	CN4	Engineered-Cre_vs_Engineered-Flp	3.5 mo
FOXO6	2.16482	0.000262486	CN4	Engineered-Cre_vs_Engineered-Flp	3.5 mo
SYNE2	2.15057	0.000307298	CN4	Engineered-Cre_vs_Engineered-Flp	3.5 mo
TUBA1A	0.290314	0.000312409	CN4	Engineered-Cre_vs_Engineered-Flp	3.5 mo
SSTR2	2.13183	0.000405675	CN4	Engineered-Cre_vs_Engineered-Flp	3.5 mo
SLC1A2	-1.65184	0.000473187	CN4	Engineered-Cre_vs_Engineered-Flp	3.5 mo
NR4A2	2.47462	0.000777416	CN4	Engineered-Cre_vs_Engineered-Flp	3.5 mo
CPE	-0.47046	0.000778263	CN4	Engineered-Cre_vs_Engineered-Flp	3.5 mo
SYT11	0.974363	0.000782499	CN4	Engineered-Cre_vs_Engineered-Flp	3.5 mo
CAMK2D	-2.78446	0.000824054	CN4	Engineered-Cre_vs_Engineered-Flp	3.5 mo
NEUROD2	1.02975	0.00219313	CN4	Engineered-Cre_vs_Engineered-Flp	3.5 mo
NRP2	-2.12637	0.00282705	CN4	Engineered-Cre_vs_Engineered-Flp	3.5 mo
DCC	-1.98463	0.00320143	CN4	Engineered-Cre_vs_Engineered-Flp	3.5 mo
MACO1	1.23794	0.00467082	CN4	Engineered-Cre_vs_Engineered-Flp	3.5 mo
SLC8A1	-1.53723	0.00468151	CN4	Engineered-Cre_vs_Engineered-Flp	3.5 mo
PSMC2	1.74872	0.0076676	CN4	Engineered-Cre_vs_Engineered-Flp	3.5 mo
GNAS	-0.365032	0.00881267	CN4	Engineered-Cre_vs_Engineered-Flp	3.5 mo
SYT13	-1.88327	0.0133976	CN4	Engineered-Cre_vs_Engineered-Flp	3.5 mo
GABBR2	-1.71627	0.0133976	CN4	Engineered-Cre_vs_Engineered-Flp	3.5 mo
BCHE	-2.30661	0.0145506	CN4	Engineered-Cre_vs_Engineered-Flp	3.5 mo
TAGLN3	-0.837623	0.0169695	CN4	Engineered-Cre_vs_Engineered-Flp	3.5 mo
GPRIN3	1.95397	0.0193652	CN4	Engineered-Cre_vs_Engineered-Flp	3.5 mo
RERE	-0.707196	0.0193652	CN4	Engineered-Cre_vs_Engineered-Flp	3.5 mo
AFDN	0.87083	0.0202822	CN4	Engineered-Cre_vs_Engineered-Flp	3.5 mo
SPEN	1.15163	0.0207473	CN4	Engineered-Cre_vs_Engineered-Flp	3.5 mo
RDX	-1.65836	0.0207473	CN4	Engineered-Cre_vs_Engineered-Flp	3.5 mo
YBX1	0.268553	0.0217261	CN4	Engineered-Cre_vs_Engineered-Flp	3.5 mo
TMEM50A	0.577947	0.0246855	CN4	Engineered-Cre_vs_Engineered-Flp	3.5 mo
SRRT	1.51674	0.0246855	CN4	Engineered-Cre_vs_Engineered-Flp	3.5 mo
ENAH	0.957379	0.0246855	CN4	Engineered-Cre_vs_Engineered-Flp	3.5 mo
BLOC1S1	-1.32144	0.0273772	CN4	Engineered-Cre_vs_Engineered-Flp	3.5 mo
AAK1	-1.17797	0.0274927	CN4	Engineered-Cre_vs_Engineered-Flp	3.5 mo
DIXDC1	1.78772	0.029799	CN4	Engineered-Cre_vs_Engineered-Flp	3.5 mo
CAMK2G	1.42852	0.0321798	CN4	Engineered-Cre_vs_Engineered-Flp	3.5 mo
EMX2	-1.82531	0.0352578	CN4	Engineered-Cre_vs_Engineered-Flp	3.5 mo
CDKL5	1.68167	0.0363839	CN4	Engineered-Cre_vs_Engineered-Flp	3.5 mo
PIK3R1	-1.14333	0.0415241	CN4	Engineered-Cre_vs_Engineered-Flp	3.5 mo
EML1	1.333	0.0436144	CN4	Engineered-Cre_vs_Engineered-Flp	3.5 mo
DYNC1I1	1.76127	0.0475171	CN4	Engineered-Cre_vs_Engineered-Flp	3.5 mo
TUBB2A	-0.593561	0.0498482	Cycling Dorsal NEC	Engineered-Cre_vs_Engineered-Flp	3.5 mo
EEF1A1	0.461957	0.000527778	Cycling Ventral NEC	Engineered-Cre_vs_Engineered-Flp	3.5 mo
EEF2	0.80902	0.00198773	Cycling Ventral NEC	Engineered-Cre_vs_Engineered-Flp	3.5 mo
DDR1	-1.82597	0.0221209	Cycling Ventral NEC	Engineered-Cre_vs_Engineered-Flp	3.5 mo
SFRP1	1.85296	0.0363618	Cycling Ventral NEC	Engineered-Cre_vs_Engineered-Flp	3.5 mo
MAPK1	-1.94047	0.0398626	Cycling Ventral NEC	Engineered-Cre_vs_Engineered-Flp	3.5 mo
ARF1	1.14301	6.67219e-07	RG-like cells	Engineered-Cre_vs_Engineered-Flp	3.5 mo
GPM6B	-0.911754	2.23368e-06	RG-like cells	Engineered-Cre_vs_Engineered-Flp	3.5 mo
TTYH1	-1.28414	2.23368e-06	RG-like cells	Engineered-Cre_vs_Engineered-Flp	3.5 mo
NTRK2	-2.31364	2.23368e-06	RG-like cells	Engineered-Cre_vs_Engineered-Flp	3.5 mo
NR2F2	-1.66879	3.77323e-06	RG-like cells	Engineered-Cre_vs_Engineered-Flp	3.5 mo
NR2F1	-1.16048	0.000153197	RG-like cells	Engineered-Cre_vs_Engineered-Flp	3.5 mo
ABAT	-2.21887	0.000185149	RG-like cells	Engineered-Cre_vs_Engineered-Flp	3.5 mo
TUBA1A	-0.506528	0.000321803	RG-like cells	Engineered-Cre_vs_Engineered-Flp	3.5 mo
NLRP1	-1.74512	0.000321803	RG-like cells	Engineered-Cre_vs_Engineered-Flp	3.5 mo
ID4	-1.2612	0.00264635	RG-like cells	Engineered-Cre_vs_Engineered-Flp	3.5 mo
BCAN	-2.01226	0.00402862	RG-like cells	Engineered-Cre_vs_Engineered-Flp	3.5 mo
SFRP1	2.32248	0.00465565	RG-like cells	Engineered-Cre_vs_Engineered-Flp	3.5 mo
IRX5	-1.93979	0.00477723	RG-like cells	Engineered-Cre_vs_Engineered-Flp	3.5 mo
MAP2	-0.799104	0.00578946	RG-like cells	Engineered-Cre_vs_Engineered-Flp	3.5 mo
JAG1	-1.71901	0.00797431	RG-like cells	Engineered-Cre_vs_Engineered-Flp	3.5 mo
CDC42	0.966019	0.00839554	RG-like cells	Engineered-Cre_vs_Engineered-Flp	3.5 mo
DDR1	-1.21832	0.00913811	RG-like cells	Engineered-Cre_vs_Engineered-Flp	3.5 mo
VIM	-0.368109	0.0103084	RG-like cells	Engineered-Cre_vs_Engineered-Flp	3.5 mo
QKI	-0.395374	0.0176297	RG-like cells	Engineered-Cre_vs_Engineered-Flp	3.5 mo
LRP1	-1.46594	0.0181395	RG-like cells	Engineered-Cre_vs_Engineered-Flp	3.5 mo
DPP6	-1.74259	0.0181395	RG-like cells	Engineered-Cre_vs_Engineered-Flp	3.5 mo
ATXN1	-1.88411	0.0206239	RG-like cells	Engineered-Cre_vs_Engineered-Flp	3.5 mo
HSP90AB1	0.6196	0.022881	RG-like cells	Engineered-Cre_vs_Engineered-Flp	3.5 mo
SYNE2	1.60682	0.0285839	RG-like cells	Engineered-Cre_vs_Engineered-Flp	3.5 mo
RACK1	0.257133	0.034501	RG-like cells	Engineered-Cre_vs_Engineered-Flp	3.5 mo
RGMA	-1.63516	0.0389836	RG-like cells	Engineered-Cre_vs_Engineered-Flp	3.5 mo
TUBB2A	-1.10988	0.0457592	RG-like cells	Engineered-Cre_vs_Engineered-Flp	3.5 mo
SOX11	-1.78062	7.57737e-12	IN1	Engineered-Cre_vs_Engineered-Flp	3.5 mo
SFPQ	1.49763	6.83694e-08	IN1	Engineered-Cre_vs_Engineered-Flp	3.5 mo
CFL1	-0.873443	1.10911e-05	IN1	Engineered-Cre_vs_Engineered-Flp	3.5 mo
CKB	-1.67054	0.000122842	IN1	Engineered-Cre_vs_Engineered-Flp	3.5 mo
KIFAP3	1.89177	0.0001229	IN1	Engineered-Cre_vs_Engineered-Flp	3.5 mo
UBC	-0.615949	0.00016095	IN1	Engineered-Cre_vs_Engineered-Flp	3.5 mo
CRYAB	2.94674	0.000216385	IN1	Engineered-Cre_vs_Engineered-Flp	3.5 mo
HNRNPA2B1	0.687818	0.00151266	IN1	Engineered-Cre_vs_Engineered-Flp	3.5 mo
FABP7	-1.90149	0.00202564	IN1	Engineered-Cre_vs_Engineered-Flp	3.5 mo
HSP90AB1	0.386754	0.00248219	IN1	Engineered-Cre_vs_Engineered-Flp	3.5 mo
NME1	-2.3486	0.00253555	IN1	Engineered-Cre_vs_Engineered-Flp	3.5 mo
NR2F1	-0.739869	0.00479929	IN1	Engineered-Cre_vs_Engineered-Flp	3.5 mo
RERE	1.09972	0.0053276	IN1	Engineered-Cre_vs_Engineered-Flp	3.5 mo
HMGB2	2.41672	0.00902402	IN1	Engineered-Cre_vs_Engineered-Flp	3.5 mo
SHTN1	1.65888	0.0166617	IN1	Engineered-Cre_vs_Engineered-Flp	3.5 mo
DCX	-1.15411	0.0279711	IN1	Engineered-Cre_vs_Engineered-Flp	3.5 mo
MALAT1	0.6099	0.0282033	IN1	Engineered-Cre_vs_Engineered-Flp	3.5 mo
CD200	1.89758	0.0376946	IN1	Engineered-Cre_vs_Engineered-Flp	3.5 mo
CPEB4	-1.84156	0.0382461	IN1	Engineered-Cre_vs_Engineered-Flp	3.5 mo
NAP1L4	1.38486	0.0405477	IN1	Engineered-Cre_vs_Engineered-Flp	3.5 mo
ACTB	0.365369	0.0405477	IN1	Engineered-Cre_vs_Engineered-Flp	3.5 mo
DYNC1H1	-0.846343	0.0419212	IN1	Engineered-Cre_vs_Engineered-Flp	3.5 mo
CDK5R1	-1.87803	0.0475424	IN1	Engineered-Cre_vs_Engineered-Flp	3.5 mo
UBC	-1.57476	1.65035e-39	IN2	Engineered-Cre_vs_Engineered-Flp	3.5 mo
SOX11	-3.01773	1.97329e-39	IN2	Engineered-Cre_vs_Engineered-Flp	3.5 mo
TUBB2B	-1.21773	4.11522e-28	IN2	Engineered-Cre_vs_Engineered-Flp	3.5 mo
CKB	-3.43418	7.26916e-28	IN2	Engineered-Cre_vs_Engineered-Flp	3.5 mo
CFL1	-1.36229	2.19237e-26	IN2	Engineered-Cre_vs_Engineered-Flp	3.5 mo
DYNC1H1	-2.33216	2.56212e-26	IN2	Engineered-Cre_vs_Engineered-Flp	3.5 mo
CRYAB	4.27077	5.78493e-26	IN2	Engineered-Cre_vs_Engineered-Flp	3.5 mo
EPHA5	2.30329	4.2288e-21	IN2	Engineered-Cre_vs_Engineered-Flp	3.5 mo
MALAT1	0.79812	1.44958e-20	IN2	Engineered-Cre_vs_Engineered-Flp	3.5 mo
RTN4	-0.625727	1.97479e-19	IN2	Engineered-Cre_vs_Engineered-Flp	3.5 mo
CADM1	-3.33346	3.23021e-17	IN2	Engineered-Cre_vs_Engineered-Flp	3.5 mo
PPIA	-1.7053	4.63637e-17	IN2	Engineered-Cre_vs_Engineered-Flp	3.5 mo
EEF2	-1.26005	8.13159e-16	IN2	Engineered-Cre_vs_Engineered-Flp	3.5 mo
NR2F2	-1.67128	2.14199e-15	IN2	Engineered-Cre_vs_Engineered-Flp	3.5 mo
KDM1A	1.9683	3.04637e-15	IN2	Engineered-Cre_vs_Engineered-Flp	3.5 mo
KIFAP3	1.70655	4.49079e-15	IN2	Engineered-Cre_vs_Engineered-Flp	3.5 mo
USP33	2.3193	1.14021e-14	IN2	Engineered-Cre_vs_Engineered-Flp	3.5 mo
NR2F1	-1.14348	1.49554e-14	IN2	Engineered-Cre_vs_Engineered-Flp	3.5 mo
FSCN1	-2.77726	2.43567e-14	IN2	Engineered-Cre_vs_Engineered-Flp	3.5 mo
IRS2	-3.88518	4.30988e-14	IN2	Engineered-Cre_vs_Engineered-Flp	3.5 mo
SYT11	-1.82215	7.46435e-14	IN2	Engineered-Cre_vs_Engineered-Flp	3.5 mo
STMN1	0.676674	1.53883e-13	IN2	Engineered-Cre_vs_Engineered-Flp	3.5 mo
GNAS	-0.652356	1.81573e-13	IN2	Engineered-Cre_vs_Engineered-Flp	3.5 mo
BCL11A	-2.55554	2.43357e-13	IN2	Engineered-Cre_vs_Engineered-Flp	3.5 mo
TUBA1A	-0.585932	3.5252e-13	IN2	Engineered-Cre_vs_Engineered-Flp	3.5 mo
RBM3	-2.85045	5.03939e-13	IN2	Engineered-Cre_vs_Engineered-Flp	3.5 mo
PCDH9	-2.71939	1.83502e-12	IN2	Engineered-Cre_vs_Engineered-Flp	3.5 mo
STMN4	-1.91178	2.36234e-12	IN2	Engineered-Cre_vs_Engineered-Flp	3.5 mo
TMOD2	1.68771	2.91538e-12	IN2	Engineered-Cre_vs_Engineered-Flp	3.5 mo
CPEB4	-2.50714	3.06103e-12	IN2	Engineered-Cre_vs_Engineered-Flp	3.5 mo
ID2	-3.59075	3.96505e-12	IN2	Engineered-Cre_vs_Engineered-Flp	3.5 mo
FOS	-4.15898	1.87716e-11	IN2	Engineered-Cre_vs_Engineered-Flp	3.5 mo
SFPQ	1.28708	8.23134e-11	IN2	Engineered-Cre_vs_Engineered-Flp	3.5 mo
DCX	-1.23406	2.28918e-10	IN2	Engineered-Cre_vs_Engineered-Flp	3.5 mo
CDK5R1	-2.02623	2.59814e-10	IN2	Engineered-Cre_vs_Engineered-Flp	3.5 mo
HNRNPU	1.00306	2.67896e-10	IN2	Engineered-Cre_vs_Engineered-Flp	3.5 mo
HERC1	-2.58665	3.19205e-10	IN2	Engineered-Cre_vs_Engineered-Flp	3.5 mo
TUBA1B	-1.38533	4.20895e-10	IN2	Engineered-Cre_vs_Engineered-Flp	3.5 mo
NCAM1	-1.12373	4.23635e-10	IN2	Engineered-Cre_vs_Engineered-Flp	3.5 mo
MDH1	1.38868	5.09431e-10	IN2	Engineered-Cre_vs_Engineered-Flp	3.5 mo
SH2D3C	-3.04199	9.35685e-10	IN2	Engineered-Cre_vs_Engineered-Flp	3.5 mo
SPART	2.45909	1.11616e-09	IN2	Engineered-Cre_vs_Engineered-Flp	3.5 mo
SYT4	-2.60822	1.41847e-09	IN2	Engineered-Cre_vs_Engineered-Flp	3.5 mo
UCHL1	-0.598942	2.06632e-09	IN2	Engineered-Cre_vs_Engineered-Flp	3.5 mo
ATP1A3	-2.3868	3.63661e-09	IN2	Engineered-Cre_vs_Engineered-Flp	3.5 mo
CAMK2D	-2.50622	4.85282e-09	IN2	Engineered-Cre_vs_Engineered-Flp	3.5 mo
SORT1	2.169	5.9999e-09	IN2	Engineered-Cre_vs_Engineered-Flp	3.5 mo
HNRNPA2B1	0.755125	9.6477e-09	IN2	Engineered-Cre_vs_Engineered-Flp	3.5 mo
MAP1B	-0.352283	9.80873e-09	IN2	Engineered-Cre_vs_Engineered-Flp	3.5 mo
CCDC88A	-1.51046	1.0651e-08	IN2	Engineered-Cre_vs_Engineered-Flp	3.5 mo
HDAC2	1.76555	1.42245e-08	IN2	Engineered-Cre_vs_Engineered-Flp	3.5 mo
LRRC4B	-2.51076	1.48921e-08	IN2	Engineered-Cre_vs_Engineered-Flp	3.5 mo
VAMP2	-0.491918	1.53193e-08	IN2	Engineered-Cre_vs_Engineered-Flp	3.5 mo
STIP1	1.6435	1.54174e-08	IN2	Engineered-Cre_vs_Engineered-Flp	3.5 mo
NAV1	-2.28007	3.33815e-08	IN2	Engineered-Cre_vs_Engineered-Flp	3.5 mo
ID4	-2.14541	4.55638e-08	IN2	Engineered-Cre_vs_Engineered-Flp	3.5 mo
NTRK3	-2.97796	1.26929e-07	IN2	Engineered-Cre_vs_Engineered-Flp	3.5 mo
YBX1	0.543786	1.28553e-07	IN2	Engineered-Cre_vs_Engineered-Flp	3.5 mo
SAMD4B	-2.76473	1.30444e-07	IN2	Engineered-Cre_vs_Engineered-Flp	3.5 mo
GNAQ	-2.08173	1.62032e-07	IN2	Engineered-Cre_vs_Engineered-Flp	3.5 mo
BPTF	-1.68892	1.7302e-07	IN2	Engineered-Cre_vs_Engineered-Flp	3.5 mo
CACYBP	0.872109	1.84734e-07	IN2	Engineered-Cre_vs_Engineered-Flp	3.5 mo
LHX1	-0.838254	1.89784e-07	IN2	Engineered-Cre_vs_Engineered-Flp	3.5 mo
PDHA1	1.37012	2.5187e-07	IN2	Engineered-Cre_vs_Engineered-Flp	3.5 mo
ARID1B	-1.79808	3.29393e-07	IN2	Engineered-Cre_vs_Engineered-Flp	3.5 mo
CELF1	-1.90724	3.56072e-07	IN2	Engineered-Cre_vs_Engineered-Flp	3.5 mo
TFAP2A	-1.78542	3.80227e-07	IN2	Engineered-Cre_vs_Engineered-Flp	3.5 mo
HSP90AB1	0.367682	4.39707e-07	IN2	Engineered-Cre_vs_Engineered-Flp	3.5 mo
PRKAR2B	0.992817	5.37536e-07	IN2	Engineered-Cre_vs_Engineered-Flp	3.5 mo
RBFOX2	-0.734853	1.34368e-06	IN2	Engineered-Cre_vs_Engineered-Flp	3.5 mo
CSNK1E	-1.99761	1.56522e-06	IN2	Engineered-Cre_vs_Engineered-Flp	3.5 mo
ARL8A	0.837895	2.053e-06	IN2	Engineered-Cre_vs_Engineered-Flp	3.5 mo
FXR1	0.852958	2.4412e-06	IN2	Engineered-Cre_vs_Engineered-Flp	3.5 mo
SPEN	-1.72051	2.94989e-06	IN2	Engineered-Cre_vs_Engineered-Flp	3.5 mo
MYO6	1.64509	3.61774e-06	IN2	Engineered-Cre_vs_Engineered-Flp	3.5 mo
TBCC	-2.15273	3.69149e-06	IN2	Engineered-Cre_vs_Engineered-Flp	3.5 mo
STMN2	0.435966	4.87792e-06	IN2	Engineered-Cre_vs_Engineered-Flp	3.5 mo
SDC3	-1.9191	5.38254e-06	IN2	Engineered-Cre_vs_Engineered-Flp	3.5 mo
SYP	-1.76093	6.27158e-06	IN2	Engineered-Cre_vs_Engineered-Flp	3.5 mo
SYT1	-0.814618	6.75365e-06	IN2	Engineered-Cre_vs_Engineered-Flp	3.5 mo
CALD1	-1.96182	6.90833e-06	IN2	Engineered-Cre_vs_Engineered-Flp	3.5 mo
BASP1	-0.405606	6.91625e-06	IN2	Engineered-Cre_vs_Engineered-Flp	3.5 mo
CLSTN1	-1.58368	8.22374e-06	IN2	Engineered-Cre_vs_Engineered-Flp	3.5 mo
DAG1	-2.49042	8.99435e-06	IN2	Engineered-Cre_vs_Engineered-Flp	3.5 mo
CANX	1.46729	9.22224e-06	IN2	Engineered-Cre_vs_Engineered-Flp	3.5 mo
ADGRL3	-1.91422	9.48848e-06	IN2	Engineered-Cre_vs_Engineered-Flp	3.5 mo
IFRD1	1.39508	1.00939e-05	IN2	Engineered-Cre_vs_Engineered-Flp	3.5 mo
PRDX1	1.19894	1.10688e-05	IN2	Engineered-Cre_vs_Engineered-Flp	3.5 mo
KIF3C	-2.017	1.10688e-05	IN2	Engineered-Cre_vs_Engineered-Flp	3.5 mo
SHTN1	0.917895	1.11422e-05	IN2	Engineered-Cre_vs_Engineered-Flp	3.5 mo
BMPR2	-1.96693	1.16667e-05	IN2	Engineered-Cre_vs_Engineered-Flp	3.5 mo
BRSK1	-1.98383	1.33353e-05	IN2	Engineered-Cre_vs_Engineered-Flp	3.5 mo
NEDD4L	-1.80398	1.36276e-05	IN2	Engineered-Cre_vs_Engineered-Flp	3.5 mo
UNCX	-1.98691	1.37929e-05	IN2	Engineered-Cre_vs_Engineered-Flp	3.5 mo
WLS	1.98853	1.52223e-05	IN2	Engineered-Cre_vs_Engineered-Flp	3.5 mo
NCS1	-1.76476	1.65373e-05	IN2	Engineered-Cre_vs_Engineered-Flp	3.5 mo
TRIP11	1.72087	1.67153e-05	IN2	Engineered-Cre_vs_Engineered-Flp	3.5 mo
TTLL7	1.56456	1.69392e-05	IN2	Engineered-Cre_vs_Engineered-Flp	3.5 mo
HES6	-1.96544	1.74284e-05	IN2	Engineered-Cre_vs_Engineered-Flp	3.5 mo
WNK1	-1.81959	1.92828e-05	IN2	Engineered-Cre_vs_Engineered-Flp	3.5 mo
CTNND1	-2.07268	2.20213e-05	IN2	Engineered-Cre_vs_Engineered-Flp	3.5 mo
MEF2C	1.65708	2.27199e-05	IN2	Engineered-Cre_vs_Engineered-Flp	3.5 mo
ZEB2	-2.09588	2.29134e-05	IN2	Engineered-Cre_vs_Engineered-Flp	3.5 mo
CALR	-1.66313	2.82697e-05	IN2	Engineered-Cre_vs_Engineered-Flp	3.5 mo
EEF1A2	-1.6357	3.23003e-05	IN2	Engineered-Cre_vs_Engineered-Flp	3.5 mo
SDCCAG8	1.42144	3.27941e-05	IN2	Engineered-Cre_vs_Engineered-Flp	3.5 mo
NTM	1.04977	3.37345e-05	IN2	Engineered-Cre_vs_Engineered-Flp	3.5 mo
NRGN	-2.04586	3.37763e-05	IN2	Engineered-Cre_vs_Engineered-Flp	3.5 mo
DYNC1I2	0.722008	3.44827e-05	IN2	Engineered-Cre_vs_Engineered-Flp	3.5 mo
ARHGAP35	-1.8058	4.52954e-05	IN2	Engineered-Cre_vs_Engineered-Flp	3.5 mo
KHSRP	-1.91615	4.65812e-05	IN2	Engineered-Cre_vs_Engineered-Flp	3.5 mo
PAK2	0.846124	4.7982e-05	IN2	Engineered-Cre_vs_Engineered-Flp	3.5 mo
ATP2B1	-1.925	5.45429e-05	IN2	Engineered-Cre_vs_Engineered-Flp	3.5 mo
IER2	-2.03848	6.23995e-05	IN2	Engineered-Cre_vs_Engineered-Flp	3.5 mo
VEGFA	-2.08835	6.79717e-05	IN2	Engineered-Cre_vs_Engineered-Flp	3.5 mo
FOXO3	-2.03307	6.94742e-05	IN2	Engineered-Cre_vs_Engineered-Flp	3.5 mo
ELAVL4	-1.90492	8.03856e-05	IN2	Engineered-Cre_vs_Engineered-Flp	3.5 mo
TAOK1	-1.77055	8.21303e-05	IN2	Engineered-Cre_vs_Engineered-Flp	3.5 mo
KLHL24	-1.78159	8.21431e-05	IN2	Engineered-Cre_vs_Engineered-Flp	3.5 mo
RIPOR2	-1.74208	8.90372e-05	IN2	Engineered-Cre_vs_Engineered-Flp	3.5 mo
ARHGAP33	-2.08655	0.000100772	IN2	Engineered-Cre_vs_Engineered-Flp	3.5 mo
DPP6	-1.89947	0.000107253	IN2	Engineered-Cre_vs_Engineered-Flp	3.5 mo
KIDINS220	-0.722222	0.000109232	IN2	Engineered-Cre_vs_Engineered-Flp	3.5 mo
VGF	-2.11613	0.000115204	IN2	Engineered-Cre_vs_Engineered-Flp	3.5 mo
SF3A2	-1.90846	0.000119273	IN2	Engineered-Cre_vs_Engineered-Flp	3.5 mo
ZMIZ1	-1.84705	0.000121272	IN2	Engineered-Cre_vs_Engineered-Flp	3.5 mo
RERE	0.678015	0.000122714	IN2	Engineered-Cre_vs_Engineered-Flp	3.5 mo
ADGRL1	-1.75553	0.00012618	IN2	Engineered-Cre_vs_Engineered-Flp	3.5 mo
GRIN2B	-1.87397	0.000126311	IN2	Engineered-Cre_vs_Engineered-Flp	3.5 mo
NME1	-1.55585	0.000135909	IN2	Engineered-Cre_vs_Engineered-Flp	3.5 mo
FKBP1A	1.17687	0.000139121	IN2	Engineered-Cre_vs_Engineered-Flp	3.5 mo
ARPC5	0.673644	0.000141797	IN2	Engineered-Cre_vs_Engineered-Flp	3.5 mo
KLF7	-1.72185	0.000157016	IN2	Engineered-Cre_vs_Engineered-Flp	3.5 mo
ANK2	-1.26054	0.000162163	IN2	Engineered-Cre_vs_Engineered-Flp	3.5 mo
ST8SIA2	-1.94068	0.000193931	IN2	Engineered-Cre_vs_Engineered-Flp	3.5 mo
SLC2A3	-2.18466	0.000200841	IN2	Engineered-Cre_vs_Engineered-Flp	3.5 mo
SUCLA2	1.2552	0.000200947	IN2	Engineered-Cre_vs_Engineered-Flp	3.5 mo
DOCK7	1.29951	0.000202349	IN2	Engineered-Cre_vs_Engineered-Flp	3.5 mo
CLSTN3	-1.90367	0.000205326	IN2	Engineered-Cre_vs_Engineered-Flp	3.5 mo
SEMA6A	-1.94878	0.000220779	IN2	Engineered-Cre_vs_Engineered-Flp	3.5 mo
PTPRA	1.12202	0.000266334	IN2	Engineered-Cre_vs_Engineered-Flp	3.5 mo
SNAPIN	1.62595	0.000277833	IN2	Engineered-Cre_vs_Engineered-Flp	3.5 mo
PRRT2	-1.60456	0.000304581	IN2	Engineered-Cre_vs_Engineered-Flp	3.5 mo
SV2A	-1.56144	0.000305607	IN2	Engineered-Cre_vs_Engineered-Flp	3.5 mo
TUBB4A	-2.11958	0.000306533	IN2	Engineered-Cre_vs_Engineered-Flp	3.5 mo
MIB1	-1.85101	0.000316019	IN2	Engineered-Cre_vs_Engineered-Flp	3.5 mo
MACO1	-1.43189	0.000332594	IN2	Engineered-Cre_vs_Engineered-Flp	3.5 mo
UBE2V2	0.829757	0.000338719	IN2	Engineered-Cre_vs_Engineered-Flp	3.5 mo
GOPC	1.03877	0.000345487	IN2	Engineered-Cre_vs_Engineered-Flp	3.5 mo
SOX4	-0.236043	0.000346129	IN2	Engineered-Cre_vs_Engineered-Flp	3.5 mo
NAP1L4	0.650035	0.000375275	IN2	Engineered-Cre_vs_Engineered-Flp	3.5 mo
CD200	0.995795	0.000447796	IN2	Engineered-Cre_vs_Engineered-Flp	3.5 mo
FEZ2	1.21499	0.000470397	IN2	Engineered-Cre_vs_Engineered-Flp	3.5 mo
NLGN2	-1.87644	0.000473079	IN2	Engineered-Cre_vs_Engineered-Flp	3.5 mo
FZD3	-1.59595	0.000473079	IN2	Engineered-Cre_vs_Engineered-Flp	3.5 mo
STRN3	1.48999	0.000494667	IN2	Engineered-Cre_vs_Engineered-Flp	3.5 mo
AP3D1	-1.80849	0.000522269	IN2	Engineered-Cre_vs_Engineered-Flp	3.5 mo
EFNB2	-1.65341	0.000540318	IN2	Engineered-Cre_vs_Engineered-Flp	3.5 mo
RPGRIP1L	1.61025	0.000540338	IN2	Engineered-Cre_vs_Engineered-Flp	3.5 mo
TRPM7	1.58656	0.000578987	IN2	Engineered-Cre_vs_Engineered-Flp	3.5 mo
LRRC7	1.16345	0.000583452	IN2	Engineered-Cre_vs_Engineered-Flp	3.5 mo
TUBB4B	-1.49262	0.00061048	IN2	Engineered-Cre_vs_Engineered-Flp	3.5 mo
ADCY1	-1.48552	0.000651866	IN2	Engineered-Cre_vs_Engineered-Flp	3.5 mo
NFIB	-2.1106	0.000678486	IN2	Engineered-Cre_vs_Engineered-Flp	3.5 mo
RBPJ	-1.73145	0.000689899	IN2	Engineered-Cre_vs_Engineered-Flp	3.5 mo
PBX1	-1.37582	0.000730829	IN2	Engineered-Cre_vs_Engineered-Flp	3.5 mo
PPFIA1	1.48553	0.000740923	IN2	Engineered-Cre_vs_Engineered-Flp	3.5 mo
SRGAP2C	-1.93737	0.000753766	IN2	Engineered-Cre_vs_Engineered-Flp	3.5 mo
LRRC4C	-1.64285	0.000762704	IN2	Engineered-Cre_vs_Engineered-Flp	3.5 mo
MAP2K2	-1.44195	0.000822762	IN2	Engineered-Cre_vs_Engineered-Flp	3.5 mo
ACTG1	0.443154	0.000829156	IN2	Engineered-Cre_vs_Engineered-Flp	3.5 mo
DTNA	-1.82844	0.000891791	IN2	Engineered-Cre_vs_Engineered-Flp	3.5 mo
HOMER1	-1.50866	0.00101117	IN2	Engineered-Cre_vs_Engineered-Flp	3.5 mo
GPC2	-1.59195	0.00107719	IN2	Engineered-Cre_vs_Engineered-Flp	3.5 mo
MIAT	-1.42732	0.00108677	IN2	Engineered-Cre_vs_Engineered-Flp	3.5 mo
NAP1L1	-1.17886	0.00111335	IN2	Engineered-Cre_vs_Engineered-Flp	3.5 mo
FAT3	-1.89137	0.00131654	IN2	Engineered-Cre_vs_Engineered-Flp	3.5 mo
CACNA1A	-2.20997	0.00132049	IN2	Engineered-Cre_vs_Engineered-Flp	3.5 mo
DPYSL3	-0.839344	0.00132655	IN2	Engineered-Cre_vs_Engineered-Flp	3.5 mo
ADGRB3	1.21257	0.0014408	IN2	Engineered-Cre_vs_Engineered-Flp	3.5 mo
NAV3	1.3018	0.00144841	IN2	Engineered-Cre_vs_Engineered-Flp	3.5 mo
NDFIP1	0.614632	0.00145814	IN2	Engineered-Cre_vs_Engineered-Flp	3.5 mo
ZNF536	-2.55267	0.0015652	IN2	Engineered-Cre_vs_Engineered-Flp	3.5 mo
NEO1	-1.62282	0.00173918	IN2	Engineered-Cre_vs_Engineered-Flp	3.5 mo
CASK	0.92367	0.00195527	IN2	Engineered-Cre_vs_Engineered-Flp	3.5 mo
TENM2	-1.62522	0.0020324	IN2	Engineered-Cre_vs_Engineered-Flp	3.5 mo
GDI2	1.02227	0.00205753	IN2	Engineered-Cre_vs_Engineered-Flp	3.5 mo
GNAO1	-1.1628	0.00213911	IN2	Engineered-Cre_vs_Engineered-Flp	3.5 mo
SRCIN1	-1.8036	0.00214397	IN2	Engineered-Cre_vs_Engineered-Flp	3.5 mo
PPP1R2	-1.51155	0.00214957	IN2	Engineered-Cre_vs_Engineered-Flp	3.5 mo
INSM1	-1.74313	0.00215149	IN2	Engineered-Cre_vs_Engineered-Flp	3.5 mo
IFNGR1	1.51932	0.00223967	IN2	Engineered-Cre_vs_Engineered-Flp	3.5 mo
ENDOG	-1.69668	0.00243007	IN2	Engineered-Cre_vs_Engineered-Flp	3.5 mo
FABP7	-1.81254	0.00253559	IN2	Engineered-Cre_vs_Engineered-Flp	3.5 mo
CCDC66	1.02436	0.00289181	IN2	Engineered-Cre_vs_Engineered-Flp	3.5 mo
LMTK3	-2.49657	0.00319744	IN2	Engineered-Cre_vs_Engineered-Flp	3.5 mo
PDIA3	1.01076	0.00328456	IN2	Engineered-Cre_vs_Engineered-Flp	3.5 mo
SLC38A2	-1.58078	0.00342557	IN2	Engineered-Cre_vs_Engineered-Flp	3.5 mo
CCT3	0.815098	0.00348613	IN2	Engineered-Cre_vs_Engineered-Flp	3.5 mo
POU3F1	-1.66786	0.00353624	IN2	Engineered-Cre_vs_Engineered-Flp	3.5 mo
NRXN3	-1.60562	0.00358949	IN2	Engineered-Cre_vs_Engineered-Flp	3.5 mo
NSG2	-0.699738	0.00364427	IN2	Engineered-Cre_vs_Engineered-Flp	3.5 mo
CDH11	-1.61733	0.0036749	IN2	Engineered-Cre_vs_Engineered-Flp	3.5 mo
PSD	-1.87296	0.0036749	IN2	Engineered-Cre_vs_Engineered-Flp	3.5 mo
CCT2	0.828137	0.00380999	IN2	Engineered-Cre_vs_Engineered-Flp	3.5 mo
TBC13 wk	1.28116	0.00388791	IN2	Engineered-Cre_vs_Engineered-Flp	3.5 mo
TUBB2A	-0.290022	0.00388791	IN2	Engineered-Cre_vs_Engineered-Flp	3.5 mo
TRIO	-1.40748	0.00394539	IN2	Engineered-Cre_vs_Engineered-Flp	3.5 mo
ARHGDIA	-1.48802	0.00397361	IN2	Engineered-Cre_vs_Engineered-Flp	3.5 mo
BTBD8	-1.23569	0.00397361	IN2	Engineered-Cre_vs_Engineered-Flp	3.5 mo
LHX5	-1.80936	0.0040233	IN2	Engineered-Cre_vs_Engineered-Flp	3.5 mo
CAMK2N1	-0.927805	0.00432444	IN2	Engineered-Cre_vs_Engineered-Flp	3.5 mo
KCNC1	-1.78637	0.00439966	IN2	Engineered-Cre_vs_Engineered-Flp	3.5 mo
GPRIN1	-1.46913	0.00441676	IN2	Engineered-Cre_vs_Engineered-Flp	3.5 mo
TCP1	0.555455	0.00441936	IN2	Engineered-Cre_vs_Engineered-Flp	3.5 mo
NEUROD2	-2.28449	0.00477448	IN2	Engineered-Cre_vs_Engineered-Flp	3.5 mo
MTPN	-0.745982	0.00496896	IN2	Engineered-Cre_vs_Engineered-Flp	3.5 mo
ACTR10	0.796731	0.00497196	IN2	Engineered-Cre_vs_Engineered-Flp	3.5 mo
GIT2	-1.63593	0.00525411	IN2	Engineered-Cre_vs_Engineered-Flp	3.5 mo
KIAA1549	-1.56152	0.0052896	IN2	Engineered-Cre_vs_Engineered-Flp	3.5 mo
RDX	0.961431	0.00535134	IN2	Engineered-Cre_vs_Engineered-Flp	3.5 mo
MARK1	1.03623	0.00542785	IN2	Engineered-Cre_vs_Engineered-Flp	3.5 mo
IGF1R	-1.56771	0.00596622	IN2	Engineered-Cre_vs_Engineered-Flp	3.5 mo
LZTS3	-1.7948	0.00609968	IN2	Engineered-Cre_vs_Engineered-Flp	3.5 mo
PIK3R1	-1.44496	0.00611518	IN2	Engineered-Cre_vs_Engineered-Flp	3.5 mo
RABL2B	1.54525	0.00655592	IN2	Engineered-Cre_vs_Engineered-Flp	3.5 mo
SLC1A2	-1.53469	0.00663759	IN2	Engineered-Cre_vs_Engineered-Flp	3.5 mo
POMGNT2	-1.85844	0.00665003	IN2	Engineered-Cre_vs_Engineered-Flp	3.5 mo
SRI	1.21985	0.0070918	IN2	Engineered-Cre_vs_Engineered-Flp	3.5 mo
SHANK2	-1.51529	0.00727116	IN2	Engineered-Cre_vs_Engineered-Flp	3.5 mo
TUFM	0.68586	0.007688	IN2	Engineered-Cre_vs_Engineered-Flp	3.5 mo
TPRG1L	1.36073	0.00769038	IN2	Engineered-Cre_vs_Engineered-Flp	3.5 mo
ACSL3	0.907546	0.00809153	IN2	Engineered-Cre_vs_Engineered-Flp	3.5 mo
NPTXR	-1.53823	0.00809153	IN2	Engineered-Cre_vs_Engineered-Flp	3.5 mo
VSTM2L	1.13089	0.00827191	IN2	Engineered-Cre_vs_Engineered-Flp	3.5 mo
EFNB3	-1.83654	0.00878095	IN2	Engineered-Cre_vs_Engineered-Flp	3.5 mo
ARF6	-1.54526	0.00933946	IN2	Engineered-Cre_vs_Engineered-Flp	3.5 mo
NDRG4	-1.52547	0.00960851	IN2	Engineered-Cre_vs_Engineered-Flp	3.5 mo
SPOCK1	-1.76671	0.00999303	IN2	Engineered-Cre_vs_Engineered-Flp	3.5 mo
HIPK2	-1.46261	0.0100087	IN2	Engineered-Cre_vs_Engineered-Flp	3.5 mo
EPHA7	1.54612	0.0101249	IN2	Engineered-Cre_vs_Engineered-Flp	3.5 mo
SLC4A10	1.12113	0.0106346	IN2	Engineered-Cre_vs_Engineered-Flp	3.5 mo
ANK3	-1.0095	0.0106346	IN2	Engineered-Cre_vs_Engineered-Flp	3.5 mo
ATXN1	-1.69911	0.0106446	IN2	Engineered-Cre_vs_Engineered-Flp	3.5 mo
GTF2I	0.360479	0.0107674	IN2	Engineered-Cre_vs_Engineered-Flp	3.5 mo
AGRN	-2.06649	0.0110071	IN2	Engineered-Cre_vs_Engineered-Flp	3.5 mo
PTN	-1.27993	0.0110381	IN2	Engineered-Cre_vs_Engineered-Flp	3.5 mo
CAPRIN2	1.24421	0.011063	IN2	Engineered-Cre_vs_Engineered-Flp	3.5 mo
SEZ6L2	-0.690278	0.011063	IN2	Engineered-Cre_vs_Engineered-Flp	3.5 mo
GAP43	-0.374148	0.0110872	IN2	Engineered-Cre_vs_Engineered-Flp	3.5 mo
PTK2	0.9361	0.0112472	IN2	Engineered-Cre_vs_Engineered-Flp	3.5 mo
PBX3	0.470741	0.011539	IN2	Engineered-Cre_vs_Engineered-Flp	3.5 mo
TAGLN3	-1.06857	0.0117906	IN2	Engineered-Cre_vs_Engineered-Flp	3.5 mo
NTRK2	-1.74997	0.0120323	IN2	Engineered-Cre_vs_Engineered-Flp	3.5 mo
XBP1	-1.34729	0.012114	IN2	Engineered-Cre_vs_Engineered-Flp	3.5 mo
NEGR1	-1.22754	0.0122647	IN2	Engineered-Cre_vs_Engineered-Flp	3.5 mo
BTBD1	1.22231	0.0124733	IN2	Engineered-Cre_vs_Engineered-Flp	3.5 mo
RAC3	-1.10796	0.0126434	IN2	Engineered-Cre_vs_Engineered-Flp	3.5 mo
SLITRK4	-1.65591	0.0133742	IN2	Engineered-Cre_vs_Engineered-Flp	3.5 mo
NECTIN1	-1.96157	0.0136974	IN2	Engineered-Cre_vs_Engineered-Flp	3.5 mo
NIPBL	-1.31741	0.0139083	IN2	Engineered-Cre_vs_Engineered-Flp	3.5 mo
LRP1	-1.2893	0.0139083	IN2	Engineered-Cre_vs_Engineered-Flp	3.5 mo
APBA2	-1.39595	0.0140668	IN2	Engineered-Cre_vs_Engineered-Flp	3.5 mo
MEGF8	-1.91859	0.0140802	IN2	Engineered-Cre_vs_Engineered-Flp	3.5 mo
ADGRG1	-1.52329	0.014604	IN2	Engineered-Cre_vs_Engineered-Flp	3.5 mo
LRP6	-1.40577	0.0148815	IN2	Engineered-Cre_vs_Engineered-Flp	3.5 mo
ABL2	-1.61271	0.0148815	IN2	Engineered-Cre_vs_Engineered-Flp	3.5 mo
TMEM50A	0.638204	0.0149767	IN2	Engineered-Cre_vs_Engineered-Flp	3.5 mo
COPS2	-1.26229	0.015586	IN2	Engineered-Cre_vs_Engineered-Flp	3.5 mo
ACADM	1.21729	0.0162411	IN2	Engineered-Cre_vs_Engineered-Flp	3.5 mo
CYTH2	-1.37328	0.0162411	IN2	Engineered-Cre_vs_Engineered-Flp	3.5 mo
LRIG2	1.1935	0.0167203	IN2	Engineered-Cre_vs_Engineered-Flp	3.5 mo
ABHD17B	-1.85165	0.017175	IN2	Engineered-Cre_vs_Engineered-Flp	3.5 mo
PTPRD	-1.35454	0.0179681	IN2	Engineered-Cre_vs_Engineered-Flp	3.5 mo
DRAXIN	-1.08022	0.0180066	IN2	Engineered-Cre_vs_Engineered-Flp	3.5 mo
B4GALT5	-1.57786	0.0183979	IN2	Engineered-Cre_vs_Engineered-Flp	3.5 mo
SLIT1	-1.69762	0.0190715	IN2	Engineered-Cre_vs_Engineered-Flp	3.5 mo
YKT6	-1.42819	0.0190842	IN2	Engineered-Cre_vs_Engineered-Flp	3.5 mo
SNX3	0.62115	0.0201785	IN2	Engineered-Cre_vs_Engineered-Flp	3.5 mo
MMP24	-1.62111	0.0203108	IN2	Engineered-Cre_vs_Engineered-Flp	3.5 mo
UNC13A	-1.4839	0.0217312	IN2	Engineered-Cre_vs_Engineered-Flp	3.5 mo
SEZ6	-1.53042	0.0224149	IN2	Engineered-Cre_vs_Engineered-Flp	3.5 mo
PIAS2	0.907246	0.0225673	IN2	Engineered-Cre_vs_Engineered-Flp	3.5 mo
AP2A1	-1.34963	0.0234883	IN2	Engineered-Cre_vs_Engineered-Flp	3.5 mo
DLG4	-1.41237	0.0235129	IN2	Engineered-Cre_vs_Engineered-Flp	3.5 mo
CADM2	0.852566	0.0236991	IN2	Engineered-Cre_vs_Engineered-Flp	3.5 mo
HECW1	-1.56163	0.0239607	IN2	Engineered-Cre_vs_Engineered-Flp	3.5 mo
PGRMC1	0.242532	0.0251527	IN2	Engineered-Cre_vs_Engineered-Flp	3.5 mo
RGS7BP	-1.62328	0.0253903	IN2	Engineered-Cre_vs_Engineered-Flp	3.5 mo
CDK5RAP2	1.20639	0.0259461	IN2	Engineered-Cre_vs_Engineered-Flp	3.5 mo
UNK	-1.75666	0.0259461	IN2	Engineered-Cre_vs_Engineered-Flp	3.5 mo
RNF10	-1.33225	0.0270384	IN2	Engineered-Cre_vs_Engineered-Flp	3.5 mo
PCP4	-1.16346	0.0276778	IN2	Engineered-Cre_vs_Engineered-Flp	3.5 mo
FBXW11	0.772944	0.0277519	IN2	Engineered-Cre_vs_Engineered-Flp	3.5 mo
NRCAM	0.636866	0.0292814	IN2	Engineered-Cre_vs_Engineered-Flp	3.5 mo
GABRG2	-1.32546	0.0292814	IN2	Engineered-Cre_vs_Engineered-Flp	3.5 mo
IREB2	-1.31304	0.0297201	IN2	Engineered-Cre_vs_Engineered-Flp	3.5 mo
TIMP2	-1.31601	0.0302224	IN2	Engineered-Cre_vs_Engineered-Flp	3.5 mo
CALB1	1.64408	0.0302289	IN2	Engineered-Cre_vs_Engineered-Flp	3.5 mo
UBB	-0.441465	0.0307218	IN2	Engineered-Cre_vs_Engineered-Flp	3.5 mo
PDPK1	-1.26899	0.0320475	IN2	Engineered-Cre_vs_Engineered-Flp	3.5 mo
LINGO1	-1.20833	0.0323722	IN2	Engineered-Cre_vs_Engineered-Flp	3.5 mo
DDX6	-0.82205	0.0325713	IN2	Engineered-Cre_vs_Engineered-Flp	3.5 mo
CNIH2	-1.10472	0.0331999	IN2	Engineered-Cre_vs_Engineered-Flp	3.5 mo
ZSWIM6	-1.38706	0.0332897	IN2	Engineered-Cre_vs_Engineered-Flp	3.5 mo
LSM4	0.605005	0.0341849	IN2	Engineered-Cre_vs_Engineered-Flp	3.5 mo
ENC1	-1.45535	0.0342887	IN2	Engineered-Cre_vs_Engineered-Flp	3.5 mo
LCA5	1.49071	0.0347961	IN2	Engineered-Cre_vs_Engineered-Flp	3.5 mo
SEMA6D	-1.7702	0.0348391	IN2	Engineered-Cre_vs_Engineered-Flp	3.5 mo
SYT7	-1.92323	0.0357553	IN2	Engineered-Cre_vs_Engineered-Flp	3.5 mo
KIF1B	0.493579	0.0363495	IN2	Engineered-Cre_vs_Engineered-Flp	3.5 mo
PCMT1	0.626011	0.0378028	IN2	Engineered-Cre_vs_Engineered-Flp	3.5 mo
GNAZ	-1.34297	0.0384124	IN2	Engineered-Cre_vs_Engineered-Flp	3.5 mo
NYAP1	-1.80272	0.0384124	IN2	Engineered-Cre_vs_Engineered-Flp	3.5 mo
DNER	0.606385	0.0385344	IN2	Engineered-Cre_vs_Engineered-Flp	3.5 mo
MAP1A	-1.05531	0.0401777	IN2	Engineered-Cre_vs_Engineered-Flp	3.5 mo
MAP3K13	-1.1838	0.0411605	IN2	Engineered-Cre_vs_Engineered-Flp	3.5 mo
CHN1	1.29043	0.0413242	IN2	Engineered-Cre_vs_Engineered-Flp	3.5 mo
ARF4	0.608645	0.0416484	IN2	Engineered-Cre_vs_Engineered-Flp	3.5 mo
MAP1S	-1.27688	0.0417049	IN2	Engineered-Cre_vs_Engineered-Flp	3.5 mo
ALCAM	-1.72695	0.043902	IN2	Engineered-Cre_vs_Engineered-Flp	3.5 mo
MOB4	0.574484	0.0460173	IN2	Engineered-Cre_vs_Engineered-Flp	3.5 mo
ONECUT2	-1.64053	0.0460173	IN2	Engineered-Cre_vs_Engineered-Flp	3.5 mo
STAU1	0.534309	0.046112	IN2	Engineered-Cre_vs_Engineered-Flp	3.5 mo
GOT2	-1.29604	0.0468891	IN2	Engineered-Cre_vs_Engineered-Flp	3.5 mo
ISLR2	-1.41946	0.0469467	IN2	Engineered-Cre_vs_Engineered-Flp	3.5 mo
NEFL	0.946007	0.0470876	IN2	Engineered-Cre_vs_Engineered-Flp	3.5 mo
ZSWIM8	-1.38031	0.0472545	IN2	Engineered-Cre_vs_Engineered-Flp	3.5 mo
FCHSD2	0.90727	0.0480306	IN2	Engineered-Cre_vs_Engineered-Flp	3.5 mo
NRXN1	-0.356246	0.0483113	IN2	Engineered-Cre_vs_Engineered-Flp	3.5 mo
IRX2	-1.85841	0.0486408	IN2	Engineered-Cre_vs_Engineered-Flp	3.5 mo
NSF	0.939309	0.0493381	IN2	Engineered-Cre_vs_Engineered-Flp	3.5 mo
CKAP5	0.739481	0.0497279	IN2	Engineered-Cre_vs_Engineered-Flp	3.5 mo
SOX11	-1.71975	6.52411e-20	IN3	Engineered-Cre_vs_Engineered-Flp	3.5 mo
CRYAB	3.05425	2.47084e-16	IN3	Engineered-Cre_vs_Engineered-Flp	3.5 mo
MALAT1	0.55592	5.19671e-15	IN3	Engineered-Cre_vs_Engineered-Flp	3.5 mo
UBC	-0.751843	1.09633e-14	IN3	Engineered-Cre_vs_Engineered-Flp	3.5 mo
NFIB	-1.0153	2.12465e-14	IN3	Engineered-Cre_vs_Engineered-Flp	3.5 mo
NR2F1	-1.23028	4.16623e-14	IN3	Engineered-Cre_vs_Engineered-Flp	3.5 mo
FOS	-3.87297	4.16623e-14	IN3	Engineered-Cre_vs_Engineered-Flp	3.5 mo
NR2F2	-1.3552	5.72979e-14	IN3	Engineered-Cre_vs_Engineered-Flp	3.5 mo
DYNC1H1	-1.70812	6.53087e-13	IN3	Engineered-Cre_vs_Engineered-Flp	3.5 mo
MAP1B	-0.538814	1.12572e-11	IN3	Engineered-Cre_vs_Engineered-Flp	3.5 mo
CKB	-1.4439	1.95037e-10	IN3	Engineered-Cre_vs_Engineered-Flp	3.5 mo
NCAM1	-1.12247	9.42696e-10	IN3	Engineered-Cre_vs_Engineered-Flp	3.5 mo
IRX5	-1.83086	1.06362e-09	IN3	Engineered-Cre_vs_Engineered-Flp	3.5 mo
RTN4	-0.490854	1.62306e-09	IN3	Engineered-Cre_vs_Engineered-Flp	3.5 mo
TCF4	-0.514367	3.6913e-09	IN3	Engineered-Cre_vs_Engineered-Flp	3.5 mo
CDK5R1	-1.90611	6.17435e-09	IN3	Engineered-Cre_vs_Engineered-Flp	3.5 mo
CFL1	-0.392607	1.20311e-07	IN3	Engineered-Cre_vs_Engineered-Flp	3.5 mo
CAMK2N1	-0.92117	1.99161e-06	IN3	Engineered-Cre_vs_Engineered-Flp	3.5 mo
EEF2	-0.93827	4.00741e-06	IN3	Engineered-Cre_vs_Engineered-Flp	3.5 mo
ID4	-2.24995	4.66489e-06	IN3	Engineered-Cre_vs_Engineered-Flp	3.5 mo
UNCX	-1.65867	5.42019e-06	IN3	Engineered-Cre_vs_Engineered-Flp	3.5 mo
CHL1	-1.8143	1.18095e-05	IN3	Engineered-Cre_vs_Engineered-Flp	3.5 mo
RBM3	-1.71773	1.37799e-05	IN3	Engineered-Cre_vs_Engineered-Flp	3.5 mo
KIDINS220	-0.690942	1.59986e-05	IN3	Engineered-Cre_vs_Engineered-Flp	3.5 mo
STMN1	0.33705	2.05987e-05	IN3	Engineered-Cre_vs_Engineered-Flp	3.5 mo
IFRD1	1.20922	2.53522e-05	IN3	Engineered-Cre_vs_Engineered-Flp	3.5 mo
CPEB4	-1.47377	2.69338e-05	IN3	Engineered-Cre_vs_Engineered-Flp	3.5 mo
RBFOX2	-1.11322	3.80225e-05	IN3	Engineered-Cre_vs_Engineered-Flp	3.5 mo
ZNF536	-1.76532	4.53206e-05	IN3	Engineered-Cre_vs_Engineered-Flp	3.5 mo
FABP7	-1.49682	6.46149e-05	IN3	Engineered-Cre_vs_Engineered-Flp	3.5 mo
CPE	-0.442739	7.19287e-05	IN3	Engineered-Cre_vs_Engineered-Flp	3.5 mo
EEF1A1	0.277465	7.22053e-05	IN3	Engineered-Cre_vs_Engineered-Flp	3.5 mo
KHSRP	-1.86478	7.76007e-05	IN3	Engineered-Cre_vs_Engineered-Flp	3.5 mo
MAP2	-0.44519	0.000107405	IN3	Engineered-Cre_vs_Engineered-Flp	3.5 mo
SYT11	-0.919114	0.000166324	IN3	Engineered-Cre_vs_Engineered-Flp	3.5 mo
WNK1	-1.51486	0.000171831	IN3	Engineered-Cre_vs_Engineered-Flp	3.5 mo
DPYSL2	-0.740036	0.000183106	IN3	Engineered-Cre_vs_Engineered-Flp	3.5 mo
FSCN1	-1.45608	0.000188618	IN3	Engineered-Cre_vs_Engineered-Flp	3.5 mo
MAP6	-0.996653	0.000216625	IN3	Engineered-Cre_vs_Engineered-Flp	3.5 mo
PROX1	-1.64784	0.000258427	IN3	Engineered-Cre_vs_Engineered-Flp	3.5 mo
HDAC2	0.867084	0.000272449	IN3	Engineered-Cre_vs_Engineered-Flp	3.5 mo
ZMIZ1	-1.70274	0.000293236	IN3	Engineered-Cre_vs_Engineered-Flp	3.5 mo
SV2A	-1.38134	0.000316267	IN3	Engineered-Cre_vs_Engineered-Flp	3.5 mo
TUBB2B	-0.294744	0.000319037	IN3	Engineered-Cre_vs_Engineered-Flp	3.5 mo
NEDD4L	-1.36113	0.000327115	IN3	Engineered-Cre_vs_Engineered-Flp	3.5 mo
DPYSL3	-0.920955	0.000457085	IN3	Engineered-Cre_vs_Engineered-Flp	3.5 mo
IRX3	-1.08718	0.000734111	IN3	Engineered-Cre_vs_Engineered-Flp	3.5 mo
GNAQ	-1.34717	0.00081838	IN3	Engineered-Cre_vs_Engineered-Flp	3.5 mo
GNAS	-0.260665	0.000863028	IN3	Engineered-Cre_vs_Engineered-Flp	3.5 mo
CSNK1E	-1.40661	0.000991502	IN3	Engineered-Cre_vs_Engineered-Flp	3.5 mo
CACYBP	0.925799	0.00103144	IN3	Engineered-Cre_vs_Engineered-Flp	3.5 mo
ADGRL3	-1.51481	0.0010407	IN3	Engineered-Cre_vs_Engineered-Flp	3.5 mo
PDHA1	1.04551	0.00106267	IN3	Engineered-Cre_vs_Engineered-Flp	3.5 mo
PPIA	-0.700895	0.00112536	IN3	Engineered-Cre_vs_Engineered-Flp	3.5 mo
SFPQ	0.615454	0.00140006	IN3	Engineered-Cre_vs_Engineered-Flp	3.5 mo
HSPA5	-0.950817	0.00184197	IN3	Engineered-Cre_vs_Engineered-Flp	3.5 mo
NFIX	-1.46074	0.00187841	IN3	Engineered-Cre_vs_Engineered-Flp	3.5 mo
PRDX1	0.86269	0.00202146	IN3	Engineered-Cre_vs_Engineered-Flp	3.5 mo
HMGB2	1.28398	0.00219724	IN3	Engineered-Cre_vs_Engineered-Flp	3.5 mo
STMN2	0.314375	0.00242549	IN3	Engineered-Cre_vs_Engineered-Flp	3.5 mo
HSP90AB1	0.197465	0.00257158	IN3	Engineered-Cre_vs_Engineered-Flp	3.5 mo
BASP1	-0.19535	0.00268675	IN3	Engineered-Cre_vs_Engineered-Flp	3.5 mo
GTF2I	0.433736	0.00300753	IN3	Engineered-Cre_vs_Engineered-Flp	3.5 mo
DDX6	-1.11315	0.00307344	IN3	Engineered-Cre_vs_Engineered-Flp	3.5 mo
BTG2	-1.61949	0.00406148	IN3	Engineered-Cre_vs_Engineered-Flp	3.5 mo
FZD3	-1.25969	0.00406148	IN3	Engineered-Cre_vs_Engineered-Flp	3.5 mo
MACO1	-1.31827	0.00436821	IN3	Engineered-Cre_vs_Engineered-Flp	3.5 mo
CADM1	-1.52623	0.00440875	IN3	Engineered-Cre_vs_Engineered-Flp	3.5 mo
NCS1	-1.3489	0.00440875	IN3	Engineered-Cre_vs_Engineered-Flp	3.5 mo
ATP1A3	-1.3941	0.00440875	IN3	Engineered-Cre_vs_Engineered-Flp	3.5 mo
CALR	-1.08549	0.00456425	IN3	Engineered-Cre_vs_Engineered-Flp	3.5 mo
ARID1B	-1.20975	0.00494177	IN3	Engineered-Cre_vs_Engineered-Flp	3.5 mo
CTNND1	-1.43848	0.00526133	IN3	Engineered-Cre_vs_Engineered-Flp	3.5 mo
RAB2A	-0.313667	0.00533336	IN3	Engineered-Cre_vs_Engineered-Flp	3.5 mo
GPM6A	-0.31467	0.00534322	IN3	Engineered-Cre_vs_Engineered-Flp	3.5 mo
ACTB	0.295981	0.00546941	IN3	Engineered-Cre_vs_Engineered-Flp	3.5 mo
DAG1	-1.90869	0.00646671	IN3	Engineered-Cre_vs_Engineered-Flp	3.5 mo
CLSTN1	-1.1661	0.00688061	IN3	Engineered-Cre_vs_Engineered-Flp	3.5 mo
MTPN	-0.608088	0.00708645	IN3	Engineered-Cre_vs_Engineered-Flp	3.5 mo
MAP4K4	-0.57924	0.00714063	IN3	Engineered-Cre_vs_Engineered-Flp	3.5 mo
PBX1	-0.838786	0.00741573	IN3	Engineered-Cre_vs_Engineered-Flp	3.5 mo
ARF4	0.901844	0.00754782	IN3	Engineered-Cre_vs_Engineered-Flp	3.5 mo
TENM2	-1.50539	0.00907339	IN3	Engineered-Cre_vs_Engineered-Flp	3.5 mo
NAV1	-1.14892	0.00934614	IN3	Engineered-Cre_vs_Engineered-Flp	3.5 mo
LHX1	-1.3092	0.00934614	IN3	Engineered-Cre_vs_Engineered-Flp	3.5 mo
HNRNPA2B1	0.287503	0.00955254	IN3	Engineered-Cre_vs_Engineered-Flp	3.5 mo
KDM1A	0.748605	0.00959095	IN3	Engineered-Cre_vs_Engineered-Flp	3.5 mo
PRDM8	-1.18679	0.0119517	IN3	Engineered-Cre_vs_Engineered-Flp	3.5 mo
SYP	-1.15181	0.012692	IN3	Engineered-Cre_vs_Engineered-Flp	3.5 mo
LRP1	-1.27814	0.0137782	IN3	Engineered-Cre_vs_Engineered-Flp	3.5 mo
CCDC88A	-0.873087	0.0145715	IN3	Engineered-Cre_vs_Engineered-Flp	3.5 mo
GABBR2	-1.44727	0.0148558	IN3	Engineered-Cre_vs_Engineered-Flp	3.5 mo
LRRC4B	-1.35543	0.0166162	IN3	Engineered-Cre_vs_Engineered-Flp	3.5 mo
SPTAN1	-0.346914	0.0171211	IN3	Engineered-Cre_vs_Engineered-Flp	3.5 mo
YBX1	0.236769	0.020851	IN3	Engineered-Cre_vs_Engineered-Flp	3.5 mo
GPC2	-1.16962	0.020851	IN3	Engineered-Cre_vs_Engineered-Flp	3.5 mo
B4GAT1	-1.26669	0.0221757	IN3	Engineered-Cre_vs_Engineered-Flp	3.5 mo
ANK2	-0.95218	0.0221757	IN3	Engineered-Cre_vs_Engineered-Flp	3.5 mo
PTPRZ1	-1.00159	0.0235859	IN3	Engineered-Cre_vs_Engineered-Flp	3.5 mo
PTK2	0.98483	0.0251753	IN3	Engineered-Cre_vs_Engineered-Flp	3.5 mo
CLSTN3	-1.36356	0.0285821	IN3	Engineered-Cre_vs_Engineered-Flp	3.5 mo
LHX5	-1.14795	0.0292803	IN3	Engineered-Cre_vs_Engineered-Flp	3.5 mo
ROBO3	1.15857	0.0300494	IN3	Engineered-Cre_vs_Engineered-Flp	3.5 mo
DCX	-0.574416	0.0300494	IN3	Engineered-Cre_vs_Engineered-Flp	3.5 mo
CELF1	-1.12005	0.0302766	IN3	Engineered-Cre_vs_Engineered-Flp	3.5 mo
TMEM30A	-1.12236	0.0325071	IN3	Engineered-Cre_vs_Engineered-Flp	3.5 mo
MAPK8IP1	-1.23812	0.0325228	IN3	Engineered-Cre_vs_Engineered-Flp	3.5 mo
ROBO1	-1.15188	0.0332535	IN3	Engineered-Cre_vs_Engineered-Flp	3.5 mo
TBCC	-1.19679	0.0332535	IN3	Engineered-Cre_vs_Engineered-Flp	3.5 mo
SNW1	0.86894	0.0340268	IN3	Engineered-Cre_vs_Engineered-Flp	3.5 mo
ARHGAP33	-1.4182	0.0355697	IN3	Engineered-Cre_vs_Engineered-Flp	3.5 mo
IRS2	-1.75264	0.0358608	IN3	Engineered-Cre_vs_Engineered-Flp	3.5 mo
DYNC1I2	0.596006	0.038071	IN3	Engineered-Cre_vs_Engineered-Flp	3.5 mo
NEGR1	-1.1829	0.0392009	IN3	Engineered-Cre_vs_Engineered-Flp	3.5 mo
VHL	-1.19319	0.0417911	IN3	Engineered-Cre_vs_Engineered-Flp	3.5 mo
NAP1L1	-0.84459	0.0445122	IN3	Engineered-Cre_vs_Engineered-Flp	3.5 mo
IGF1R	-1.2361	0.0457555	IN3	Engineered-Cre_vs_Engineered-Flp	3.5 mo
TCF12	0.80296	0.0476707	IN3	Engineered-Cre_vs_Engineered-Flp	3.5 mo
ABI2	-0.762704	0.0485486	IN3	Engineered-Cre_vs_Engineered-Flp	3.5 mo
TUBB4A	-1.29367	0.0488373	IN3	Engineered-Cre_vs_Engineered-Flp	3.5 mo
MALAT1	0.822324	4.1174e-10	IN4	Engineered-Cre_vs_Engineered-Flp	3.5 mo
MAP1B	-0.907006	1.08451e-09	IN4	Engineered-Cre_vs_Engineered-Flp	3.5 mo
LHX1	-2.37124	1.09278e-05	IN4	Engineered-Cre_vs_Engineered-Flp	3.5 mo
GAP43	-1.37461	3.20681e-05	IN4	Engineered-Cre_vs_Engineered-Flp	3.5 mo
UBC	-0.926909	0.000137764	IN4	Engineered-Cre_vs_Engineered-Flp	3.5 mo
SOX11	-1.99464	0.000169908	IN4	Engineered-Cre_vs_Engineered-Flp	3.5 mo
NR2F1	-2.23091	0.000186936	IN4	Engineered-Cre_vs_Engineered-Flp	3.5 mo
IRX5	-2.64197	0.000275471	IN4	Engineered-Cre_vs_Engineered-Flp	3.5 mo
CADM1	-2.64784	0.000538829	IN4	Engineered-Cre_vs_Engineered-Flp	3.5 mo
EEF2	-1.60872	0.00122878	IN4	Engineered-Cre_vs_Engineered-Flp	3.5 mo
BASP1	-0.456681	0.00141778	IN4	Engineered-Cre_vs_Engineered-Flp	3.5 mo
STMN4	-1.41572	0.00281111	IN4	Engineered-Cre_vs_Engineered-Flp	3.5 mo
MAP2	-0.70868	0.00315642	IN4	Engineered-Cre_vs_Engineered-Flp	3.5 mo
DYNC1H1	-1.86361	0.00315642	IN4	Engineered-Cre_vs_Engineered-Flp	3.5 mo
ZFHX3	-1.90144	0.00352103	IN4	Engineered-Cre_vs_Engineered-Flp	3.5 mo
KIDINS220	-1.49308	0.00563064	IN4	Engineered-Cre_vs_Engineered-Flp	3.5 mo
PPIA	-1.38408	0.00563064	IN4	Engineered-Cre_vs_Engineered-Flp	3.5 mo
GNAS	-0.361962	0.00773711	IN4	Engineered-Cre_vs_Engineered-Flp	3.5 mo
IRX3	-2.19551	0.00842505	IN4	Engineered-Cre_vs_Engineered-Flp	3.5 mo
TUBA1A	-0.37729	0.0152634	IN4	Engineered-Cre_vs_Engineered-Flp	3.5 mo
PGRMC1	-0.792517	0.0156248	IN4	Engineered-Cre_vs_Engineered-Flp	3.5 mo
HMGB2	2.0541	0.0158431	IN4	Engineered-Cre_vs_Engineered-Flp	3.5 mo
CRYAB	2.11288	0.0159789	IN4	Engineered-Cre_vs_Engineered-Flp	3.5 mo
GDI1	-1.65519	0.019072	IN4	Engineered-Cre_vs_Engineered-Flp	3.5 mo
FOS	-3.29756	0.0193442	IN4	Engineered-Cre_vs_Engineered-Flp	3.5 mo
NCAM1	-1.21667	0.0266934	IN4	Engineered-Cre_vs_Engineered-Flp	3.5 mo
ID4	-2.1633	0.0270192	IN4	Engineered-Cre_vs_Engineered-Flp	3.5 mo
MTPN	-1.56921	0.0270192	IN4	Engineered-Cre_vs_Engineered-Flp	3.5 mo
ZMIZ1	-1.90016	0.0348622	IN4	Engineered-Cre_vs_Engineered-Flp	3.5 mo
SV2A	-1.64209	0.0348622	IN4	Engineered-Cre_vs_Engineered-Flp	3.5 mo
CPEB4	-1.87065	0.0365504	IN4	Engineered-Cre_vs_Engineered-Flp	3.5 mo
TUBB2B	-0.352007	0.0396656	IN4	Engineered-Cre_vs_Engineered-Flp	3.5 mo
VGF	-2.43367	0.0439262	IN4	Engineered-Cre_vs_Engineered-Flp	3.5 mo
TUBA1B	-1.47808	0.0455204	IN4	Engineered-Cre_vs_Engineered-Flp	3.5 mo
LHX5	-2.00818	0.049238	IN4	Engineered-Cre_vs_Engineered-Flp	3.5 mo
MALAT1	1.09924	0.00232208	IN5	Engineered-Cre_vs_Engineered-Flp	3.5 mo
ARX	2.59119	2.92305e-45	IN7	Engineered-Cre_vs_Engineered-Flp	3.5 mo
VIM	-2.73804	3.14184e-40	IN7	Engineered-Cre_vs_Engineered-Flp	3.5 mo
DLX2	2.41751	7.03919e-36	IN7	Engineered-Cre_vs_Engineered-Flp	3.5 mo
TUBB2B	0.839212	3.94482e-30	IN7	Engineered-Cre_vs_Engineered-Flp	3.5 mo
GAD2	2.31803	2.62233e-26	IN7	Engineered-Cre_vs_Engineered-Flp	3.5 mo
CAMK2N1	1.60322	2.59824e-25	IN7	Engineered-Cre_vs_Engineered-Flp	3.5 mo
RBM3	2.26263	1.7913e-24	IN7	Engineered-Cre_vs_Engineered-Flp	3.5 mo
DLX5	2.00817	1.56155e-21	IN7	Engineered-Cre_vs_Engineered-Flp	3.5 mo
EFNB2	2.15216	7.60307e-21	IN7	Engineered-Cre_vs_Engineered-Flp	3.5 mo
FOXG1	2.07455	1.05157e-19	IN7	Engineered-Cre_vs_Engineered-Flp	3.5 mo
DLX1	1.85332	1.3616e-18	IN7	Engineered-Cre_vs_Engineered-Flp	3.5 mo
UBC	1.06235	1.27457e-16	IN7	Engineered-Cre_vs_Engineered-Flp	3.5 mo
HNRNPA2B1	-0.304101	6.00586e-16	IN7	Engineered-Cre_vs_Engineered-Flp	3.5 mo
STMN1	-0.367046	6.46204e-16	IN7	Engineered-Cre_vs_Engineered-Flp	3.5 mo
NREP	-0.706241	1.83459e-15	IN7	Engineered-Cre_vs_Engineered-Flp	3.5 mo
SRRT	1.9148	4.45609e-15	IN7	Engineered-Cre_vs_Engineered-Flp	3.5 mo
NR2F2	1.83106	7.80771e-15	IN7	Engineered-Cre_vs_Engineered-Flp	3.5 mo
HSP90AB1	-0.386959	2.6705e-14	IN7	Engineered-Cre_vs_Engineered-Flp	3.5 mo
NME1	1.84827	3.12624e-14	IN7	Engineered-Cre_vs_Engineered-Flp	3.5 mo
EEF1A1	0.251955	3.49396e-14	IN7	Engineered-Cre_vs_Engineered-Flp	3.5 mo
CFL1	0.598791	6.39662e-14	IN7	Engineered-Cre_vs_Engineered-Flp	3.5 mo
TTYH1	-1.65265	1.39371e-13	IN7	Engineered-Cre_vs_Engineered-Flp	3.5 mo
NR2F1	1.86381	2.6842e-13	IN7	Engineered-Cre_vs_Engineered-Flp	3.5 mo
RERE	-0.77798	1.0158e-12	IN7	Engineered-Cre_vs_Engineered-Flp	3.5 mo
SLC38A2	1.76087	1.64678e-12	IN7	Engineered-Cre_vs_Engineered-Flp	3.5 mo
SOX1	1.75617	4.94812e-12	IN7	Engineered-Cre_vs_Engineered-Flp	3.5 mo
FSCN1	1.83309	1.81979e-11	IN7	Engineered-Cre_vs_Engineered-Flp	3.5 mo
FUS	1.44365	1.33962e-10	IN7	Engineered-Cre_vs_Engineered-Flp	3.5 mo
EEF1A2	1.58287	1.38207e-10	IN7	Engineered-Cre_vs_Engineered-Flp	3.5 mo
BCL11B	1.6843	1.63735e-10	IN7	Engineered-Cre_vs_Engineered-Flp	3.5 mo
RACK1	0.483007	2.02562e-10	IN7	Engineered-Cre_vs_Engineered-Flp	3.5 mo
STRAP	1.62234	1.06718e-09	IN7	Engineered-Cre_vs_Engineered-Flp	3.5 mo
EEF2	1.13301	1.33037e-09	IN7	Engineered-Cre_vs_Engineered-Flp	3.5 mo
CDH2	1.27096	1.7661e-09	IN7	Engineered-Cre_vs_Engineered-Flp	3.5 mo
RAC1	1.26985	1.93338e-09	IN7	Engineered-Cre_vs_Engineered-Flp	3.5 mo
UBXN1	1.5723	2.99118e-09	IN7	Engineered-Cre_vs_Engineered-Flp	3.5 mo
DYNLL1	-0.958763	1.21092e-08	IN7	Engineered-Cre_vs_Engineered-Flp	3.5 mo
SOX2	1.51867	1.5286e-08	IN7	Engineered-Cre_vs_Engineered-Flp	3.5 mo
DCX	1.16738	1.83878e-08	IN7	Engineered-Cre_vs_Engineered-Flp	3.5 mo
SF3A2	1.42084	1.94244e-08	IN7	Engineered-Cre_vs_Engineered-Flp	3.5 mo
YBX1	0.223706	2.64173e-08	IN7	Engineered-Cre_vs_Engineered-Flp	3.5 mo
SLC32A1	1.39655	6.73078e-08	IN7	Engineered-Cre_vs_Engineered-Flp	3.5 mo
CSNK1E	1.43867	7.14857e-08	IN7	Engineered-Cre_vs_Engineered-Flp	3.5 mo
SPEN	1.38269	1.0859e-07	IN7	Engineered-Cre_vs_Engineered-Flp	3.5 mo
PTN	-1.3249	1.23928e-07	IN7	Engineered-Cre_vs_Engineered-Flp	3.5 mo
KHSRP	1.36652	1.45773e-07	IN7	Engineered-Cre_vs_Engineered-Flp	3.5 mo
PBX3	-1.09484	1.69998e-07	IN7	Engineered-Cre_vs_Engineered-Flp	3.5 mo
UBE2I	1.25632	1.92153e-07	IN7	Engineered-Cre_vs_Engineered-Flp	3.5 mo
RANBP1	1.3304	3.32106e-07	IN7	Engineered-Cre_vs_Engineered-Flp	3.5 mo
KIF5B	1.44978	3.91881e-07	IN7	Engineered-Cre_vs_Engineered-Flp	3.5 mo
DLL1	1.61544	4.1706e-07	IN7	Engineered-Cre_vs_Engineered-Flp	3.5 mo
GAP43	-1.14726	4.45966e-07	IN7	Engineered-Cre_vs_Engineered-Flp	3.5 mo
MACO1	1.38457	6.16755e-07	IN7	Engineered-Cre_vs_Engineered-Flp	3.5 mo
ARPC5	-0.972192	7.24539e-07	IN7	Engineered-Cre_vs_Engineered-Flp	3.5 mo
IRS2	1.34158	1.1113e-06	IN7	Engineered-Cre_vs_Engineered-Flp	3.5 mo
RRN3	1.46692	1.30233e-06	IN7	Engineered-Cre_vs_Engineered-Flp	3.5 mo
SFRP1	1.29774	2.85104e-06	IN7	Engineered-Cre_vs_Engineered-Flp	3.5 mo
SYT11	1.35095	4.43083e-06	IN7	Engineered-Cre_vs_Engineered-Flp	3.5 mo
XRCC6	1.27469	7.6991e-06	IN7	Engineered-Cre_vs_Engineered-Flp	3.5 mo
ANK3	-1.34078	7.96971e-06	IN7	Engineered-Cre_vs_Engineered-Flp	3.5 mo
CYTH2	1.24681	8.25e-06	IN7	Engineered-Cre_vs_Engineered-Flp	3.5 mo
PPP2CA	1.21986	1.23897e-05	IN7	Engineered-Cre_vs_Engineered-Flp	3.5 mo
PLK2	1.25501	1.368e-05	IN7	Engineered-Cre_vs_Engineered-Flp	3.5 mo
SOX11	1.21009	1.61365e-05	IN7	Engineered-Cre_vs_Engineered-Flp	3.5 mo
CDK5R1	1.36225	1.65772e-05	IN7	Engineered-Cre_vs_Engineered-Flp	3.5 mo
RIPOR2	1.31489	1.81899e-05	IN7	Engineered-Cre_vs_Engineered-Flp	3.5 mo
KLF7	1.22327	2.05933e-05	IN7	Engineered-Cre_vs_Engineered-Flp	3.5 mo
RBPJ	1.32432	2.1309e-05	IN7	Engineered-Cre_vs_Engineered-Flp	3.5 mo
CRYAB	-1.66043	4.34233e-05	IN7	Engineered-Cre_vs_Engineered-Flp	3.5 mo
CADM1	1.33797	4.60354e-05	IN7	Engineered-Cre_vs_Engineered-Flp	3.5 mo
DDX6	1.06782	5.60824e-05	IN7	Engineered-Cre_vs_Engineered-Flp	3.5 mo
ASCL1	1.32434	6.07908e-05	IN7	Engineered-Cre_vs_Engineered-Flp	3.5 mo
ARF1	0.960184	6.88708e-05	IN7	Engineered-Cre_vs_Engineered-Flp	3.5 mo
NECTIN1	1.24363	7.07236e-05	IN7	Engineered-Cre_vs_Engineered-Flp	3.5 mo
SLC25A3	1.02861	8.64204e-05	IN7	Engineered-Cre_vs_Engineered-Flp	3.5 mo
KIFAP3	-0.529731	8.911e-05	IN7	Engineered-Cre_vs_Engineered-Flp	3.5 mo
DYNC1H1	1.40632	9.83919e-05	IN7	Engineered-Cre_vs_Engineered-Flp	3.5 mo
NAP1L1	1.28082	0.000116063	IN7	Engineered-Cre_vs_Engineered-Flp	3.5 mo
HNRNPA3	-0.23018	0.000116206	IN7	Engineered-Cre_vs_Engineered-Flp	3.5 mo
COPA	1.25849	0.000118933	IN7	Engineered-Cre_vs_Engineered-Flp	3.5 mo
GLRX5	1.16645	0.000128776	IN7	Engineered-Cre_vs_Engineered-Flp	3.5 mo
NEFL	-2.0227	0.000172224	IN7	Engineered-Cre_vs_Engineered-Flp	3.5 mo
ADGRG1	1.14189	0.000187272	IN7	Engineered-Cre_vs_Engineered-Flp	3.5 mo
CRCP	1.11145	0.000253335	IN7	Engineered-Cre_vs_Engineered-Flp	3.5 mo
PLS3	1.15026	0.000333561	IN7	Engineered-Cre_vs_Engineered-Flp	3.5 mo
ADD1	1.20925	0.000364898	IN7	Engineered-Cre_vs_Engineered-Flp	3.5 mo
DBN1	1.05692	0.000415692	IN7	Engineered-Cre_vs_Engineered-Flp	3.5 mo
ARF6	1.08484	0.000454573	IN7	Engineered-Cre_vs_Engineered-Flp	3.5 mo
NSG1	-0.66363	0.000481017	IN7	Engineered-Cre_vs_Engineered-Flp	3.5 mo
PPP1CC	1.15584	0.000489296	IN7	Engineered-Cre_vs_Engineered-Flp	3.5 mo
ADNP2	1.10045	0.000548873	IN7	Engineered-Cre_vs_Engineered-Flp	3.5 mo
MDH2	1.30725	0.000657162	IN7	Engineered-Cre_vs_Engineered-Flp	3.5 mo
MOB4	1.12758	0.000663322	IN7	Engineered-Cre_vs_Engineered-Flp	3.5 mo
BNIP2	1.02811	0.000674633	IN7	Engineered-Cre_vs_Engineered-Flp	3.5 mo
SOX4	0.546087	0.00071889	IN7	Engineered-Cre_vs_Engineered-Flp	3.5 mo
DRAXIN	1.13299	0.00073116	IN7	Engineered-Cre_vs_Engineered-Flp	3.5 mo
LSM1	1.01233	0.000744871	IN7	Engineered-Cre_vs_Engineered-Flp	3.5 mo
MAP6	-0.882757	0.000794413	IN7	Engineered-Cre_vs_Engineered-Flp	3.5 mo
GRIA2	-1.16807	0.000837835	IN7	Engineered-Cre_vs_Engineered-Flp	3.5 mo
VAMP2	0.930738	0.000980781	IN7	Engineered-Cre_vs_Engineered-Flp	3.5 mo
BAIAP2	1.1279	0.00098947	IN7	Engineered-Cre_vs_Engineered-Flp	3.5 mo
PTBP2	1.10744	0.000995912	IN7	Engineered-Cre_vs_Engineered-Flp	3.5 mo
CCDC88A	1.23985	0.00115289	IN7	Engineered-Cre_vs_Engineered-Flp	3.5 mo
SMARCE1	1.02735	0.00129638	IN7	Engineered-Cre_vs_Engineered-Flp	3.5 mo
GNAQ	1.00859	0.00134691	IN7	Engineered-Cre_vs_Engineered-Flp	3.5 mo
NGDN	0.993287	0.00141872	IN7	Engineered-Cre_vs_Engineered-Flp	3.5 mo
DCTN2	1.03803	0.00173407	IN7	Engineered-Cre_vs_Engineered-Flp	3.5 mo
SYNE2	1.03895	0.00178057	IN7	Engineered-Cre_vs_Engineered-Flp	3.5 mo
MTPN	1.2903	0.00197627	IN7	Engineered-Cre_vs_Engineered-Flp	3.5 mo
MAP2K2	1.00844	0.00210406	IN7	Engineered-Cre_vs_Engineered-Flp	3.5 mo
MALAT1	0.177001	0.00217312	IN7	Engineered-Cre_vs_Engineered-Flp	3.5 mo
BPTF	1.18324	0.00220679	IN7	Engineered-Cre_vs_Engineered-Flp	3.5 mo
HES6	1.03658	0.00223813	IN7	Engineered-Cre_vs_Engineered-Flp	3.5 mo
PDPK1	0.99313	0.00237482	IN7	Engineered-Cre_vs_Engineered-Flp	3.5 mo
SNAP47	1.0045	0.00245508	IN7	Engineered-Cre_vs_Engineered-Flp	3.5 mo
NIPBL	0.966156	0.00280276	IN7	Engineered-Cre_vs_Engineered-Flp	3.5 mo
PSMC2	0.96798	0.00292816	IN7	Engineered-Cre_vs_Engineered-Flp	3.5 mo
SKI	0.985333	0.0034068	IN7	Engineered-Cre_vs_Engineered-Flp	3.5 mo
CAMSAP1	0.982605	0.00372283	IN7	Engineered-Cre_vs_Engineered-Flp	3.5 mo
CELSR2	0.926733	0.0040975	IN7	Engineered-Cre_vs_Engineered-Flp	3.5 mo
CELF1	0.948203	0.0043361	IN7	Engineered-Cre_vs_Engineered-Flp	3.5 mo
MAPK6	1.00172	0.00458214	IN7	Engineered-Cre_vs_Engineered-Flp	3.5 mo
ID2	0.977834	0.0046036	IN7	Engineered-Cre_vs_Engineered-Flp	3.5 mo
ARHGDIA	0.966309	0.0046036	IN7	Engineered-Cre_vs_Engineered-Flp	3.5 mo
MARK3	0.984857	0.00460717	IN7	Engineered-Cre_vs_Engineered-Flp	3.5 mo
TMOD2	-0.699259	0.00472083	IN7	Engineered-Cre_vs_Engineered-Flp	3.5 mo
PRMT1	1.10252	0.00518074	IN7	Engineered-Cre_vs_Engineered-Flp	3.5 mo
SNW1	1.05401	0.00598932	IN7	Engineered-Cre_vs_Engineered-Flp	3.5 mo
METRN	-1.28173	0.00598964	IN7	Engineered-Cre_vs_Engineered-Flp	3.5 mo
RNPEP	1.00325	0.00607682	IN7	Engineered-Cre_vs_Engineered-Flp	3.5 mo
ACTR1A	0.939268	0.00611053	IN7	Engineered-Cre_vs_Engineered-Flp	3.5 mo
SLC38A1	-0.960422	0.00641744	IN7	Engineered-Cre_vs_Engineered-Flp	3.5 mo
PIK3R1	0.963856	0.00679111	IN7	Engineered-Cre_vs_Engineered-Flp	3.5 mo
CCT2	1.01155	0.0074107	IN7	Engineered-Cre_vs_Engineered-Flp	3.5 mo
TUBA1A	0.10232	0.00775664	IN7	Engineered-Cre_vs_Engineered-Flp	3.5 mo
CHD5	-1.18285	0.00808315	IN7	Engineered-Cre_vs_Engineered-Flp	3.5 mo
TBCC	0.904444	0.00812808	IN7	Engineered-Cre_vs_Engineered-Flp	3.5 mo
ZMIZ1	0.909385	0.00815023	IN7	Engineered-Cre_vs_Engineered-Flp	3.5 mo
DAG1	0.94286	0.00855991	IN7	Engineered-Cre_vs_Engineered-Flp	3.5 mo
MAP1A	0.901709	0.00985454	IN7	Engineered-Cre_vs_Engineered-Flp	3.5 mo
PTCH1	0.870881	0.0109127	IN7	Engineered-Cre_vs_Engineered-Flp	3.5 mo
DYNC1I2	0.056945	0.0116884	IN7	Engineered-Cre_vs_Engineered-Flp	3.5 mo
CALB2	-0.507282	0.0121481	IN7	Engineered-Cre_vs_Engineered-Flp	3.5 mo
HMGB1	0.0436568	0.0126097	IN7	Engineered-Cre_vs_Engineered-Flp	3.5 mo
RAB1A	0.895982	0.0137634	IN7	Engineered-Cre_vs_Engineered-Flp	3.5 mo
COPS2	0.949678	0.0140277	IN7	Engineered-Cre_vs_Engineered-Flp	3.5 mo
ARL8A	0.904125	0.0150293	IN7	Engineered-Cre_vs_Engineered-Flp	3.5 mo
KIF1B	0.152623	0.0150293	IN7	Engineered-Cre_vs_Engineered-Flp	3.5 mo
TUBB4B	0.878858	0.0152108	IN7	Engineered-Cre_vs_Engineered-Flp	3.5 mo
SIRT2	0.85547	0.0160974	IN7	Engineered-Cre_vs_Engineered-Flp	3.5 mo
GNAI2	1.0782	0.017764	IN7	Engineered-Cre_vs_Engineered-Flp	3.5 mo
ATF5	0.942042	0.0179265	IN7	Engineered-Cre_vs_Engineered-Flp	3.5 mo
GNAS	0.224325	0.018108	IN7	Engineered-Cre_vs_Engineered-Flp	3.5 mo
IFT52	0.848838	0.0183838	IN7	Engineered-Cre_vs_Engineered-Flp	3.5 mo
RAB8A	0.847114	0.018845	IN7	Engineered-Cre_vs_Engineered-Flp	3.5 mo
DPYSL3	0.029893	0.0216427	IN7	Engineered-Cre_vs_Engineered-Flp	3.5 mo
ANKS1B	0.872543	0.0217017	IN7	Engineered-Cre_vs_Engineered-Flp	3.5 mo
CACNG4	0.871163	0.0227703	IN7	Engineered-Cre_vs_Engineered-Flp	3.5 mo
ZBTB18	0.985962	0.0236248	IN7	Engineered-Cre_vs_Engineered-Flp	3.5 mo
MAP3K13	0.903158	0.023844	IN7	Engineered-Cre_vs_Engineered-Flp	3.5 mo
AUTS2	-0.449972	0.023844	IN7	Engineered-Cre_vs_Engineered-Flp	3.5 mo
MDM2	0.830904	0.02777	IN7	Engineered-Cre_vs_Engineered-Flp	3.5 mo
DACT1	0.952506	0.0289787	IN7	Engineered-Cre_vs_Engineered-Flp	3.5 mo
PHGDH	0.873495	0.0291197	IN7	Engineered-Cre_vs_Engineered-Flp	3.5 mo
PMM1	0.807088	0.0291197	IN7	Engineered-Cre_vs_Engineered-Flp	3.5 mo
NRXN1	0.18975	0.029422	IN7	Engineered-Cre_vs_Engineered-Flp	3.5 mo
STAU1	0.882595	0.0294557	IN7	Engineered-Cre_vs_Engineered-Flp	3.5 mo
RTN4	0.760616	0.0307787	IN7	Engineered-Cre_vs_Engineered-Flp	3.5 mo
MED1	0.904931	0.0308164	IN7	Engineered-Cre_vs_Engineered-Flp	3.5 mo
MAP1B	0.122145	0.0314266	IN7	Engineered-Cre_vs_Engineered-Flp	3.5 mo
PQBP1	0.84583	0.0315152	IN7	Engineered-Cre_vs_Engineered-Flp	3.5 mo
ID4	1.04512	0.0341454	IN7	Engineered-Cre_vs_Engineered-Flp	3.5 mo
MAP2	0.238196	0.0342053	IN7	Engineered-Cre_vs_Engineered-Flp	3.5 mo
RAB2A	0.958747	0.0347245	IN7	Engineered-Cre_vs_Engineered-Flp	3.5 mo
ROCK1	0.902428	0.0349443	IN7	Engineered-Cre_vs_Engineered-Flp	3.5 mo
MPST	0.90143	0.0352637	IN7	Engineered-Cre_vs_Engineered-Flp	3.5 mo
SOX9	0.840335	0.0353034	IN7	Engineered-Cre_vs_Engineered-Flp	3.5 mo
AGFG1	0.790628	0.0364442	IN7	Engineered-Cre_vs_Engineered-Flp	3.5 mo
PRDX1	-0.21775	0.0375791	IN7	Engineered-Cre_vs_Engineered-Flp	3.5 mo
DPYSL2	-0.17369	0.0382406	IN7	Engineered-Cre_vs_Engineered-Flp	3.5 mo
SLC3A2	0.822174	0.0390933	IN7	Engineered-Cre_vs_Engineered-Flp	3.5 mo
TCF4	1.15914	0.0406616	IN7	Engineered-Cre_vs_Engineered-Flp	3.5 mo
PLAA	0.951523	0.0421546	IN7	Engineered-Cre_vs_Engineered-Flp	3.5 mo
ZEB2	1.04419	0.0436825	IN7	Engineered-Cre_vs_Engineered-Flp	3.5 mo
EIF4A3	0.787123	0.0438023	IN7	Engineered-Cre_vs_Engineered-Flp	3.5 mo
DPYSL5	-0.503503	0.0440406	IN7	Engineered-Cre_vs_Engineered-Flp	3.5 mo
TOX	0.808357	0.0450422	IN7	Engineered-Cre_vs_Engineered-Flp	3.5 mo
CASC3	0.832583	0.0450515	IN7	Engineered-Cre_vs_Engineered-Flp	3.5 mo
VAMP3	0.865528	0.0453816	IN7	Engineered-Cre_vs_Engineered-Flp	3.5 mo
PDLIM7	0.944564	0.0476265	IN7	Engineered-Cre_vs_Engineered-Flp	3.5 mo
SOX11	-1.2888	7.10159e-05	IPC2	Engineered-Cre_vs_Engineered-Flp	3.5 mo
EFNB2	4.3051	3.21127e-09	IPC3	Engineered-Cre_vs_Engineered-Flp	3.5 mo
INA	-3.29353	2.15122e-08	IPC3	Engineered-Cre_vs_Engineered-Flp	3.5 mo
NR2F2	-3.32107	8.48072e-07	IPC3	Engineered-Cre_vs_Engineered-Flp	3.5 mo
EZR	3.30741	1.2518e-06	IPC3	Engineered-Cre_vs_Engineered-Flp	3.5 mo
PBX3	-4.13832	4.56365e-06	IPC3	Engineered-Cre_vs_Engineered-Flp	3.5 mo
FOXG1	4.13864	1.37499e-05	IPC3	Engineered-Cre_vs_Engineered-Flp	3.5 mo
NRCAM	-2.80524	1.37499e-05	IPC3	Engineered-Cre_vs_Engineered-Flp	3.5 mo
SLC38A1	-3.54881	1.54159e-05	IPC3	Engineered-Cre_vs_Engineered-Flp	3.5 mo
DST	-2.69656	2.57183e-05	IPC3	Engineered-Cre_vs_Engineered-Flp	3.5 mo
EEF1A2	2.75544	3.15375e-05	IPC3	Engineered-Cre_vs_Engineered-Flp	3.5 mo
FOXO6	3.37185	5.54284e-05	IPC3	Engineered-Cre_vs_Engineered-Flp	3.5 mo
ENAH	1.4604	8.97833e-05	IPC3	Engineered-Cre_vs_Engineered-Flp	3.5 mo
RACK1	0.960936	9.5772e-05	IPC3	Engineered-Cre_vs_Engineered-Flp	3.5 mo
SRRT	2.87436	9.5772e-05	IPC3	Engineered-Cre_vs_Engineered-Flp	3.5 mo
GAP43	-1.00193	0.000141281	IPC3	Engineered-Cre_vs_Engineered-Flp	3.5 mo
SPEN	2.16082	0.00017503	IPC3	Engineered-Cre_vs_Engineered-Flp	3.5 mo
RERE	-1.31863	0.00025183	IPC3	Engineered-Cre_vs_Engineered-Flp	3.5 mo
SLA	3.69997	0.000280479	IPC3	Engineered-Cre_vs_Engineered-Flp	3.5 mo
NRN1	3.2589	0.000307147	IPC3	Engineered-Cre_vs_Engineered-Flp	3.5 mo
CHD7	-1.96974	0.000434502	IPC3	Engineered-Cre_vs_Engineered-Flp	3.5 mo
KCNQ3	3.11528	0.000508121	IPC3	Engineered-Cre_vs_Engineered-Flp	3.5 mo
PLK2	2.92829	0.000522922	IPC3	Engineered-Cre_vs_Engineered-Flp	3.5 mo
HNRNPA2B1	-0.671634	0.000604893	IPC3	Engineered-Cre_vs_Engineered-Flp	3.5 mo
TAGLN3	-1.10658	0.000780344	IPC3	Engineered-Cre_vs_Engineered-Flp	3.5 mo
SEZ6	3.1152	0.000797053	IPC3	Engineered-Cre_vs_Engineered-Flp	3.5 mo
CCSAP	1.61869	0.000913514	IPC3	Engineered-Cre_vs_Engineered-Flp	3.5 mo
ADRA2A	4.02443	0.000955951	IPC3	Engineered-Cre_vs_Engineered-Flp	3.5 mo
XRCC6	2.52019	0.00132849	IPC3	Engineered-Cre_vs_Engineered-Flp	3.5 mo
SOX11	0.752633	0.00146382	IPC3	Engineered-Cre_vs_Engineered-Flp	3.5 mo
DISP3	3.08904	0.00167566	IPC3	Engineered-Cre_vs_Engineered-Flp	3.5 mo
NREP	-0.484519	0.00206647	IPC3	Engineered-Cre_vs_Engineered-Flp	3.5 mo
HES6	2.11671	0.00252489	IPC3	Engineered-Cre_vs_Engineered-Flp	3.5 mo
HMGB1	-0.491805	0.00288367	IPC3	Engineered-Cre_vs_Engineered-Flp	3.5 mo
ROBO3	-4.23403	0.00333969	IPC3	Engineered-Cre_vs_Engineered-Flp	3.5 mo
EPHA3	3.05613	0.00369337	IPC3	Engineered-Cre_vs_Engineered-Flp	3.5 mo
MAP1A	2.17788	0.00383372	IPC3	Engineered-Cre_vs_Engineered-Flp	3.5 mo
MAPK10	-2.68078	0.00478736	IPC3	Engineered-Cre_vs_Engineered-Flp	3.5 mo
IRX5	-4.15501	0.00502058	IPC3	Engineered-Cre_vs_Engineered-Flp	3.5 mo
PRKAR2B	-2.22809	0.0054473	IPC3	Engineered-Cre_vs_Engineered-Flp	3.5 mo
CDC42	0.62674	0.00626183	IPC3	Engineered-Cre_vs_Engineered-Flp	3.5 mo
SFRP1	2.49953	0.00626183	IPC3	Engineered-Cre_vs_Engineered-Flp	3.5 mo
NEUROD6	2.53919	0.00637886	IPC3	Engineered-Cre_vs_Engineered-Flp	3.5 mo
FABP7	2.45054	0.00652102	IPC3	Engineered-Cre_vs_Engineered-Flp	3.5 mo
LRRC7	2.36979	0.00676924	IPC3	Engineered-Cre_vs_Engineered-Flp	3.5 mo
EML1	2.33868	0.0114989	IPC3	Engineered-Cre_vs_Engineered-Flp	3.5 mo
RUFY3	-1.01362	0.0157851	IPC3	Engineered-Cre_vs_Engineered-Flp	3.5 mo
ACTL6B	-2.28941	0.0169789	IPC3	Engineered-Cre_vs_Engineered-Flp	3.5 mo
NRXN1	-1.04268	0.0172885	IPC3	Engineered-Cre_vs_Engineered-Flp	3.5 mo
LMO4	1.80979	0.020277	IPC3	Engineered-Cre_vs_Engineered-Flp	3.5 mo
PLXNA2	2.25569	0.0223049	IPC3	Engineered-Cre_vs_Engineered-Flp	3.5 mo
NSG1	-1.66242	0.0230217	IPC3	Engineered-Cre_vs_Engineered-Flp	3.5 mo
CPE	-0.342844	0.0236373	IPC3	Engineered-Cre_vs_Engineered-Flp	3.5 mo
VEGFA	2.53936	0.0242774	IPC3	Engineered-Cre_vs_Engineered-Flp	3.5 mo
CCNG1	2.39698	0.0280501	IPC3	Engineered-Cre_vs_Engineered-Flp	3.5 mo
ARF1	0.963121	0.029184	IPC3	Engineered-Cre_vs_Engineered-Flp	3.5 mo
GRIA4	-3.56264	0.0293265	IPC3	Engineered-Cre_vs_Engineered-Flp	3.5 mo
NDFIP1	-0.377363	0.0293265	IPC3	Engineered-Cre_vs_Engineered-Flp	3.5 mo
ITGB1	-1.80989	0.0299071	IPC3	Engineered-Cre_vs_Engineered-Flp	3.5 mo
MAP6	-1.75252	0.0305176	IPC3	Engineered-Cre_vs_Engineered-Flp	3.5 mo
SEMA6A	-1.91481	0.0308278	IPC3	Engineered-Cre_vs_Engineered-Flp	3.5 mo
ANKS1B	-2.66428	0.0331788	IPC3	Engineered-Cre_vs_Engineered-Flp	3.5 mo
NEFM	-2.7312	0.0349334	IPC3	Engineered-Cre_vs_Engineered-Flp	3.5 mo
ITSN1	-2.33976	0.0349334	IPC3	Engineered-Cre_vs_Engineered-Flp	3.5 mo
SLC38A2	2.06171	0.0353934	IPC3	Engineered-Cre_vs_Engineered-Flp	3.5 mo
NEFL	-3.57191	0.040703	IPC3	Engineered-Cre_vs_Engineered-Flp	3.5 mo
TACC2	-2.0186	0.040703	IPC3	Engineered-Cre_vs_Engineered-Flp	3.5 mo
EMX2	2.47141	0.0460269	IPC3	Engineered-Cre_vs_Engineered-Flp	3.5 mo
GDI1	-0.9631	0.0468912	IPC3	Engineered-Cre_vs_Engineered-Flp	3.5 mo
METRN	-2.19057	0.00236824	Non-cycling NEC	Engineered-Cre_vs_Engineered-Flp	3.5 mo
PTPRA	-1.55502	0.0105923	Non-cycling NEC	Engineered-Cre_vs_Engineered-Flp	3.5 mo
NLRP1	-2.08853	0.0149328	Non-cycling NEC	Engineered-Cre_vs_Engineered-Flp	3.5 mo
DYNLL1	-1.772	0.0391031	Non-cycling NEC	Engineered-Cre_vs_Engineered-Flp	3.5 mo
AKAP12	1.9781	0.042765	Non-cycling NEC	Engineered-Cre_vs_Engineered-Flp	3.5 mo
HNRNPA2B1	-0.664348	0.042765	Non-cycling NEC	Engineered-Cre_vs_Engineered-Flp	3.5 mo
TUBA1B	0.67026	0.0471155	Non-cycling NEC	Engineered-Cre_vs_Engineered-Flp	3.5 mo
RBM8A	-0.504189	0.0471155	Non-cycling NEC	Engineered-Cre_vs_Engineered-Flp	3.5 mo
IRX5	-4.3744	0.00141408	IPC4	Engineered-Cre_vs_Engineered-Flp	3.5 mo
NR2F2	-1.95468	0.0193495	IPC4	Engineered-Cre_vs_Engineered-Flp	3.5 mo
UBC	-1.71686	0.0193495	IPC4	Engineered-Cre_vs_Engineered-Flp	3.5 mo
NFIB	-1.55443	0.0193495	IPC4	Engineered-Cre_vs_Engineered-Flp	3.5 mo
SOX11	-2.09851	0.0412826	IPC4	Engineered-Cre_vs_Engineered-Flp	3.5 mo
GPM6B	-0.88717	7.8529e-13	oRG	Engineered-Cre_vs_Engineered-Flp	3.5 mo
QKI	-0.608924	3.26149e-10	oRG	Engineered-Cre_vs_Engineered-Flp	3.5 mo
ARX	2.65395	6.44794e-10	oRG	Engineered-Cre_vs_Engineered-Flp	3.5 mo
AKAP12	2.51763	1.88456e-09	oRG	Engineered-Cre_vs_Engineered-Flp	3.5 mo
METRN	-1.29654	1.9249e-09	oRG	Engineered-Cre_vs_Engineered-Flp	3.5 mo
BASP1	0.654027	5.48001e-09	oRG	Engineered-Cre_vs_Engineered-Flp	3.5 mo
CCNG1	1.94615	5.65712e-08	oRG	Engineered-Cre_vs_Engineered-Flp	3.5 mo
TNC	-1.85706	7.69969e-08	oRG	Engineered-Cre_vs_Engineered-Flp	3.5 mo
NEDD4L	1.87423	9.26294e-08	oRG	Engineered-Cre_vs_Engineered-Flp	3.5 mo
SFPQ	0.849016	1.19614e-07	oRG	Engineered-Cre_vs_Engineered-Flp	3.5 mo
TXNRD1	1.79547	4.23598e-07	oRG	Engineered-Cre_vs_Engineered-Flp	3.5 mo
SFRP1	1.83188	4.47333e-07	oRG	Engineered-Cre_vs_Engineered-Flp	3.5 mo
CST3	-1.72551	6.07602e-07	oRG	Engineered-Cre_vs_Engineered-Flp	3.5 mo
NFE2L2	1.91777	1.16998e-06	oRG	Engineered-Cre_vs_Engineered-Flp	3.5 mo
EFNB2	1.90782	2.58401e-06	oRG	Engineered-Cre_vs_Engineered-Flp	3.5 mo
JAM3	1.75811	4.14769e-06	oRG	Engineered-Cre_vs_Engineered-Flp	3.5 mo
TUBB2A	-0.958987	5.20399e-06	oRG	Engineered-Cre_vs_Engineered-Flp	3.5 mo
FABP7	-0.733341	9.61659e-06	oRG	Engineered-Cre_vs_Engineered-Flp	3.5 mo
LHX2	1.90626	1.19823e-05	oRG	Engineered-Cre_vs_Engineered-Flp	3.5 mo
CHL1	-1.93636	1.56611e-05	oRG	Engineered-Cre_vs_Engineered-Flp	3.5 mo
SDC3	-1.93192	1.59403e-05	oRG	Engineered-Cre_vs_Engineered-Flp	3.5 mo
GLI3	1.69814	3.14713e-05	oRG	Engineered-Cre_vs_Engineered-Flp	3.5 mo
PLP1	-2.51636	0.000251024	oRG	Engineered-Cre_vs_Engineered-Flp	3.5 mo
PTPRZ1	-0.649491	0.000251024	oRG	Engineered-Cre_vs_Engineered-Flp	3.5 mo
TTYH1	-0.59141	0.000339121	oRG	Engineered-Cre_vs_Engineered-Flp	3.5 mo
MDM2	1.40804	0.000358067	oRG	Engineered-Cre_vs_Engineered-Flp	3.5 mo
ENAH	-1.42556	0.000436958	oRG	Engineered-Cre_vs_Engineered-Flp	3.5 mo
DCLK2	-1.61928	0.000454808	oRG	Engineered-Cre_vs_Engineered-Flp	3.5 mo
PALLD	1.44312	0.000463258	oRG	Engineered-Cre_vs_Engineered-Flp	3.5 mo
FZD8	1.86919	0.000565925	oRG	Engineered-Cre_vs_Engineered-Flp	3.5 mo
BCAN	-0.865121	0.000644337	oRG	Engineered-Cre_vs_Engineered-Flp	3.5 mo
C12orf57	1.22704	0.000717567	oRG	Engineered-Cre_vs_Engineered-Flp	3.5 mo
SYNE2	1.50728	0.00072277	oRG	Engineered-Cre_vs_Engineered-Flp	3.5 mo
DOK5	1.46787	0.000777099	oRG	Engineered-Cre_vs_Engineered-Flp	3.5 mo
FAT3	-1.98513	0.00157812	oRG	Engineered-Cre_vs_Engineered-Flp	3.5 mo
VCAM1	-1.75916	0.00157812	oRG	Engineered-Cre_vs_Engineered-Flp	3.5 mo
PTPRA	-0.584247	0.00170873	oRG	Engineered-Cre_vs_Engineered-Flp	3.5 mo
NRXN1	-1.46031	0.00241425	oRG	Engineered-Cre_vs_Engineered-Flp	3.5 mo
BOC	-1.65776	0.00243087	oRG	Engineered-Cre_vs_Engineered-Flp	3.5 mo
NTRK2	-2.06683	0.00251816	oRG	Engineered-Cre_vs_Engineered-Flp	3.5 mo
PLPP3	-1.03197	0.00294516	oRG	Engineered-Cre_vs_Engineered-Flp	3.5 mo
SOX3	1.61829	0.00353501	oRG	Engineered-Cre_vs_Engineered-Flp	3.5 mo
DBI	-0.561513	0.00358949	oRG	Engineered-Cre_vs_Engineered-Flp	3.5 mo
MAP1B	0.467137	0.00368272	oRG	Engineered-Cre_vs_Engineered-Flp	3.5 mo
DYNLL1	-1.0258	0.00382911	oRG	Engineered-Cre_vs_Engineered-Flp	3.5 mo
FOXG1	1.54077	0.00568432	oRG	Engineered-Cre_vs_Engineered-Flp	3.5 mo
ACSL3	-1.48081	0.00685714	oRG	Engineered-Cre_vs_Engineered-Flp	3.5 mo
NDFIP1	-0.202349	0.00709711	oRG	Engineered-Cre_vs_Engineered-Flp	3.5 mo
JAG1	-1.43754	0.00850903	oRG	Engineered-Cre_vs_Engineered-Flp	3.5 mo
C9orf72	1.39457	0.00978175	oRG	Engineered-Cre_vs_Engineered-Flp	3.5 mo
ETV1	-1.40882	0.00997978	oRG	Engineered-Cre_vs_Engineered-Flp	3.5 mo
EMX2	2.7099	0.0104367	oRG	Engineered-Cre_vs_Engineered-Flp	3.5 mo
SPTBN1	-1.29937	0.0106181	oRG	Engineered-Cre_vs_Engineered-Flp	3.5 mo
SRRT	1.42144	0.011003	oRG	Engineered-Cre_vs_Engineered-Flp	3.5 mo
GRIPAP1	-1.56508	0.011003	oRG	Engineered-Cre_vs_Engineered-Flp	3.5 mo
CSPG5	-1.36505	0.0113661	oRG	Engineered-Cre_vs_Engineered-Flp	3.5 mo
SLC1A2	-1.62877	0.0146587	oRG	Engineered-Cre_vs_Engineered-Flp	3.5 mo
NAP1L1	0.750017	0.0147367	oRG	Engineered-Cre_vs_Engineered-Flp	3.5 mo
RBM3	1.03958	0.0175765	oRG	Engineered-Cre_vs_Engineered-Flp	3.5 mo
COBL	-1.54869	0.0192159	oRG	Engineered-Cre_vs_Engineered-Flp	3.5 mo
SLC1A3	-0.596267	0.0194772	oRG	Engineered-Cre_vs_Engineered-Flp	3.5 mo
DRAXIN	-1.45947	0.0218312	oRG	Engineered-Cre_vs_Engineered-Flp	3.5 mo
PBX3	-1.50373	0.0218312	oRG	Engineered-Cre_vs_Engineered-Flp	3.5 mo
DDX6	0.859265	0.0221146	oRG	Engineered-Cre_vs_Engineered-Flp	3.5 mo
WLS	-1.5202	0.0221146	oRG	Engineered-Cre_vs_Engineered-Flp	3.5 mo
IRX5	-1.88101	0.0270941	oRG	Engineered-Cre_vs_Engineered-Flp	3.5 mo
EEF2	0.498439	0.0288614	oRG	Engineered-Cre_vs_Engineered-Flp	3.5 mo
BPTF	1.04008	0.0289886	oRG	Engineered-Cre_vs_Engineered-Flp	3.5 mo
IER2	-1.3867	0.0327159	oRG	Engineered-Cre_vs_Engineered-Flp	3.5 mo
NR2F1	0.792093	0.0411843	oRG	Engineered-Cre_vs_Engineered-Flp	3.5 mo
SACS	0.960005	0.0437102	oRG	Engineered-Cre_vs_Engineered-Flp	3.5 mo
PCDH9	-1.21209	0.0437102	oRG	Engineered-Cre_vs_Engineered-Flp	3.5 mo
NAV1	-1.42226	0.0497874	oRG	Engineered-Cre_vs_Engineered-Flp	3.5 mo
ACTB	-0.600847	6.00772e-29	Unknown	Engineered-Cre_vs_Engineered-Flp	3.5 mo
ACTG1	-0.608703	3.10347e-22	Unknown	Engineered-Cre_vs_Engineered-Flp	3.5 mo
VIM	-1.14715	2.22899e-16	Unknown	Engineered-Cre_vs_Engineered-Flp	3.5 mo
TTYH1	-1.60972	3.03183e-15	Unknown	Engineered-Cre_vs_Engineered-Flp	3.5 mo
RALA	1.06856	1.1158e-12	Unknown	Engineered-Cre_vs_Engineered-Flp	3.5 mo
IRX5	-1.66682	2.70159e-12	Unknown	Engineered-Cre_vs_Engineered-Flp	3.5 mo
FABP7	-1.52353	4.31723e-11	Unknown	Engineered-Cre_vs_Engineered-Flp	3.5 mo
PTN	-1.2691	2.74073e-10	Unknown	Engineered-Cre_vs_Engineered-Flp	3.5 mo
ACSL3	0.957463	5.06592e-10	Unknown	Engineered-Cre_vs_Engineered-Flp	3.5 mo
IRX3	-1.57151	6.15749e-10	Unknown	Engineered-Cre_vs_Engineered-Flp	3.5 mo
TUBA1A	-0.440595	2.02666e-09	Unknown	Engineered-Cre_vs_Engineered-Flp	3.5 mo
GAD2	1.4132	8.89453e-09	Unknown	Engineered-Cre_vs_Engineered-Flp	3.5 mo
PCLO	1.01461	4.60436e-08	Unknown	Engineered-Cre_vs_Engineered-Flp	3.5 mo
ACSL4	1.2773	5.15411e-08	Unknown	Engineered-Cre_vs_Engineered-Flp	3.5 mo
SLC32A1	1.37099	7.1858e-08	Unknown	Engineered-Cre_vs_Engineered-Flp	3.5 mo
CIB1	1.06106	3.38086e-07	Unknown	Engineered-Cre_vs_Engineered-Flp	3.5 mo
YBX1	0.227913	6.13072e-07	Unknown	Engineered-Cre_vs_Engineered-Flp	3.5 mo
HNRNPK	-0.369853	9.8355e-07	Unknown	Engineered-Cre_vs_Engineered-Flp	3.5 mo
PDHA1	0.846923	1.10064e-06	Unknown	Engineered-Cre_vs_Engineered-Flp	3.5 mo
ARPC5	0.734797	1.22837e-06	Unknown	Engineered-Cre_vs_Engineered-Flp	3.5 mo
MALAT1	0.265806	1.37092e-06	Unknown	Engineered-Cre_vs_Engineered-Flp	3.5 mo
CAMK2N1	-0.438519	1.42547e-06	Unknown	Engineered-Cre_vs_Engineered-Flp	3.5 mo
RHEB	0.69962	1.46477e-06	Unknown	Engineered-Cre_vs_Engineered-Flp	3.5 mo
HMGB2	0.959583	1.66224e-06	Unknown	Engineered-Cre_vs_Engineered-Flp	3.5 mo
MDH1	0.745251	3.00359e-06	Unknown	Engineered-Cre_vs_Engineered-Flp	3.5 mo
UFL1	1.00642	3.00359e-06	Unknown	Engineered-Cre_vs_Engineered-Flp	3.5 mo
ATP6AP2	0.693284	3.35427e-06	Unknown	Engineered-Cre_vs_Engineered-Flp	3.5 mo
SLC25A3	0.467516	3.55352e-06	Unknown	Engineered-Cre_vs_Engineered-Flp	3.5 mo
PTF1A	1.8824	5.17758e-06	Unknown	Engineered-Cre_vs_Engineered-Flp	3.5 mo
CCSAP	0.839268	1.49647e-05	Unknown	Engineered-Cre_vs_Engineered-Flp	3.5 mo
EPHA5	1.08424	2.22493e-05	Unknown	Engineered-Cre_vs_Engineered-Flp	3.5 mo
PRDX2	-0.364703	2.38307e-05	Unknown	Engineered-Cre_vs_Engineered-Flp	3.5 mo
DNER	1.00708	2.79776e-05	Unknown	Engineered-Cre_vs_Engineered-Flp	3.5 mo
NR2F2	-0.867517	3.42057e-05	Unknown	Engineered-Cre_vs_Engineered-Flp	3.5 mo
KIFAP3	0.931762	3.9543e-05	Unknown	Engineered-Cre_vs_Engineered-Flp	3.5 mo
HMGB1	-0.349813	4.0656e-05	Unknown	Engineered-Cre_vs_Engineered-Flp	3.5 mo
THOC2	0.860333	7.09131e-05	Unknown	Engineered-Cre_vs_Engineered-Flp	3.5 mo
STXBP1	0.85685	0.00011644	Unknown	Engineered-Cre_vs_Engineered-Flp	3.5 mo
BICDL1	0.947424	0.000157741	Unknown	Engineered-Cre_vs_Engineered-Flp	3.5 mo
MYO6	0.805715	0.000171743	Unknown	Engineered-Cre_vs_Engineered-Flp	3.5 mo
PBX3	-0.849566	0.000253415	Unknown	Engineered-Cre_vs_Engineered-Flp	3.5 mo
PGRMC1	0.685818	0.000277085	Unknown	Engineered-Cre_vs_Engineered-Flp	3.5 mo
SYAP1	0.753991	0.000416043	Unknown	Engineered-Cre_vs_Engineered-Flp	3.5 mo
GPM6B	-0.648877	0.000416043	Unknown	Engineered-Cre_vs_Engineered-Flp	3.5 mo
CST3	-0.757954	0.000501038	Unknown	Engineered-Cre_vs_Engineered-Flp	3.5 mo
EPOR	0.99329	0.000569957	Unknown	Engineered-Cre_vs_Engineered-Flp	3.5 mo
FOS	-0.964987	0.000805199	Unknown	Engineered-Cre_vs_Engineered-Flp	3.5 mo
ARL8A	0.753266	0.000931496	Unknown	Engineered-Cre_vs_Engineered-Flp	3.5 mo
HNRNPA2B1	0.00408307	0.00100028	Unknown	Engineered-Cre_vs_Engineered-Flp	3.5 mo
BSG	0.765624	0.00100056	Unknown	Engineered-Cre_vs_Engineered-Flp	3.5 mo
CANX	0.521916	0.00122131	Unknown	Engineered-Cre_vs_Engineered-Flp	3.5 mo
STMN4	-0.627809	0.00123721	Unknown	Engineered-Cre_vs_Engineered-Flp	3.5 mo
SOX2	-1.00767	0.00124437	Unknown	Engineered-Cre_vs_Engineered-Flp	3.5 mo
MFSD2A	0.912435	0.00128156	Unknown	Engineered-Cre_vs_Engineered-Flp	3.5 mo
CALB2	-1.09486	0.00132038	Unknown	Engineered-Cre_vs_Engineered-Flp	3.5 mo
GOT1	0.735868	0.00139011	Unknown	Engineered-Cre_vs_Engineered-Flp	3.5 mo
SFPQ	-0.0965031	0.00195544	Unknown	Engineered-Cre_vs_Engineered-Flp	3.5 mo
FXR1	0.517594	0.00211376	Unknown	Engineered-Cre_vs_Engineered-Flp	3.5 mo
IQCB1	0.761564	0.0025149	Unknown	Engineered-Cre_vs_Engineered-Flp	3.5 mo
CFL1	-0.184241	0.00305065	Unknown	Engineered-Cre_vs_Engineered-Flp	3.5 mo
MAP3K13	-0.626077	0.00358255	Unknown	Engineered-Cre_vs_Engineered-Flp	3.5 mo
TMOD2	0.754249	0.0036067	Unknown	Engineered-Cre_vs_Engineered-Flp	3.5 mo
CDKL3	0.794502	0.00363572	Unknown	Engineered-Cre_vs_Engineered-Flp	3.5 mo
VAMP2	0.38577	0.00367243	Unknown	Engineered-Cre_vs_Engineered-Flp	3.5 mo
CRIPT	0.639749	0.00382983	Unknown	Engineered-Cre_vs_Engineered-Flp	3.5 mo
ENC1	-0.98865	0.00382983	Unknown	Engineered-Cre_vs_Engineered-Flp	3.5 mo
LHX1	0.969514	0.00420913	Unknown	Engineered-Cre_vs_Engineered-Flp	3.5 mo
EPB41L3	0.777475	0.0044666	Unknown	Engineered-Cre_vs_Engineered-Flp	3.5 mo
C9orf72	0.707268	0.00454679	Unknown	Engineered-Cre_vs_Engineered-Flp	3.5 mo
MAP2	-0.38917	0.00475755	Unknown	Engineered-Cre_vs_Engineered-Flp	3.5 mo
IFRD1	0.813051	0.00500446	Unknown	Engineered-Cre_vs_Engineered-Flp	3.5 mo
CETN2	0.712919	0.00541604	Unknown	Engineered-Cre_vs_Engineered-Flp	3.5 mo
NDEL1	0.700063	0.00567546	Unknown	Engineered-Cre_vs_Engineered-Flp	3.5 mo
KIF1A	0.751413	0.00637343	Unknown	Engineered-Cre_vs_Engineered-Flp	3.5 mo
CRYAB	0.838634	0.00655109	Unknown	Engineered-Cre_vs_Engineered-Flp	3.5 mo
GNAS	-0.0252029	0.00659551	Unknown	Engineered-Cre_vs_Engineered-Flp	3.5 mo
PCMT1	0.59409	0.0101539	Unknown	Engineered-Cre_vs_Engineered-Flp	3.5 mo
SORT1	0.70709	0.0101726	Unknown	Engineered-Cre_vs_Engineered-Flp	3.5 mo
DTNA	-0.853869	0.0102195	Unknown	Engineered-Cre_vs_Engineered-Flp	3.5 mo
WRN	0.657409	0.0109124	Unknown	Engineered-Cre_vs_Engineered-Flp	3.5 mo
CKB	-0.39461	0.0112843	Unknown	Engineered-Cre_vs_Engineered-Flp	3.5 mo
QKI	-0.550112	0.0116468	Unknown	Engineered-Cre_vs_Engineered-Flp	3.5 mo
TAGLN3	-0.604741	0.0118619	Unknown	Engineered-Cre_vs_Engineered-Flp	3.5 mo
SLC31A1	0.687	0.0119761	Unknown	Engineered-Cre_vs_Engineered-Flp	3.5 mo
TMEM50A	0.464625	0.012413	Unknown	Engineered-Cre_vs_Engineered-Flp	3.5 mo
ADNP	-0.569978	0.0135273	Unknown	Engineered-Cre_vs_Engineered-Flp	3.5 mo
ARF1	0.461375	0.0137344	Unknown	Engineered-Cre_vs_Engineered-Flp	3.5 mo
GSTP1	-0.261689	0.0138325	Unknown	Engineered-Cre_vs_Engineered-Flp	3.5 mo
WASL	0.616415	0.0139271	Unknown	Engineered-Cre_vs_Engineered-Flp	3.5 mo
USP33	0.664944	0.0148417	Unknown	Engineered-Cre_vs_Engineered-Flp	3.5 mo
DCLK1	-0.699729	0.0153121	Unknown	Engineered-Cre_vs_Engineered-Flp	3.5 mo
IDH3A	0.715927	0.0154442	Unknown	Engineered-Cre_vs_Engineered-Flp	3.5 mo
RPGRIP1L	0.638696	0.01623	Unknown	Engineered-Cre_vs_Engineered-Flp	3.5 mo
KIDINS220	-0.294394	0.0169776	Unknown	Engineered-Cre_vs_Engineered-Flp	3.5 mo
TRIP11	0.654345	0.0170712	Unknown	Engineered-Cre_vs_Engineered-Flp	3.5 mo
PHGDH	0.664817	0.0180284	Unknown	Engineered-Cre_vs_Engineered-Flp	3.5 mo
PFN1	-0.0996155	0.0184464	Unknown	Engineered-Cre_vs_Engineered-Flp	3.5 mo
HNRNPA3	-0.100286	0.0185476	Unknown	Engineered-Cre_vs_Engineered-Flp	3.5 mo
NEFL	-0.595778	0.0201861	Unknown	Engineered-Cre_vs_Engineered-Flp	3.5 mo
IFNGR1	0.639961	0.0209922	Unknown	Engineered-Cre_vs_Engineered-Flp	3.5 mo
CACYBP	0.60152	0.0221134	Unknown	Engineered-Cre_vs_Engineered-Flp	3.5 mo
SOX11	-0.558645	0.0229045	Unknown	Engineered-Cre_vs_Engineered-Flp	3.5 mo
MAP4K4	-0.506912	0.0248877	Unknown	Engineered-Cre_vs_Engineered-Flp	3.5 mo
TLX3	-1.63671	0.0269104	Unknown	Engineered-Cre_vs_Engineered-Flp	3.5 mo
EVL	-0.436757	0.0284375	Unknown	Engineered-Cre_vs_Engineered-Flp	3.5 mo
BTG2	-0.783579	0.0289981	Unknown	Engineered-Cre_vs_Engineered-Flp	3.5 mo
TBC13 wk	0.552549	0.0325896	Unknown	Engineered-Cre_vs_Engineered-Flp	3.5 mo
SLC17A6	-1.56491	0.0334099	Unknown	Engineered-Cre_vs_Engineered-Flp	3.5 mo
XBP1	0.575898	0.0337306	Unknown	Engineered-Cre_vs_Engineered-Flp	3.5 mo
ICA1	0.745372	0.0348989	Unknown	Engineered-Cre_vs_Engineered-Flp	3.5 mo
GAP43	-0.579798	0.0365833	Unknown	Engineered-Cre_vs_Engineered-Flp	3.5 mo
DCTN2	0.635684	0.0366273	Unknown	Engineered-Cre_vs_Engineered-Flp	3.5 mo
WDPCP	0.624754	0.0367513	Unknown	Engineered-Cre_vs_Engineered-Flp	3.5 mo
SUZ12	0.619002	0.0369074	Unknown	Engineered-Cre_vs_Engineered-Flp	3.5 mo
IFT20	0.598162	0.0394421	Unknown	Engineered-Cre_vs_Engineered-Flp	3.5 mo
PRNP	0.56401	0.0409528	Unknown	Engineered-Cre_vs_Engineered-Flp	3.5 mo
ACO2	0.55467	0.041975	Unknown	Engineered-Cre_vs_Engineered-Flp	3.5 mo
MAP6	-0.406717	0.0430705	Unknown	Engineered-Cre_vs_Engineered-Flp	3.5 mo
RAB1A	0.565767	0.0446285	Unknown	Engineered-Cre_vs_Engineered-Flp	3.5 mo
SDCCAG8	0.596209	0.0453992	Unknown	Engineered-Cre_vs_Engineered-Flp	3.5 mo
SNW1	0.592789	0.0461748	Unknown	Engineered-Cre_vs_Engineered-Flp	3.5 mo
STAT1	0.664055	0.0470857	Unknown	Engineered-Cre_vs_Engineered-Flp	3.5 mo
RAB3IP	0.652862	0.0478714	Unknown	Engineered-Cre_vs_Engineered-Flp	3.5 mo
RAC1	0.606213	0.0489309	Unknown	Engineered-Cre_vs_Engineered-Flp	3.5 mo
DOCK7	0.585378	0.0489309	Unknown	Engineered-Cre_vs_Engineered-Flp	3.5 mo
HMGB2	0.271377	5.14341e-05	Cycling Dorsal NEC	Engineered-Cre_vs_Engineered-Flp	3 wk
IRX1	1.04379	0.000208572	Cycling Dorsal NEC	Engineered-Cre_vs_Engineered-Flp	3 wk
CKB	0.260323	0.00162498	Cycling Dorsal NEC	Engineered-Cre_vs_Engineered-Flp	3 wk
NR2F2	-1.37498	0.0018379	Cycling Dorsal NEC	Engineered-Cre_vs_Engineered-Flp	3 wk
GNAI2	0.354326	0.00336867	Cycling Dorsal NEC	Engineered-Cre_vs_Engineered-Flp	3 wk
BCHE	1.18045	0.0421477	Cycling Dorsal NEC	Engineered-Cre_vs_Engineered-Flp	3 wk
MAGOHB	0.986298	0.0429216	Cycling Dorsal NEC	Engineered-Cre_vs_Engineered-Flp	3 wk
PHGDH	-0.51116	0.00865813	Cycling NEC	Engineered-Cre_vs_Engineered-Flp	3 wk
HMGB2	0.239233	1.04924e-08	Cycling Ventral NEC	Engineered-Cre_vs_Engineered-Flp	3 wk
CKB	0.220191	0.000337656	Cycling Ventral NEC	Engineered-Cre_vs_Engineered-Flp	3 wk
NR2F2	-1.30819	0.0006261	Cycling Ventral NEC	Engineered-Cre_vs_Engineered-Flp	3 wk
RAB13	-0.757817	0.00206083	Cycling Ventral NEC	Engineered-Cre_vs_Engineered-Flp	3 wk
PPIA	0.125707	0.00573414	Cycling Ventral NEC	Engineered-Cre_vs_Engineered-Flp	3 wk
SLC25A3	0.22401	0.00802093	Cycling Ventral NEC	Engineered-Cre_vs_Engineered-Flp	3 wk
ID4	0.914284	0.00855029	Cycling Ventral NEC	Engineered-Cre_vs_Engineered-Flp	3 wk
CALM2	0.221584	0.0147352	Cycling Ventral NEC	Engineered-Cre_vs_Engineered-Flp	3 wk
RHEB	0.364964	0.0286257	Cycling Ventral NEC	Engineered-Cre_vs_Engineered-Flp	3 wk
TTC3	0.377378	0.0286257	Cycling Ventral NEC	Engineered-Cre_vs_Engineered-Flp	3 wk
TUBB2A	-0.51947	0.000179522	RG-like cells	Engineered-Cre_vs_Engineered-Flp	3 wk
CKB	0.31692	0.000472136	RG-like cells	Engineered-Cre_vs_Engineered-Flp	3 wk
IRX1	0.90134	0.000920992	RG-like cells	Engineered-Cre_vs_Engineered-Flp	3 wk
RAB13	-0.539995	0.00133248	RG-like cells	Engineered-Cre_vs_Engineered-Flp	3 wk
NR2F2	-0.983227	0.00156788	RG-like cells	Engineered-Cre_vs_Engineered-Flp	3 wk
EEF1A1	0.118013	0.00183842	RG-like cells	Engineered-Cre_vs_Engineered-Flp	3 wk
NEFM	-1.0008	0.0051174	RG-like cells	Engineered-Cre_vs_Engineered-Flp	3 wk
COPS2	0.752583	0.00590429	RG-like cells	Engineered-Cre_vs_Engineered-Flp	3 wk
IRX2	0.708227	0.00590429	RG-like cells	Engineered-Cre_vs_Engineered-Flp	3 wk
ARF1	0.398391	0.0240124	RG-like cells	Engineered-Cre_vs_Engineered-Flp	3 wk
VIM	0.147614	0.0416776	RG-like cells	Engineered-Cre_vs_Engineered-Flp	3 wk
LDHB	0.185571	0.045666	RG-like cells	Engineered-Cre_vs_Engineered-Flp	3 wk
MDH2	0.684946	0.0493175	RG-like cells	Engineered-Cre_vs_Engineered-Flp	3 wk
MALAT1	-0.272685	2.97821e-05	Intermediate cells	Engineered-Cre_vs_Engineered-Flp	3 wk
IRX1	1.11235	6.11213e-05	Intermediate cells	Engineered-Cre_vs_Engineered-Flp	3 wk
NR2F2	-0.792671	0.000286924	Intermediate cells	Engineered-Cre_vs_Engineered-Flp	3 wk
SFRP1	-1.56549	0.000355602	Intermediate cells	Engineered-Cre_vs_Engineered-Flp	3 wk
SFRP2	-0.629193	0.000406301	Intermediate cells	Engineered-Cre_vs_Engineered-Flp	3 wk
NLRP1	0.952766	0.000747049	Intermediate cells	Engineered-Cre_vs_Engineered-Flp	3 wk
CKB	0.281906	0.000889481	Intermediate cells	Engineered-Cre_vs_Engineered-Flp	3 wk
PPIA	0.35997	0.00139776	Intermediate cells	Engineered-Cre_vs_Engineered-Flp	3 wk
PAX3	1.29508	0.00269334	Intermediate cells	Engineered-Cre_vs_Engineered-Flp	3 wk
PRDX2	0.273733	0.0248249	Intermediate cells	Engineered-Cre_vs_Engineered-Flp	3 wk
TUBB2B	0.123781	0.0313484	Intermediate cells	Engineered-Cre_vs_Engineered-Flp	3 wk
MALAT1	-1.45145	5.21687e-36	low sequencing depth	Engineered-Cre_vs_Engineered-Flp	3 wk
CKB	0.534917	0.00603486	low sequencing depth	Engineered-Cre_vs_Engineered-Flp	3 wk
GNAI2	1.23873	0.00790336	low sequencing depth	Engineered-Cre_vs_Engineered-Flp	3 wk
DRAXIN	1.40209	0.0152602	low sequencing depth	Engineered-Cre_vs_Engineered-Flp	3 wk
TUBB2A	-0.627594	0.0381924	low sequencing depth	Engineered-Cre_vs_Engineered-Flp	3 wk
VTI1B	1.25166	0.0494033	low sequencing depth	Engineered-Cre_vs_Engineered-Flp	3 wk
IRX1	1.13773	0.0226365	Non-cycling NEC	Engineered-Cre_vs_Engineered-Flp	3 wk
ADGRV1	1.11777	0.000897415	Astroglia	Engineered-Cre_vs_Engineered-Flp	2 mo
CHL1	1.78795	0.00121268	Astroglia	Engineered-Cre_vs_Engineered-Flp	2 mo
KIF1B	1.26795	0.00182785	Astroglia	Engineered-Cre_vs_Engineered-Flp	2 mo
SLC1A3	1.15385	0.00193072	Astroglia	Engineered-Cre_vs_Engineered-Flp	2 mo
ANKS1B	1.47135	0.00476179	Astroglia	Engineered-Cre_vs_Engineered-Flp	2 mo
LRRC4C	1.2504	0.00617285	Astroglia	Engineered-Cre_vs_Engineered-Flp	2 mo
TCF12	1.40211	0.0125974	Astroglia	Engineered-Cre_vs_Engineered-Flp	2 mo
NTNG1	1.79159	0.0223028	Astroglia	Engineered-Cre_vs_Engineered-Flp	2 mo
PTBP2	1.26349	0.0423821	Astroglia	Engineered-Cre_vs_Engineered-Flp	2 mo
FOS	-2.38167	8.59054e-10	CN1	Engineered-Cre_vs_Engineered-Flp	2 mo
IER2	-1.46833	5.49862e-06	CN1	Engineered-Cre_vs_Engineered-Flp	2 mo
KIF5A	1.32418	0.000121462	CN1	Engineered-Cre_vs_Engineered-Flp	2 mo
ANK3	0.799048	0.000592211	CN1	Engineered-Cre_vs_Engineered-Flp	2 mo
GTF2I	0.439616	0.00124445	CN1	Engineered-Cre_vs_Engineered-Flp	2 mo
MAP4K4	0.957427	0.00680086	CN1	Engineered-Cre_vs_Engineered-Flp	2 mo
PPP1R9A	1.25425	0.00781074	CN1	Engineered-Cre_vs_Engineered-Flp	2 mo
SFPQ	0.39366	0.0167429	CN1	Engineered-Cre_vs_Engineered-Flp	2 mo
VIM	-0.692968	0.0231915	CN1	Engineered-Cre_vs_Engineered-Flp	2 mo
CCDC88A	0.850286	0.0460433	CN1	Engineered-Cre_vs_Engineered-Flp	2 mo
DICER1	0.917774	0.04651	CN1	Engineered-Cre_vs_Engineered-Flp	2 mo
FOS	-2.03428	3.02385e-17	CN2	Engineered-Cre_vs_Engineered-Flp	2 mo
IER2	-1.42325	2.41702e-12	CN2	Engineered-Cre_vs_Engineered-Flp	2 mo
ANK3	0.591396	1.85125e-09	CN2	Engineered-Cre_vs_Engineered-Flp	2 mo
GTF2I	0.528218	5.51017e-08	CN2	Engineered-Cre_vs_Engineered-Flp	2 mo
KIDINS220	0.641393	2.12039e-07	CN2	Engineered-Cre_vs_Engineered-Flp	2 mo
TUBA1A	-0.160472	2.88633e-07	CN2	Engineered-Cre_vs_Engineered-Flp	2 mo
MAP2	0.535415	7.6361e-07	CN2	Engineered-Cre_vs_Engineered-Flp	2 mo
MYCBP2	0.888318	1.09345e-06	CN2	Engineered-Cre_vs_Engineered-Flp	2 mo
TOP2B	1.01673	1.4781e-06	CN2	Engineered-Cre_vs_Engineered-Flp	2 mo
MAP4K4	0.988641	1.66373e-06	CN2	Engineered-Cre_vs_Engineered-Flp	2 mo
DYNC1H1	0.867525	3.53141e-06	CN2	Engineered-Cre_vs_Engineered-Flp	2 mo
BPTF	0.92382	4.42863e-06	CN2	Engineered-Cre_vs_Engineered-Flp	2 mo
BCL11A	0.942474	4.43926e-06	CN2	Engineered-Cre_vs_Engineered-Flp	2 mo
SLC38A1	0.899972	1.15419e-05	CN2	Engineered-Cre_vs_Engineered-Flp	2 mo
MALAT1	-0.125151	1.15419e-05	CN2	Engineered-Cre_vs_Engineered-Flp	2 mo
HNRNPU	0.680978	2.55494e-05	CN2	Engineered-Cre_vs_Engineered-Flp	2 mo
BMPR2	1.16141	4.16698e-05	CN2	Engineered-Cre_vs_Engineered-Flp	2 mo
CUX1	0.989559	4.1778e-05	CN2	Engineered-Cre_vs_Engineered-Flp	2 mo
DST	0.920153	6.57761e-05	CN2	Engineered-Cre_vs_Engineered-Flp	2 mo
NCAM1	0.75784	7.91423e-05	CN2	Engineered-Cre_vs_Engineered-Flp	2 mo
PCM1	0.800548	9.10909e-05	CN2	Engineered-Cre_vs_Engineered-Flp	2 mo
GNAQ	0.994138	0.000126175	CN2	Engineered-Cre_vs_Engineered-Flp	2 mo
ZFHX3	0.779541	0.000137823	CN2	Engineered-Cre_vs_Engineered-Flp	2 mo
DICER1	0.901766	0.00019037	CN2	Engineered-Cre_vs_Engineered-Flp	2 mo
TTLL7	0.925345	0.000219835	CN2	Engineered-Cre_vs_Engineered-Flp	2 mo
BASP1	0.113666	0.000454464	CN2	Engineered-Cre_vs_Engineered-Flp	2 mo
SORBS2	0.834239	0.000510163	CN2	Engineered-Cre_vs_Engineered-Flp	2 mo
DPYSL2	0.525872	0.000604484	CN2	Engineered-Cre_vs_Engineered-Flp	2 mo
NAV1	0.935345	0.000616467	CN2	Engineered-Cre_vs_Engineered-Flp	2 mo
LINGO1	0.885284	0.00073022	CN2	Engineered-Cre_vs_Engineered-Flp	2 mo
CAPRIN1	0.766404	0.000854507	CN2	Engineered-Cre_vs_Engineered-Flp	2 mo
FARP1	0.849687	0.00112489	CN2	Engineered-Cre_vs_Engineered-Flp	2 mo
NEO1	0.917696	0.00119342	CN2	Engineered-Cre_vs_Engineered-Flp	2 mo
SKIL	0.863361	0.00134316	CN2	Engineered-Cre_vs_Engineered-Flp	2 mo
ATP2B1	0.724512	0.00144808	CN2	Engineered-Cre_vs_Engineered-Flp	2 mo
TTC3	0.286685	0.00153	CN2	Engineered-Cre_vs_Engineered-Flp	2 mo
FUBP1	0.833821	0.00191895	CN2	Engineered-Cre_vs_Engineered-Flp	2 mo
TANC2	0.778627	0.00202676	CN2	Engineered-Cre_vs_Engineered-Flp	2 mo
SPTBN1	0.783688	0.00233501	CN2	Engineered-Cre_vs_Engineered-Flp	2 mo
NSF	0.808602	0.00248668	CN2	Engineered-Cre_vs_Engineered-Flp	2 mo
MIB1	0.886125	0.00251248	CN2	Engineered-Cre_vs_Engineered-Flp	2 mo
MYT1L	0.812985	0.00251248	CN2	Engineered-Cre_vs_Engineered-Flp	2 mo
APC	0.654413	0.00256177	CN2	Engineered-Cre_vs_Engineered-Flp	2 mo
SOX11	0.47159	0.00266243	CN2	Engineered-Cre_vs_Engineered-Flp	2 mo
VIM	-0.30817	0.00283194	CN2	Engineered-Cre_vs_Engineered-Flp	2 mo
ACTG1	-0.125374	0.00283194	CN2	Engineered-Cre_vs_Engineered-Flp	2 mo
EEF2	0.437304	0.00302967	CN2	Engineered-Cre_vs_Engineered-Flp	2 mo
TUBB2A	-0.133451	0.00309689	CN2	Engineered-Cre_vs_Engineered-Flp	2 mo
DIP2B	0.948067	0.0031982	CN2	Engineered-Cre_vs_Engineered-Flp	2 mo
RIMS1	0.836084	0.0032823	CN2	Engineered-Cre_vs_Engineered-Flp	2 mo
CELF1	0.771677	0.00330937	CN2	Engineered-Cre_vs_Engineered-Flp	2 mo
EFNB2	0.80736	0.00342469	CN2	Engineered-Cre_vs_Engineered-Flp	2 mo
PLXNA2	0.799664	0.0035624	CN2	Engineered-Cre_vs_Engineered-Flp	2 mo
MAP4	0.789644	0.00360492	CN2	Engineered-Cre_vs_Engineered-Flp	2 mo
HERC1	0.86289	0.00361917	CN2	Engineered-Cre_vs_Engineered-Flp	2 mo
FUS	0.611999	0.00385939	CN2	Engineered-Cre_vs_Engineered-Flp	2 mo
GRIN2B	0.845199	0.00386877	CN2	Engineered-Cre_vs_Engineered-Flp	2 mo
GABRB3	0.786659	0.00394218	CN2	Engineered-Cre_vs_Engineered-Flp	2 mo
GNB1	0.65761	0.00420832	CN2	Engineered-Cre_vs_Engineered-Flp	2 mo
PPP3CB	0.783746	0.00424029	CN2	Engineered-Cre_vs_Engineered-Flp	2 mo
DNMT1	0.838133	0.00443265	CN2	Engineered-Cre_vs_Engineered-Flp	2 mo
ADGRB3	0.76165	0.00529444	CN2	Engineered-Cre_vs_Engineered-Flp	2 mo
GRIA4	0.687673	0.00570804	CN2	Engineered-Cre_vs_Engineered-Flp	2 mo
ACTB	-0.135091	0.00584824	CN2	Engineered-Cre_vs_Engineered-Flp	2 mo
NEDD4L	0.778387	0.00595896	CN2	Engineered-Cre_vs_Engineered-Flp	2 mo
VEZT	0.635678	0.00619419	CN2	Engineered-Cre_vs_Engineered-Flp	2 mo
RANBP1	0.518456	0.00641235	CN2	Engineered-Cre_vs_Engineered-Flp	2 mo
ZDHHC17	0.848509	0.00676421	CN2	Engineered-Cre_vs_Engineered-Flp	2 mo
NIPBL	0.786373	0.00677616	CN2	Engineered-Cre_vs_Engineered-Flp	2 mo
LRRC4B	0.794981	0.00686906	CN2	Engineered-Cre_vs_Engineered-Flp	2 mo
SPEN	0.755927	0.00704144	CN2	Engineered-Cre_vs_Engineered-Flp	2 mo
MAP6	0.621126	0.00705763	CN2	Engineered-Cre_vs_Engineered-Flp	2 mo
ADGRL3	0.67989	0.00835324	CN2	Engineered-Cre_vs_Engineered-Flp	2 mo
KIF3A	0.511236	0.00867748	CN2	Engineered-Cre_vs_Engineered-Flp	2 mo
CRMP1	0.51106	0.00886119	CN2	Engineered-Cre_vs_Engineered-Flp	2 mo
BRD1	0.729021	0.00886119	CN2	Engineered-Cre_vs_Engineered-Flp	2 mo
CLSTN1	0.750779	0.00898357	CN2	Engineered-Cre_vs_Engineered-Flp	2 mo
ARID1B	0.698594	0.00923437	CN2	Engineered-Cre_vs_Engineered-Flp	2 mo
KIF5A	0.728656	0.0106518	CN2	Engineered-Cre_vs_Engineered-Flp	2 mo
KDM1A	0.560657	0.0108368	CN2	Engineered-Cre_vs_Engineered-Flp	2 mo
ROCK1	0.790644	0.0114011	CN2	Engineered-Cre_vs_Engineered-Flp	2 mo
PBX1	0.447841	0.011748	CN2	Engineered-Cre_vs_Engineered-Flp	2 mo
SFPQ	0.519447	0.011748	CN2	Engineered-Cre_vs_Engineered-Flp	2 mo
CASK	0.710316	0.0120413	CN2	Engineered-Cre_vs_Engineered-Flp	2 mo
IREB2	0.799771	0.0127829	CN2	Engineered-Cre_vs_Engineered-Flp	2 mo
GLRA3	0.866982	0.0127829	CN2	Engineered-Cre_vs_Engineered-Flp	2 mo
ATP1A3	0.701904	0.0134455	CN2	Engineered-Cre_vs_Engineered-Flp	2 mo
BLOC1S6	0.703263	0.0142966	CN2	Engineered-Cre_vs_Engineered-Flp	2 mo
NRXN1	0.326852	0.0144131	CN2	Engineered-Cre_vs_Engineered-Flp	2 mo
HNRNPA3	0.558003	0.0150464	CN2	Engineered-Cre_vs_Engineered-Flp	2 mo
SYT11	0.679737	0.0157415	CN2	Engineered-Cre_vs_Engineered-Flp	2 mo
NR2F1	0.68907	0.0158192	CN2	Engineered-Cre_vs_Engineered-Flp	2 mo
BAG1	0.744095	0.0158871	CN2	Engineered-Cre_vs_Engineered-Flp	2 mo
JPH4	0.70531	0.0167469	CN2	Engineered-Cre_vs_Engineered-Flp	2 mo
RBM3	0.716104	0.0167469	CN2	Engineered-Cre_vs_Engineered-Flp	2 mo
IRX5	0.626377	0.0179901	CN2	Engineered-Cre_vs_Engineered-Flp	2 mo
MAP1B	0.130532	0.0185582	CN2	Engineered-Cre_vs_Engineered-Flp	2 mo
CLTC	0.672165	0.018948	CN2	Engineered-Cre_vs_Engineered-Flp	2 mo
BICDL1	0.838223	0.0191979	CN2	Engineered-Cre_vs_Engineered-Flp	2 mo
DOCK4	0.82002	0.0195161	CN2	Engineered-Cre_vs_Engineered-Flp	2 mo
ABI2	0.632408	0.0211078	CN2	Engineered-Cre_vs_Engineered-Flp	2 mo
MYO5A	0.71221	0.0214078	CN2	Engineered-Cre_vs_Engineered-Flp	2 mo
GRB2	0.638883	0.0250683	CN2	Engineered-Cre_vs_Engineered-Flp	2 mo
PTBP2	0.506849	0.0256595	CN2	Engineered-Cre_vs_Engineered-Flp	2 mo
SLC4A8	0.704642	0.026189	CN2	Engineered-Cre_vs_Engineered-Flp	2 mo
ZMIZ1	0.68773	0.0267283	CN2	Engineered-Cre_vs_Engineered-Flp	2 mo
UNCX	0.637718	0.0273335	CN2	Engineered-Cre_vs_Engineered-Flp	2 mo
RGS17	0.58181	0.0282128	CN2	Engineered-Cre_vs_Engineered-Flp	2 mo
DBN1	0.571863	0.0286284	CN2	Engineered-Cre_vs_Engineered-Flp	2 mo
ANKS1B	0.6229	0.0297988	CN2	Engineered-Cre_vs_Engineered-Flp	2 mo
TAOK1	0.675005	0.0302874	CN2	Engineered-Cre_vs_Engineered-Flp	2 mo
ZSWIM6	0.744777	0.0303754	CN2	Engineered-Cre_vs_Engineered-Flp	2 mo
ATXN2	0.65013	0.0303754	CN2	Engineered-Cre_vs_Engineered-Flp	2 mo
ATL1	0.790032	0.030445	CN2	Engineered-Cre_vs_Engineered-Flp	2 mo
SPTAN1	0.613348	0.031595	CN2	Engineered-Cre_vs_Engineered-Flp	2 mo
KIF5B	0.452539	0.0327828	CN2	Engineered-Cre_vs_Engineered-Flp	2 mo
PICALM	0.721437	0.033215	CN2	Engineered-Cre_vs_Engineered-Flp	2 mo
CDK5R1	0.647613	0.0337503	CN2	Engineered-Cre_vs_Engineered-Flp	2 mo
TET1	0.676696	0.0341532	CN2	Engineered-Cre_vs_Engineered-Flp	2 mo
CLCN3	0.706654	0.0373461	CN2	Engineered-Cre_vs_Engineered-Flp	2 mo
NEGR1	0.73648	0.0375175	CN2	Engineered-Cre_vs_Engineered-Flp	2 mo
NDN	-0.109314	0.0376262	CN2	Engineered-Cre_vs_Engineered-Flp	2 mo
ROCK2	0.711951	0.0378123	CN2	Engineered-Cre_vs_Engineered-Flp	2 mo
GDF11	0.67107	0.0378123	CN2	Engineered-Cre_vs_Engineered-Flp	2 mo
STRAP	0.459832	0.0408435	CN2	Engineered-Cre_vs_Engineered-Flp	2 mo
LRP6	0.713474	0.0409912	CN2	Engineered-Cre_vs_Engineered-Flp	2 mo
NEXMIF	0.714911	0.0413852	CN2	Engineered-Cre_vs_Engineered-Flp	2 mo
COPA	0.683752	0.0431492	CN2	Engineered-Cre_vs_Engineered-Flp	2 mo
MAGI2	0.665765	0.0442352	CN2	Engineered-Cre_vs_Engineered-Flp	2 mo
SETX	0.855532	0.0443074	CN2	Engineered-Cre_vs_Engineered-Flp	2 mo
ANK2	0.67707	0.046164	CN2	Engineered-Cre_vs_Engineered-Flp	2 mo
ADGRL2	0.671054	0.0472436	CN2	Engineered-Cre_vs_Engineered-Flp	2 mo
PLXNC1	0.765331	0.0485699	CN2	Engineered-Cre_vs_Engineered-Flp	2 mo
PDE4B	0.685721	0.0485699	CN2	Engineered-Cre_vs_Engineered-Flp	2 mo
MACF1	0.486486	0.0495367	CN2	Engineered-Cre_vs_Engineered-Flp	2 mo
MTMR2	0.797948	0.0496692	CN2	Engineered-Cre_vs_Engineered-Flp	2 mo
LRRC4C	0.646875	0.0496693	CN2	Engineered-Cre_vs_Engineered-Flp	2 mo
ADGRL1	2.62484	0.00680607	CN3	Engineered-Cre_vs_Engineered-Flp	2 mo
ENAH	1.51772	0.00680607	CN3	Engineered-Cre_vs_Engineered-Flp	2 mo
HMGB1	-0.437521	0.00680607	CN3	Engineered-Cre_vs_Engineered-Flp	2 mo
NAV1	2.12731	0.00926537	CN3	Engineered-Cre_vs_Engineered-Flp	2 mo
HNRNPU	1.03112	0.0122872	CN3	Engineered-Cre_vs_Engineered-Flp	2 mo
SDC3	2.24023	0.0153445	CN3	Engineered-Cre_vs_Engineered-Flp	2 mo
TUBA1A	-0.367227	0.0153445	CN3	Engineered-Cre_vs_Engineered-Flp	2 mo
KIF3C	2.14243	0.0239194	CN3	Engineered-Cre_vs_Engineered-Flp	2 mo
TAOK1	1.77653	0.0340483	CN3	Engineered-Cre_vs_Engineered-Flp	2 mo
SV2A	1.56028	0.0353142	CN3	Engineered-Cre_vs_Engineered-Flp	2 mo
STMN2	-0.484854	0.0384006	CN3	Engineered-Cre_vs_Engineered-Flp	2 mo
ANK2	1.79659	0.0402698	CN3	Engineered-Cre_vs_Engineered-Flp	2 mo
CELF1	1.63672	0.0446277	CN3	Engineered-Cre_vs_Engineered-Flp	2 mo
MAP2	0.851198	0.0478677	CN3	Engineered-Cre_vs_Engineered-Flp	2 mo
BASP1	0.489241	0.0469951	Cycling Dorsal NEC	Engineered-Cre_vs_Engineered-Flp	2 mo
NRXN1	1.6207	8.35807e-07	IN2	Engineered-Cre_vs_Engineered-Flp	2 mo
IER2	-1.6353	0.0293275	IN2	Engineered-Cre_vs_Engineered-Flp	2 mo
IER2	-0.897828	1.07832e-06	IN3	Engineered-Cre_vs_Engineered-Flp	2 mo
SOX11	0.781128	9.49527e-06	IN3	Engineered-Cre_vs_Engineered-Flp	2 mo
BCL11A	1.65162	4.85779e-05	IN3	Engineered-Cre_vs_Engineered-Flp	2 mo
MALAT1	-0.268057	4.85779e-05	IN3	Engineered-Cre_vs_Engineered-Flp	2 mo
DPYSL5	1.60735	4.95286e-05	IN3	Engineered-Cre_vs_Engineered-Flp	2 mo
DPYSL3	1.16698	0.000224859	IN3	Engineered-Cre_vs_Engineered-Flp	2 mo
EEF2	0.51751	0.000238903	IN3	Engineered-Cre_vs_Engineered-Flp	2 mo
MIAT	1.16135	0.000500214	IN3	Engineered-Cre_vs_Engineered-Flp	2 mo
FOS	-1.96437	0.00069845	IN3	Engineered-Cre_vs_Engineered-Flp	2 mo
ACTB	-0.315415	0.000918117	IN3	Engineered-Cre_vs_Engineered-Flp	2 mo
AUTS2	1.04328	0.00136355	IN3	Engineered-Cre_vs_Engineered-Flp	2 mo
BPTF	1.07465	0.0014298	IN3	Engineered-Cre_vs_Engineered-Flp	2 mo
MYCBP2	1.22628	0.00145483	IN3	Engineered-Cre_vs_Engineered-Flp	2 mo
MAP1B	0.273386	0.00154436	IN3	Engineered-Cre_vs_Engineered-Flp	2 mo
DYNC1H1	0.862614	0.00200915	IN3	Engineered-Cre_vs_Engineered-Flp	2 mo
PCDH9	1.31993	0.00281518	IN3	Engineered-Cre_vs_Engineered-Flp	2 mo
DCLK1	1.30733	0.00357454	IN3	Engineered-Cre_vs_Engineered-Flp	2 mo
TOP2B	1.07139	0.00784999	IN3	Engineered-Cre_vs_Engineered-Flp	2 mo
GNB1	1.01008	0.0100948	IN3	Engineered-Cre_vs_Engineered-Flp	2 mo
MAP4K4	0.780831	0.0111604	IN3	Engineered-Cre_vs_Engineered-Flp	2 mo
SOX4	0.216813	0.0133377	IN3	Engineered-Cre_vs_Engineered-Flp	2 mo
ANK3	0.98618	0.0141539	IN3	Engineered-Cre_vs_Engineered-Flp	2 mo
CCDC88A	1.03404	0.018225	IN3	Engineered-Cre_vs_Engineered-Flp	2 mo
MAP2	0.398238	0.0262402	IN3	Engineered-Cre_vs_Engineered-Flp	2 mo
UBA6	1.11333	0.0304843	IN3	Engineered-Cre_vs_Engineered-Flp	2 mo
PBX1	0.835996	0.0328824	IN3	Engineered-Cre_vs_Engineered-Flp	2 mo
MYO5A	1.35709	0.042761	IN3	Engineered-Cre_vs_Engineered-Flp	2 mo
NR2F1	0.35646	0.0473316	IN3	Engineered-Cre_vs_Engineered-Flp	2 mo
FOS	-2.4402	5.6967e-13	IN4	Engineered-Cre_vs_Engineered-Flp	2 mo
IER2	-1.86588	5.6967e-13	IN4	Engineered-Cre_vs_Engineered-Flp	2 mo
MALAT1	-0.279278	1.83978e-09	IN4	Engineered-Cre_vs_Engineered-Flp	2 mo
SOX11	0.857602	5.98809e-06	IN4	Engineered-Cre_vs_Engineered-Flp	2 mo
BASP1	0.229859	4.01188e-05	IN4	Engineered-Cre_vs_Engineered-Flp	2 mo
EEF2	0.740386	4.41262e-05	IN4	Engineered-Cre_vs_Engineered-Flp	2 mo
MACF1	1.23189	4.41262e-05	IN4	Engineered-Cre_vs_Engineered-Flp	2 mo
MAP1B	0.36492	7.06403e-05	IN4	Engineered-Cre_vs_Engineered-Flp	2 mo
ACTB	-0.180505	7.24667e-05	IN4	Engineered-Cre_vs_Engineered-Flp	2 mo
DYNC1H1	1.23359	0.000138206	IN4	Engineered-Cre_vs_Engineered-Flp	2 mo
ATP1A3	1.33402	0.000139794	IN4	Engineered-Cre_vs_Engineered-Flp	2 mo
TOP2B	1.13581	0.000157923	IN4	Engineered-Cre_vs_Engineered-Flp	2 mo
MAP2	0.512892	0.000165972	IN4	Engineered-Cre_vs_Engineered-Flp	2 mo
NCAM1	1.07866	0.000237487	IN4	Engineered-Cre_vs_Engineered-Flp	2 mo
FZD3	1.17832	0.000237487	IN4	Engineered-Cre_vs_Engineered-Flp	2 mo
BPTF	1.06204	0.000299397	IN4	Engineered-Cre_vs_Engineered-Flp	2 mo
ZFHX3	0.822335	0.000416379	IN4	Engineered-Cre_vs_Engineered-Flp	2 mo
TUBA1A	-0.164026	0.000881149	IN4	Engineered-Cre_vs_Engineered-Flp	2 mo
MAP4K4	0.987852	0.00122518	IN4	Engineered-Cre_vs_Engineered-Flp	2 mo
PBX1	1.02329	0.00122518	IN4	Engineered-Cre_vs_Engineered-Flp	2 mo
STRAP	0.637366	0.00123555	IN4	Engineered-Cre_vs_Engineered-Flp	2 mo
HNRNPK	0.727138	0.00135326	IN4	Engineered-Cre_vs_Engineered-Flp	2 mo
ADGRG1	1.25515	0.0015868	IN4	Engineered-Cre_vs_Engineered-Flp	2 mo
ZMIZ1	1.28387	0.00167825	IN4	Engineered-Cre_vs_Engineered-Flp	2 mo
DICER1	1.11889	0.00214196	IN4	Engineered-Cre_vs_Engineered-Flp	2 mo
NR2F2	1.09561	0.00237953	IN4	Engineered-Cre_vs_Engineered-Flp	2 mo
COPA	1.14383	0.00242149	IN4	Engineered-Cre_vs_Engineered-Flp	2 mo
ENAH	1.08827	0.00305496	IN4	Engineered-Cre_vs_Engineered-Flp	2 mo
LHX1	0.733092	0.00316266	IN4	Engineered-Cre_vs_Engineered-Flp	2 mo
NR2F1	0.616923	0.00348638	IN4	Engineered-Cre_vs_Engineered-Flp	2 mo
TTC3	0.322025	0.00357872	IN4	Engineered-Cre_vs_Engineered-Flp	2 mo
GNG3	-0.876154	0.00382921	IN4	Engineered-Cre_vs_Engineered-Flp	2 mo
HNRNPA3	0.710873	0.00386862	IN4	Engineered-Cre_vs_Engineered-Flp	2 mo
BCL11A	1.18735	0.00492336	IN4	Engineered-Cre_vs_Engineered-Flp	2 mo
HIPK2	1.2374	0.00544373	IN4	Engineered-Cre_vs_Engineered-Flp	2 mo
TUBB2A	-0.0932245	0.00550321	IN4	Engineered-Cre_vs_Engineered-Flp	2 mo
DST	1.09379	0.00589991	IN4	Engineered-Cre_vs_Engineered-Flp	2 mo
DPYSL3	0.909382	0.00601261	IN4	Engineered-Cre_vs_Engineered-Flp	2 mo
LRRC4B	1.18434	0.0067298	IN4	Engineered-Cre_vs_Engineered-Flp	2 mo
RNF165	1.02844	0.00785932	IN4	Engineered-Cre_vs_Engineered-Flp	2 mo
DPYSL2	0.714526	0.00785932	IN4	Engineered-Cre_vs_Engineered-Flp	2 mo
GNB1	0.83568	0.00938257	IN4	Engineered-Cre_vs_Engineered-Flp	2 mo
HNRNPU	0.798059	0.00950948	IN4	Engineered-Cre_vs_Engineered-Flp	2 mo
DCX	0.733795	0.0100931	IN4	Engineered-Cre_vs_Engineered-Flp	2 mo
SV2A	1.05288	0.0116282	IN4	Engineered-Cre_vs_Engineered-Flp	2 mo
DBN1	0.949382	0.0117688	IN4	Engineered-Cre_vs_Engineered-Flp	2 mo
GDI1	0.880773	0.0119709	IN4	Engineered-Cre_vs_Engineered-Flp	2 mo
MOSMO	1.23521	0.0143202	IN4	Engineered-Cre_vs_Engineered-Flp	2 mo
KIDINS220	0.642899	0.0145359	IN4	Engineered-Cre_vs_Engineered-Flp	2 mo
JPH4	1.0395	0.0149937	IN4	Engineered-Cre_vs_Engineered-Flp	2 mo
CAMSAP2	1.08981	0.0162388	IN4	Engineered-Cre_vs_Engineered-Flp	2 mo
SKIL	0.953097	0.0167461	IN4	Engineered-Cre_vs_Engineered-Flp	2 mo
NAV1	1.21228	0.0183273	IN4	Engineered-Cre_vs_Engineered-Flp	2 mo
ZSWIM6	1.11241	0.0185716	IN4	Engineered-Cre_vs_Engineered-Flp	2 mo
PCM1	0.894572	0.0254393	IN4	Engineered-Cre_vs_Engineered-Flp	2 mo
EFNB2	1.0305	0.0276955	IN4	Engineered-Cre_vs_Engineered-Flp	2 mo
ADNP	0.979458	0.0277625	IN4	Engineered-Cre_vs_Engineered-Flp	2 mo
FBXW11	1.02363	0.0402585	IN4	Engineered-Cre_vs_Engineered-Flp	2 mo
EIF4A3	0.962537	0.045925	IN4	Engineered-Cre_vs_Engineered-Flp	2 mo
RBFOX2	0.556737	0.0471701	IN4	Engineered-Cre_vs_Engineered-Flp	2 mo
ZNF536	1.33665	0.0471701	IN4	Engineered-Cre_vs_Engineered-Flp	2 mo
APC	0.886016	0.0472405	IN4	Engineered-Cre_vs_Engineered-Flp	2 mo
MALAT1	-0.468105	5.22018e-08	IN5	Engineered-Cre_vs_Engineered-Flp	2 mo
DCX	1.04747	1.97795e-06	IN5	Engineered-Cre_vs_Engineered-Flp	2 mo
FOS	-2.25421	2.37624e-06	IN5	Engineered-Cre_vs_Engineered-Flp	2 mo
EEF2	0.796498	3.41556e-06	IN5	Engineered-Cre_vs_Engineered-Flp	2 mo
ZFHX3	1.08328	5.72849e-06	IN5	Engineered-Cre_vs_Engineered-Flp	2 mo
MAP1B	0.279693	5.72849e-06	IN5	Engineered-Cre_vs_Engineered-Flp	2 mo
DYNC1H1	1.19035	5.72849e-06	IN5	Engineered-Cre_vs_Engineered-Flp	2 mo
MAP4K4	1.41754	6.54235e-06	IN5	Engineered-Cre_vs_Engineered-Flp	2 mo
SOX11	0.818844	1.36464e-05	IN5	Engineered-Cre_vs_Engineered-Flp	2 mo
ENAH	1.17699	6.09998e-05	IN5	Engineered-Cre_vs_Engineered-Flp	2 mo
MAP2	0.65903	7.41274e-05	IN5	Engineered-Cre_vs_Engineered-Flp	2 mo
CELF1	1.46244	8.65121e-05	IN5	Engineered-Cre_vs_Engineered-Flp	2 mo
ONECUT2	1.43753	8.70552e-05	IN5	Engineered-Cre_vs_Engineered-Flp	2 mo
MACF1	1.03027	0.000200942	IN5	Engineered-Cre_vs_Engineered-Flp	2 mo
CRMP1	0.762165	0.000206696	IN5	Engineered-Cre_vs_Engineered-Flp	2 mo
PBX1	1.10092	0.000272457	IN5	Engineered-Cre_vs_Engineered-Flp	2 mo
NR2F1	0.996982	0.000315246	IN5	Engineered-Cre_vs_Engineered-Flp	2 mo
DST	0.911355	0.000321776	IN5	Engineered-Cre_vs_Engineered-Flp	2 mo
DCC	1.51362	0.000335093	IN5	Engineered-Cre_vs_Engineered-Flp	2 mo
ATP1A3	1.38675	0.000349685	IN5	Engineered-Cre_vs_Engineered-Flp	2 mo
TOP2B	1.12533	0.000408563	IN5	Engineered-Cre_vs_Engineered-Flp	2 mo
ZMIZ1	1.45641	0.000580005	IN5	Engineered-Cre_vs_Engineered-Flp	2 mo
KIDINS220	0.793199	0.000616365	IN5	Engineered-Cre_vs_Engineered-Flp	2 mo
TUBA1A	-0.218523	0.000616365	IN5	Engineered-Cre_vs_Engineered-Flp	2 mo
MIB1	1.59683	0.000644764	IN5	Engineered-Cre_vs_Engineered-Flp	2 mo
GNB1	1.06615	0.000693933	IN5	Engineered-Cre_vs_Engineered-Flp	2 mo
TTC3	0.371883	0.00124521	IN5	Engineered-Cre_vs_Engineered-Flp	2 mo
DPYSL3	0.944875	0.00136486	IN5	Engineered-Cre_vs_Engineered-Flp	2 mo
CSNK1E	1.22917	0.00249036	IN5	Engineered-Cre_vs_Engineered-Flp	2 mo
TUBB2A	-0.422993	0.00260631	IN5	Engineered-Cre_vs_Engineered-Flp	2 mo
ADGRG1	1.48783	0.00268477	IN5	Engineered-Cre_vs_Engineered-Flp	2 mo
HNRNPA3	1.05751	0.00286578	IN5	Engineered-Cre_vs_Engineered-Flp	2 mo
ARHGAP35	1.5051	0.00532387	IN5	Engineered-Cre_vs_Engineered-Flp	2 mo
SYT4	1.22398	0.0053245	IN5	Engineered-Cre_vs_Engineered-Flp	2 mo
NCAM1	0.777914	0.00535381	IN5	Engineered-Cre_vs_Engineered-Flp	2 mo
DICER1	1.16455	0.00535381	IN5	Engineered-Cre_vs_Engineered-Flp	2 mo
UBB	-0.46497	0.00611301	IN5	Engineered-Cre_vs_Engineered-Flp	2 mo
PTBP2	0.733207	0.00669356	IN5	Engineered-Cre_vs_Engineered-Flp	2 mo
TENM2	1.28263	0.00828069	IN5	Engineered-Cre_vs_Engineered-Flp	2 mo
HIPK2	1.22772	0.00843192	IN5	Engineered-Cre_vs_Engineered-Flp	2 mo
NAV1	1.28211	0.00857156	IN5	Engineered-Cre_vs_Engineered-Flp	2 mo
CDH2	0.953408	0.0087077	IN5	Engineered-Cre_vs_Engineered-Flp	2 mo
SLC38A1	0.882149	0.00894862	IN5	Engineered-Cre_vs_Engineered-Flp	2 mo
RBFOX2	0.731704	0.00894862	IN5	Engineered-Cre_vs_Engineered-Flp	2 mo
APC	0.931964	0.00956085	IN5	Engineered-Cre_vs_Engineered-Flp	2 mo
WNK1	1.34428	0.0109839	IN5	Engineered-Cre_vs_Engineered-Flp	2 mo
BMPR2	1.37093	0.0119437	IN5	Engineered-Cre_vs_Engineered-Flp	2 mo
SCARB2	1.10118	0.0139951	IN5	Engineered-Cre_vs_Engineered-Flp	2 mo
RBM3	1.04181	0.0140954	IN5	Engineered-Cre_vs_Engineered-Flp	2 mo
MDH1	-0.461126	0.0141083	IN5	Engineered-Cre_vs_Engineered-Flp	2 mo
CKB	0.37841	0.0152077	IN5	Engineered-Cre_vs_Engineered-Flp	2 mo
TAOK1	1.16949	0.0152351	IN5	Engineered-Cre_vs_Engineered-Flp	2 mo
LRP1	1.44926	0.018797	IN5	Engineered-Cre_vs_Engineered-Flp	2 mo
CADM1	1.09647	0.0190443	IN5	Engineered-Cre_vs_Engineered-Flp	2 mo
IRX5	1.06617	0.0190443	IN5	Engineered-Cre_vs_Engineered-Flp	2 mo
MACO1	1.13319	0.0216927	IN5	Engineered-Cre_vs_Engineered-Flp	2 mo
CAMSAP2	1.11202	0.0231382	IN5	Engineered-Cre_vs_Engineered-Flp	2 mo
KIF5B	0.75174	0.0234457	IN5	Engineered-Cre_vs_Engineered-Flp	2 mo
ZNF804A	1.34897	0.0254193	IN5	Engineered-Cre_vs_Engineered-Flp	2 mo
IER2	-0.988739	0.0268013	IN5	Engineered-Cre_vs_Engineered-Flp	2 mo
RUFY3	0.899149	0.0287608	IN5	Engineered-Cre_vs_Engineered-Flp	2 mo
CTNND2	1.1096	0.0306263	IN5	Engineered-Cre_vs_Engineered-Flp	2 mo
NIPBL	1.09876	0.0307785	IN5	Engineered-Cre_vs_Engineered-Flp	2 mo
DHX36	-0.458536	0.0315453	IN5	Engineered-Cre_vs_Engineered-Flp	2 mo
ARHGEF7	1.19659	0.0329454	IN5	Engineered-Cre_vs_Engineered-Flp	2 mo
EFNB2	1.035	0.0407603	IN5	Engineered-Cre_vs_Engineered-Flp	2 mo
FUBP1	0.983504	0.0407603	IN5	Engineered-Cre_vs_Engineered-Flp	2 mo
FSCN1	0.898423	0.0407603	IN5	Engineered-Cre_vs_Engineered-Flp	2 mo
KIF21B	1.16138	0.0417211	IN5	Engineered-Cre_vs_Engineered-Flp	2 mo
ADGRL3	0.889556	0.0417981	IN5	Engineered-Cre_vs_Engineered-Flp	2 mo
G3BP1	1.14829	0.0444854	IN5	Engineered-Cre_vs_Engineered-Flp	2 mo
ROBO1	1.00883	0.0449903	IN5	Engineered-Cre_vs_Engineered-Flp	2 mo
GNAQ	1.09024	0.049753	IN5	Engineered-Cre_vs_Engineered-Flp	2 mo
ACTB	-0.718223	3.08251e-14	IN7	Engineered-Cre_vs_Engineered-Flp	2 mo
TUBA1A	-0.426195	1.12413e-10	IN7	Engineered-Cre_vs_Engineered-Flp	2 mo
DYNC1H1	1.51893	9.26565e-08	IN7	Engineered-Cre_vs_Engineered-Flp	2 mo
RBM3	1.81188	4.81713e-07	IN7	Engineered-Cre_vs_Engineered-Flp	2 mo
MALAT1	-0.46356	6.20295e-07	IN7	Engineered-Cre_vs_Engineered-Flp	2 mo
PBX1	1.77173	7.61567e-07	IN7	Engineered-Cre_vs_Engineered-Flp	2 mo
MACF1	1.61499	3.8418e-06	IN7	Engineered-Cre_vs_Engineered-Flp	2 mo
EEF2	1.18362	6.17445e-06	IN7	Engineered-Cre_vs_Engineered-Flp	2 mo
CELF1	1.99946	9.72386e-06	IN7	Engineered-Cre_vs_Engineered-Flp	2 mo
MAP2	0.980834	1.1625e-05	IN7	Engineered-Cre_vs_Engineered-Flp	2 mo
IGF2BP1	2.02424	1.22162e-05	IN7	Engineered-Cre_vs_Engineered-Flp	2 mo
PPIA	0.465418	1.41881e-05	IN7	Engineered-Cre_vs_Engineered-Flp	2 mo
HNRNPU	1.03233	1.98591e-05	IN7	Engineered-Cre_vs_Engineered-Flp	2 mo
MYH10	1.71748	5.75463e-05	IN7	Engineered-Cre_vs_Engineered-Flp	2 mo
BCL11B	2.45317	6.57766e-05	IN7	Engineered-Cre_vs_Engineered-Flp	2 mo
ZFHX3	1.63911	9.13546e-05	IN7	Engineered-Cre_vs_Engineered-Flp	2 mo
DCX	1.17107	0.000106329	IN7	Engineered-Cre_vs_Engineered-Flp	2 mo
HMGB1	-0.682655	0.000149574	IN7	Engineered-Cre_vs_Engineered-Flp	2 mo
TOP2B	1.28063	0.000541925	IN7	Engineered-Cre_vs_Engineered-Flp	2 mo
DPYSL5	1.65304	0.000552808	IN7	Engineered-Cre_vs_Engineered-Flp	2 mo
SOX11	0.745274	0.000569774	IN7	Engineered-Cre_vs_Engineered-Flp	2 mo
SPTAN1	1.37376	0.000638142	IN7	Engineered-Cre_vs_Engineered-Flp	2 mo
STMN1	-0.461282	0.00065895	IN7	Engineered-Cre_vs_Engineered-Flp	2 mo
SV2A	1.81465	0.000992414	IN7	Engineered-Cre_vs_Engineered-Flp	2 mo
CDKN1C	-1.55279	0.00121582	IN7	Engineered-Cre_vs_Engineered-Flp	2 mo
PTBP2	1.27347	0.00161346	IN7	Engineered-Cre_vs_Engineered-Flp	2 mo
HNRNPR	0.696072	0.00303651	IN7	Engineered-Cre_vs_Engineered-Flp	2 mo
BCL11A	1.31159	0.00305	IN7	Engineered-Cre_vs_Engineered-Flp	2 mo
STMN2	-0.521193	0.00305009	IN7	Engineered-Cre_vs_Engineered-Flp	2 mo
KIDINS220	0.857252	0.00365689	IN7	Engineered-Cre_vs_Engineered-Flp	2 mo
DPYSL2	0.743852	0.00445879	IN7	Engineered-Cre_vs_Engineered-Flp	2 mo
DPYSL3	1.02405	0.00525705	IN7	Engineered-Cre_vs_Engineered-Flp	2 mo
NAV1	1.7203	0.00628553	IN7	Engineered-Cre_vs_Engineered-Flp	2 mo
CLTC	1.39847	0.00686604	IN7	Engineered-Cre_vs_Engineered-Flp	2 mo
NCAM1	1.14458	0.00746368	IN7	Engineered-Cre_vs_Engineered-Flp	2 mo
CLSTN1	1.53598	0.00853225	IN7	Engineered-Cre_vs_Engineered-Flp	2 mo
MACO1	1.41859	0.00923327	IN7	Engineered-Cre_vs_Engineered-Flp	2 mo
RNF165	1.32282	0.0100225	IN7	Engineered-Cre_vs_Engineered-Flp	2 mo
GNAQ	1.55569	0.0112267	IN7	Engineered-Cre_vs_Engineered-Flp	2 mo
CAMK2N1	0.95405	0.016268	IN7	Engineered-Cre_vs_Engineered-Flp	2 mo
STMN4	-1.10458	0.0189586	IN7	Engineered-Cre_vs_Engineered-Flp	2 mo
NSF	1.56052	0.0195233	IN7	Engineered-Cre_vs_Engineered-Flp	2 mo
CAPRIN1	1.10325	0.0215947	IN7	Engineered-Cre_vs_Engineered-Flp	2 mo
GNB1	0.775006	0.0246792	IN7	Engineered-Cre_vs_Engineered-Flp	2 mo
TMEM50A	1.16843	0.0264068	IN7	Engineered-Cre_vs_Engineered-Flp	2 mo
CSNK1E	1.18005	0.0285652	IN7	Engineered-Cre_vs_Engineered-Flp	2 mo
VEGFA	1.36535	0.0286129	IN7	Engineered-Cre_vs_Engineered-Flp	2 mo
DCTN1	1.4242	0.0311191	IN7	Engineered-Cre_vs_Engineered-Flp	2 mo
CDK5R1	1.35471	0.0336485	IN7	Engineered-Cre_vs_Engineered-Flp	2 mo
ABI2	1.14678	0.0338904	IN7	Engineered-Cre_vs_Engineered-Flp	2 mo
MAP4K4	0.854178	0.0354112	IN7	Engineered-Cre_vs_Engineered-Flp	2 mo
CASC3	1.45243	0.0355005	IN7	Engineered-Cre_vs_Engineered-Flp	2 mo
VAMP2	0.403278	0.039344	IN7	Engineered-Cre_vs_Engineered-Flp	2 mo
CDH2	0.976665	0.0409508	IN7	Engineered-Cre_vs_Engineered-Flp	2 mo
BASP1	0.270596	0.0429366	IN7	Engineered-Cre_vs_Engineered-Flp	2 mo
ANK2	1.40501	0.0434849	IN7	Engineered-Cre_vs_Engineered-Flp	2 mo
RANBP1	0.964836	0.0436398	IN7	Engineered-Cre_vs_Engineered-Flp	2 mo
HERC1	1.60708	0.0443828	IN7	Engineered-Cre_vs_Engineered-Flp	2 mo
SMARCA4	0.747187	0.044923	IN7	Engineered-Cre_vs_Engineered-Flp	2 mo
ZMIZ1	1.43241	0.047998	IN7	Engineered-Cre_vs_Engineered-Flp	2 mo
DYNC1I2	-0.466488	0.047998	IN7	Engineered-Cre_vs_Engineered-Flp	2 mo
EEF1A1	-0.20726	0.0480752	IN7	Engineered-Cre_vs_Engineered-Flp	2 mo
ACTG1	-0.256931	0.0486317	IN7	Engineered-Cre_vs_Engineered-Flp	2 mo
G3BP1	1.492	0.0497002	IN7	Engineered-Cre_vs_Engineered-Flp	2 mo
LRRC4B	1.60606	0.0497002	IN7	Engineered-Cre_vs_Engineered-Flp	2 mo
MIB1	1.44135	0.0497209	IN7	Engineered-Cre_vs_Engineered-Flp	2 mo
MALAT1	-0.372582	8.5005e-12	Intermediate cells	Engineered-Cre_vs_Engineered-Flp	2 mo
CKB	0.353731	1.79068e-07	Intermediate cells	Engineered-Cre_vs_Engineered-Flp	2 mo
MAP2	0.751466	4.09377e-06	Intermediate cells	Engineered-Cre_vs_Engineered-Flp	2 mo
IER2	-0.991094	7.71276e-06	Intermediate cells	Engineered-Cre_vs_Engineered-Flp	2 mo
PPIA	0.366388	8.79209e-06	Intermediate cells	Engineered-Cre_vs_Engineered-Flp	2 mo
EEF2	0.496014	1.75678e-05	Intermediate cells	Engineered-Cre_vs_Engineered-Flp	2 mo
IGF2BP1	1.03941	3.35413e-05	Intermediate cells	Engineered-Cre_vs_Engineered-Flp	2 mo
SOX11	0.693542	8.50919e-05	Intermediate cells	Engineered-Cre_vs_Engineered-Flp	2 mo
MAP1B	0.355225	9.00227e-05	Intermediate cells	Engineered-Cre_vs_Engineered-Flp	2 mo
NR2F1	0.449944	0.00100545	Intermediate cells	Engineered-Cre_vs_Engineered-Flp	2 mo
CRMP1	0.779807	0.00110364	Intermediate cells	Engineered-Cre_vs_Engineered-Flp	2 mo
IGF1R	1.13472	0.00128359	Intermediate cells	Engineered-Cre_vs_Engineered-Flp	2 mo
FOS	-1.23076	0.00128359	Intermediate cells	Engineered-Cre_vs_Engineered-Flp	2 mo
HNRNPU	0.46111	0.00130477	Intermediate cells	Engineered-Cre_vs_Engineered-Flp	2 mo
BASP1	0.219932	0.00202318	Intermediate cells	Engineered-Cre_vs_Engineered-Flp	2 mo
SFPQ	0.461614	0.00228229	Intermediate cells	Engineered-Cre_vs_Engineered-Flp	2 mo
POU3F2	0.610272	0.00231161	Intermediate cells	Engineered-Cre_vs_Engineered-Flp	2 mo
BOC	0.838215	0.00237128	Intermediate cells	Engineered-Cre_vs_Engineered-Flp	2 mo
SOX4	0.332942	0.00303259	Intermediate cells	Engineered-Cre_vs_Engineered-Flp	2 mo
TOP2B	0.795147	0.00322609	Intermediate cells	Engineered-Cre_vs_Engineered-Flp	2 mo
NIN	0.896972	0.00349486	Intermediate cells	Engineered-Cre_vs_Engineered-Flp	2 mo
SUMO1	0.448835	0.00467958	Intermediate cells	Engineered-Cre_vs_Engineered-Flp	2 mo
FAT4	1.06696	0.00467958	Intermediate cells	Engineered-Cre_vs_Engineered-Flp	2 mo
ADGRV1	0.69281	0.00544873	Intermediate cells	Engineered-Cre_vs_Engineered-Flp	2 mo
DBN1	0.649305	0.00693451	Intermediate cells	Engineered-Cre_vs_Engineered-Flp	2 mo
TTC3	0.365883	0.00811868	Intermediate cells	Engineered-Cre_vs_Engineered-Flp	2 mo
PBX1	0.662538	0.0114862	Intermediate cells	Engineered-Cre_vs_Engineered-Flp	2 mo
KIF1B	0.581061	0.015074	Intermediate cells	Engineered-Cre_vs_Engineered-Flp	2 mo
AUTS2	0.640473	0.0155212	Intermediate cells	Engineered-Cre_vs_Engineered-Flp	2 mo
GTF2I	0.387839	0.0156294	Intermediate cells	Engineered-Cre_vs_Engineered-Flp	2 mo
ARID1B	0.818008	0.0165051	Intermediate cells	Engineered-Cre_vs_Engineered-Flp	2 mo
DLL1	0.801298	0.0175362	Intermediate cells	Engineered-Cre_vs_Engineered-Flp	2 mo
TCF4	0.687947	0.0175502	Intermediate cells	Engineered-Cre_vs_Engineered-Flp	2 mo
ZMIZ1	0.923579	0.0245492	Intermediate cells	Engineered-Cre_vs_Engineered-Flp	2 mo
RANBP1	0.406527	0.0323307	Intermediate cells	Engineered-Cre_vs_Engineered-Flp	2 mo
LDHB	0.155955	0.0332013	Intermediate cells	Engineered-Cre_vs_Engineered-Flp	2 mo
LGR4	0.800648	0.0367238	Intermediate cells	Engineered-Cre_vs_Engineered-Flp	2 mo
PLXNA2	0.739313	0.037755	Intermediate cells	Engineered-Cre_vs_Engineered-Flp	2 mo
CRIPT	0.801327	0.0436126	Intermediate cells	Engineered-Cre_vs_Engineered-Flp	2 mo
SLC25A3	0.290701	0.0465239	Intermediate cells	Engineered-Cre_vs_Engineered-Flp	2 mo
ASCL1	0.616589	0.0470697	Intermediate cells	Engineered-Cre_vs_Engineered-Flp	2 mo
SPEN	0.75447	0.0473269	Intermediate cells	Engineered-Cre_vs_Engineered-Flp	2 mo
PRAG1	0.810044	0.0476544	Intermediate cells	Engineered-Cre_vs_Engineered-Flp	2 mo
DYNLL1	0.252665	0.0480975	Intermediate cells	Engineered-Cre_vs_Engineered-Flp	2 mo
IER2	-1.69114	8.2429e-12	IPC2	Engineered-Cre_vs_Engineered-Flp	2 mo
FOS	-3.02426	3.6322e-06	IPC2	Engineered-Cre_vs_Engineered-Flp	2 mo
GTF2I	0.655167	0.000266692	IPC2	Engineered-Cre_vs_Engineered-Flp	2 mo
EZH2	1.59988	0.000999287	Non-cycling NEC	Engineered-Cre_vs_Engineered-Flp	2 mo
DPYSL2	1.5402	0.00327329	Non-cycling NEC	Engineered-Cre_vs_Engineered-Flp	2 mo
GSTP1	-0.606589	0.0121181	Non-cycling NEC	Engineered-Cre_vs_Engineered-Flp	2 mo
MAP2	1.49044	1.48754e-07	oRG	Engineered-Cre_vs_Engineered-Flp	2 mo
NR2F1	1.5638	5.52069e-07	oRG	Engineered-Cre_vs_Engineered-Flp	2 mo
MACF1	1.85358	5.52069e-07	oRG	Engineered-Cre_vs_Engineered-Flp	2 mo
EEF1A1	-0.271722	3.37884e-06	oRG	Engineered-Cre_vs_Engineered-Flp	2 mo
HNRNPK	0.725258	9.93834e-06	oRG	Engineered-Cre_vs_Engineered-Flp	2 mo
RTN4	0.624047	9.99801e-06	oRG	Engineered-Cre_vs_Engineered-Flp	2 mo
MAP1B	0.612813	1.17268e-05	oRG	Engineered-Cre_vs_Engineered-Flp	2 mo
GSTP1	-0.649958	1.38788e-05	oRG	Engineered-Cre_vs_Engineered-Flp	2 mo
MALAT1	-0.480762	1.38788e-05	oRG	Engineered-Cre_vs_Engineered-Flp	2 mo
BASP1	0.580211	3.21325e-05	oRG	Engineered-Cre_vs_Engineered-Flp	2 mo
DYNC1H1	1.54331	5.46366e-05	oRG	Engineered-Cre_vs_Engineered-Flp	2 mo
ACTB	-0.47054	8.091e-05	oRG	Engineered-Cre_vs_Engineered-Flp	2 mo
ACTG1	-0.288922	9.58829e-05	oRG	Engineered-Cre_vs_Engineered-Flp	2 mo
SOX11	1.44328	0.00017243	oRG	Engineered-Cre_vs_Engineered-Flp	2 mo
HNRNPA3	0.849756	0.000206067	oRG	Engineered-Cre_vs_Engineered-Flp	2 mo
NOTCH1	1.70628	0.000223944	oRG	Engineered-Cre_vs_Engineered-Flp	2 mo
CKB	0.389206	0.000224591	oRG	Engineered-Cre_vs_Engineered-Flp	2 mo
IGF2BP1	1.60044	0.000337597	oRG	Engineered-Cre_vs_Engineered-Flp	2 mo
GPM6B	0.706448	0.000417326	oRG	Engineered-Cre_vs_Engineered-Flp	2 mo
HNRNPU	0.82543	0.000431271	oRG	Engineered-Cre_vs_Engineered-Flp	2 mo
PLPP3	1.85037	0.000475576	oRG	Engineered-Cre_vs_Engineered-Flp	2 mo
VEGFA	1.73983	0.000484783	oRG	Engineered-Cre_vs_Engineered-Flp	2 mo
RBM3	1.26762	0.00119155	oRG	Engineered-Cre_vs_Engineered-Flp	2 mo
TUBB2B	0.557183	0.00154094	oRG	Engineered-Cre_vs_Engineered-Flp	2 mo
ENAH	1.41842	0.0019648	oRG	Engineered-Cre_vs_Engineered-Flp	2 mo
ASCL1	1.84684	0.00227447	oRG	Engineered-Cre_vs_Engineered-Flp	2 mo
DPYSL2	1.16948	0.00227447	oRG	Engineered-Cre_vs_Engineered-Flp	2 mo
SEMA6A	1.68871	0.00262687	oRG	Engineered-Cre_vs_Engineered-Flp	2 mo
TPM3	1.03267	0.00262687	oRG	Engineered-Cre_vs_Engineered-Flp	2 mo
PTPRZ1	0.334057	0.00262687	oRG	Engineered-Cre_vs_Engineered-Flp	2 mo
FUBP1	1.42828	0.00278013	oRG	Engineered-Cre_vs_Engineered-Flp	2 mo
RAB2A	0.982854	0.00278013	oRG	Engineered-Cre_vs_Engineered-Flp	2 mo
COPA	1.44055	0.00283008	oRG	Engineered-Cre_vs_Engineered-Flp	2 mo
FGFR3	1.79569	0.00312707	oRG	Engineered-Cre_vs_Engineered-Flp	2 mo
DST	1.43755	0.00333356	oRG	Engineered-Cre_vs_Engineered-Flp	2 mo
TAOK1	1.40451	0.00337313	oRG	Engineered-Cre_vs_Engineered-Flp	2 mo
GLI3	1.3605	0.0037748	oRG	Engineered-Cre_vs_Engineered-Flp	2 mo
SACS	1.67986	0.00414126	oRG	Engineered-Cre_vs_Engineered-Flp	2 mo
MAP4K4	1.30159	0.00446658	oRG	Engineered-Cre_vs_Engineered-Flp	2 mo
HES5	-0.706496	0.00472935	oRG	Engineered-Cre_vs_Engineered-Flp	2 mo
RACK1	-0.203668	0.00517141	oRG	Engineered-Cre_vs_Engineered-Flp	2 mo
APC	1.3982	0.00556843	oRG	Engineered-Cre_vs_Engineered-Flp	2 mo
NEDD4L	1.49597	0.00660216	oRG	Engineered-Cre_vs_Engineered-Flp	2 mo
LRP1	1.57974	0.00702214	oRG	Engineered-Cre_vs_Engineered-Flp	2 mo
EPHB2	1.62821	0.0084539	oRG	Engineered-Cre_vs_Engineered-Flp	2 mo
CDH2	0.716134	0.00857117	oRG	Engineered-Cre_vs_Engineered-Flp	2 mo
ADGRV1	1.22001	0.00882097	oRG	Engineered-Cre_vs_Engineered-Flp	2 mo
KHSRP	1.42659	0.00887006	oRG	Engineered-Cre_vs_Engineered-Flp	2 mo
DYNLL1	0.70166	0.00933856	oRG	Engineered-Cre_vs_Engineered-Flp	2 mo
SYT11	1.14726	0.00961857	oRG	Engineered-Cre_vs_Engineered-Flp	2 mo
KDM2A	1.54419	0.0099069	oRG	Engineered-Cre_vs_Engineered-Flp	2 mo
NOTCH2	1.6175	0.0103956	oRG	Engineered-Cre_vs_Engineered-Flp	2 mo
CELF1	1.33727	0.0107275	oRG	Engineered-Cre_vs_Engineered-Flp	2 mo
DPYSL3	1.20854	0.0115581	oRG	Engineered-Cre_vs_Engineered-Flp	2 mo
PBX1	1.03969	0.0140791	oRG	Engineered-Cre_vs_Engineered-Flp	2 mo
HMGB1	-0.267226	0.0143659	oRG	Engineered-Cre_vs_Engineered-Flp	2 mo
FGFR1	1.32084	0.0151586	oRG	Engineered-Cre_vs_Engineered-Flp	2 mo
USP9X	1.54338	0.0163054	oRG	Engineered-Cre_vs_Engineered-Flp	2 mo
RAB10	1.30854	0.017381	oRG	Engineered-Cre_vs_Engineered-Flp	2 mo
PTPRF	1.47914	0.0181487	oRG	Engineered-Cre_vs_Engineered-Flp	2 mo
CELSR2	1.54797	0.018502	oRG	Engineered-Cre_vs_Engineered-Flp	2 mo
CCDC88A	1.15756	0.0190694	oRG	Engineered-Cre_vs_Engineered-Flp	2 mo
QKI	0.386491	0.0225731	oRG	Engineered-Cre_vs_Engineered-Flp	2 mo
VCAN	1.01148	0.02283	oRG	Engineered-Cre_vs_Engineered-Flp	2 mo
PPIA	0.243111	0.0254904	oRG	Engineered-Cre_vs_Engineered-Flp	2 mo
FAT4	1.59843	0.0287471	oRG	Engineered-Cre_vs_Engineered-Flp	2 mo
CLSTN1	1.28823	0.02944	oRG	Engineered-Cre_vs_Engineered-Flp	2 mo
SLC1A3	1.06749	0.0307346	oRG	Engineered-Cre_vs_Engineered-Flp	2 mo
GNAI2	0.870471	0.0328954	oRG	Engineered-Cre_vs_Engineered-Flp	2 mo
ZEB2	0.972649	0.0331801	oRG	Engineered-Cre_vs_Engineered-Flp	2 mo
SOX9	0.944873	0.0338316	oRG	Engineered-Cre_vs_Engineered-Flp	2 mo
NFIB	1.30926	0.033934	oRG	Engineered-Cre_vs_Engineered-Flp	2 mo
XRCC5	0.589087	0.034665	oRG	Engineered-Cre_vs_Engineered-Flp	2 mo
HIPK2	1.30249	0.0357273	oRG	Engineered-Cre_vs_Engineered-Flp	2 mo
PTCH1	1.27534	0.036628	oRG	Engineered-Cre_vs_Engineered-Flp	2 mo
STIP1	1.21503	0.0380179	oRG	Engineered-Cre_vs_Engineered-Flp	2 mo
KIF1B	0.661915	0.0386365	oRG	Engineered-Cre_vs_Engineered-Flp	2 mo
SALL3	1.62244	0.0396868	oRG	Engineered-Cre_vs_Engineered-Flp	2 mo
FABP7	0.981245	0.0424454	oRG	Engineered-Cre_vs_Engineered-Flp	2 mo
AGRN	1.38488	0.0424454	oRG	Engineered-Cre_vs_Engineered-Flp	2 mo
USP8	1.42227	0.0426981	oRG	Engineered-Cre_vs_Engineered-Flp	2 mo
FSCN1	1.13839	0.0442116	oRG	Engineered-Cre_vs_Engineered-Flp	2 mo
ETV1	1.67763	0.0455995	oRG	Engineered-Cre_vs_Engineered-Flp	2 mo
EPHA4	1.19672	0.0460457	oRG	Engineered-Cre_vs_Engineered-Flp	2 mo
FZD8	1.44079	0.0495106	oRG	Engineered-Cre_vs_Engineered-Flp	2 mo

## Sheet: unfiltered
names	logfoldchanges	pvals_adj	cell_type	comparison	timepoint
JUND	-1.02581	1.87907e-31	Astroglia	Engineered-Cre_vs_Engineered-Flp	3.5 mo
C1orf61	-0.605205	2.80824e-18	Astroglia	Engineered-Cre_vs_Engineered-Flp	3.5 mo
JUN	-1.29366	1.07274e-17	Astroglia	Engineered-Cre_vs_Engineered-Flp	3.5 mo
FABP7	-1.19448	2.91315e-13	Astroglia	Engineered-Cre_vs_Engineered-Flp	3.5 mo
DDIT4	1.45296	8.40676e-12	Astroglia	Engineered-Cre_vs_Engineered-Flp	3.5 mo
FOS	-2.24408	1.50131e-11	Astroglia	Engineered-Cre_vs_Engineered-Flp	3.5 mo
SYT11	-0.499437	2.22117e-10	Astroglia	Engineered-Cre_vs_Engineered-Flp	3.5 mo
CRYAB	1.70477	3.34826e-10	Astroglia	Engineered-Cre_vs_Engineered-Flp	3.5 mo
ZRANB2	0.813435	4.05599e-10	Astroglia	Engineered-Cre_vs_Engineered-Flp	3.5 mo
CFL1	-0.43272	4.05599e-10	Astroglia	Engineered-Cre_vs_Engineered-Flp	3.5 mo
CALM1	-0.431929	1.03787e-09	Astroglia	Engineered-Cre_vs_Engineered-Flp	3.5 mo
NR2F1	-0.436299	1.41436e-09	Astroglia	Engineered-Cre_vs_Engineered-Flp	3.5 mo
PTMS	-0.951009	1.46792e-09	Astroglia	Engineered-Cre_vs_Engineered-Flp	3.5 mo
PLCG2	-1.76772	1.90749e-09	Astroglia	Engineered-Cre_vs_Engineered-Flp	3.5 mo
FTL	0.407101	2.48015e-09	Astroglia	Engineered-Cre_vs_Engineered-Flp	3.5 mo
RSRP1	1.4391	2.51507e-09	Astroglia	Engineered-Cre_vs_Engineered-Flp	3.5 mo
MYL6	-0.417578	3.12437e-09	Astroglia	Engineered-Cre_vs_Engineered-Flp	3.5 mo
SOX2	-0.466186	3.57746e-09	Astroglia	Engineered-Cre_vs_Engineered-Flp	3.5 mo
TPI1	0.605253	8.43257e-09	Astroglia	Engineered-Cre_vs_Engineered-Flp	3.5 mo
MCL1	-1.1897	1.38613e-08	Astroglia	Engineered-Cre_vs_Engineered-Flp	3.5 mo
TUBB2B	-0.613401	3.32991e-08	Astroglia	Engineered-Cre_vs_Engineered-Flp	3.5 mo
EIF2S2	0.826598	3.43251e-08	Astroglia	Engineered-Cre_vs_Engineered-Flp	3.5 mo
BCAN	-0.869569	3.63132e-08	Astroglia	Engineered-Cre_vs_Engineered-Flp	3.5 mo
TUT4	1.08393	4.72381e-08	Astroglia	Engineered-Cre_vs_Engineered-Flp	3.5 mo
HES5	1.64104	5.88172e-08	Astroglia	Engineered-Cre_vs_Engineered-Flp	3.5 mo
TUBA1A	-0.299663	6.33345e-08	Astroglia	Engineered-Cre_vs_Engineered-Flp	3.5 mo
MRPS5	1.36895	7.04302e-08	Astroglia	Engineered-Cre_vs_Engineered-Flp	3.5 mo
LUC7L3	0.893217	7.04302e-08	Astroglia	Engineered-Cre_vs_Engineered-Flp	3.5 mo
H3F3B	-0.333213	9.84424e-08	Astroglia	Engineered-Cre_vs_Engineered-Flp	3.5 mo
ITGB8	-0.883612	2.35996e-07	Astroglia	Engineered-Cre_vs_Engineered-Flp	3.5 mo
NFIA	-0.56542	2.63351e-07	Astroglia	Engineered-Cre_vs_Engineered-Flp	3.5 mo
PSAP	0.377358	4.42175e-07	Astroglia	Engineered-Cre_vs_Engineered-Flp	3.5 mo
RPL23A	-0.669148	4.42175e-07	Astroglia	Engineered-Cre_vs_Engineered-Flp	3.5 mo
NR2F2	-0.435887	4.42175e-07	Astroglia	Engineered-Cre_vs_Engineered-Flp	3.5 mo
OAZ1	0.741526	8.21186e-07	Astroglia	Engineered-Cre_vs_Engineered-Flp	3.5 mo
HSPA8	0.694153	1.00737e-06	Astroglia	Engineered-Cre_vs_Engineered-Flp	3.5 mo
SRSF3	-1.10756	1.10497e-06	Astroglia	Engineered-Cre_vs_Engineered-Flp	3.5 mo
MARCKS	-0.309781	1.24583e-06	Astroglia	Engineered-Cre_vs_Engineered-Flp	3.5 mo
SUGT1	0.998074	1.78077e-06	Astroglia	Engineered-Cre_vs_Engineered-Flp	3.5 mo
EMD	1.13956	2.4241e-06	Astroglia	Engineered-Cre_vs_Engineered-Flp	3.5 mo
CHCHD5	-1.43157	2.4241e-06	Astroglia	Engineered-Cre_vs_Engineered-Flp	3.5 mo
VDAC1	0.700061	2.46653e-06	Astroglia	Engineered-Cre_vs_Engineered-Flp	3.5 mo
SRSF5	-0.726924	3.00479e-06	Astroglia	Engineered-Cre_vs_Engineered-Flp	3.5 mo
MT-ND1	-0.805975	4.80482e-06	Astroglia	Engineered-Cre_vs_Engineered-Flp	3.5 mo
BNIP3	1.01103	4.836e-06	Astroglia	Engineered-Cre_vs_Engineered-Flp	3.5 mo
LRIG1	-1.25967	4.836e-06	Astroglia	Engineered-Cre_vs_Engineered-Flp	3.5 mo
TRIP11	1.37865	6.08675e-06	Astroglia	Engineered-Cre_vs_Engineered-Flp	3.5 mo
EGR1	-1.78491	7.20415e-06	Astroglia	Engineered-Cre_vs_Engineered-Flp	3.5 mo
LRRN3	-1.50573	8.38461e-06	Astroglia	Engineered-Cre_vs_Engineered-Flp	3.5 mo
PPIA	-0.498016	8.38461e-06	Astroglia	Engineered-Cre_vs_Engineered-Flp	3.5 mo
HSP90AB1	0.257637	8.67389e-06	Astroglia	Engineered-Cre_vs_Engineered-Flp	3.5 mo
TCEA1	0.502394	9.74081e-06	Astroglia	Engineered-Cre_vs_Engineered-Flp	3.5 mo
HES4	-0.482691	9.88679e-06	Astroglia	Engineered-Cre_vs_Engineered-Flp	3.5 mo
PGK1	0.848883	1.05499e-05	Astroglia	Engineered-Cre_vs_Engineered-Flp	3.5 mo
PBXIP1	-0.965883	1.05499e-05	Astroglia	Engineered-Cre_vs_Engineered-Flp	3.5 mo
FJX1	-0.939753	1.15327e-05	Astroglia	Engineered-Cre_vs_Engineered-Flp	3.5 mo
TIMP3	-1.4934	1.15327e-05	Astroglia	Engineered-Cre_vs_Engineered-Flp	3.5 mo
NDUFA4	-0.380462	1.56972e-05	Astroglia	Engineered-Cre_vs_Engineered-Flp	3.5 mo
MALAT1	0.37306	1.61122e-05	Astroglia	Engineered-Cre_vs_Engineered-Flp	3.5 mo
TTC3	0.363822	1.61122e-05	Astroglia	Engineered-Cre_vs_Engineered-Flp	3.5 mo
APLP2	-0.831513	1.61122e-05	Astroglia	Engineered-Cre_vs_Engineered-Flp	3.5 mo
FAM107A	-1.45283	1.61122e-05	Astroglia	Engineered-Cre_vs_Engineered-Flp	3.5 mo
P4HA1	1.04524	1.61692e-05	Astroglia	Engineered-Cre_vs_Engineered-Flp	3.5 mo
CCT7	0.891725	1.92931e-05	Astroglia	Engineered-Cre_vs_Engineered-Flp	3.5 mo
RBM3	-1.31261	2.12938e-05	Astroglia	Engineered-Cre_vs_Engineered-Flp	3.5 mo
UBC	-0.430556	2.65104e-05	Astroglia	Engineered-Cre_vs_Engineered-Flp	3.5 mo
FRA10AC1	1.16946	2.95105e-05	Astroglia	Engineered-Cre_vs_Engineered-Flp	3.5 mo
ATP5F1E	-0.281524	3.05321e-05	Astroglia	Engineered-Cre_vs_Engineered-Flp	3.5 mo
METAP2	0.764191	3.56586e-05	Astroglia	Engineered-Cre_vs_Engineered-Flp	3.5 mo
RPS19	-0.447344	3.61959e-05	Astroglia	Engineered-Cre_vs_Engineered-Flp	3.5 mo
IRX2	-1.20624	3.7339e-05	Astroglia	Engineered-Cre_vs_Engineered-Flp	3.5 mo
MT-ATP6	-0.520788	3.8124e-05	Astroglia	Engineered-Cre_vs_Engineered-Flp	3.5 mo
SPTAN1	-0.544049	3.8124e-05	Astroglia	Engineered-Cre_vs_Engineered-Flp	3.5 mo
KIAA1191	1.30179	4.58299e-05	Astroglia	Engineered-Cre_vs_Engineered-Flp	3.5 mo
HNRNPA2B1	0.362811	4.79755e-05	Astroglia	Engineered-Cre_vs_Engineered-Flp	3.5 mo
GNG5	-0.475829	4.95542e-05	Astroglia	Engineered-Cre_vs_Engineered-Flp	3.5 mo
RPS27L	-0.365548	4.95542e-05	Astroglia	Engineered-Cre_vs_Engineered-Flp	3.5 mo
RPS9	-0.714388	5.07486e-05	Astroglia	Engineered-Cre_vs_Engineered-Flp	3.5 mo
ID4	-0.582424	5.10433e-05	Astroglia	Engineered-Cre_vs_Engineered-Flp	3.5 mo
SCD	-0.859002	6.3064e-05	Astroglia	Engineered-Cre_vs_Engineered-Flp	3.5 mo
NDUFA13	0.664318	6.32431e-05	Astroglia	Engineered-Cre_vs_Engineered-Flp	3.5 mo
USP22	-1.06619	6.5347e-05	Astroglia	Engineered-Cre_vs_Engineered-Flp	3.5 mo
NES	-0.68344	6.8561e-05	Astroglia	Engineered-Cre_vs_Engineered-Flp	3.5 mo
CXCR4	-1.36047	7.01424e-05	Astroglia	Engineered-Cre_vs_Engineered-Flp	3.5 mo
CST3	-0.972957	7.51332e-05	Astroglia	Engineered-Cre_vs_Engineered-Flp	3.5 mo
CLU	0.17054	7.92445e-05	Astroglia	Engineered-Cre_vs_Engineered-Flp	3.5 mo
ADAR	-0.889245	7.92445e-05	Astroglia	Engineered-Cre_vs_Engineered-Flp	3.5 mo
TCF4	-0.844501	8.67291e-05	Astroglia	Engineered-Cre_vs_Engineered-Flp	3.5 mo
IRX5	-0.902067	8.67291e-05	Astroglia	Engineered-Cre_vs_Engineered-Flp	3.5 mo
TMEM161B-AS1	0.961246	8.97228e-05	Astroglia	Engineered-Cre_vs_Engineered-Flp	3.5 mo
FXR1	0.526259	9.02266e-05	Astroglia	Engineered-Cre_vs_Engineered-Flp	3.5 mo
IER2	-1.32441	9.11049e-05	Astroglia	Engineered-Cre_vs_Engineered-Flp	3.5 mo
LRP1	-0.933421	9.30879e-05	Astroglia	Engineered-Cre_vs_Engineered-Flp	3.5 mo
ERH	-0.410031	9.71324e-05	Astroglia	Engineered-Cre_vs_Engineered-Flp	3.5 mo
SOX21	-1.14284	0.000103957	Astroglia	Engineered-Cre_vs_Engineered-Flp	3.5 mo
EPHB1	-1.29815	0.000109489	Astroglia	Engineered-Cre_vs_Engineered-Flp	3.5 mo
MORN2	-0.923243	0.00011404	Astroglia	Engineered-Cre_vs_Engineered-Flp	3.5 mo
CYR61	-1.73481	0.000117388	Astroglia	Engineered-Cre_vs_Engineered-Flp	3.5 mo
RPLP0	0.350628	0.000124138	Astroglia	Engineered-Cre_vs_Engineered-Flp	3.5 mo
STAT3	-0.995214	0.000124138	Astroglia	Engineered-Cre_vs_Engineered-Flp	3.5 mo
KLHDC8A	-1.3691	0.000124138	Astroglia	Engineered-Cre_vs_Engineered-Flp	3.5 mo
MT-CO2	-0.393919	0.000133745	Astroglia	Engineered-Cre_vs_Engineered-Flp	3.5 mo
NCOR1	0.663189	0.000144764	Astroglia	Engineered-Cre_vs_Engineered-Flp	3.5 mo
H1FX	0.556653	0.000146167	Astroglia	Engineered-Cre_vs_Engineered-Flp	3.5 mo
HSPD1	0.559565	0.000148171	Astroglia	Engineered-Cre_vs_Engineered-Flp	3.5 mo
HERC4	1.30266	0.0001671	Astroglia	Engineered-Cre_vs_Engineered-Flp	3.5 mo
PHLDA3	-1.65136	0.0001671	Astroglia	Engineered-Cre_vs_Engineered-Flp	3.5 mo
HNRNPA0	-1.02529	0.000175848	Astroglia	Engineered-Cre_vs_Engineered-Flp	3.5 mo
NCAN	-1.23481	0.000177883	Astroglia	Engineered-Cre_vs_Engineered-Flp	3.5 mo
ILF3-DT	1.1049	0.000204517	Astroglia	Engineered-Cre_vs_Engineered-Flp	3.5 mo
TOMM20	-0.415382	0.000209033	Astroglia	Engineered-Cre_vs_Engineered-Flp	3.5 mo
ATP6V1G1	-0.404347	0.000210187	Astroglia	Engineered-Cre_vs_Engineered-Flp	3.5 mo
CNN3	-0.581001	0.000214627	Astroglia	Engineered-Cre_vs_Engineered-Flp	3.5 mo
ZMAT3	-1.54985	0.000257401	Astroglia	Engineered-Cre_vs_Engineered-Flp	3.5 mo
TMSB4X	-0.524965	0.000267856	Astroglia	Engineered-Cre_vs_Engineered-Flp	3.5 mo
NRCAM	0.968381	0.000284065	Astroglia	Engineered-Cre_vs_Engineered-Flp	3.5 mo
HNRNPK	-0.375895	0.000297624	Astroglia	Engineered-Cre_vs_Engineered-Flp	3.5 mo
KCNN3	-1.15434	0.000307464	Astroglia	Engineered-Cre_vs_Engineered-Flp	3.5 mo
TSSC4	-1.06781	0.000330103	Astroglia	Engineered-Cre_vs_Engineered-Flp	3.5 mo
SARS	0.888976	0.000332202	Astroglia	Engineered-Cre_vs_Engineered-Flp	3.5 mo
CFDP1	0.879363	0.000332625	Astroglia	Engineered-Cre_vs_Engineered-Flp	3.5 mo
TUBB2A	-0.39827	0.000340488	Astroglia	Engineered-Cre_vs_Engineered-Flp	3.5 mo
R3HDM2	0.938947	0.000355204	Astroglia	Engineered-Cre_vs_Engineered-Flp	3.5 mo
RPL27	-0.483258	0.000360472	Astroglia	Engineered-Cre_vs_Engineered-Flp	3.5 mo
ZNF428	-0.556703	0.000375218	Astroglia	Engineered-Cre_vs_Engineered-Flp	3.5 mo
CREB5	-1.24744	0.000379002	Astroglia	Engineered-Cre_vs_Engineered-Flp	3.5 mo
LAMTOR4	-0.586449	0.000409969	Astroglia	Engineered-Cre_vs_Engineered-Flp	3.5 mo
SEC62	0.437468	0.000430464	Astroglia	Engineered-Cre_vs_Engineered-Flp	3.5 mo
HSPH1	1.27655	0.000444777	Astroglia	Engineered-Cre_vs_Engineered-Flp	3.5 mo
HSPB1	0.718676	0.00050102	Astroglia	Engineered-Cre_vs_Engineered-Flp	3.5 mo
LARS	0.715411	0.000502056	Astroglia	Engineered-Cre_vs_Engineered-Flp	3.5 mo
NEDD9	-1.99867	0.00050625	Astroglia	Engineered-Cre_vs_Engineered-Flp	3.5 mo
DNAJA1	0.505601	0.000530182	Astroglia	Engineered-Cre_vs_Engineered-Flp	3.5 mo
RCN1	0.84726	0.000545019	Astroglia	Engineered-Cre_vs_Engineered-Flp	3.5 mo
BTG2	-0.910644	0.000559903	Astroglia	Engineered-Cre_vs_Engineered-Flp	3.5 mo
SLC1A3	-0.285961	0.00058651	Astroglia	Engineered-Cre_vs_Engineered-Flp	3.5 mo
HSDL2	0.770122	0.000602519	Astroglia	Engineered-Cre_vs_Engineered-Flp	3.5 mo
IFRD1	1.09178	0.000609184	Astroglia	Engineered-Cre_vs_Engineered-Flp	3.5 mo
C11orf96	-1.01841	0.000636161	Astroglia	Engineered-Cre_vs_Engineered-Flp	3.5 mo
WIPF2	-1.17809	0.000636161	Astroglia	Engineered-Cre_vs_Engineered-Flp	3.5 mo
TMA7	-0.358003	0.000680801	Astroglia	Engineered-Cre_vs_Engineered-Flp	3.5 mo
CELF2	-0.978799	0.000686581	Astroglia	Engineered-Cre_vs_Engineered-Flp	3.5 mo
AKAP9	0.831032	0.000710362	Astroglia	Engineered-Cre_vs_Engineered-Flp	3.5 mo
RNPC3	1.06084	0.000727512	Astroglia	Engineered-Cre_vs_Engineered-Flp	3.5 mo
MT-ND2	-0.317158	0.000727512	Astroglia	Engineered-Cre_vs_Engineered-Flp	3.5 mo
MT-ND4L	-0.589317	0.000727512	Astroglia	Engineered-Cre_vs_Engineered-Flp	3.5 mo
MIDN	-1.34248	0.000730689	Astroglia	Engineered-Cre_vs_Engineered-Flp	3.5 mo
TMED5	0.86038	0.000737658	Astroglia	Engineered-Cre_vs_Engineered-Flp	3.5 mo
VGLL4	-0.619154	0.000762904	Astroglia	Engineered-Cre_vs_Engineered-Flp	3.5 mo
ZFP36L2	-0.644623	0.000871851	Astroglia	Engineered-Cre_vs_Engineered-Flp	3.5 mo
TRIM8	-1.03414	0.00090503	Astroglia	Engineered-Cre_vs_Engineered-Flp	3.5 mo
MEX3A	-1.20043	0.000906717	Astroglia	Engineered-Cre_vs_Engineered-Flp	3.5 mo
MFGE8	-1.05899	0.000911257	Astroglia	Engineered-Cre_vs_Engineered-Flp	3.5 mo
GPATCH11	1.04215	0.000921978	Astroglia	Engineered-Cre_vs_Engineered-Flp	3.5 mo
GOLGA8A	0.995112	0.000927021	Astroglia	Engineered-Cre_vs_Engineered-Flp	3.5 mo
DCTN6	-1.05599	0.000927021	Astroglia	Engineered-Cre_vs_Engineered-Flp	3.5 mo
MT-ND5	-0.809063	0.000932705	Astroglia	Engineered-Cre_vs_Engineered-Flp	3.5 mo
LIX1	-0.910191	0.00100844	Astroglia	Engineered-Cre_vs_Engineered-Flp	3.5 mo
FGFBP3	-0.850928	0.00102504	Astroglia	Engineered-Cre_vs_Engineered-Flp	3.5 mo
URI1	0.626481	0.00103773	Astroglia	Engineered-Cre_vs_Engineered-Flp	3.5 mo
TTC1	0.824298	0.00104116	Astroglia	Engineered-Cre_vs_Engineered-Flp	3.5 mo
PIR	1.37058	0.00104716	Astroglia	Engineered-Cre_vs_Engineered-Flp	3.5 mo
RPL36A	0.732828	0.00110751	Astroglia	Engineered-Cre_vs_Engineered-Flp	3.5 mo
RGMA	-0.893578	0.00117102	Astroglia	Engineered-Cre_vs_Engineered-Flp	3.5 mo
TSPAN18	-0.62002	0.00117102	Astroglia	Engineered-Cre_vs_Engineered-Flp	3.5 mo
TSC22D2	-1.11376	0.00118222	Astroglia	Engineered-Cre_vs_Engineered-Flp	3.5 mo
NTRK2	-0.338487	0.00122159	Astroglia	Engineered-Cre_vs_Engineered-Flp	3.5 mo
KRTCAP2	-1.09306	0.00127154	Astroglia	Engineered-Cre_vs_Engineered-Flp	3.5 mo
HMGB1	0.318671	0.00128478	Astroglia	Engineered-Cre_vs_Engineered-Flp	3.5 mo
CHORDC1	1.02623	0.00134815	Astroglia	Engineered-Cre_vs_Engineered-Flp	3.5 mo
MAP9	0.655245	0.00144203	Astroglia	Engineered-Cre_vs_Engineered-Flp	3.5 mo
CLSTN1	-0.55086	0.00144203	Astroglia	Engineered-Cre_vs_Engineered-Flp	3.5 mo
UCHL1	0.4701	0.00150486	Astroglia	Engineered-Cre_vs_Engineered-Flp	3.5 mo
EIF4E2	1.01754	0.00150486	Astroglia	Engineered-Cre_vs_Engineered-Flp	3.5 mo
ATP1B2	-0.859615	0.00152326	Astroglia	Engineered-Cre_vs_Engineered-Flp	3.5 mo
TNRC18	-1.3843	0.00153171	Astroglia	Engineered-Cre_vs_Engineered-Flp	3.5 mo
RPL5	0.198781	0.00155468	Astroglia	Engineered-Cre_vs_Engineered-Flp	3.5 mo
IARS2	1.02593	0.00166202	Astroglia	Engineered-Cre_vs_Engineered-Flp	3.5 mo
PHPT1	-0.384075	0.00174654	Astroglia	Engineered-Cre_vs_Engineered-Flp	3.5 mo
SRSF2	-0.912849	0.00175163	Astroglia	Engineered-Cre_vs_Engineered-Flp	3.5 mo
BBC3	-1.71646	0.00183564	Astroglia	Engineered-Cre_vs_Engineered-Flp	3.5 mo
PTP4A1	-0.997907	0.00187274	Astroglia	Engineered-Cre_vs_Engineered-Flp	3.5 mo
LGR4	-1.07687	0.00187274	Astroglia	Engineered-Cre_vs_Engineered-Flp	3.5 mo
PTCH1	-1.03783	0.00190736	Astroglia	Engineered-Cre_vs_Engineered-Flp	3.5 mo
PRMT2	0.630747	0.00200619	Astroglia	Engineered-Cre_vs_Engineered-Flp	3.5 mo
SPON1	-1.18476	0.00200619	Astroglia	Engineered-Cre_vs_Engineered-Flp	3.5 mo
ARID1A	-1.03577	0.00203177	Astroglia	Engineered-Cre_vs_Engineered-Flp	3.5 mo
PFDN5	-0.260224	0.00203177	Astroglia	Engineered-Cre_vs_Engineered-Flp	3.5 mo
CACYBP	0.711784	0.00203555	Astroglia	Engineered-Cre_vs_Engineered-Flp	3.5 mo
EIF3J-DT	1.058	0.00205882	Astroglia	Engineered-Cre_vs_Engineered-Flp	3.5 mo
VPS13C	0.847492	0.00218708	Astroglia	Engineered-Cre_vs_Engineered-Flp	3.5 mo
TMOD2	0.95333	0.00220147	Astroglia	Engineered-Cre_vs_Engineered-Flp	3.5 mo
MNAT1	0.916469	0.00221909	Astroglia	Engineered-Cre_vs_Engineered-Flp	3.5 mo
ANKRD36C	1.09464	0.00224071	Astroglia	Engineered-Cre_vs_Engineered-Flp	3.5 mo
PSMB1	-0.463955	0.00232748	Astroglia	Engineered-Cre_vs_Engineered-Flp	3.5 mo
BUD31	-0.702897	0.0023882	Astroglia	Engineered-Cre_vs_Engineered-Flp	3.5 mo
GNAI2	-0.343486	0.00263007	Astroglia	Engineered-Cre_vs_Engineered-Flp	3.5 mo
SF3B1	-0.485198	0.00268222	Astroglia	Engineered-Cre_vs_Engineered-Flp	3.5 mo
PSMA7	0.256948	0.00272048	Astroglia	Engineered-Cre_vs_Engineered-Flp	3.5 mo
DBI	-0.82061	0.00272048	Astroglia	Engineered-Cre_vs_Engineered-Flp	3.5 mo
SF1	-0.452647	0.0027357	Astroglia	Engineered-Cre_vs_Engineered-Flp	3.5 mo
COL4A3BP	0.995951	0.00274391	Astroglia	Engineered-Cre_vs_Engineered-Flp	3.5 mo
HACD3	0.59409	0.00296151	Astroglia	Engineered-Cre_vs_Engineered-Flp	3.5 mo
NUCB2	0.67025	0.00304511	Astroglia	Engineered-Cre_vs_Engineered-Flp	3.5 mo
NARS	0.616234	0.00315198	Astroglia	Engineered-Cre_vs_Engineered-Flp	3.5 mo
LRP2	-0.977851	0.0031731	Astroglia	Engineered-Cre_vs_Engineered-Flp	3.5 mo
FAM200A	1.19813	0.00329977	Astroglia	Engineered-Cre_vs_Engineered-Flp	3.5 mo
ATXN7L3B	-0.51086	0.00339204	Astroglia	Engineered-Cre_vs_Engineered-Flp	3.5 mo
SRP9	-0.273245	0.00345273	Astroglia	Engineered-Cre_vs_Engineered-Flp	3.5 mo
NCAM1	-0.733768	0.00347388	Astroglia	Engineered-Cre_vs_Engineered-Flp	3.5 mo
FAF2	-1.11584	0.00349468	Astroglia	Engineered-Cre_vs_Engineered-Flp	3.5 mo
EIF3H	0.715945	0.00356952	Astroglia	Engineered-Cre_vs_Engineered-Flp	3.5 mo
PPP1R15A	-0.967279	0.00356952	Astroglia	Engineered-Cre_vs_Engineered-Flp	3.5 mo
PPID	1.04695	0.00371589	Astroglia	Engineered-Cre_vs_Engineered-Flp	3.5 mo
UBE2D1	1.01759	0.00372045	Astroglia	Engineered-Cre_vs_Engineered-Flp	3.5 mo
TMSB10	-0.245643	0.00372045	Astroglia	Engineered-Cre_vs_Engineered-Flp	3.5 mo
CCPG1	0.831459	0.0037605	Astroglia	Engineered-Cre_vs_Engineered-Flp	3.5 mo
NRXN2	-1.37364	0.00388114	Astroglia	Engineered-Cre_vs_Engineered-Flp	3.5 mo
RPS10	0.293668	0.00391824	Astroglia	Engineered-Cre_vs_Engineered-Flp	3.5 mo
CKB	-0.340794	0.00395989	Astroglia	Engineered-Cre_vs_Engineered-Flp	3.5 mo
CPEB4	-0.934426	0.0041149	Astroglia	Engineered-Cre_vs_Engineered-Flp	3.5 mo
RPL15	-0.264271	0.0041941	Astroglia	Engineered-Cre_vs_Engineered-Flp	3.5 mo
POLR2J3.1	-1.0536	0.0041941	Astroglia	Engineered-Cre_vs_Engineered-Flp	3.5 mo
STK39	0.659628	0.00441142	Astroglia	Engineered-Cre_vs_Engineered-Flp	3.5 mo
BRI3	-0.635491	0.00464283	Astroglia	Engineered-Cre_vs_Engineered-Flp	3.5 mo
MAP2	-0.2375	0.00466155	Astroglia	Engineered-Cre_vs_Engineered-Flp	3.5 mo
CCT8	0.556858	0.00469919	Astroglia	Engineered-Cre_vs_Engineered-Flp	3.5 mo
PCBP2	-0.890772	0.00470361	Astroglia	Engineered-Cre_vs_Engineered-Flp	3.5 mo
CD63	-0.353357	0.00480392	Astroglia	Engineered-Cre_vs_Engineered-Flp	3.5 mo
PIBF1	0.925605	0.00502912	Astroglia	Engineered-Cre_vs_Engineered-Flp	3.5 mo
UBXN4	0.424828	0.00502912	Astroglia	Engineered-Cre_vs_Engineered-Flp	3.5 mo
TMEM38B	0.779517	0.00502912	Astroglia	Engineered-Cre_vs_Engineered-Flp	3.5 mo
MLC1	-1.00265	0.00513393	Astroglia	Engineered-Cre_vs_Engineered-Flp	3.5 mo
SPARC	-0.634546	0.00519552	Astroglia	Engineered-Cre_vs_Engineered-Flp	3.5 mo
AGRN	-1.04626	0.00544354	Astroglia	Engineered-Cre_vs_Engineered-Flp	3.5 mo
PTGES3	0.195594	0.00545963	Astroglia	Engineered-Cre_vs_Engineered-Flp	3.5 mo
TSPAN7	0.961766	0.00550672	Astroglia	Engineered-Cre_vs_Engineered-Flp	3.5 mo
IARS	0.911122	0.00550672	Astroglia	Engineered-Cre_vs_Engineered-Flp	3.5 mo
HNRNPD	-0.358914	0.00573689	Astroglia	Engineered-Cre_vs_Engineered-Flp	3.5 mo
TP53INP1	-1.38813	0.0057659	Astroglia	Engineered-Cre_vs_Engineered-Flp	3.5 mo
CCDC174	0.904689	0.00589721	Astroglia	Engineered-Cre_vs_Engineered-Flp	3.5 mo
CWF19L2	0.986124	0.00589721	Astroglia	Engineered-Cre_vs_Engineered-Flp	3.5 mo
FAT1	-0.708702	0.00589721	Astroglia	Engineered-Cre_vs_Engineered-Flp	3.5 mo
ME2	0.900522	0.00604612	Astroglia	Engineered-Cre_vs_Engineered-Flp	3.5 mo
SKA2	-0.836109	0.00615723	Astroglia	Engineered-Cre_vs_Engineered-Flp	3.5 mo
RTN4	-0.359399	0.00634465	Astroglia	Engineered-Cre_vs_Engineered-Flp	3.5 mo
HIST1H4C	-1.02284	0.00640311	Astroglia	Engineered-Cre_vs_Engineered-Flp	3.5 mo
SLC43A2	-0.911649	0.00644716	Astroglia	Engineered-Cre_vs_Engineered-Flp	3.5 mo
RBX1	-0.714434	0.00649723	Astroglia	Engineered-Cre_vs_Engineered-Flp	3.5 mo
CDC37	0.825675	0.00662511	Astroglia	Engineered-Cre_vs_Engineered-Flp	3.5 mo
ARF5	-1.05308	0.00682324	Astroglia	Engineered-Cre_vs_Engineered-Flp	3.5 mo
MT-ND3	-0.523388	0.00684848	Astroglia	Engineered-Cre_vs_Engineered-Flp	3.5 mo
AUTS2	-0.76544	0.00697872	Astroglia	Engineered-Cre_vs_Engineered-Flp	3.5 mo
YWHAZ	-0.520771	0.00697872	Astroglia	Engineered-Cre_vs_Engineered-Flp	3.5 mo
CHCHD2	-0.190581	0.00698759	Astroglia	Engineered-Cre_vs_Engineered-Flp	3.5 mo
PIN4	0.912408	0.00700971	Astroglia	Engineered-Cre_vs_Engineered-Flp	3.5 mo
CIRBP	-0.11649	0.00715691	Astroglia	Engineered-Cre_vs_Engineered-Flp	3.5 mo
SCAND1	-0.651853	0.00715691	Astroglia	Engineered-Cre_vs_Engineered-Flp	3.5 mo
SF3B6	-0.546693	0.00779637	Astroglia	Engineered-Cre_vs_Engineered-Flp	3.5 mo
CEBPZ	0.695478	0.00800259	Astroglia	Engineered-Cre_vs_Engineered-Flp	3.5 mo
POU3F3	-0.897401	0.00809385	Astroglia	Engineered-Cre_vs_Engineered-Flp	3.5 mo
COX17	0.845285	0.00819319	Astroglia	Engineered-Cre_vs_Engineered-Flp	3.5 mo
NOTCH1	-1.07906	0.00832105	Astroglia	Engineered-Cre_vs_Engineered-Flp	3.5 mo
PSAT1	0.385144	0.00855527	Astroglia	Engineered-Cre_vs_Engineered-Flp	3.5 mo
TRAPPC2L	-0.81982	0.00855527	Astroglia	Engineered-Cre_vs_Engineered-Flp	3.5 mo
ABAT	-0.532469	0.00855527	Astroglia	Engineered-Cre_vs_Engineered-Flp	3.5 mo
SQSTM1	0.429509	0.00865911	Astroglia	Engineered-Cre_vs_Engineered-Flp	3.5 mo
SOX9	-0.525145	0.00875403	Astroglia	Engineered-Cre_vs_Engineered-Flp	3.5 mo
PCDH17	-1.05314	0.00875403	Astroglia	Engineered-Cre_vs_Engineered-Flp	3.5 mo
NUTF2	-0.797927	0.00901534	Astroglia	Engineered-Cre_vs_Engineered-Flp	3.5 mo
DAG1	-0.864624	0.00939656	Astroglia	Engineered-Cre_vs_Engineered-Flp	3.5 mo
EPHB3	-1.15881	0.00947944	Astroglia	Engineered-Cre_vs_Engineered-Flp	3.5 mo
FAM171A2	-0.918451	0.00951989	Astroglia	Engineered-Cre_vs_Engineered-Flp	3.5 mo
TTYH3	-0.904828	0.0098835	Astroglia	Engineered-Cre_vs_Engineered-Flp	3.5 mo
IRS2	-1.19228	0.00997347	Astroglia	Engineered-Cre_vs_Engineered-Flp	3.5 mo
HSP90B1	-0.414262	0.0100515	Astroglia	Engineered-Cre_vs_Engineered-Flp	3.5 mo
WDR82	-0.994823	0.0102538	Astroglia	Engineered-Cre_vs_Engineered-Flp	3.5 mo
LUC7L	0.955335	0.01041	Astroglia	Engineered-Cre_vs_Engineered-Flp	3.5 mo
SRP68	0.941882	0.01083	Astroglia	Engineered-Cre_vs_Engineered-Flp	3.5 mo
PREPL	0.630922	0.0108703	Astroglia	Engineered-Cre_vs_Engineered-Flp	3.5 mo
NDUFB7	-0.649012	0.0111485	Astroglia	Engineered-Cre_vs_Engineered-Flp	3.5 mo
TSPAN5	-0.832892	0.0111485	Astroglia	Engineered-Cre_vs_Engineered-Flp	3.5 mo
BRD7	0.738218	0.0111806	Astroglia	Engineered-Cre_vs_Engineered-Flp	3.5 mo
PAPOLA	0.43221	0.0111806	Astroglia	Engineered-Cre_vs_Engineered-Flp	3.5 mo
MRPL41	-0.901584	0.0114334	Astroglia	Engineered-Cre_vs_Engineered-Flp	3.5 mo
XPOT	1.02653	0.0118097	Astroglia	Engineered-Cre_vs_Engineered-Flp	3.5 mo
MXD4	-0.854322	0.0118542	Astroglia	Engineered-Cre_vs_Engineered-Flp	3.5 mo
SLC4A1AP	0.95286	0.0119295	Astroglia	Engineered-Cre_vs_Engineered-Flp	3.5 mo
ZBTB18	-1.03613	0.0119295	Astroglia	Engineered-Cre_vs_Engineered-Flp	3.5 mo
KCND3	-1.1671	0.0119295	Astroglia	Engineered-Cre_vs_Engineered-Flp	3.5 mo
PRDX4	0.675737	0.0123987	Astroglia	Engineered-Cre_vs_Engineered-Flp	3.5 mo
CA12	-0.985459	0.0124061	Astroglia	Engineered-Cre_vs_Engineered-Flp	3.5 mo
DNAJB4	0.939796	0.0127834	Astroglia	Engineered-Cre_vs_Engineered-Flp	3.5 mo
KHSRP	-0.942965	0.0127834	Astroglia	Engineered-Cre_vs_Engineered-Flp	3.5 mo
MEST	0.673174	0.0128191	Astroglia	Engineered-Cre_vs_Engineered-Flp	3.5 mo
MT-ATP8	-1.1444	0.0128191	Astroglia	Engineered-Cre_vs_Engineered-Flp	3.5 mo
SON	0.309617	0.0129936	Astroglia	Engineered-Cre_vs_Engineered-Flp	3.5 mo
NUDT3	-0.906048	0.0131142	Astroglia	Engineered-Cre_vs_Engineered-Flp	3.5 mo
ZFP36L1	-0.413538	0.0136857	Astroglia	Engineered-Cre_vs_Engineered-Flp	3.5 mo
DDB1	-0.887498	0.0137801	Astroglia	Engineered-Cre_vs_Engineered-Flp	3.5 mo
SOD1	0.481078	0.0138255	Astroglia	Engineered-Cre_vs_Engineered-Flp	3.5 mo
DTX4	-0.842048	0.0139536	Astroglia	Engineered-Cre_vs_Engineered-Flp	3.5 mo
MFAP1	0.863623	0.0140578	Astroglia	Engineered-Cre_vs_Engineered-Flp	3.5 mo
LYPLAL1	0.802968	0.0141608	Astroglia	Engineered-Cre_vs_Engineered-Flp	3.5 mo
TRIM9	-0.860131	0.0144979	Astroglia	Engineered-Cre_vs_Engineered-Flp	3.5 mo
UVRAG	0.886713	0.0148385	Astroglia	Engineered-Cre_vs_Engineered-Flp	3.5 mo
NCBP3	0.849499	0.0149041	Astroglia	Engineered-Cre_vs_Engineered-Flp	3.5 mo
VBP1	0.765691	0.0155268	Astroglia	Engineered-Cre_vs_Engineered-Flp	3.5 mo
IPO5	0.757462	0.0155268	Astroglia	Engineered-Cre_vs_Engineered-Flp	3.5 mo
SALL1	-1.03826	0.0155268	Astroglia	Engineered-Cre_vs_Engineered-Flp	3.5 mo
CA14	0.981151	0.0164302	Astroglia	Engineered-Cre_vs_Engineered-Flp	3.5 mo
SUDS3	0.92453	0.0167131	Astroglia	Engineered-Cre_vs_Engineered-Flp	3.5 mo
NASP	-0.727083	0.0167165	Astroglia	Engineered-Cre_vs_Engineered-Flp	3.5 mo
FOXB1	-0.985502	0.0167382	Astroglia	Engineered-Cre_vs_Engineered-Flp	3.5 mo
ATP2B4	-0.735693	0.0176179	Astroglia	Engineered-Cre_vs_Engineered-Flp	3.5 mo
LIMCH1	-0.637966	0.0176179	Astroglia	Engineered-Cre_vs_Engineered-Flp	3.5 mo
DYNC1H1	-0.63111	0.0177705	Astroglia	Engineered-Cre_vs_Engineered-Flp	3.5 mo
UQCRB	0.441089	0.017978	Astroglia	Engineered-Cre_vs_Engineered-Flp	3.5 mo
ZBTB43	-1.1478	0.0188404	Astroglia	Engineered-Cre_vs_Engineered-Flp	3.5 mo
PLEKHO1	-0.933874	0.0189904	Astroglia	Engineered-Cre_vs_Engineered-Flp	3.5 mo
SETBP1	-0.602434	0.01943	Astroglia	Engineered-Cre_vs_Engineered-Flp	3.5 mo
TCERG1	0.862549	0.0195924	Astroglia	Engineered-Cre_vs_Engineered-Flp	3.5 mo
CLIC4	0.826631	0.0195924	Astroglia	Engineered-Cre_vs_Engineered-Flp	3.5 mo
ST13	0.205771	0.0195924	Astroglia	Engineered-Cre_vs_Engineered-Flp	3.5 mo
EIF5B	0.531177	0.0198284	Astroglia	Engineered-Cre_vs_Engineered-Flp	3.5 mo
EPHB2	-0.838449	0.0198741	Astroglia	Engineered-Cre_vs_Engineered-Flp	3.5 mo
ARL4C	-0.797517	0.0200757	Astroglia	Engineered-Cre_vs_Engineered-Flp	3.5 mo
WASF2	-0.606883	0.0201385	Astroglia	Engineered-Cre_vs_Engineered-Flp	3.5 mo
MDH1	0.758923	0.0201474	Astroglia	Engineered-Cre_vs_Engineered-Flp	3.5 mo
KLF6	-0.908937	0.0201754	Astroglia	Engineered-Cre_vs_Engineered-Flp	3.5 mo
NDUFA1	0.483407	0.0206719	Astroglia	Engineered-Cre_vs_Engineered-Flp	3.5 mo
FKBP4	0.813604	0.0213645	Astroglia	Engineered-Cre_vs_Engineered-Flp	3.5 mo
AKT3	0.757434	0.021479	Astroglia	Engineered-Cre_vs_Engineered-Flp	3.5 mo
PPA1	0.746163	0.021479	Astroglia	Engineered-Cre_vs_Engineered-Flp	3.5 mo
MYO10	0.588526	0.0225874	Astroglia	Engineered-Cre_vs_Engineered-Flp	3.5 mo
HAX1	0.51133	0.0228825	Astroglia	Engineered-Cre_vs_Engineered-Flp	3.5 mo
ACOT13	0.751207	0.0230799	Astroglia	Engineered-Cre_vs_Engineered-Flp	3.5 mo
TUBB	-0.317054	0.0231495	Astroglia	Engineered-Cre_vs_Engineered-Flp	3.5 mo
PBX1	-0.589979	0.0231764	Astroglia	Engineered-Cre_vs_Engineered-Flp	3.5 mo
IFI6	-0.886615	0.0233111	Astroglia	Engineered-Cre_vs_Engineered-Flp	3.5 mo
ACTN4	-0.788338	0.0233111	Astroglia	Engineered-Cre_vs_Engineered-Flp	3.5 mo
FAM50A	0.786044	0.0235501	Astroglia	Engineered-Cre_vs_Engineered-Flp	3.5 mo
HSPE1	-0.350621	0.0236563	Astroglia	Engineered-Cre_vs_Engineered-Flp	3.5 mo
PGAM1	0.351282	0.0240193	Astroglia	Engineered-Cre_vs_Engineered-Flp	3.5 mo
METRN	-0.394482	0.0245364	Astroglia	Engineered-Cre_vs_Engineered-Flp	3.5 mo
ATPAF1	0.823169	0.0249422	Astroglia	Engineered-Cre_vs_Engineered-Flp	3.5 mo
PSIP1	0.366556	0.0249422	Astroglia	Engineered-Cre_vs_Engineered-Flp	3.5 mo
INTU	0.754485	0.0259588	Astroglia	Engineered-Cre_vs_Engineered-Flp	3.5 mo
ZCCHC7	0.918531	0.0262789	Astroglia	Engineered-Cre_vs_Engineered-Flp	3.5 mo
ESF1	0.727581	0.0264009	Astroglia	Engineered-Cre_vs_Engineered-Flp	3.5 mo
FGFR3	-0.982296	0.0270014	Astroglia	Engineered-Cre_vs_Engineered-Flp	3.5 mo
RPL36	-0.201742	0.0273016	Astroglia	Engineered-Cre_vs_Engineered-Flp	3.5 mo
KTN1	0.621772	0.0273817	Astroglia	Engineered-Cre_vs_Engineered-Flp	3.5 mo
BEX4	0.293014	0.0275576	Astroglia	Engineered-Cre_vs_Engineered-Flp	3.5 mo
PER1	-1.61515	0.0275576	Astroglia	Engineered-Cre_vs_Engineered-Flp	3.5 mo
ADGRG1	-0.768492	0.0276389	Astroglia	Engineered-Cre_vs_Engineered-Flp	3.5 mo
NPAS3	-0.667513	0.0280013	Astroglia	Engineered-Cre_vs_Engineered-Flp	3.5 mo
NFIB	-0.473125	0.028278	Astroglia	Engineered-Cre_vs_Engineered-Flp	3.5 mo
CADM1	-0.942871	0.028278	Astroglia	Engineered-Cre_vs_Engineered-Flp	3.5 mo
ZFC3H1	0.859183	0.0289114	Astroglia	Engineered-Cre_vs_Engineered-Flp	3.5 mo
KPNA4	-0.69057	0.0302821	Astroglia	Engineered-Cre_vs_Engineered-Flp	3.5 mo
WDR6	-0.929788	0.0303165	Astroglia	Engineered-Cre_vs_Engineered-Flp	3.5 mo
SUMO2	-0.225053	0.0307479	Astroglia	Engineered-Cre_vs_Engineered-Flp	3.5 mo
C1QBP	-0.660949	0.0311851	Astroglia	Engineered-Cre_vs_Engineered-Flp	3.5 mo
PMF1	-0.911547	0.0322152	Astroglia	Engineered-Cre_vs_Engineered-Flp	3.5 mo
H2AFX	-0.916173	0.0322601	Astroglia	Engineered-Cre_vs_Engineered-Flp	3.5 mo
CELSR2	-1.01382	0.0322601	Astroglia	Engineered-Cre_vs_Engineered-Flp	3.5 mo
TRMT11	0.847158	0.0331858	Astroglia	Engineered-Cre_vs_Engineered-Flp	3.5 mo
PTGDS	1.02339	0.0331858	Astroglia	Engineered-Cre_vs_Engineered-Flp	3.5 mo
CCNL1	-0.766717	0.0338693	Astroglia	Engineered-Cre_vs_Engineered-Flp	3.5 mo
H3F3A	-0.103563	0.0338693	Astroglia	Engineered-Cre_vs_Engineered-Flp	3.5 mo
TAF1D	0.795015	0.0339834	Astroglia	Engineered-Cre_vs_Engineered-Flp	3.5 mo
HLTF	0.513609	0.0340498	Astroglia	Engineered-Cre_vs_Engineered-Flp	3.5 mo
GTF2I	0.491326	0.0342011	Astroglia	Engineered-Cre_vs_Engineered-Flp	3.5 mo
FER	0.720794	0.0342011	Astroglia	Engineered-Cre_vs_Engineered-Flp	3.5 mo
PHF20	0.812878	0.0343098	Astroglia	Engineered-Cre_vs_Engineered-Flp	3.5 mo
NCALD	-0.821027	0.0343098	Astroglia	Engineered-Cre_vs_Engineered-Flp	3.5 mo
ACO2	0.864369	0.0345461	Astroglia	Engineered-Cre_vs_Engineered-Flp	3.5 mo
PTK2	0.615206	0.0357481	Astroglia	Engineered-Cre_vs_Engineered-Flp	3.5 mo
CSNK2B	0.712268	0.0359201	Astroglia	Engineered-Cre_vs_Engineered-Flp	3.5 mo
SLC25A4	0.674988	0.0359986	Astroglia	Engineered-Cre_vs_Engineered-Flp	3.5 mo
INTS10	0.765855	0.0359986	Astroglia	Engineered-Cre_vs_Engineered-Flp	3.5 mo
DCP2	0.801211	0.0371287	Astroglia	Engineered-Cre_vs_Engineered-Flp	3.5 mo
ATRX	0.666038	0.0379367	Astroglia	Engineered-Cre_vs_Engineered-Flp	3.5 mo
PLD3	0.50761	0.0386969	Astroglia	Engineered-Cre_vs_Engineered-Flp	3.5 mo
TAMM41	1.02742	0.0398547	Astroglia	Engineered-Cre_vs_Engineered-Flp	3.5 mo
SELENOH	-0.411939	0.0413196	Astroglia	Engineered-Cre_vs_Engineered-Flp	3.5 mo
CNTFR	-0.75741	0.0413196	Astroglia	Engineered-Cre_vs_Engineered-Flp	3.5 mo
PHF6	0.528016	0.0417708	Astroglia	Engineered-Cre_vs_Engineered-Flp	3.5 mo
C9orf16	-0.692171	0.042056	Astroglia	Engineered-Cre_vs_Engineered-Flp	3.5 mo
MOSPD2	0.90497	0.0423646	Astroglia	Engineered-Cre_vs_Engineered-Flp	3.5 mo
DPH5	0.841192	0.042513	Astroglia	Engineered-Cre_vs_Engineered-Flp	3.5 mo
QKI	-0.114837	0.042513	Astroglia	Engineered-Cre_vs_Engineered-Flp	3.5 mo
GPM6A	-0.267606	0.043865	Astroglia	Engineered-Cre_vs_Engineered-Flp	3.5 mo
RBMX2	0.786081	0.0439805	Astroglia	Engineered-Cre_vs_Engineered-Flp	3.5 mo
ENO1	0.378921	0.0439805	Astroglia	Engineered-Cre_vs_Engineered-Flp	3.5 mo
MSL3	0.925027	0.0458058	Astroglia	Engineered-Cre_vs_Engineered-Flp	3.5 mo
YARS	0.663162	0.0458058	Astroglia	Engineered-Cre_vs_Engineered-Flp	3.5 mo
C1orf194	-0.951496	0.0458058	Astroglia	Engineered-Cre_vs_Engineered-Flp	3.5 mo
PLXNB2	-1.10586	0.0461239	Astroglia	Engineered-Cre_vs_Engineered-Flp	3.5 mo
ZNF675	0.885523	0.0468547	Astroglia	Engineered-Cre_vs_Engineered-Flp	3.5 mo
PPDPF	-0.352321	0.0468547	Astroglia	Engineered-Cre_vs_Engineered-Flp	3.5 mo
TTC37	0.73469	0.0470029	Astroglia	Engineered-Cre_vs_Engineered-Flp	3.5 mo
STOX2	-0.833916	0.0471813	Astroglia	Engineered-Cre_vs_Engineered-Flp	3.5 mo
PHYHIPL	0.478007	0.0478673	Astroglia	Engineered-Cre_vs_Engineered-Flp	3.5 mo
RPS6	-0.293856	0.0482357	Astroglia	Engineered-Cre_vs_Engineered-Flp	3.5 mo
GOLGA4	0.69956	0.0484735	Astroglia	Engineered-Cre_vs_Engineered-Flp	3.5 mo
SPOCK2	-0.934373	0.0487491	Astroglia	Engineered-Cre_vs_Engineered-Flp	3.5 mo
FZD3	-0.350088	0.0489713	Astroglia	Engineered-Cre_vs_Engineered-Flp	3.5 mo
MALAT1	0.631423	3.08153e-21	CN1	Engineered-Cre_vs_Engineered-Flp	3.5 mo
MARCKSL1	-0.563076	5.82429e-17	CN1	Engineered-Cre_vs_Engineered-Flp	3.5 mo
ACTB	-0.334695	2.07875e-12	CN1	Engineered-Cre_vs_Engineered-Flp	3.5 mo
C1orf61	-1.45243	1.18136e-11	CN1	Engineered-Cre_vs_Engineered-Flp	3.5 mo
VIM	-0.973367	1.05084e-10	CN1	Engineered-Cre_vs_Engineered-Flp	3.5 mo
JPT1	-0.486796	1.14933e-09	CN1	Engineered-Cre_vs_Engineered-Flp	3.5 mo
CLSTN1	-1.06085	3.45273e-09	CN1	Engineered-Cre_vs_Engineered-Flp	3.5 mo
SV2A	-1.31779	6.6684e-09	CN1	Engineered-Cre_vs_Engineered-Flp	3.5 mo
MT-ATP6	-0.646343	1.8294e-07	CN1	Engineered-Cre_vs_Engineered-Flp	3.5 mo
TTYH1	-1.56016	1.86819e-07	CN1	Engineered-Cre_vs_Engineered-Flp	3.5 mo
CHL1	-0.897754	1.34884e-06	CN1	Engineered-Cre_vs_Engineered-Flp	3.5 mo
CAMK2N1	-0.62534	1.96883e-06	CN1	Engineered-Cre_vs_Engineered-Flp	3.5 mo
NPTN	-1.37757	2.11755e-06	CN1	Engineered-Cre_vs_Engineered-Flp	3.5 mo
PCSK1N	-0.48075	3.67393e-06	CN1	Engineered-Cre_vs_Engineered-Flp	3.5 mo
JUND	-0.551909	3.67393e-06	CN1	Engineered-Cre_vs_Engineered-Flp	3.5 mo
SYT11	-1.07409	3.89905e-06	CN1	Engineered-Cre_vs_Engineered-Flp	3.5 mo
PTMS	-0.51091	4.22049e-06	CN1	Engineered-Cre_vs_Engineered-Flp	3.5 mo
PODXL2	-0.870405	5.87033e-06	CN1	Engineered-Cre_vs_Engineered-Flp	3.5 mo
ENAH	-0.870936	5.87033e-06	CN1	Engineered-Cre_vs_Engineered-Flp	3.5 mo
FTH1	-0.195278	6.17284e-06	CN1	Engineered-Cre_vs_Engineered-Flp	3.5 mo
SSBP3	-1.11097	6.66593e-06	CN1	Engineered-Cre_vs_Engineered-Flp	3.5 mo
CRMP1	-0.542279	7.87303e-06	CN1	Engineered-Cre_vs_Engineered-Flp	3.5 mo
SRP9	-0.291588	8.27121e-06	CN1	Engineered-Cre_vs_Engineered-Flp	3.5 mo
MAP2	-0.363764	9.21525e-06	CN1	Engineered-Cre_vs_Engineered-Flp	3.5 mo
BTG1	0.867219	1.20514e-05	CN1	Engineered-Cre_vs_Engineered-Flp	3.5 mo
PABPC1	0.720776	1.24927e-05	CN1	Engineered-Cre_vs_Engineered-Flp	3.5 mo
TCERG1	1.13523	2.05086e-05	CN1	Engineered-Cre_vs_Engineered-Flp	3.5 mo
SELENOW	-0.566828	2.33256e-05	CN1	Engineered-Cre_vs_Engineered-Flp	3.5 mo
ELAVL3	-0.842615	2.39558e-05	CN1	Engineered-Cre_vs_Engineered-Flp	3.5 mo
ZNF428	-0.395354	2.61515e-05	CN1	Engineered-Cre_vs_Engineered-Flp	3.5 mo
WSB1	1.1008	3.05837e-05	CN1	Engineered-Cre_vs_Engineered-Flp	3.5 mo
GAPDH	-0.238387	3.30581e-05	CN1	Engineered-Cre_vs_Engineered-Flp	3.5 mo
FOS	-2.36105	4.01369e-05	CN1	Engineered-Cre_vs_Engineered-Flp	3.5 mo
MAP1B	-0.305793	4.68601e-05	CN1	Engineered-Cre_vs_Engineered-Flp	3.5 mo
TXNIP	1.30819	6.73953e-05	CN1	Engineered-Cre_vs_Engineered-Flp	3.5 mo
ZNF737	1.2541	7.29197e-05	CN1	Engineered-Cre_vs_Engineered-Flp	3.5 mo
PKIA	-0.415424	7.94527e-05	CN1	Engineered-Cre_vs_Engineered-Flp	3.5 mo
USP22	-0.694691	8.45448e-05	CN1	Engineered-Cre_vs_Engineered-Flp	3.5 mo
SOX11	-0.723711	8.90349e-05	CN1	Engineered-Cre_vs_Engineered-Flp	3.5 mo
DYNC1H1	-0.82665	9.51879e-05	CN1	Engineered-Cre_vs_Engineered-Flp	3.5 mo
CDK5R1	-1.08046	9.51879e-05	CN1	Engineered-Cre_vs_Engineered-Flp	3.5 mo
FXR1	0.915146	0.0001159	CN1	Engineered-Cre_vs_Engineered-Flp	3.5 mo
XPR1	-1.05665	0.000120473	CN1	Engineered-Cre_vs_Engineered-Flp	3.5 mo
ATXN7L3B	-0.843968	0.000123056	CN1	Engineered-Cre_vs_Engineered-Flp	3.5 mo
MT-ND2	-0.408934	0.000123056	CN1	Engineered-Cre_vs_Engineered-Flp	3.5 mo
ATP5MC2	-0.613343	0.000123056	CN1	Engineered-Cre_vs_Engineered-Flp	3.5 mo
GRIA2	0.861073	0.000133351	CN1	Engineered-Cre_vs_Engineered-Flp	3.5 mo
UBTF	-0.820699	0.000133351	CN1	Engineered-Cre_vs_Engineered-Flp	3.5 mo
CDC42	-0.295941	0.000153776	CN1	Engineered-Cre_vs_Engineered-Flp	3.5 mo
BASP1	-0.188098	0.000167893	CN1	Engineered-Cre_vs_Engineered-Flp	3.5 mo
MYL6	-0.314522	0.000176511	CN1	Engineered-Cre_vs_Engineered-Flp	3.5 mo
CBX1	-0.704498	0.000263679	CN1	Engineered-Cre_vs_Engineered-Flp	3.5 mo
EIF5A	-0.793566	0.00033496	CN1	Engineered-Cre_vs_Engineered-Flp	3.5 mo
YWHAG	-0.48734	0.000498717	CN1	Engineered-Cre_vs_Engineered-Flp	3.5 mo
DPYSL5	-0.966682	0.000498717	CN1	Engineered-Cre_vs_Engineered-Flp	3.5 mo
STMN1	-0.202403	0.000552108	CN1	Engineered-Cre_vs_Engineered-Flp	3.5 mo
NCAM1	-0.531252	0.000568125	CN1	Engineered-Cre_vs_Engineered-Flp	3.5 mo
DDIT4	1.21482	0.000723397	CN1	Engineered-Cre_vs_Engineered-Flp	3.5 mo
TAF1D	1.05404	0.000723397	CN1	Engineered-Cre_vs_Engineered-Flp	3.5 mo
LMX1B	-1.17462	0.00104158	CN1	Engineered-Cre_vs_Engineered-Flp	3.5 mo
PRRC2B	-0.711563	0.00105273	CN1	Engineered-Cre_vs_Engineered-Flp	3.5 mo
CMPK1	-0.551501	0.00109742	CN1	Engineered-Cre_vs_Engineered-Flp	3.5 mo
PEG10	-0.68579	0.00110244	CN1	Engineered-Cre_vs_Engineered-Flp	3.5 mo
GNAS	-0.184058	0.00117012	CN1	Engineered-Cre_vs_Engineered-Flp	3.5 mo
FNBP4	0.846903	0.00118383	CN1	Engineered-Cre_vs_Engineered-Flp	3.5 mo
HNRNPM	-0.240017	0.00118383	CN1	Engineered-Cre_vs_Engineered-Flp	3.5 mo
HSPA8	0.247025	0.00125129	CN1	Engineered-Cre_vs_Engineered-Flp	3.5 mo
CST3	-1.14542	0.00127498	CN1	Engineered-Cre_vs_Engineered-Flp	3.5 mo
NUDT3	-0.980906	0.00159175	CN1	Engineered-Cre_vs_Engineered-Flp	3.5 mo
ZNRF1	-0.877348	0.00162383	CN1	Engineered-Cre_vs_Engineered-Flp	3.5 mo
HNRNPA1	-0.469368	0.00162383	CN1	Engineered-Cre_vs_Engineered-Flp	3.5 mo
XRCC5	-0.257865	0.00174079	CN1	Engineered-Cre_vs_Engineered-Flp	3.5 mo
DPYSL3	-0.384576	0.00201321	CN1	Engineered-Cre_vs_Engineered-Flp	3.5 mo
TUBB2A	-0.267461	0.00201368	CN1	Engineered-Cre_vs_Engineered-Flp	3.5 mo
NKAIN1	-1.14453	0.00208733	CN1	Engineered-Cre_vs_Engineered-Flp	3.5 mo
C4orf48	-0.567426	0.00232099	CN1	Engineered-Cre_vs_Engineered-Flp	3.5 mo
INA	-0.246237	0.00269427	CN1	Engineered-Cre_vs_Engineered-Flp	3.5 mo
CAMTA1	-0.42185	0.00302752	CN1	Engineered-Cre_vs_Engineered-Flp	3.5 mo
DYNLL2	-0.979456	0.00302752	CN1	Engineered-Cre_vs_Engineered-Flp	3.5 mo
ILF2	-0.51735	0.00326313	CN1	Engineered-Cre_vs_Engineered-Flp	3.5 mo
TTC14	1.00043	0.00343974	CN1	Engineered-Cre_vs_Engineered-Flp	3.5 mo
FRA10AC1	0.965351	0.00408414	CN1	Engineered-Cre_vs_Engineered-Flp	3.5 mo
MAPT	-0.408407	0.00408414	CN1	Engineered-Cre_vs_Engineered-Flp	3.5 mo
ATP6V0E2	-0.664955	0.00408414	CN1	Engineered-Cre_vs_Engineered-Flp	3.5 mo
EIF2S2	0.584513	0.00440872	CN1	Engineered-Cre_vs_Engineered-Flp	3.5 mo
RPS26	-0.600488	0.00516076	CN1	Engineered-Cre_vs_Engineered-Flp	3.5 mo
ADGRL1	-1.11328	0.00521697	CN1	Engineered-Cre_vs_Engineered-Flp	3.5 mo
ATP5F1E	-0.519258	0.00526359	CN1	Engineered-Cre_vs_Engineered-Flp	3.5 mo
PIBF1	0.931772	0.005594	CN1	Engineered-Cre_vs_Engineered-Flp	3.5 mo
HMGB3	-0.74615	0.00611359	CN1	Engineered-Cre_vs_Engineered-Flp	3.5 mo
FER	0.975064	0.00641023	CN1	Engineered-Cre_vs_Engineered-Flp	3.5 mo
NRXN2	-0.963972	0.00641023	CN1	Engineered-Cre_vs_Engineered-Flp	3.5 mo
AES	-0.786201	0.00661731	CN1	Engineered-Cre_vs_Engineered-Flp	3.5 mo
TOMM20	-0.557483	0.00679396	CN1	Engineered-Cre_vs_Engineered-Flp	3.5 mo
ARL6IP5	0.609651	0.00739684	CN1	Engineered-Cre_vs_Engineered-Flp	3.5 mo
TSPYL4	-0.512733	0.00777943	CN1	Engineered-Cre_vs_Engineered-Flp	3.5 mo
HNRNPA0	-0.645762	0.00853691	CN1	Engineered-Cre_vs_Engineered-Flp	3.5 mo
MCRIP1	-0.779449	0.00933554	CN1	Engineered-Cre_vs_Engineered-Flp	3.5 mo
C1orf216	-1.23188	0.00948803	CN1	Engineered-Cre_vs_Engineered-Flp	3.5 mo
SDC3	-0.940245	0.00991678	CN1	Engineered-Cre_vs_Engineered-Flp	3.5 mo
EPB41L1	-1.04967	0.0103996	CN1	Engineered-Cre_vs_Engineered-Flp	3.5 mo
PPP1R14B	-0.763295	0.010519	CN1	Engineered-Cre_vs_Engineered-Flp	3.5 mo
SRP54	0.826856	0.0108655	CN1	Engineered-Cre_vs_Engineered-Flp	3.5 mo
CAST	1.15141	0.0108655	CN1	Engineered-Cre_vs_Engineered-Flp	3.5 mo
MRPS5	0.755337	0.0108805	CN1	Engineered-Cre_vs_Engineered-Flp	3.5 mo
DYNLT1	-0.533608	0.0108805	CN1	Engineered-Cre_vs_Engineered-Flp	3.5 mo
PTP4A2	-0.655806	0.0116123	CN1	Engineered-Cre_vs_Engineered-Flp	3.5 mo
FABP7	-1.12744	0.0122938	CN1	Engineered-Cre_vs_Engineered-Flp	3.5 mo
NR2F2	-0.539438	0.0124734	CN1	Engineered-Cre_vs_Engineered-Flp	3.5 mo
RSRP1	0.883858	0.0127204	CN1	Engineered-Cre_vs_Engineered-Flp	3.5 mo
ATN1	-0.864722	0.0128645	CN1	Engineered-Cre_vs_Engineered-Flp	3.5 mo
CADM2	1.02855	0.0136536	CN1	Engineered-Cre_vs_Engineered-Flp	3.5 mo
ACTG1	-0.163653	0.0136536	CN1	Engineered-Cre_vs_Engineered-Flp	3.5 mo
CALM3	-0.2416	0.0136536	CN1	Engineered-Cre_vs_Engineered-Flp	3.5 mo
SET	-0.184957	0.0147682	CN1	Engineered-Cre_vs_Engineered-Flp	3.5 mo
FUS	-0.536776	0.0148086	CN1	Engineered-Cre_vs_Engineered-Flp	3.5 mo
SBK1	-0.595244	0.0155769	CN1	Engineered-Cre_vs_Engineered-Flp	3.5 mo
HNRNPK	-0.388883	0.0155769	CN1	Engineered-Cre_vs_Engineered-Flp	3.5 mo
KIF5C	-0.245161	0.0158994	CN1	Engineered-Cre_vs_Engineered-Flp	3.5 mo
YWHAE	-0.0453359	0.0167911	CN1	Engineered-Cre_vs_Engineered-Flp	3.5 mo
HRAS	-0.883042	0.0167911	CN1	Engineered-Cre_vs_Engineered-Flp	3.5 mo
DYNC1LI1	0.720152	0.017031	CN1	Engineered-Cre_vs_Engineered-Flp	3.5 mo
FNDC3A	0.938886	0.017031	CN1	Engineered-Cre_vs_Engineered-Flp	3.5 mo
HNRNPR	-0.0785122	0.017031	CN1	Engineered-Cre_vs_Engineered-Flp	3.5 mo
CRYAB	1.10984	0.0181075	CN1	Engineered-Cre_vs_Engineered-Flp	3.5 mo
PNISR	0.703292	0.0181075	CN1	Engineered-Cre_vs_Engineered-Flp	3.5 mo
ADAR	-0.707821	0.0181075	CN1	Engineered-Cre_vs_Engineered-Flp	3.5 mo
EEF2	-0.364411	0.0181075	CN1	Engineered-Cre_vs_Engineered-Flp	3.5 mo
FTL	0.200168	0.0189156	CN1	Engineered-Cre_vs_Engineered-Flp	3.5 mo
CHD9	0.79792	0.0189156	CN1	Engineered-Cre_vs_Engineered-Flp	3.5 mo
TAX1BP1	0.648522	0.0189156	CN1	Engineered-Cre_vs_Engineered-Flp	3.5 mo
ARHGAP35	-0.917871	0.0189156	CN1	Engineered-Cre_vs_Engineered-Flp	3.5 mo
TTC1	0.878049	0.019151	CN1	Engineered-Cre_vs_Engineered-Flp	3.5 mo
DNAJC21	1.00803	0.0197156	CN1	Engineered-Cre_vs_Engineered-Flp	3.5 mo
KIDINS220	-0.261634	0.020139	CN1	Engineered-Cre_vs_Engineered-Flp	3.5 mo
DHX30	-0.942846	0.0203869	CN1	Engineered-Cre_vs_Engineered-Flp	3.5 mo
MT-ND5	-0.416166	0.0205277	CN1	Engineered-Cre_vs_Engineered-Flp	3.5 mo
CLTC	-0.55942	0.0210961	CN1	Engineered-Cre_vs_Engineered-Flp	3.5 mo
ARL8A	-0.624291	0.0216375	CN1	Engineered-Cre_vs_Engineered-Flp	3.5 mo
TMA7	-0.470148	0.0220126	CN1	Engineered-Cre_vs_Engineered-Flp	3.5 mo
MEX3A	-0.767421	0.0220126	CN1	Engineered-Cre_vs_Engineered-Flp	3.5 mo
PPIA	-0.515125	0.0223448	CN1	Engineered-Cre_vs_Engineered-Flp	3.5 mo
DRAP1	-0.484691	0.0225338	CN1	Engineered-Cre_vs_Engineered-Flp	3.5 mo
ARF5	-1.00654	0.0229151	CN1	Engineered-Cre_vs_Engineered-Flp	3.5 mo
YWHAZ	-0.278476	0.0253333	CN1	Engineered-Cre_vs_Engineered-Flp	3.5 mo
EXOSC7	0.921429	0.0267003	CN1	Engineered-Cre_vs_Engineered-Flp	3.5 mo
SSU72	-0.582455	0.0267003	CN1	Engineered-Cre_vs_Engineered-Flp	3.5 mo
SERF2	-0.372621	0.0275809	CN1	Engineered-Cre_vs_Engineered-Flp	3.5 mo
RBMX	0.752914	0.0275913	CN1	Engineered-Cre_vs_Engineered-Flp	3.5 mo
DPYSL2	-0.397989	0.0275913	CN1	Engineered-Cre_vs_Engineered-Flp	3.5 mo
SYT13	-0.900258	0.0278992	CN1	Engineered-Cre_vs_Engineered-Flp	3.5 mo
ANK2	-0.68554	0.0291009	CN1	Engineered-Cre_vs_Engineered-Flp	3.5 mo
NCS1	-0.785176	0.0300865	CN1	Engineered-Cre_vs_Engineered-Flp	3.5 mo
MT-CO2	-0.310623	0.0322739	CN1	Engineered-Cre_vs_Engineered-Flp	3.5 mo
CKB	-0.597639	0.0322739	CN1	Engineered-Cre_vs_Engineered-Flp	3.5 mo
RPL35	-0.15418	0.0325922	CN1	Engineered-Cre_vs_Engineered-Flp	3.5 mo
MARCKS	-0.0812312	0.0327665	CN1	Engineered-Cre_vs_Engineered-Flp	3.5 mo
CSAD	0.895726	0.0329659	CN1	Engineered-Cre_vs_Engineered-Flp	3.5 mo
TIMM10B	1.0157	0.033078	CN1	Engineered-Cre_vs_Engineered-Flp	3.5 mo
CELF4	-0.703751	0.0342663	CN1	Engineered-Cre_vs_Engineered-Flp	3.5 mo
PRPF8	-0.783492	0.0351573	CN1	Engineered-Cre_vs_Engineered-Flp	3.5 mo
TMOD3	0.871409	0.0352372	CN1	Engineered-Cre_vs_Engineered-Flp	3.5 mo
CTXN1	-0.563166	0.0360746	CN1	Engineered-Cre_vs_Engineered-Flp	3.5 mo
CWF19L2	0.893497	0.0375107	CN1	Engineered-Cre_vs_Engineered-Flp	3.5 mo
TUBA1A	-0.215675	0.0381235	CN1	Engineered-Cre_vs_Engineered-Flp	3.5 mo
RAC3	-0.767265	0.0383767	CN1	Engineered-Cre_vs_Engineered-Flp	3.5 mo
MT-ND4	-0.306881	0.0395202	CN1	Engineered-Cre_vs_Engineered-Flp	3.5 mo
NAA16	0.989843	0.0404713	CN1	Engineered-Cre_vs_Engineered-Flp	3.5 mo
PGBD5	-1.19563	0.0404713	CN1	Engineered-Cre_vs_Engineered-Flp	3.5 mo
ATP6AP2	-0.619515	0.041418	CN1	Engineered-Cre_vs_Engineered-Flp	3.5 mo
YBX1	-0.133552	0.0437798	CN1	Engineered-Cre_vs_Engineered-Flp	3.5 mo
UFL1	0.979442	0.0449579	CN1	Engineered-Cre_vs_Engineered-Flp	3.5 mo
PHF5A	0.903355	0.0454431	CN1	Engineered-Cre_vs_Engineered-Flp	3.5 mo
FAM200A	1.03574	0.0454431	CN1	Engineered-Cre_vs_Engineered-Flp	3.5 mo
AKAP9	0.518589	0.0454431	CN1	Engineered-Cre_vs_Engineered-Flp	3.5 mo
NDUFS5	-0.162705	0.0457653	CN1	Engineered-Cre_vs_Engineered-Flp	3.5 mo
EIF4G2	-0.188153	0.0457653	CN1	Engineered-Cre_vs_Engineered-Flp	3.5 mo
BBX	0.99482	0.0462366	CN1	Engineered-Cre_vs_Engineered-Flp	3.5 mo
THAP6	0.969089	0.0489143	CN1	Engineered-Cre_vs_Engineered-Flp	3.5 mo
ZNF141	0.974159	0.0494172	CN1	Engineered-Cre_vs_Engineered-Flp	3.5 mo
MALAT1	1.54342	0.00042509	CN2	Engineered-Cre_vs_Engineered-Flp	3.5 mo
PPIA	-1.67674	0.00042509	CN2	Engineered-Cre_vs_Engineered-Flp	3.5 mo
TMSB4X	-1.39376	0.00115634	CN2	Engineered-Cre_vs_Engineered-Flp	3.5 mo
MARCH7	2.65108	0.00672881	CN2	Engineered-Cre_vs_Engineered-Flp	3.5 mo
HSP90AB1	0.480489	0.0488547	CN2	Engineered-Cre_vs_Engineered-Flp	3.5 mo
DDX18	2.30948	0.0488547	CN2	Engineered-Cre_vs_Engineered-Flp	3.5 mo
PIBF1	2.59033	0.0488547	CN2	Engineered-Cre_vs_Engineered-Flp	3.5 mo
TUBB2B	-0.878168	0.0488547	CN2	Engineered-Cre_vs_Engineered-Flp	3.5 mo
ACTB	-0.776007	9.49226e-14	CN3	Engineered-Cre_vs_Engineered-Flp	3.5 mo
PKIA	-0.992517	1.42237e-10	CN3	Engineered-Cre_vs_Engineered-Flp	3.5 mo
MARCKSL1	-0.431371	1.7701e-09	CN3	Engineered-Cre_vs_Engineered-Flp	3.5 mo
EIF3F	1.72931	1.43308e-08	CN3	Engineered-Cre_vs_Engineered-Flp	3.5 mo
NOVA1	-1.40216	1.43308e-08	CN3	Engineered-Cre_vs_Engineered-Flp	3.5 mo
ATXN10	-1.42916	1.49588e-08	CN3	Engineered-Cre_vs_Engineered-Flp	3.5 mo
RPL10A	1.25334	4.03736e-08	CN3	Engineered-Cre_vs_Engineered-Flp	3.5 mo
EIF4G2	-0.722242	9.20754e-08	CN3	Engineered-Cre_vs_Engineered-Flp	3.5 mo
YWHAB	-0.631745	1.08826e-07	CN3	Engineered-Cre_vs_Engineered-Flp	3.5 mo
JPT1	-0.536978	1.10597e-07	CN3	Engineered-Cre_vs_Engineered-Flp	3.5 mo
NACA	0.54661	1.60521e-07	CN3	Engineered-Cre_vs_Engineered-Flp	3.5 mo
RPL3	1.0697	2.3354e-07	CN3	Engineered-Cre_vs_Engineered-Flp	3.5 mo
HNRNPC	1.58775	2.76697e-07	CN3	Engineered-Cre_vs_Engineered-Flp	3.5 mo
RPL13	0.715137	3.35971e-07	CN3	Engineered-Cre_vs_Engineered-Flp	3.5 mo
EIF1	0.468761	5.22468e-07	CN3	Engineered-Cre_vs_Engineered-Flp	3.5 mo
SFPQ	-0.847605	5.22468e-07	CN3	Engineered-Cre_vs_Engineered-Flp	3.5 mo
ACTG1	-0.43824	7.63696e-07	CN3	Engineered-Cre_vs_Engineered-Flp	3.5 mo
HSPA9	1.68907	7.94196e-07	CN3	Engineered-Cre_vs_Engineered-Flp	3.5 mo
NDUFA11	-1.46553	9.80574e-07	CN3	Engineered-Cre_vs_Engineered-Flp	3.5 mo
RPL9	0.748791	1.28173e-06	CN3	Engineered-Cre_vs_Engineered-Flp	3.5 mo
RPS16	0.760438	1.31432e-06	CN3	Engineered-Cre_vs_Engineered-Flp	3.5 mo
HMGB1	-0.416299	1.7056e-06	CN3	Engineered-Cre_vs_Engineered-Flp	3.5 mo
RPS18	0.836305	2.11939e-06	CN3	Engineered-Cre_vs_Engineered-Flp	3.5 mo
GAPDH	-0.566738	2.11939e-06	CN3	Engineered-Cre_vs_Engineered-Flp	3.5 mo
RPL6	0.380451	2.17703e-06	CN3	Engineered-Cre_vs_Engineered-Flp	3.5 mo
RPS23	0.566764	2.19415e-06	CN3	Engineered-Cre_vs_Engineered-Flp	3.5 mo
TMOD2	-1.19827	2.19415e-06	CN3	Engineered-Cre_vs_Engineered-Flp	3.5 mo
ATP6V0E2	-1.16347	2.19415e-06	CN3	Engineered-Cre_vs_Engineered-Flp	3.5 mo
PCSK1N	-0.404683	4.85592e-06	CN3	Engineered-Cre_vs_Engineered-Flp	3.5 mo
SKP1	-0.498266	6.04645e-06	CN3	Engineered-Cre_vs_Engineered-Flp	3.5 mo
HNRNPA2B1	-0.602457	6.37217e-06	CN3	Engineered-Cre_vs_Engineered-Flp	3.5 mo
RPS19	0.775491	6.53836e-06	CN3	Engineered-Cre_vs_Engineered-Flp	3.5 mo
RPS25	0.674323	6.53836e-06	CN3	Engineered-Cre_vs_Engineered-Flp	3.5 mo
TULP4	-1.14393	7.20117e-06	CN3	Engineered-Cre_vs_Engineered-Flp	3.5 mo
SBNO1	1.90775	1.07087e-05	CN3	Engineered-Cre_vs_Engineered-Flp	3.5 mo
FOXG1	2.48955	1.07087e-05	CN3	Engineered-Cre_vs_Engineered-Flp	3.5 mo
RPS24	0.446155	1.08381e-05	CN3	Engineered-Cre_vs_Engineered-Flp	3.5 mo
RPS5	0.859397	1.28361e-05	CN3	Engineered-Cre_vs_Engineered-Flp	3.5 mo
FDFT1	1.77461	1.56736e-05	CN3	Engineered-Cre_vs_Engineered-Flp	3.5 mo
RPL18A	0.509224	1.56736e-05	CN3	Engineered-Cre_vs_Engineered-Flp	3.5 mo
TBCA	-0.466202	1.56736e-05	CN3	Engineered-Cre_vs_Engineered-Flp	3.5 mo
RPL24	0.55252	1.75781e-05	CN3	Engineered-Cre_vs_Engineered-Flp	3.5 mo
INA	-0.523029	1.75781e-05	CN3	Engineered-Cre_vs_Engineered-Flp	3.5 mo
RPL37A	0.541522	2.29135e-05	CN3	Engineered-Cre_vs_Engineered-Flp	3.5 mo
C4orf48	-0.620318	2.4349e-05	CN3	Engineered-Cre_vs_Engineered-Flp	3.5 mo
AKAP8L	1.7025	2.71901e-05	CN3	Engineered-Cre_vs_Engineered-Flp	3.5 mo
COX20	-0.953287	2.76304e-05	CN3	Engineered-Cre_vs_Engineered-Flp	3.5 mo
TMF1	1.68891	2.78908e-05	CN3	Engineered-Cre_vs_Engineered-Flp	3.5 mo
STMN1	-0.373153	4.23843e-05	CN3	Engineered-Cre_vs_Engineered-Flp	3.5 mo
ATP6V1G1	-0.491303	4.46128e-05	CN3	Engineered-Cre_vs_Engineered-Flp	3.5 mo
MYL6	-0.692933	5.90113e-05	CN3	Engineered-Cre_vs_Engineered-Flp	3.5 mo
RPL18	0.350089	6.59597e-05	CN3	Engineered-Cre_vs_Engineered-Flp	3.5 mo
NSG1	-0.802414	8.78538e-05	CN3	Engineered-Cre_vs_Engineered-Flp	3.5 mo
RPS2	0.488653	9.16385e-05	CN3	Engineered-Cre_vs_Engineered-Flp	3.5 mo
EIF3L	1.59786	9.49136e-05	CN3	Engineered-Cre_vs_Engineered-Flp	3.5 mo
RPS14	0.430901	9.67212e-05	CN3	Engineered-Cre_vs_Engineered-Flp	3.5 mo
BOD1L1	1.19845	0.00010164	CN3	Engineered-Cre_vs_Engineered-Flp	3.5 mo
RPL27A	1.41489	0.00010164	CN3	Engineered-Cre_vs_Engineered-Flp	3.5 mo
HMGB3	-1.03869	0.00010164	CN3	Engineered-Cre_vs_Engineered-Flp	3.5 mo
CHL1	-1.20604	0.00010164	CN3	Engineered-Cre_vs_Engineered-Flp	3.5 mo
SELENOW	-0.633462	0.000106293	CN3	Engineered-Cre_vs_Engineered-Flp	3.5 mo
NDUFB9	-1.16034	0.000106358	CN3	Engineered-Cre_vs_Engineered-Flp	3.5 mo
HERC2	-1.59615	0.000112452	CN3	Engineered-Cre_vs_Engineered-Flp	3.5 mo
SYF2	1.30338	0.000124955	CN3	Engineered-Cre_vs_Engineered-Flp	3.5 mo
KIFAP3	-0.737845	0.000124955	CN3	Engineered-Cre_vs_Engineered-Flp	3.5 mo
PDAP1	-0.610786	0.000126101	CN3	Engineered-Cre_vs_Engineered-Flp	3.5 mo
VIM	-1.65256	0.000130359	CN3	Engineered-Cre_vs_Engineered-Flp	3.5 mo
ZNF428	-0.61705	0.000133438	CN3	Engineered-Cre_vs_Engineered-Flp	3.5 mo
NAP1L4	-0.891481	0.000133971	CN3	Engineered-Cre_vs_Engineered-Flp	3.5 mo
YWHAQ	-0.435568	0.000134162	CN3	Engineered-Cre_vs_Engineered-Flp	3.5 mo
CTXN1	-1.18129	0.000134162	CN3	Engineered-Cre_vs_Engineered-Flp	3.5 mo
ZFAS1	1.50101	0.000141201	CN3	Engineered-Cre_vs_Engineered-Flp	3.5 mo
NDUFB8	-0.663808	0.00014645	CN3	Engineered-Cre_vs_Engineered-Flp	3.5 mo
H2AFY2	-1.39677	0.00014777	CN3	Engineered-Cre_vs_Engineered-Flp	3.5 mo
H3F3A	-0.378623	0.00014777	CN3	Engineered-Cre_vs_Engineered-Flp	3.5 mo
IDI1	1.34105	0.000162053	CN3	Engineered-Cre_vs_Engineered-Flp	3.5 mo
RPL4	1.06676	0.000162053	CN3	Engineered-Cre_vs_Engineered-Flp	3.5 mo
WSB1	1.25172	0.000200799	CN3	Engineered-Cre_vs_Engineered-Flp	3.5 mo
BASP1	-0.262735	0.000213343	CN3	Engineered-Cre_vs_Engineered-Flp	3.5 mo
HNRNPU	-0.365196	0.000213446	CN3	Engineered-Cre_vs_Engineered-Flp	3.5 mo
ATP6V0B	-0.558924	0.000260065	CN3	Engineered-Cre_vs_Engineered-Flp	3.5 mo
RPS3	0.404308	0.000281076	CN3	Engineered-Cre_vs_Engineered-Flp	3.5 mo
TCEAL4	-0.465356	0.000281076	CN3	Engineered-Cre_vs_Engineered-Flp	3.5 mo
EIF3E	1.65502	0.000287231	CN3	Engineered-Cre_vs_Engineered-Flp	3.5 mo
RPS15	0.410801	0.000317751	CN3	Engineered-Cre_vs_Engineered-Flp	3.5 mo
KRR1	1.6426	0.000317751	CN3	Engineered-Cre_vs_Engineered-Flp	3.5 mo
PHACTR4	1.75307	0.000321819	CN3	Engineered-Cre_vs_Engineered-Flp	3.5 mo
UBA52	0.715413	0.000332451	CN3	Engineered-Cre_vs_Engineered-Flp	3.5 mo
SAMD1	1.79127	0.000345499	CN3	Engineered-Cre_vs_Engineered-Flp	3.5 mo
NREP	-0.609895	0.000388116	CN3	Engineered-Cre_vs_Engineered-Flp	3.5 mo
RPL32	0.395689	0.000413308	CN3	Engineered-Cre_vs_Engineered-Flp	3.5 mo
RPS11	0.858748	0.000454439	CN3	Engineered-Cre_vs_Engineered-Flp	3.5 mo
CLSTN1	-0.86972	0.000454439	CN3	Engineered-Cre_vs_Engineered-Flp	3.5 mo
VAMP2	0.479481	0.000463806	CN3	Engineered-Cre_vs_Engineered-Flp	3.5 mo
SPTY2D1	1.82809	0.000514804	CN3	Engineered-Cre_vs_Engineered-Flp	3.5 mo
HNRNPH3	1.13937	0.000514804	CN3	Engineered-Cre_vs_Engineered-Flp	3.5 mo
CELF4	-1.04484	0.00051732	CN3	Engineered-Cre_vs_Engineered-Flp	3.5 mo
RPL13A	0.652597	0.000517344	CN3	Engineered-Cre_vs_Engineered-Flp	3.5 mo
RPL26	0.426351	0.000519973	CN3	Engineered-Cre_vs_Engineered-Flp	3.5 mo
RPS13	0.358479	0.000520508	CN3	Engineered-Cre_vs_Engineered-Flp	3.5 mo
EIF4B	1.07658	0.000520508	CN3	Engineered-Cre_vs_Engineered-Flp	3.5 mo
RACK1	0.610352	0.000530598	CN3	Engineered-Cre_vs_Engineered-Flp	3.5 mo
STMN2	-0.420742	0.000535395	CN3	Engineered-Cre_vs_Engineered-Flp	3.5 mo
A1BG	1.81368	0.000543662	CN3	Engineered-Cre_vs_Engineered-Flp	3.5 mo
RERE	-0.772635	0.000620012	CN3	Engineered-Cre_vs_Engineered-Flp	3.5 mo
MEAF6	-0.657005	0.000623768	CN3	Engineered-Cre_vs_Engineered-Flp	3.5 mo
MLLT11	-0.402987	0.000666519	CN3	Engineered-Cre_vs_Engineered-Flp	3.5 mo
RPS15A	0.367393	0.000720326	CN3	Engineered-Cre_vs_Engineered-Flp	3.5 mo
SRSF5	1.08805	0.000720326	CN3	Engineered-Cre_vs_Engineered-Flp	3.5 mo
RPS3A	0.298665	0.000741298	CN3	Engineered-Cre_vs_Engineered-Flp	3.5 mo
RTN1	-0.286807	0.00078531	CN3	Engineered-Cre_vs_Engineered-Flp	3.5 mo
RPL21	0.427719	0.000786184	CN3	Engineered-Cre_vs_Engineered-Flp	3.5 mo
RPL29	0.372721	0.000872274	CN3	Engineered-Cre_vs_Engineered-Flp	3.5 mo
SCOC	-1.05021	0.00089297	CN3	Engineered-Cre_vs_Engineered-Flp	3.5 mo
R3HDM2	-1.05897	0.000982978	CN3	Engineered-Cre_vs_Engineered-Flp	3.5 mo
DDX5	0.408754	0.00103679	CN3	Engineered-Cre_vs_Engineered-Flp	3.5 mo
NDFIP1	-0.146069	0.00106792	CN3	Engineered-Cre_vs_Engineered-Flp	3.5 mo
PRKAR2B	-0.848211	0.00106792	CN3	Engineered-Cre_vs_Engineered-Flp	3.5 mo
EPB41L4A-AS1	1.62664	0.00109002	CN3	Engineered-Cre_vs_Engineered-Flp	3.5 mo
RBBP6	1.50908	0.00110069	CN3	Engineered-Cre_vs_Engineered-Flp	3.5 mo
ERC1	-1.12452	0.001112	CN3	Engineered-Cre_vs_Engineered-Flp	3.5 mo
TPT1	0.422745	0.00117689	CN3	Engineered-Cre_vs_Engineered-Flp	3.5 mo
PTPRA	-0.70197	0.00139358	CN3	Engineered-Cre_vs_Engineered-Flp	3.5 mo
DNTTIP2	1.34	0.00140431	CN3	Engineered-Cre_vs_Engineered-Flp	3.5 mo
CHERP	1.62448	0.00140559	CN3	Engineered-Cre_vs_Engineered-Flp	3.5 mo
KIF1B	-0.319401	0.00142625	CN3	Engineered-Cre_vs_Engineered-Flp	3.5 mo
BZW1	-0.715818	0.0014393	CN3	Engineered-Cre_vs_Engineered-Flp	3.5 mo
RPL19	0.434186	0.00145481	CN3	Engineered-Cre_vs_Engineered-Flp	3.5 mo
YWHAG	-0.539811	0.00145481	CN3	Engineered-Cre_vs_Engineered-Flp	3.5 mo
YWHAE	-0.539465	0.00149411	CN3	Engineered-Cre_vs_Engineered-Flp	3.5 mo
RPL10	0.262941	0.00168682	CN3	Engineered-Cre_vs_Engineered-Flp	3.5 mo
CCND2	1.51517	0.0017097	CN3	Engineered-Cre_vs_Engineered-Flp	3.5 mo
NRCAM	-1.18709	0.00175866	CN3	Engineered-Cre_vs_Engineered-Flp	3.5 mo
PPM1G	-1.05459	0.00194027	CN3	Engineered-Cre_vs_Engineered-Flp	3.5 mo
NSF	-1.00789	0.0019998	CN3	Engineered-Cre_vs_Engineered-Flp	3.5 mo
CCNB1IP1	1.60663	0.00201774	CN3	Engineered-Cre_vs_Engineered-Flp	3.5 mo
HMGB2	1.72558	0.00201774	CN3	Engineered-Cre_vs_Engineered-Flp	3.5 mo
RAC3	-0.958703	0.00201774	CN3	Engineered-Cre_vs_Engineered-Flp	3.5 mo
RPS27A	0.280289	0.00209639	CN3	Engineered-Cre_vs_Engineered-Flp	3.5 mo
RPL7	0.634723	0.00216267	CN3	Engineered-Cre_vs_Engineered-Flp	3.5 mo
MAPT	-0.46854	0.00240385	CN3	Engineered-Cre_vs_Engineered-Flp	3.5 mo
FNBP1L	-0.232289	0.00247844	CN3	Engineered-Cre_vs_Engineered-Flp	3.5 mo
EBP	1.542	0.00255532	CN3	Engineered-Cre_vs_Engineered-Flp	3.5 mo
USP11	1.17824	0.00264758	CN3	Engineered-Cre_vs_Engineered-Flp	3.5 mo
DUT	-1.13892	0.00301555	CN3	Engineered-Cre_vs_Engineered-Flp	3.5 mo
RPL36AL	1.07804	0.00302815	CN3	Engineered-Cre_vs_Engineered-Flp	3.5 mo
C11orf96	1.8798	0.00304216	CN3	Engineered-Cre_vs_Engineered-Flp	3.5 mo
RPL7A	0.331461	0.00326777	CN3	Engineered-Cre_vs_Engineered-Flp	3.5 mo
FOXK2	1.49996	0.0033018	CN3	Engineered-Cre_vs_Engineered-Flp	3.5 mo
SF3B6	1.16333	0.0035043	CN3	Engineered-Cre_vs_Engineered-Flp	3.5 mo
PEG10	-0.311634	0.00354375	CN3	Engineered-Cre_vs_Engineered-Flp	3.5 mo
ZNF281	1.53073	0.00363929	CN3	Engineered-Cre_vs_Engineered-Flp	3.5 mo
TUBB2A	-0.402652	0.00366261	CN3	Engineered-Cre_vs_Engineered-Flp	3.5 mo
DDX3Y	1.50272	0.00370562	CN3	Engineered-Cre_vs_Engineered-Flp	3.5 mo
SPCS2	-0.505509	0.0038241	CN3	Engineered-Cre_vs_Engineered-Flp	3.5 mo
RPS20	1.32139	0.00383035	CN3	Engineered-Cre_vs_Engineered-Flp	3.5 mo
PBX3	-1.53395	0.0038414	CN3	Engineered-Cre_vs_Engineered-Flp	3.5 mo
RPS27	0.419145	0.00387597	CN3	Engineered-Cre_vs_Engineered-Flp	3.5 mo
CALM1	-0.350481	0.00404269	CN3	Engineered-Cre_vs_Engineered-Flp	3.5 mo
DPYSL5	-0.971325	0.00404269	CN3	Engineered-Cre_vs_Engineered-Flp	3.5 mo
CASK	-0.987095	0.00435121	CN3	Engineered-Cre_vs_Engineered-Flp	3.5 mo
FGD5-AS1	-1.06608	0.00453318	CN3	Engineered-Cre_vs_Engineered-Flp	3.5 mo
CSRP2	1.71072	0.00457056	CN3	Engineered-Cre_vs_Engineered-Flp	3.5 mo
RPAP2	-1.06794	0.00457907	CN3	Engineered-Cre_vs_Engineered-Flp	3.5 mo
RPL36	0.564629	0.00475708	CN3	Engineered-Cre_vs_Engineered-Flp	3.5 mo
EFNB2	1.52126	0.00478686	CN3	Engineered-Cre_vs_Engineered-Flp	3.5 mo
HIPK2	-1.32956	0.00478686	CN3	Engineered-Cre_vs_Engineered-Flp	3.5 mo
THSD7A	-1.58992	0.00478686	CN3	Engineered-Cre_vs_Engineered-Flp	3.5 mo
YRDC	1.47097	0.00487165	CN3	Engineered-Cre_vs_Engineered-Flp	3.5 mo
FBXO9	-1.22862	0.00487165	CN3	Engineered-Cre_vs_Engineered-Flp	3.5 mo
EIF4EBP1	1.72459	0.00488501	CN3	Engineered-Cre_vs_Engineered-Flp	3.5 mo
BEX2	-0.591208	0.00488501	CN3	Engineered-Cre_vs_Engineered-Flp	3.5 mo
COX7A2	-0.620666	0.00488501	CN3	Engineered-Cre_vs_Engineered-Flp	3.5 mo
ATP5F1B	0.729786	0.00597927	CN3	Engineered-Cre_vs_Engineered-Flp	3.5 mo
DIS3	1.33717	0.00604387	CN3	Engineered-Cre_vs_Engineered-Flp	3.5 mo
NEGR1	-0.974159	0.00716631	CN3	Engineered-Cre_vs_Engineered-Flp	3.5 mo
AASDHPPT	-0.599718	0.00716631	CN3	Engineered-Cre_vs_Engineered-Flp	3.5 mo
ZMYM4	-1.15681	0.00716631	CN3	Engineered-Cre_vs_Engineered-Flp	3.5 mo
WRB	-0.887594	0.0072547	CN3	Engineered-Cre_vs_Engineered-Flp	3.5 mo
NAP1L5	-1.12106	0.00730453	CN3	Engineered-Cre_vs_Engineered-Flp	3.5 mo
CHGA	-1.45538	0.00743222	CN3	Engineered-Cre_vs_Engineered-Flp	3.5 mo
PCBP1	1.17797	0.00770932	CN3	Engineered-Cre_vs_Engineered-Flp	3.5 mo
CAMK2B	-1.09118	0.00770932	CN3	Engineered-Cre_vs_Engineered-Flp	3.5 mo
PIN1	-0.897936	0.00771488	CN3	Engineered-Cre_vs_Engineered-Flp	3.5 mo
GDAP1	-0.988177	0.00771488	CN3	Engineered-Cre_vs_Engineered-Flp	3.5 mo
MAPK9	-1.23445	0.00774485	CN3	Engineered-Cre_vs_Engineered-Flp	3.5 mo
RLF	1.3045	0.0078293	CN3	Engineered-Cre_vs_Engineered-Flp	3.5 mo
FTL	0.275209	0.0081593	CN3	Engineered-Cre_vs_Engineered-Flp	3.5 mo
NEFL	-1.49277	0.00836002	CN3	Engineered-Cre_vs_Engineered-Flp	3.5 mo
PGLS	-1.09596	0.00890018	CN3	Engineered-Cre_vs_Engineered-Flp	3.5 mo
CACNA2D1	-1.59403	0.00964197	CN3	Engineered-Cre_vs_Engineered-Flp	3.5 mo
NDUFA1	-0.692124	0.00964197	CN3	Engineered-Cre_vs_Engineered-Flp	3.5 mo
RPS7	0.264452	0.0103186	CN3	Engineered-Cre_vs_Engineered-Flp	3.5 mo
MEIS2	1.98705	0.0106501	CN3	Engineered-Cre_vs_Engineered-Flp	3.5 mo
EIF3H	1.15825	0.0106559	CN3	Engineered-Cre_vs_Engineered-Flp	3.5 mo
SF3A2	1.41611	0.0106601	CN3	Engineered-Cre_vs_Engineered-Flp	3.5 mo
HNRNPA3	-0.384469	0.0106601	CN3	Engineered-Cre_vs_Engineered-Flp	3.5 mo
RPL11	0.218184	0.0108744	CN3	Engineered-Cre_vs_Engineered-Flp	3.5 mo
ARID4B	1.02382	0.0117161	CN3	Engineered-Cre_vs_Engineered-Flp	3.5 mo
NAP1L1	0.758577	0.011991	CN3	Engineered-Cre_vs_Engineered-Flp	3.5 mo
ACBD3	1.2145	0.0121383	CN3	Engineered-Cre_vs_Engineered-Flp	3.5 mo
NDN	-0.770773	0.0121383	CN3	Engineered-Cre_vs_Engineered-Flp	3.5 mo
BCLAF1	1.06192	0.0122336	CN3	Engineered-Cre_vs_Engineered-Flp	3.5 mo
HNRNPM	-0.614117	0.013003	CN3	Engineered-Cre_vs_Engineered-Flp	3.5 mo
CAMK2N2	-1.06816	0.0130756	CN3	Engineered-Cre_vs_Engineered-Flp	3.5 mo
LRRFIP1	-1.19227	0.0131489	CN3	Engineered-Cre_vs_Engineered-Flp	3.5 mo
NNAT	-0.788019	0.0132674	CN3	Engineered-Cre_vs_Engineered-Flp	3.5 mo
PSMD14	-1.0938	0.0134621	CN3	Engineered-Cre_vs_Engineered-Flp	3.5 mo
TRIM28	1.25696	0.0138336	CN3	Engineered-Cre_vs_Engineered-Flp	3.5 mo
DRAXIN	1.39686	0.0140993	CN3	Engineered-Cre_vs_Engineered-Flp	3.5 mo
CD200	-0.934516	0.0152812	CN3	Engineered-Cre_vs_Engineered-Flp	3.5 mo
MT-ND1	0.834537	0.0153065	CN3	Engineered-Cre_vs_Engineered-Flp	3.5 mo
CHD5	-0.967105	0.0153065	CN3	Engineered-Cre_vs_Engineered-Flp	3.5 mo
RPL28	0.351001	0.015314	CN3	Engineered-Cre_vs_Engineered-Flp	3.5 mo
RNGTT	1.53974	0.0157658	CN3	Engineered-Cre_vs_Engineered-Flp	3.5 mo
RPS9	0.975196	0.0157658	CN3	Engineered-Cre_vs_Engineered-Flp	3.5 mo
RBM39	0.890708	0.016112	CN3	Engineered-Cre_vs_Engineered-Flp	3.5 mo
NDUFA3	-0.909128	0.016112	CN3	Engineered-Cre_vs_Engineered-Flp	3.5 mo
PAK3	-1.15783	0.0161807	CN3	Engineered-Cre_vs_Engineered-Flp	3.5 mo
DACH1	-1.51413	0.0163278	CN3	Engineered-Cre_vs_Engineered-Flp	3.5 mo
EIF3D	1.22957	0.0169921	CN3	Engineered-Cre_vs_Engineered-Flp	3.5 mo
TMSB4X	1.01334	0.017903	CN3	Engineered-Cre_vs_Engineered-Flp	3.5 mo
TALDO1	-1.07362	0.0182043	CN3	Engineered-Cre_vs_Engineered-Flp	3.5 mo
SEC62	-0.405943	0.0186188	CN3	Engineered-Cre_vs_Engineered-Flp	3.5 mo
PTMA	-0.145598	0.0187739	CN3	Engineered-Cre_vs_Engineered-Flp	3.5 mo
EIF4A1	1.35439	0.0188	CN3	Engineered-Cre_vs_Engineered-Flp	3.5 mo
EEF1A2	0.990974	0.0189495	CN3	Engineered-Cre_vs_Engineered-Flp	3.5 mo
ZNF721	1.37515	0.0189495	CN3	Engineered-Cre_vs_Engineered-Flp	3.5 mo
MAP6	-0.757038	0.0189495	CN3	Engineered-Cre_vs_Engineered-Flp	3.5 mo
CDC42BPA	-1.03528	0.0189495	CN3	Engineered-Cre_vs_Engineered-Flp	3.5 mo
AC124312.1	-1.12525	0.0190328	CN3	Engineered-Cre_vs_Engineered-Flp	3.5 mo
SQLE	0.993786	0.0191305	CN3	Engineered-Cre_vs_Engineered-Flp	3.5 mo
NRXN1	-0.551326	0.0198957	CN3	Engineered-Cre_vs_Engineered-Flp	3.5 mo
LAMTOR5	0.779932	0.0204739	CN3	Engineered-Cre_vs_Engineered-Flp	3.5 mo
CXADR	-0.708706	0.0209165	CN3	Engineered-Cre_vs_Engineered-Flp	3.5 mo
LINC01551	1.65681	0.0211556	CN3	Engineered-Cre_vs_Engineered-Flp	3.5 mo
SRP9	-0.309477	0.0211556	CN3	Engineered-Cre_vs_Engineered-Flp	3.5 mo
IRX3	-1.53764	0.0212421	CN3	Engineered-Cre_vs_Engineered-Flp	3.5 mo
ACADM	-1.27978	0.0214139	CN3	Engineered-Cre_vs_Engineered-Flp	3.5 mo
HINT3	-1.09089	0.0222572	CN3	Engineered-Cre_vs_Engineered-Flp	3.5 mo
RFK	-0.924005	0.022737	CN3	Engineered-Cre_vs_Engineered-Flp	3.5 mo
RCN2	-0.357529	0.0227489	CN3	Engineered-Cre_vs_Engineered-Flp	3.5 mo
INSIG1	1.52388	0.0229293	CN3	Engineered-Cre_vs_Engineered-Flp	3.5 mo
ZNF766	1.34673	0.0229293	CN3	Engineered-Cre_vs_Engineered-Flp	3.5 mo
HLTF	-0.88642	0.0231071	CN3	Engineered-Cre_vs_Engineered-Flp	3.5 mo
HNRNPF	1.39553	0.0242342	CN3	Engineered-Cre_vs_Engineered-Flp	3.5 mo
ZMYND11	-1.10311	0.0242342	CN3	Engineered-Cre_vs_Engineered-Flp	3.5 mo
SYT11	0.667374	0.0245048	CN3	Engineered-Cre_vs_Engineered-Flp	3.5 mo
GAP43	-0.760617	0.0245048	CN3	Engineered-Cre_vs_Engineered-Flp	3.5 mo
NDUFC2	-0.397407	0.0245048	CN3	Engineered-Cre_vs_Engineered-Flp	3.5 mo
PRCC	1.2331	0.0248722	CN3	Engineered-Cre_vs_Engineered-Flp	3.5 mo
RALYL	-1.41359	0.0251733	CN3	Engineered-Cre_vs_Engineered-Flp	3.5 mo
KIAA0895L	-1.16805	0.0261746	CN3	Engineered-Cre_vs_Engineered-Flp	3.5 mo
AKR1A1	1.07806	0.0264439	CN3	Engineered-Cre_vs_Engineered-Flp	3.5 mo
SRP14	-0.0874053	0.0267066	CN3	Engineered-Cre_vs_Engineered-Flp	3.5 mo
SNRPA1	1.16732	0.0267818	CN3	Engineered-Cre_vs_Engineered-Flp	3.5 mo
NORAD	0.770598	0.0270011	CN3	Engineered-Cre_vs_Engineered-Flp	3.5 mo
REX1BD	-0.967357	0.0270011	CN3	Engineered-Cre_vs_Engineered-Flp	3.5 mo
EBF3	-1.52968	0.0270011	CN3	Engineered-Cre_vs_Engineered-Flp	3.5 mo
PRDX2	-0.476551	0.0275718	CN3	Engineered-Cre_vs_Engineered-Flp	3.5 mo
NLRP1	-0.662926	0.0275718	CN3	Engineered-Cre_vs_Engineered-Flp	3.5 mo
RUFY3	-0.527932	0.0284219	CN3	Engineered-Cre_vs_Engineered-Flp	3.5 mo
CHD2	1.21701	0.0291733	CN3	Engineered-Cre_vs_Engineered-Flp	3.5 mo
CAMLG	0.975926	0.0294224	CN3	Engineered-Cre_vs_Engineered-Flp	3.5 mo
SEC11C	-0.597397	0.0294558	CN3	Engineered-Cre_vs_Engineered-Flp	3.5 mo
DYNC1I2	-0.414607	0.0297286	CN3	Engineered-Cre_vs_Engineered-Flp	3.5 mo
MRPL55	1.07209	0.0304524	CN3	Engineered-Cre_vs_Engineered-Flp	3.5 mo
ATL2	1.49703	0.0304524	CN3	Engineered-Cre_vs_Engineered-Flp	3.5 mo
ARIH1	1.33588	0.0307024	CN3	Engineered-Cre_vs_Engineered-Flp	3.5 mo
CNIH2	-0.975293	0.0307174	CN3	Engineered-Cre_vs_Engineered-Flp	3.5 mo
C4orf3	-1.11793	0.0320928	CN3	Engineered-Cre_vs_Engineered-Flp	3.5 mo
DDX6	0.719152	0.0327811	CN3	Engineered-Cre_vs_Engineered-Flp	3.5 mo
DNAJA1	-0.345367	0.0327811	CN3	Engineered-Cre_vs_Engineered-Flp	3.5 mo
POP7	1.11212	0.0330503	CN3	Engineered-Cre_vs_Engineered-Flp	3.5 mo
WAC-AS1	-1.08795	0.0332754	CN3	Engineered-Cre_vs_Engineered-Flp	3.5 mo
CBX5	-0.673431	0.0339356	CN3	Engineered-Cre_vs_Engineered-Flp	3.5 mo
FTH1	-0.292144	0.0350305	CN3	Engineered-Cre_vs_Engineered-Flp	3.5 mo
EIF4A3	1.26363	0.035208	CN3	Engineered-Cre_vs_Engineered-Flp	3.5 mo
ARHGDIA	1.10469	0.0354234	CN3	Engineered-Cre_vs_Engineered-Flp	3.5 mo
MALSU1	1.29836	0.0359745	CN3	Engineered-Cre_vs_Engineered-Flp	3.5 mo
PCDH9	-1.19724	0.0363954	CN3	Engineered-Cre_vs_Engineered-Flp	3.5 mo
THUMPD1	1.21743	0.036568	CN3	Engineered-Cre_vs_Engineered-Flp	3.5 mo
SPTBN1	-0.613038	0.03659	CN3	Engineered-Cre_vs_Engineered-Flp	3.5 mo
ATP5PF	-0.432832	0.0374933	CN3	Engineered-Cre_vs_Engineered-Flp	3.5 mo
CELF2	1.14353	0.0378927	CN3	Engineered-Cre_vs_Engineered-Flp	3.5 mo
MPHOSPH10	1.11949	0.0379014	CN3	Engineered-Cre_vs_Engineered-Flp	3.5 mo
UBTF	-0.849216	0.0379014	CN3	Engineered-Cre_vs_Engineered-Flp	3.5 mo
APP	-0.488456	0.0381351	CN3	Engineered-Cre_vs_Engineered-Flp	3.5 mo
HINT1	-0.290801	0.0382521	CN3	Engineered-Cre_vs_Engineered-Flp	3.5 mo
PSMD6	1.15601	0.0389937	CN3	Engineered-Cre_vs_Engineered-Flp	3.5 mo
RPS4X	0.219659	0.0390199	CN3	Engineered-Cre_vs_Engineered-Flp	3.5 mo
TRMT112	1.09333	0.039803	CN3	Engineered-Cre_vs_Engineered-Flp	3.5 mo
SMG1	1.20691	0.0403379	CN3	Engineered-Cre_vs_Engineered-Flp	3.5 mo
MRFAP1	0.958614	0.0403799	CN3	Engineered-Cre_vs_Engineered-Flp	3.5 mo
CBX4	1.28623	0.0415987	CN3	Engineered-Cre_vs_Engineered-Flp	3.5 mo
CMPK1	-0.507514	0.0418845	CN3	Engineered-Cre_vs_Engineered-Flp	3.5 mo
ACTL6B	-1.00328	0.0427656	CN3	Engineered-Cre_vs_Engineered-Flp	3.5 mo
AP2M1	-0.345767	0.043265	CN3	Engineered-Cre_vs_Engineered-Flp	3.5 mo
ZNF331	1.36394	0.0436068	CN3	Engineered-Cre_vs_Engineered-Flp	3.5 mo
RPL23A	0.572244	0.044314	CN3	Engineered-Cre_vs_Engineered-Flp	3.5 mo
RSL24D1	1.05017	0.044314	CN3	Engineered-Cre_vs_Engineered-Flp	3.5 mo
SCD	1.22065	0.044483	CN3	Engineered-Cre_vs_Engineered-Flp	3.5 mo
RSL1D1	1.01946	0.044638	CN3	Engineered-Cre_vs_Engineered-Flp	3.5 mo
KIAA1551	1.34915	0.0449763	CN3	Engineered-Cre_vs_Engineered-Flp	3.5 mo
KLHL23	-0.847127	0.045256	CN3	Engineered-Cre_vs_Engineered-Flp	3.5 mo
ATP5MF	-0.535093	0.0464709	CN3	Engineered-Cre_vs_Engineered-Flp	3.5 mo
DNM3	-0.993895	0.0473155	CN3	Engineered-Cre_vs_Engineered-Flp	3.5 mo
DCBLD2	-1.24909	0.0476095	CN3	Engineered-Cre_vs_Engineered-Flp	3.5 mo
CNBP	0.905242	0.0480672	CN3	Engineered-Cre_vs_Engineered-Flp	3.5 mo
MORF4L2	0.672375	0.0482106	CN3	Engineered-Cre_vs_Engineered-Flp	3.5 mo
PNRC1	1.12221	0.0482106	CN3	Engineered-Cre_vs_Engineered-Flp	3.5 mo
TRIB2	-1.05986	0.0485929	CN3	Engineered-Cre_vs_Engineered-Flp	3.5 mo
KIF5C	-0.390709	0.0489783	CN3	Engineered-Cre_vs_Engineered-Flp	3.5 mo
NOP53	1.26636	0.0496917	CN3	Engineered-Cre_vs_Engineered-Flp	3.5 mo
MAPRE3	-0.777241	0.0496917	CN3	Engineered-Cre_vs_Engineered-Flp	3.5 mo
NFIX	4.82565	6.47037e-24	CN4	Engineered-Cre_vs_Engineered-Flp	3.5 mo
CNTNAP2	-2.21523	2.59741e-09	CN4	Engineered-Cre_vs_Engineered-Flp	3.5 mo
CD24	-2.94068	9.34681e-09	CN4	Engineered-Cre_vs_Engineered-Flp	3.5 mo
IER5	3.05996	2.14834e-08	CN4	Engineered-Cre_vs_Engineered-Flp	3.5 mo
SLA	2.03992	2.87441e-08	CN4	Engineered-Cre_vs_Engineered-Flp	3.5 mo
YTHDF2	1.32903	2.87441e-08	CN4	Engineered-Cre_vs_Engineered-Flp	3.5 mo
CACNA1A	-3.29539	3.0472e-08	CN4	Engineered-Cre_vs_Engineered-Flp	3.5 mo
PCDHB2	-3.10018	4.05344e-08	CN4	Engineered-Cre_vs_Engineered-Flp	3.5 mo
MYL6	-0.946123	7.04421e-08	CN4	Engineered-Cre_vs_Engineered-Flp	3.5 mo
ZBTB18	2.15471	1.8496e-07	CN4	Engineered-Cre_vs_Engineered-Flp	3.5 mo
TSTD1	2.96621	2.83167e-07	CN4	Engineered-Cre_vs_Engineered-Flp	3.5 mo
ID2	2.73001	5.52456e-07	CN4	Engineered-Cre_vs_Engineered-Flp	3.5 mo
RLF	2.01846	8.59035e-07	CN4	Engineered-Cre_vs_Engineered-Flp	3.5 mo
FTH1	-0.516895	1.11537e-06	CN4	Engineered-Cre_vs_Engineered-Flp	3.5 mo
PLK2	2.79594	1.38565e-06	CN4	Engineered-Cre_vs_Engineered-Flp	3.5 mo
ELAVL3	0.987593	2.22894e-06	CN4	Engineered-Cre_vs_Engineered-Flp	3.5 mo
SLC38A1	-2.67445	3.11491e-06	CN4	Engineered-Cre_vs_Engineered-Flp	3.5 mo
EIF5	1.53834	2.13773e-05	CN4	Engineered-Cre_vs_Engineered-Flp	3.5 mo
PTP4A2	1.32742	2.35492e-05	CN4	Engineered-Cre_vs_Engineered-Flp	3.5 mo
SRSF3	1.08994	2.93535e-05	CN4	Engineered-Cre_vs_Engineered-Flp	3.5 mo
CRNDE	-2.8453	3.21983e-05	CN4	Engineered-Cre_vs_Engineered-Flp	3.5 mo
PITHD1	1.20149	3.38139e-05	CN4	Engineered-Cre_vs_Engineered-Flp	3.5 mo
NSD1	2.69885	3.56087e-05	CN4	Engineered-Cre_vs_Engineered-Flp	3.5 mo
CSDE1	0.680148	4.22463e-05	CN4	Engineered-Cre_vs_Engineered-Flp	3.5 mo
SRGAP3	-0.902354	4.40534e-05	CN4	Engineered-Cre_vs_Engineered-Flp	3.5 mo
NOVA1	-1.75417	4.40534e-05	CN4	Engineered-Cre_vs_Engineered-Flp	3.5 mo
ADRA2A	2.59855	5.11019e-05	CN4	Engineered-Cre_vs_Engineered-Flp	3.5 mo
FDPS	1.73433	5.11019e-05	CN4	Engineered-Cre_vs_Engineered-Flp	3.5 mo
DNTTIP2	1.20562	5.11019e-05	CN4	Engineered-Cre_vs_Engineered-Flp	3.5 mo
DSTN	-0.547515	5.22729e-05	CN4	Engineered-Cre_vs_Engineered-Flp	3.5 mo
LCOR	1.75621	7.19443e-05	CN4	Engineered-Cre_vs_Engineered-Flp	3.5 mo
MEF2C	2.53157	0.000121184	CN4	Engineered-Cre_vs_Engineered-Flp	3.5 mo
FSTL5	-3.64012	0.000138626	CN4	Engineered-Cre_vs_Engineered-Flp	3.5 mo
MAPK10	-2.65773	0.000156301	CN4	Engineered-Cre_vs_Engineered-Flp	3.5 mo
MAP1LC3A	2.53993	0.000167115	CN4	Engineered-Cre_vs_Engineered-Flp	3.5 mo
ARRDC3	-2.09167	0.000174316	CN4	Engineered-Cre_vs_Engineered-Flp	3.5 mo
BTF3L4	1.34056	0.000202078	CN4	Engineered-Cre_vs_Engineered-Flp	3.5 mo
RPS2	0.330712	0.000205031	CN4	Engineered-Cre_vs_Engineered-Flp	3.5 mo
PSMD8	-0.958973	0.000224358	CN4	Engineered-Cre_vs_Engineered-Flp	3.5 mo
RUSC1	2.23463	0.000225473	CN4	Engineered-Cre_vs_Engineered-Flp	3.5 mo
LRRC7	1.33228	0.000253328	CN4	Engineered-Cre_vs_Engineered-Flp	3.5 mo
SREBF2	2.14318	0.000256437	CN4	Engineered-Cre_vs_Engineered-Flp	3.5 mo
FOXO6	2.16482	0.000262486	CN4	Engineered-Cre_vs_Engineered-Flp	3.5 mo
DHCR24	2.03635	0.000268213	CN4	Engineered-Cre_vs_Engineered-Flp	3.5 mo
CEP170	0.502514	0.000268213	CN4	Engineered-Cre_vs_Engineered-Flp	3.5 mo
TXNDC12	2.33238	0.000276128	CN4	Engineered-Cre_vs_Engineered-Flp	3.5 mo
ZNF428	-0.48812	0.000303177	CN4	Engineered-Cre_vs_Engineered-Flp	3.5 mo
PABPN1	-1.57205	0.000303177	CN4	Engineered-Cre_vs_Engineered-Flp	3.5 mo
SYNE2	2.15057	0.000307298	CN4	Engineered-Cre_vs_Engineered-Flp	3.5 mo
TUBA1A	0.290314	0.000312409	CN4	Engineered-Cre_vs_Engineered-Flp	3.5 mo
TOMM20	0.485926	0.000358568	CN4	Engineered-Cre_vs_Engineered-Flp	3.5 mo
PRCC	1.96396	0.000388869	CN4	Engineered-Cre_vs_Engineered-Flp	3.5 mo
SSTR2	2.13183	0.000405675	CN4	Engineered-Cre_vs_Engineered-Flp	3.5 mo
SERBP1	0.53576	0.000465693	CN4	Engineered-Cre_vs_Engineered-Flp	3.5 mo
SLC1A2	-1.65184	0.000473187	CN4	Engineered-Cre_vs_Engineered-Flp	3.5 mo
NDUFA11	-1.6136	0.000632188	CN4	Engineered-Cre_vs_Engineered-Flp	3.5 mo
NR4A2	2.47462	0.000777416	CN4	Engineered-Cre_vs_Engineered-Flp	3.5 mo
CPE	-0.47046	0.000778263	CN4	Engineered-Cre_vs_Engineered-Flp	3.5 mo
SYT11	0.974363	0.000782499	CN4	Engineered-Cre_vs_Engineered-Flp	3.5 mo
CSMD2	2.5621	0.000782499	CN4	Engineered-Cre_vs_Engineered-Flp	3.5 mo
TBCA	-0.581437	0.000782499	CN4	Engineered-Cre_vs_Engineered-Flp	3.5 mo
DAAM1	-1.12385	0.000782499	CN4	Engineered-Cre_vs_Engineered-Flp	3.5 mo
CAMK2D	-2.78446	0.000824054	CN4	Engineered-Cre_vs_Engineered-Flp	3.5 mo
TCEAL7	-2.40202	0.00115691	CN4	Engineered-Cre_vs_Engineered-Flp	3.5 mo
FASN	1.84283	0.00122865	CN4	Engineered-Cre_vs_Engineered-Flp	3.5 mo
HDGF	1.51823	0.00134827	CN4	Engineered-Cre_vs_Engineered-Flp	3.5 mo
ACAT2	1.97468	0.00135665	CN4	Engineered-Cre_vs_Engineered-Flp	3.5 mo
POGZ	1.60335	0.00135665	CN4	Engineered-Cre_vs_Engineered-Flp	3.5 mo
LUC7L3	-0.680568	0.00135665	CN4	Engineered-Cre_vs_Engineered-Flp	3.5 mo
RPRM	2.54733	0.0014043	CN4	Engineered-Cre_vs_Engineered-Flp	3.5 mo
HSPA9	1.11435	0.0019259	CN4	Engineered-Cre_vs_Engineered-Flp	3.5 mo
RSL1D1	1.42477	0.00218671	CN4	Engineered-Cre_vs_Engineered-Flp	3.5 mo
NEUROD2	1.02975	0.00219313	CN4	Engineered-Cre_vs_Engineered-Flp	3.5 mo
YWHAB	-0.441523	0.00219313	CN4	Engineered-Cre_vs_Engineered-Flp	3.5 mo
SSBP2	0.70966	0.00252278	CN4	Engineered-Cre_vs_Engineered-Flp	3.5 mo
HNRNPC	0.671939	0.00266702	CN4	Engineered-Cre_vs_Engineered-Flp	3.5 mo
PGAP1	-1.66982	0.00276006	CN4	Engineered-Cre_vs_Engineered-Flp	3.5 mo
ATP5PF	-0.496837	0.00282079	CN4	Engineered-Cre_vs_Engineered-Flp	3.5 mo
NRP2	-2.12637	0.00282705	CN4	Engineered-Cre_vs_Engineered-Flp	3.5 mo
MAGOH	1.62172	0.00287187	CN4	Engineered-Cre_vs_Engineered-Flp	3.5 mo
RPS6KB1	1.99659	0.0028754	CN4	Engineered-Cre_vs_Engineered-Flp	3.5 mo
YRDC	1.50136	0.0028754	CN4	Engineered-Cre_vs_Engineered-Flp	3.5 mo
GNAI3	1.21097	0.00306273	CN4	Engineered-Cre_vs_Engineered-Flp	3.5 mo
DCC	-1.98463	0.00320143	CN4	Engineered-Cre_vs_Engineered-Flp	3.5 mo
COX6C	-0.626309	0.00339363	CN4	Engineered-Cre_vs_Engineered-Flp	3.5 mo
MVD	1.74609	0.00358872	CN4	Engineered-Cre_vs_Engineered-Flp	3.5 mo
SLC25A6	-0.840184	0.00385155	CN4	Engineered-Cre_vs_Engineered-Flp	3.5 mo
HIST1H1E	-1.97425	0.00385155	CN4	Engineered-Cre_vs_Engineered-Flp	3.5 mo
ZNF281	1.58279	0.00405383	CN4	Engineered-Cre_vs_Engineered-Flp	3.5 mo
SEC11C	-1.20654	0.00430932	CN4	Engineered-Cre_vs_Engineered-Flp	3.5 mo
TMEM74	2.36719	0.00439817	CN4	Engineered-Cre_vs_Engineered-Flp	3.5 mo
MACO1	1.23794	0.00467082	CN4	Engineered-Cre_vs_Engineered-Flp	3.5 mo
C17orf58	-2.02602	0.00467082	CN4	Engineered-Cre_vs_Engineered-Flp	3.5 mo
SLC8A1	-1.53723	0.00468151	CN4	Engineered-Cre_vs_Engineered-Flp	3.5 mo
RPL5	0.331015	0.00524019	CN4	Engineered-Cre_vs_Engineered-Flp	3.5 mo
PDIK1L	1.24311	0.00544344	CN4	Engineered-Cre_vs_Engineered-Flp	3.5 mo
AKR1A1	0.75425	0.00584999	CN4	Engineered-Cre_vs_Engineered-Flp	3.5 mo
PCDHGB7	2.2354	0.0060908	CN4	Engineered-Cre_vs_Engineered-Flp	3.5 mo
MDM4	1.51726	0.0060908	CN4	Engineered-Cre_vs_Engineered-Flp	3.5 mo
PCSK1N	-0.66493	0.0060908	CN4	Engineered-Cre_vs_Engineered-Flp	3.5 mo
JPT1	-0.335273	0.00633219	CN4	Engineered-Cre_vs_Engineered-Flp	3.5 mo
PPDPF	-0.524691	0.00653396	CN4	Engineered-Cre_vs_Engineered-Flp	3.5 mo
DHCR7	1.86156	0.00713036	CN4	Engineered-Cre_vs_Engineered-Flp	3.5 mo
BEX2	-0.443952	0.00757959	CN4	Engineered-Cre_vs_Engineered-Flp	3.5 mo
ITM2B	-0.831073	0.00757959	CN4	Engineered-Cre_vs_Engineered-Flp	3.5 mo
SRSF4	1.00916	0.0076676	CN4	Engineered-Cre_vs_Engineered-Flp	3.5 mo
PSMC2	1.74872	0.0076676	CN4	Engineered-Cre_vs_Engineered-Flp	3.5 mo
UFC1	1.45772	0.00776733	CN4	Engineered-Cre_vs_Engineered-Flp	3.5 mo
RBSN	1.68491	0.00809299	CN4	Engineered-Cre_vs_Engineered-Flp	3.5 mo
GNAS	-0.365032	0.00881267	CN4	Engineered-Cre_vs_Engineered-Flp	3.5 mo
VSNL1	2.26874	0.0102748	CN4	Engineered-Cre_vs_Engineered-Flp	3.5 mo
NCL	0.422655	0.0112666	CN4	Engineered-Cre_vs_Engineered-Flp	3.5 mo
ZNF708	-1.68646	0.0112808	CN4	Engineered-Cre_vs_Engineered-Flp	3.5 mo
SSBP3	1.01469	0.0114024	CN4	Engineered-Cre_vs_Engineered-Flp	3.5 mo
FIBP	-1.49613	0.0114024	CN4	Engineered-Cre_vs_Engineered-Flp	3.5 mo
RPL11	0.339957	0.0118825	CN4	Engineered-Cre_vs_Engineered-Flp	3.5 mo
SEM1	-0.883236	0.0122226	CN4	Engineered-Cre_vs_Engineered-Flp	3.5 mo
TCERG1	1.24947	0.0122508	CN4	Engineered-Cre_vs_Engineered-Flp	3.5 mo
CCT7	1.09913	0.012333	CN4	Engineered-Cre_vs_Engineered-Flp	3.5 mo
PKIA	-0.696174	0.0129449	CN4	Engineered-Cre_vs_Engineered-Flp	3.5 mo
SYT13	-1.88327	0.0133976	CN4	Engineered-Cre_vs_Engineered-Flp	3.5 mo
GABBR2	-1.71627	0.0133976	CN4	Engineered-Cre_vs_Engineered-Flp	3.5 mo
BCHE	-2.30661	0.0145506	CN4	Engineered-Cre_vs_Engineered-Flp	3.5 mo
FDFT1	1.35317	0.0157634	CN4	Engineered-Cre_vs_Engineered-Flp	3.5 mo
CCDC144NL-AS1	-2.49438	0.0164904	CN4	Engineered-Cre_vs_Engineered-Flp	3.5 mo
AL096711.2	1.78511	0.0169479	CN4	Engineered-Cre_vs_Engineered-Flp	3.5 mo
TAGLN3	-0.837623	0.0169695	CN4	Engineered-Cre_vs_Engineered-Flp	3.5 mo
C4orf48	-0.754221	0.0176013	CN4	Engineered-Cre_vs_Engineered-Flp	3.5 mo
EIF3F	0.502031	0.0179633	CN4	Engineered-Cre_vs_Engineered-Flp	3.5 mo
CALM1	0.308725	0.018948	CN4	Engineered-Cre_vs_Engineered-Flp	3.5 mo
TXNIP	-0.850706	0.018948	CN4	Engineered-Cre_vs_Engineered-Flp	3.5 mo
TPM1	-1.15324	0.019003	CN4	Engineered-Cre_vs_Engineered-Flp	3.5 mo
SCD	1.4149	0.0190363	CN4	Engineered-Cre_vs_Engineered-Flp	3.5 mo
USP14	1.39755	0.0190363	CN4	Engineered-Cre_vs_Engineered-Flp	3.5 mo
FMN2	1.72223	0.0192341	CN4	Engineered-Cre_vs_Engineered-Flp	3.5 mo
STX6	1.34457	0.0192341	CN4	Engineered-Cre_vs_Engineered-Flp	3.5 mo
GPRIN3	1.95397	0.0193652	CN4	Engineered-Cre_vs_Engineered-Flp	3.5 mo
SF3A3	1.55479	0.0193652	CN4	Engineered-Cre_vs_Engineered-Flp	3.5 mo
RERE	-0.707196	0.0193652	CN4	Engineered-Cre_vs_Engineered-Flp	3.5 mo
AFDN	0.87083	0.0202822	CN4	Engineered-Cre_vs_Engineered-Flp	3.5 mo
C7orf50	-1.38835	0.0202822	CN4	Engineered-Cre_vs_Engineered-Flp	3.5 mo
SPEN	1.15163	0.0207473	CN4	Engineered-Cre_vs_Engineered-Flp	3.5 mo
KRTCAP2	1.79131	0.0207473	CN4	Engineered-Cre_vs_Engineered-Flp	3.5 mo
RDX	-1.65836	0.0207473	CN4	Engineered-Cre_vs_Engineered-Flp	3.5 mo
GMEB1	1.64653	0.0211831	CN4	Engineered-Cre_vs_Engineered-Flp	3.5 mo
UPF3A	0.799872	0.021673	CN4	Engineered-Cre_vs_Engineered-Flp	3.5 mo
YBX1	0.268553	0.0217261	CN4	Engineered-Cre_vs_Engineered-Flp	3.5 mo
UBN1	1.44378	0.0217261	CN4	Engineered-Cre_vs_Engineered-Flp	3.5 mo
NDUFB2	-0.646766	0.0217261	CN4	Engineered-Cre_vs_Engineered-Flp	3.5 mo
H3F3A	-0.268308	0.0218058	CN4	Engineered-Cre_vs_Engineered-Flp	3.5 mo
GAREM1	1.53862	0.0219773	CN4	Engineered-Cre_vs_Engineered-Flp	3.5 mo
CHST15	2.25828	0.02417	CN4	Engineered-Cre_vs_Engineered-Flp	3.5 mo
TMEM50A	0.577947	0.0246855	CN4	Engineered-Cre_vs_Engineered-Flp	3.5 mo
SRRT	1.51674	0.0246855	CN4	Engineered-Cre_vs_Engineered-Flp	3.5 mo
GOSR1	1.50797	0.0246855	CN4	Engineered-Cre_vs_Engineered-Flp	3.5 mo
SF3B2	0.352217	0.0246855	CN4	Engineered-Cre_vs_Engineered-Flp	3.5 mo
ENAH	0.957379	0.0246855	CN4	Engineered-Cre_vs_Engineered-Flp	3.5 mo
FAM181B	1.62022	0.0246855	CN4	Engineered-Cre_vs_Engineered-Flp	3.5 mo
MARK2	1.78545	0.0246855	CN4	Engineered-Cre_vs_Engineered-Flp	3.5 mo
KLHL23	-1.52317	0.0246855	CN4	Engineered-Cre_vs_Engineered-Flp	3.5 mo
ATOX1	-0.738174	0.0246855	CN4	Engineered-Cre_vs_Engineered-Flp	3.5 mo
DDX5	0.298052	0.0247516	CN4	Engineered-Cre_vs_Engineered-Flp	3.5 mo
LMAN1	-1.63306	0.0252106	CN4	Engineered-Cre_vs_Engineered-Flp	3.5 mo
SNRPD1	0.736775	0.0254522	CN4	Engineered-Cre_vs_Engineered-Flp	3.5 mo
PLCG2	-0.941855	0.0256792	CN4	Engineered-Cre_vs_Engineered-Flp	3.5 mo
ELOB	-0.413936	0.026406	CN4	Engineered-Cre_vs_Engineered-Flp	3.5 mo
ZNF667-AS1	-1.44487	0.0273772	CN4	Engineered-Cre_vs_Engineered-Flp	3.5 mo
BLOC1S1	-1.32144	0.0273772	CN4	Engineered-Cre_vs_Engineered-Flp	3.5 mo
AAK1	-1.17797	0.0274927	CN4	Engineered-Cre_vs_Engineered-Flp	3.5 mo
SOX15	3.10158	0.0276154	CN4	Engineered-Cre_vs_Engineered-Flp	3.5 mo
CMPK1	1.23671	0.0276154	CN4	Engineered-Cre_vs_Engineered-Flp	3.5 mo
PAK1IP1	1.40036	0.0276783	CN4	Engineered-Cre_vs_Engineered-Flp	3.5 mo
UBE2S	-1.15262	0.0285581	CN4	Engineered-Cre_vs_Engineered-Flp	3.5 mo
TRMT6	1.61843	0.028663	CN4	Engineered-Cre_vs_Engineered-Flp	3.5 mo
C1orf216	1.94812	0.029799	CN4	Engineered-Cre_vs_Engineered-Flp	3.5 mo
DIXDC1	1.78772	0.029799	CN4	Engineered-Cre_vs_Engineered-Flp	3.5 mo
MTMR4	-1.0126	0.029799	CN4	Engineered-Cre_vs_Engineered-Flp	3.5 mo
ZNF506	-4.11861	0.029799	CN4	Engineered-Cre_vs_Engineered-Flp	3.5 mo
SKP1	-0.286168	0.029799	CN4	Engineered-Cre_vs_Engineered-Flp	3.5 mo
FEM1A	1.78686	0.0306634	CN4	Engineered-Cre_vs_Engineered-Flp	3.5 mo
ODC1	-0.470547	0.031742	CN4	Engineered-Cre_vs_Engineered-Flp	3.5 mo
NDUFAF8	-1.36888	0.031779	CN4	Engineered-Cre_vs_Engineered-Flp	3.5 mo
CAMK2G	1.42852	0.0321798	CN4	Engineered-Cre_vs_Engineered-Flp	3.5 mo
SRSF10	0.717927	0.0324098	CN4	Engineered-Cre_vs_Engineered-Flp	3.5 mo
SNHG15	1.45231	0.0324098	CN4	Engineered-Cre_vs_Engineered-Flp	3.5 mo
PPP2R5E	0.644395	0.0328638	CN4	Engineered-Cre_vs_Engineered-Flp	3.5 mo
LPCAT4	1.93201	0.0329062	CN4	Engineered-Cre_vs_Engineered-Flp	3.5 mo
HIVEP3	1.81605	0.0336127	CN4	Engineered-Cre_vs_Engineered-Flp	3.5 mo
FRMD4B	1.67855	0.0344944	CN4	Engineered-Cre_vs_Engineered-Flp	3.5 mo
OSBPL8	-0.886729	0.0344944	CN4	Engineered-Cre_vs_Engineered-Flp	3.5 mo
EMX2	-1.82531	0.0352578	CN4	Engineered-Cre_vs_Engineered-Flp	3.5 mo
SLC44A1	1.64272	0.0358507	CN4	Engineered-Cre_vs_Engineered-Flp	3.5 mo
CCDC85B	-1.13414	0.0358507	CN4	Engineered-Cre_vs_Engineered-Flp	3.5 mo
UBE2H	-1.16825	0.0361876	CN4	Engineered-Cre_vs_Engineered-Flp	3.5 mo
CDKL5	1.68167	0.0363839	CN4	Engineered-Cre_vs_Engineered-Flp	3.5 mo
PPIB	-0.83806	0.0369452	CN4	Engineered-Cre_vs_Engineered-Flp	3.5 mo
ASH1L	1.00573	0.0370736	CN4	Engineered-Cre_vs_Engineered-Flp	3.5 mo
VCP	0.961562	0.0395456	CN4	Engineered-Cre_vs_Engineered-Flp	3.5 mo
AC118549.1	1.33735	0.0415241	CN4	Engineered-Cre_vs_Engineered-Flp	3.5 mo
PIK3R1	-1.14333	0.0415241	CN4	Engineered-Cre_vs_Engineered-Flp	3.5 mo
EML1	1.333	0.0436144	CN4	Engineered-Cre_vs_Engineered-Flp	3.5 mo
DISP2	-1.33572	0.0455362	CN4	Engineered-Cre_vs_Engineered-Flp	3.5 mo
NDUFA4	-0.115724	0.0465323	CN4	Engineered-Cre_vs_Engineered-Flp	3.5 mo
ZNHIT6	1.65824	0.0474264	CN4	Engineered-Cre_vs_Engineered-Flp	3.5 mo
RPL12	0.519526	0.0474392	CN4	Engineered-Cre_vs_Engineered-Flp	3.5 mo
COX7A2	-0.339676	0.0474392	CN4	Engineered-Cre_vs_Engineered-Flp	3.5 mo
LINC02001	-1.35559	0.0474392	CN4	Engineered-Cre_vs_Engineered-Flp	3.5 mo
DYNC1I1	1.76127	0.0475171	CN4	Engineered-Cre_vs_Engineered-Flp	3.5 mo
EPB41L4A	2.63447	0.0477069	CN4	Engineered-Cre_vs_Engineered-Flp	3.5 mo
UBTF	-0.974104	0.0477069	CN4	Engineered-Cre_vs_Engineered-Flp	3.5 mo
ARID4B	0.860354	0.0487527	CN4	Engineered-Cre_vs_Engineered-Flp	3.5 mo
ADPRHL2	1.69262	0.0495965	CN4	Engineered-Cre_vs_Engineered-Flp	3.5 mo
TXNIP	-2.01333	0.0498482	Cycling Dorsal NEC	Engineered-Cre_vs_Engineered-Flp	3.5 mo
MARCKSL1	-0.560644	0.0498482	Cycling Dorsal NEC	Engineered-Cre_vs_Engineered-Flp	3.5 mo
TUBB2A	-0.593561	0.0498482	Cycling Dorsal NEC	Engineered-Cre_vs_Engineered-Flp	3.5 mo
RPS3A	0.583342	0.000321509	Cycling Ventral NEC	Engineered-Cre_vs_Engineered-Flp	3.5 mo
EEF1A1	0.461957	0.000527778	Cycling Ventral NEC	Engineered-Cre_vs_Engineered-Flp	3.5 mo
TLE4	-2.4995	0.0011484	Cycling Ventral NEC	Engineered-Cre_vs_Engineered-Flp	3.5 mo
EIF3L	1.17895	0.00192601	Cycling Ventral NEC	Engineered-Cre_vs_Engineered-Flp	3.5 mo
EIF1	0.6028	0.00192601	Cycling Ventral NEC	Engineered-Cre_vs_Engineered-Flp	3.5 mo
EEF2	0.80902	0.00198773	Cycling Ventral NEC	Engineered-Cre_vs_Engineered-Flp	3.5 mo
RPS15A	0.512736	0.00315368	Cycling Ventral NEC	Engineered-Cre_vs_Engineered-Flp	3.5 mo
NACA	0.433204	0.00325018	Cycling Ventral NEC	Engineered-Cre_vs_Engineered-Flp	3.5 mo
TXNIP	-2.24862	0.00325018	Cycling Ventral NEC	Engineered-Cre_vs_Engineered-Flp	3.5 mo
SRSF3	0.477121	0.00353397	Cycling Ventral NEC	Engineered-Cre_vs_Engineered-Flp	3.5 mo
NES	-1.31191	0.00353397	Cycling Ventral NEC	Engineered-Cre_vs_Engineered-Flp	3.5 mo
RPL10	0.458837	0.0044157	Cycling Ventral NEC	Engineered-Cre_vs_Engineered-Flp	3.5 mo
RPL6	0.27946	0.0044157	Cycling Ventral NEC	Engineered-Cre_vs_Engineered-Flp	3.5 mo
CRNDE	-1.40018	0.0044157	Cycling Ventral NEC	Engineered-Cre_vs_Engineered-Flp	3.5 mo
TPT1	0.458062	0.0101252	Cycling Ventral NEC	Engineered-Cre_vs_Engineered-Flp	3.5 mo
RPL9	0.649958	0.0102856	Cycling Ventral NEC	Engineered-Cre_vs_Engineered-Flp	3.5 mo
SRSF2	0.863432	0.0102856	Cycling Ventral NEC	Engineered-Cre_vs_Engineered-Flp	3.5 mo
BEX1	-1.5237	0.0102856	Cycling Ventral NEC	Engineered-Cre_vs_Engineered-Flp	3.5 mo
RPL5	0.350988	0.0109339	Cycling Ventral NEC	Engineered-Cre_vs_Engineered-Flp	3.5 mo
RPL37A	0.604193	0.0109339	Cycling Ventral NEC	Engineered-Cre_vs_Engineered-Flp	3.5 mo
CENPU	0.677126	0.0121858	Cycling Ventral NEC	Engineered-Cre_vs_Engineered-Flp	3.5 mo
RPL21	0.593682	0.0124432	Cycling Ventral NEC	Engineered-Cre_vs_Engineered-Flp	3.5 mo
RPS3	0.571506	0.0128673	Cycling Ventral NEC	Engineered-Cre_vs_Engineered-Flp	3.5 mo
RPS7	0.340189	0.0129146	Cycling Ventral NEC	Engineered-Cre_vs_Engineered-Flp	3.5 mo
RPL13	0.683888	0.0129146	Cycling Ventral NEC	Engineered-Cre_vs_Engineered-Flp	3.5 mo
SARS	1.06794	0.0152214	Cycling Ventral NEC	Engineered-Cre_vs_Engineered-Flp	3.5 mo
SRGAP3	-1.5233	0.0157099	Cycling Ventral NEC	Engineered-Cre_vs_Engineered-Flp	3.5 mo
ZFP36L1	-1.87087	0.0157099	Cycling Ventral NEC	Engineered-Cre_vs_Engineered-Flp	3.5 mo
CCDC34	-1.88648	0.0159044	Cycling Ventral NEC	Engineered-Cre_vs_Engineered-Flp	3.5 mo
RPS4X	0.473526	0.018488	Cycling Ventral NEC	Engineered-Cre_vs_Engineered-Flp	3.5 mo
C1orf61	-0.908214	0.018488	Cycling Ventral NEC	Engineered-Cre_vs_Engineered-Flp	3.5 mo
DDR1	-1.82597	0.0221209	Cycling Ventral NEC	Engineered-Cre_vs_Engineered-Flp	3.5 mo
ENHO	-1.656	0.0241429	Cycling Ventral NEC	Engineered-Cre_vs_Engineered-Flp	3.5 mo
PDAP1	-0.579966	0.027278	Cycling Ventral NEC	Engineered-Cre_vs_Engineered-Flp	3.5 mo
CCNI	0.353673	0.0279155	Cycling Ventral NEC	Engineered-Cre_vs_Engineered-Flp	3.5 mo
RPS13	0.301545	0.0288053	Cycling Ventral NEC	Engineered-Cre_vs_Engineered-Flp	3.5 mo
SELENOW	-1.11144	0.0324292	Cycling Ventral NEC	Engineered-Cre_vs_Engineered-Flp	3.5 mo
TMA7	-0.386925	0.0324292	Cycling Ventral NEC	Engineered-Cre_vs_Engineered-Flp	3.5 mo
ZFAS1	0.902941	0.0350109	Cycling Ventral NEC	Engineered-Cre_vs_Engineered-Flp	3.5 mo
RPS23	0.365123	0.0363618	Cycling Ventral NEC	Engineered-Cre_vs_Engineered-Flp	3.5 mo
SFRP1	1.85296	0.0363618	Cycling Ventral NEC	Engineered-Cre_vs_Engineered-Flp	3.5 mo
MYL6	-0.45048	0.0363618	Cycling Ventral NEC	Engineered-Cre_vs_Engineered-Flp	3.5 mo
RPL4	0.928385	0.0398626	Cycling Ventral NEC	Engineered-Cre_vs_Engineered-Flp	3.5 mo
MAPK1	-1.94047	0.0398626	Cycling Ventral NEC	Engineered-Cre_vs_Engineered-Flp	3.5 mo
RPL13A	0.638001	0.0405419	Cycling Ventral NEC	Engineered-Cre_vs_Engineered-Flp	3.5 mo
RPL5	0.642421	1.49647e-09	RG-like cells	Engineered-Cre_vs_Engineered-Flp	3.5 mo
ARF1	1.14301	6.67219e-07	RG-like cells	Engineered-Cre_vs_Engineered-Flp	3.5 mo
RPL18	0.444276	2.23368e-06	RG-like cells	Engineered-Cre_vs_Engineered-Flp	3.5 mo
GPM6B	-0.911754	2.23368e-06	RG-like cells	Engineered-Cre_vs_Engineered-Flp	3.5 mo
TTYH1	-1.28414	2.23368e-06	RG-like cells	Engineered-Cre_vs_Engineered-Flp	3.5 mo
NTRK2	-2.31364	2.23368e-06	RG-like cells	Engineered-Cre_vs_Engineered-Flp	3.5 mo
RPS8	0.575002	3.65138e-06	RG-like cells	Engineered-Cre_vs_Engineered-Flp	3.5 mo
NR2F2	-1.66879	3.77323e-06	RG-like cells	Engineered-Cre_vs_Engineered-Flp	3.5 mo
RPL11	0.443032	6.52648e-05	RG-like cells	Engineered-Cre_vs_Engineered-Flp	3.5 mo
NR2F1	-1.16048	0.000153197	RG-like cells	Engineered-Cre_vs_Engineered-Flp	3.5 mo
ABAT	-2.21887	0.000185149	RG-like cells	Engineered-Cre_vs_Engineered-Flp	3.5 mo
KDELR2	1.45267	0.000321803	RG-like cells	Engineered-Cre_vs_Engineered-Flp	3.5 mo
TUBA1A	-0.506528	0.000321803	RG-like cells	Engineered-Cre_vs_Engineered-Flp	3.5 mo
NLRP1	-1.74512	0.000321803	RG-like cells	Engineered-Cre_vs_Engineered-Flp	3.5 mo
HIST1H4C	-1.91111	0.000507288	RG-like cells	Engineered-Cre_vs_Engineered-Flp	3.5 mo
ITM2B	-0.633065	0.000839803	RG-like cells	Engineered-Cre_vs_Engineered-Flp	3.5 mo
ACBD3	1.30167	0.00105511	RG-like cells	Engineered-Cre_vs_Engineered-Flp	3.5 mo
RPL31	0.896154	0.00181127	RG-like cells	Engineered-Cre_vs_Engineered-Flp	3.5 mo
RPL22	0.479852	0.00188765	RG-like cells	Engineered-Cre_vs_Engineered-Flp	3.5 mo
LINC00461	-0.963533	0.00207897	RG-like cells	Engineered-Cre_vs_Engineered-Flp	3.5 mo
CRNDE	-1.69928	0.00264215	RG-like cells	Engineered-Cre_vs_Engineered-Flp	3.5 mo
ID4	-1.2612	0.00264635	RG-like cells	Engineered-Cre_vs_Engineered-Flp	3.5 mo
SERBP1	0.823812	0.00292271	RG-like cells	Engineered-Cre_vs_Engineered-Flp	3.5 mo
GFPT1	1.35348	0.0031306	RG-like cells	Engineered-Cre_vs_Engineered-Flp	3.5 mo
BCAN	-2.01226	0.00402862	RG-like cells	Engineered-Cre_vs_Engineered-Flp	3.5 mo
RPL39	0.57391	0.0046125	RG-like cells	Engineered-Cre_vs_Engineered-Flp	3.5 mo
EPRS	1.24894	0.0046125	RG-like cells	Engineered-Cre_vs_Engineered-Flp	3.5 mo
UBL3	-1.66577	0.0046125	RG-like cells	Engineered-Cre_vs_Engineered-Flp	3.5 mo
LHFPL6	-1.93605	0.0046125	RG-like cells	Engineered-Cre_vs_Engineered-Flp	3.5 mo
SFRP1	2.32248	0.00465565	RG-like cells	Engineered-Cre_vs_Engineered-Flp	3.5 mo
IRX5	-1.93979	0.00477723	RG-like cells	Engineered-Cre_vs_Engineered-Flp	3.5 mo
MAP2	-0.799104	0.00578946	RG-like cells	Engineered-Cre_vs_Engineered-Flp	3.5 mo
MYL6	-0.795082	0.00598642	RG-like cells	Engineered-Cre_vs_Engineered-Flp	3.5 mo
EIF3I	1.33027	0.00629746	RG-like cells	Engineered-Cre_vs_Engineered-Flp	3.5 mo
TBCA	0.877112	0.00655373	RG-like cells	Engineered-Cre_vs_Engineered-Flp	3.5 mo
RPS24	0.386484	0.0067223	RG-like cells	Engineered-Cre_vs_Engineered-Flp	3.5 mo
ITGB8	-1.44945	0.00797431	RG-like cells	Engineered-Cre_vs_Engineered-Flp	3.5 mo
JAG1	-1.71901	0.00797431	RG-like cells	Engineered-Cre_vs_Engineered-Flp	3.5 mo
SEC31A	1.53742	0.00839554	RG-like cells	Engineered-Cre_vs_Engineered-Flp	3.5 mo
CDC42	0.966019	0.00839554	RG-like cells	Engineered-Cre_vs_Engineered-Flp	3.5 mo
ZNF428	-0.995843	0.00839554	RG-like cells	Engineered-Cre_vs_Engineered-Flp	3.5 mo
C4orf48	-1.20717	0.00839554	RG-like cells	Engineered-Cre_vs_Engineered-Flp	3.5 mo
RPS13	0.380989	0.0089892	RG-like cells	Engineered-Cre_vs_Engineered-Flp	3.5 mo
RPL34	0.366169	0.0089892	RG-like cells	Engineered-Cre_vs_Engineered-Flp	3.5 mo
RPL6	0.311916	0.00913811	RG-like cells	Engineered-Cre_vs_Engineered-Flp	3.5 mo
DDR1	-1.21832	0.00913811	RG-like cells	Engineered-Cre_vs_Engineered-Flp	3.5 mo
VIM	-0.368109	0.0103084	RG-like cells	Engineered-Cre_vs_Engineered-Flp	3.5 mo
SRPRA	1.54417	0.0131322	RG-like cells	Engineered-Cre_vs_Engineered-Flp	3.5 mo
PTTG1IP	-1.4032	0.014507	RG-like cells	Engineered-Cre_vs_Engineered-Flp	3.5 mo
RPL10	0.403389	0.0158787	RG-like cells	Engineered-Cre_vs_Engineered-Flp	3.5 mo
SRP54	1.22234	0.0176297	RG-like cells	Engineered-Cre_vs_Engineered-Flp	3.5 mo
RPLP0	0.272906	0.0176297	RG-like cells	Engineered-Cre_vs_Engineered-Flp	3.5 mo
NPM1	0.451563	0.0176297	RG-like cells	Engineered-Cre_vs_Engineered-Flp	3.5 mo
QKI	-0.395374	0.0176297	RG-like cells	Engineered-Cre_vs_Engineered-Flp	3.5 mo
LRP1	-1.46594	0.0181395	RG-like cells	Engineered-Cre_vs_Engineered-Flp	3.5 mo
DPP6	-1.74259	0.0181395	RG-like cells	Engineered-Cre_vs_Engineered-Flp	3.5 mo
JUN	-0.665519	0.0183858	RG-like cells	Engineered-Cre_vs_Engineered-Flp	3.5 mo
RPS3A	0.438116	0.0202807	RG-like cells	Engineered-Cre_vs_Engineered-Flp	3.5 mo
ATXN1	-1.88411	0.0206239	RG-like cells	Engineered-Cre_vs_Engineered-Flp	3.5 mo
UTP11	1.44881	0.0213349	RG-like cells	Engineered-Cre_vs_Engineered-Flp	3.5 mo
HES4	-1.26651	0.0218315	RG-like cells	Engineered-Cre_vs_Engineered-Flp	3.5 mo
HSP90AB1	0.6196	0.022881	RG-like cells	Engineered-Cre_vs_Engineered-Flp	3.5 mo
PCSK1N	-1.01928	0.0229785	RG-like cells	Engineered-Cre_vs_Engineered-Flp	3.5 mo
C1orf61	-1.1352	0.0252972	RG-like cells	Engineered-Cre_vs_Engineered-Flp	3.5 mo
FADS1	1.47914	0.0265939	RG-like cells	Engineered-Cre_vs_Engineered-Flp	3.5 mo
LINC01551	2.84671	0.0265939	RG-like cells	Engineered-Cre_vs_Engineered-Flp	3.5 mo
YTHDC1	1.40106	0.0265939	RG-like cells	Engineered-Cre_vs_Engineered-Flp	3.5 mo
MGST3	0.969132	0.0267478	RG-like cells	Engineered-Cre_vs_Engineered-Flp	3.5 mo
SYNE2	1.60682	0.0285839	RG-like cells	Engineered-Cre_vs_Engineered-Flp	3.5 mo
ENHO	-1.55028	0.0286605	RG-like cells	Engineered-Cre_vs_Engineered-Flp	3.5 mo
RACK1	0.257133	0.034501	RG-like cells	Engineered-Cre_vs_Engineered-Flp	3.5 mo
RPS27A	0.386543	0.0377002	RG-like cells	Engineered-Cre_vs_Engineered-Flp	3.5 mo
PLEKHO1	1.51298	0.037855	RG-like cells	Engineered-Cre_vs_Engineered-Flp	3.5 mo
RGMA	-1.63516	0.0389836	RG-like cells	Engineered-Cre_vs_Engineered-Flp	3.5 mo
HIST1H1E	-1.18997	0.0406206	RG-like cells	Engineered-Cre_vs_Engineered-Flp	3.5 mo
PABPC1	0.810667	0.0407599	RG-like cells	Engineered-Cre_vs_Engineered-Flp	3.5 mo
LITAF	1.682	0.0407702	RG-like cells	Engineered-Cre_vs_Engineered-Flp	3.5 mo
NACA	0.241498	0.0440236	RG-like cells	Engineered-Cre_vs_Engineered-Flp	3.5 mo
RPL14	0.422168	0.04451	RG-like cells	Engineered-Cre_vs_Engineered-Flp	3.5 mo
TSPAN3	-1.04122	0.0454308	RG-like cells	Engineered-Cre_vs_Engineered-Flp	3.5 mo
RSL1D1	0.985888	0.0457592	RG-like cells	Engineered-Cre_vs_Engineered-Flp	3.5 mo
TUBB2A	-1.10988	0.0457592	RG-like cells	Engineered-Cre_vs_Engineered-Flp	3.5 mo
TRIM8	-1.52424	0.0477572	RG-like cells	Engineered-Cre_vs_Engineered-Flp	3.5 mo
AGTPBP1	1.5758	0.0494614	RG-like cells	Engineered-Cre_vs_Engineered-Flp	3.5 mo
SOX11	-1.78062	7.57737e-12	IN1	Engineered-Cre_vs_Engineered-Flp	3.5 mo
HSPA8	1.72193	7.31654e-11	IN1	Engineered-Cre_vs_Engineered-Flp	3.5 mo
MARCKS	-0.827402	1.86884e-09	IN1	Engineered-Cre_vs_Engineered-Flp	3.5 mo
RPL32	-0.501249	5.60646e-08	IN1	Engineered-Cre_vs_Engineered-Flp	3.5 mo
SFPQ	1.49763	6.83694e-08	IN1	Engineered-Cre_vs_Engineered-Flp	3.5 mo
JUND	-0.908561	4.17348e-07	IN1	Engineered-Cre_vs_Engineered-Flp	3.5 mo
RPL15	-0.753197	8.09017e-07	IN1	Engineered-Cre_vs_Engineered-Flp	3.5 mo
CFL1	-0.873443	1.10911e-05	IN1	Engineered-Cre_vs_Engineered-Flp	3.5 mo
FJX1	-2.46291	2.25959e-05	IN1	Engineered-Cre_vs_Engineered-Flp	3.5 mo
MT-ND1	-2.38022	2.94894e-05	IN1	Engineered-Cre_vs_Engineered-Flp	3.5 mo
MT-ND5	-2.38014	4.45518e-05	IN1	Engineered-Cre_vs_Engineered-Flp	3.5 mo
RPL4	-1.61371	5.64811e-05	IN1	Engineered-Cre_vs_Engineered-Flp	3.5 mo
DNAJA1	0.790106	8.76236e-05	IN1	Engineered-Cre_vs_Engineered-Flp	3.5 mo
TUT4	1.79396	0.00011308	IN1	Engineered-Cre_vs_Engineered-Flp	3.5 mo
RPL13	-0.541048	0.00011308	IN1	Engineered-Cre_vs_Engineered-Flp	3.5 mo
CKB	-1.67054	0.000122842	IN1	Engineered-Cre_vs_Engineered-Flp	3.5 mo
KIFAP3	1.89177	0.0001229	IN1	Engineered-Cre_vs_Engineered-Flp	3.5 mo
RPL35	-0.628784	0.0001229	IN1	Engineered-Cre_vs_Engineered-Flp	3.5 mo
SEPT7	0.935901	0.00014668	IN1	Engineered-Cre_vs_Engineered-Flp	3.5 mo
NACA	-0.618349	0.00014668	IN1	Engineered-Cre_vs_Engineered-Flp	3.5 mo
RPS18	-0.507282	0.00014668	IN1	Engineered-Cre_vs_Engineered-Flp	3.5 mo
PTMS	-0.725065	0.000157989	IN1	Engineered-Cre_vs_Engineered-Flp	3.5 mo
UBC	-0.615949	0.00016095	IN1	Engineered-Cre_vs_Engineered-Flp	3.5 mo
HMGN1	1.08112	0.000166038	IN1	Engineered-Cre_vs_Engineered-Flp	3.5 mo
RPS19	-0.898426	0.000166038	IN1	Engineered-Cre_vs_Engineered-Flp	3.5 mo
FNBP1L	0.814288	0.000199931	IN1	Engineered-Cre_vs_Engineered-Flp	3.5 mo
CRYAB	2.94674	0.000216385	IN1	Engineered-Cre_vs_Engineered-Flp	3.5 mo
HLTF	2.06924	0.000216385	IN1	Engineered-Cre_vs_Engineered-Flp	3.5 mo
RPL9	-0.656486	0.000222872	IN1	Engineered-Cre_vs_Engineered-Flp	3.5 mo
ZRANB2	2.20264	0.000238454	IN1	Engineered-Cre_vs_Engineered-Flp	3.5 mo
MEX3A	-1.81941	0.00026598	IN1	Engineered-Cre_vs_Engineered-Flp	3.5 mo
MIDN	-2.88974	0.00031036	IN1	Engineered-Cre_vs_Engineered-Flp	3.5 mo
HNRNPA0	-1.5097	0.000577551	IN1	Engineered-Cre_vs_Engineered-Flp	3.5 mo
RPL23A	-1.52279	0.000619753	IN1	Engineered-Cre_vs_Engineered-Flp	3.5 mo
FTL	0.457836	0.00067023	IN1	Engineered-Cre_vs_Engineered-Flp	3.5 mo
NDUFA4	-0.723667	0.00067023	IN1	Engineered-Cre_vs_Engineered-Flp	3.5 mo
SERINC1	-2.35571	0.00129225	IN1	Engineered-Cre_vs_Engineered-Flp	3.5 mo
RPL27	-1.1164	0.00129909	IN1	Engineered-Cre_vs_Engineered-Flp	3.5 mo
HNRNPA2B1	0.687818	0.00151266	IN1	Engineered-Cre_vs_Engineered-Flp	3.5 mo
MT-ATP6	-0.625782	0.00154368	IN1	Engineered-Cre_vs_Engineered-Flp	3.5 mo
LARS	2.16169	0.00186789	IN1	Engineered-Cre_vs_Engineered-Flp	3.5 mo
ATP1B3	-1.9558	0.00186789	IN1	Engineered-Cre_vs_Engineered-Flp	3.5 mo
TMSB4X	-1.05364	0.00202564	IN1	Engineered-Cre_vs_Engineered-Flp	3.5 mo
FABP7	-1.90149	0.00202564	IN1	Engineered-Cre_vs_Engineered-Flp	3.5 mo
USP48	1.90364	0.00206382	IN1	Engineered-Cre_vs_Engineered-Flp	3.5 mo
HSP90AB1	0.386754	0.00248219	IN1	Engineered-Cre_vs_Engineered-Flp	3.5 mo
MLLT11	0.548038	0.00248219	IN1	Engineered-Cre_vs_Engineered-Flp	3.5 mo
RPS5	-0.739836	0.00248219	IN1	Engineered-Cre_vs_Engineered-Flp	3.5 mo
NME1	-2.3486	0.00253555	IN1	Engineered-Cre_vs_Engineered-Flp	3.5 mo
FER	2.25281	0.00329147	IN1	Engineered-Cre_vs_Engineered-Flp	3.5 mo
RPL18A	-0.557525	0.00329147	IN1	Engineered-Cre_vs_Engineered-Flp	3.5 mo
RPL29	-0.39267	0.00409174	IN1	Engineered-Cre_vs_Engineered-Flp	3.5 mo
SARS	1.45243	0.00438241	IN1	Engineered-Cre_vs_Engineered-Flp	3.5 mo
CACNA2D1	2.07329	0.00479929	IN1	Engineered-Cre_vs_Engineered-Flp	3.5 mo
NR2F1	-0.739869	0.00479929	IN1	Engineered-Cre_vs_Engineered-Flp	3.5 mo
RERE	1.09972	0.0053276	IN1	Engineered-Cre_vs_Engineered-Flp	3.5 mo
LUC7L3	1.72948	0.00610478	IN1	Engineered-Cre_vs_Engineered-Flp	3.5 mo
RPS11	-0.894467	0.00610478	IN1	Engineered-Cre_vs_Engineered-Flp	3.5 mo
MIR99AHG	1.8531	0.00615135	IN1	Engineered-Cre_vs_Engineered-Flp	3.5 mo
CDK14	2.26163	0.0062952	IN1	Engineered-Cre_vs_Engineered-Flp	3.5 mo
RPL5	0.373745	0.0081526	IN1	Engineered-Cre_vs_Engineered-Flp	3.5 mo
BRD7	1.97858	0.0081526	IN1	Engineered-Cre_vs_Engineered-Flp	3.5 mo
ZMYM4	2.04665	0.00823953	IN1	Engineered-Cre_vs_Engineered-Flp	3.5 mo
RPLP0	0.594596	0.00842592	IN1	Engineered-Cre_vs_Engineered-Flp	3.5 mo
HMGB2	2.41672	0.00902402	IN1	Engineered-Cre_vs_Engineered-Flp	3.5 mo
C1orf61	-0.984725	0.0114663	IN1	Engineered-Cre_vs_Engineered-Flp	3.5 mo
MT-CO2	-0.544186	0.0115414	IN1	Engineered-Cre_vs_Engineered-Flp	3.5 mo
ATP5F1E	-0.869938	0.0123934	IN1	Engineered-Cre_vs_Engineered-Flp	3.5 mo
CFDP1	1.4774	0.0130542	IN1	Engineered-Cre_vs_Engineered-Flp	3.5 mo
SENP7	2.02586	0.0134202	IN1	Engineered-Cre_vs_Engineered-Flp	3.5 mo
SRSF5	-1.5624	0.0134202	IN1	Engineered-Cre_vs_Engineered-Flp	3.5 mo
RBBP4	1.26237	0.0143299	IN1	Engineered-Cre_vs_Engineered-Flp	3.5 mo
SHTN1	1.65888	0.0166617	IN1	Engineered-Cre_vs_Engineered-Flp	3.5 mo
RPL27A	-1.0705	0.0166617	IN1	Engineered-Cre_vs_Engineered-Flp	3.5 mo
H1FX	1.00459	0.0184626	IN1	Engineered-Cre_vs_Engineered-Flp	3.5 mo
PLCG2	-2.19338	0.021621	IN1	Engineered-Cre_vs_Engineered-Flp	3.5 mo
IER5	-2.0816	0.0240848	IN1	Engineered-Cre_vs_Engineered-Flp	3.5 mo
IRF2BPL	-2.37539	0.0240848	IN1	Engineered-Cre_vs_Engineered-Flp	3.5 mo
RPL24	-0.367618	0.0272491	IN1	Engineered-Cre_vs_Engineered-Flp	3.5 mo
DCX	-1.15411	0.0279711	IN1	Engineered-Cre_vs_Engineered-Flp	3.5 mo
EPRS	1.35007	0.0281953	IN1	Engineered-Cre_vs_Engineered-Flp	3.5 mo
ACBD6	1.26803	0.0282033	IN1	Engineered-Cre_vs_Engineered-Flp	3.5 mo
MALAT1	0.6099	0.0282033	IN1	Engineered-Cre_vs_Engineered-Flp	3.5 mo
RSRP1	2.02948	0.0282888	IN1	Engineered-Cre_vs_Engineered-Flp	3.5 mo
RPS15	-0.417467	0.0288065	IN1	Engineered-Cre_vs_Engineered-Flp	3.5 mo
CRYBG3	2.27593	0.0300011	IN1	Engineered-Cre_vs_Engineered-Flp	3.5 mo
PIBF1	2.08552	0.0306195	IN1	Engineered-Cre_vs_Engineered-Flp	3.5 mo
THSD7A	1.53068	0.0325396	IN1	Engineered-Cre_vs_Engineered-Flp	3.5 mo
CD200	1.89758	0.0376946	IN1	Engineered-Cre_vs_Engineered-Flp	3.5 mo
CPEB4	-1.84156	0.0382461	IN1	Engineered-Cre_vs_Engineered-Flp	3.5 mo
RPS29	-0.620706	0.0382461	IN1	Engineered-Cre_vs_Engineered-Flp	3.5 mo
TPT1	-0.306647	0.0396979	IN1	Engineered-Cre_vs_Engineered-Flp	3.5 mo
POU3F3	-2.42932	0.0405218	IN1	Engineered-Cre_vs_Engineered-Flp	3.5 mo
NAP1L4	1.38486	0.0405477	IN1	Engineered-Cre_vs_Engineered-Flp	3.5 mo
ACTB	0.365369	0.0405477	IN1	Engineered-Cre_vs_Engineered-Flp	3.5 mo
RNPC3	1.82695	0.0417021	IN1	Engineered-Cre_vs_Engineered-Flp	3.5 mo
DYNC1H1	-0.846343	0.0419212	IN1	Engineered-Cre_vs_Engineered-Flp	3.5 mo
KLHL23	1.48112	0.0469377	IN1	Engineered-Cre_vs_Engineered-Flp	3.5 mo
MT-ND3	-0.57536	0.0475424	IN1	Engineered-Cre_vs_Engineered-Flp	3.5 mo
CDK5R1	-1.87803	0.0475424	IN1	Engineered-Cre_vs_Engineered-Flp	3.5 mo
RIMKLB	2.07704	0.0482207	IN1	Engineered-Cre_vs_Engineered-Flp	3.5 mo
EPB41L4A-AS1	-2.35906	0.0482207	IN1	Engineered-Cre_vs_Engineered-Flp	3.5 mo
SMARCA5	1.16475	0.0492979	IN1	Engineered-Cre_vs_Engineered-Flp	3.5 mo
MT-ATP6	-2.77718	1.7095e-59	IN2	Engineered-Cre_vs_Engineered-Flp	3.5 mo
TMSB4X	-3.43418	2.72694e-52	IN2	Engineered-Cre_vs_Engineered-Flp	3.5 mo
RPS9	-3.13709	2.55227e-46	IN2	Engineered-Cre_vs_Engineered-Flp	3.5 mo
RPL15	-1.44952	2.81026e-46	IN2	Engineered-Cre_vs_Engineered-Flp	3.5 mo
PTMS	-2.33349	6.81826e-46	IN2	Engineered-Cre_vs_Engineered-Flp	3.5 mo
JUND	-1.9093	1.82894e-40	IN2	Engineered-Cre_vs_Engineered-Flp	3.5 mo
UBC	-1.57476	1.65035e-39	IN2	Engineered-Cre_vs_Engineered-Flp	3.5 mo
SOX11	-3.01773	1.97329e-39	IN2	Engineered-Cre_vs_Engineered-Flp	3.5 mo
ZRANB2	2.17266	4.94291e-38	IN2	Engineered-Cre_vs_Engineered-Flp	3.5 mo
RPL3	-1.84262	4.84631e-36	IN2	Engineered-Cre_vs_Engineered-Flp	3.5 mo
RPL13	-1.29994	7.05194e-36	IN2	Engineered-Cre_vs_Engineered-Flp	3.5 mo
MT-ND5	-2.69985	4.68619e-35	IN2	Engineered-Cre_vs_Engineered-Flp	3.5 mo
RPS19	-1.61345	8.99429e-35	IN2	Engineered-Cre_vs_Engineered-Flp	3.5 mo
RPL4	-2.68931	1.09278e-32	IN2	Engineered-Cre_vs_Engineered-Flp	3.5 mo
RPL9	-1.24897	6.63845e-31	IN2	Engineered-Cre_vs_Engineered-Flp	3.5 mo
MT-ND3	-1.76155	7.83535e-31	IN2	Engineered-Cre_vs_Engineered-Flp	3.5 mo
MARCKS	-1.16151	1.76613e-30	IN2	Engineered-Cre_vs_Engineered-Flp	3.5 mo
MT-ND4L	-3.27366	4.04421e-29	IN2	Engineered-Cre_vs_Engineered-Flp	3.5 mo
JUN	-3.5429	2.19072e-28	IN2	Engineered-Cre_vs_Engineered-Flp	3.5 mo
TUBB2B	-1.21773	4.11522e-28	IN2	Engineered-Cre_vs_Engineered-Flp	3.5 mo
RPL27A	-2.51281	5.27232e-28	IN2	Engineered-Cre_vs_Engineered-Flp	3.5 mo
CKB	-3.43418	7.26916e-28	IN2	Engineered-Cre_vs_Engineered-Flp	3.5 mo
MT-ND2	-1.49172	3.62859e-27	IN2	Engineered-Cre_vs_Engineered-Flp	3.5 mo
TUT4	1.8969	6.80648e-27	IN2	Engineered-Cre_vs_Engineered-Flp	3.5 mo
MT-ND1	-2.15274	8.589e-27	IN2	Engineered-Cre_vs_Engineered-Flp	3.5 mo
MT-CO3	-1.58343	1.75268e-26	IN2	Engineered-Cre_vs_Engineered-Flp	3.5 mo
ZFAS1	-2.88206	1.93044e-26	IN2	Engineered-Cre_vs_Engineered-Flp	3.5 mo
CFL1	-1.36229	2.19237e-26	IN2	Engineered-Cre_vs_Engineered-Flp	3.5 mo
RPS18	-1.12719	2.56212e-26	IN2	Engineered-Cre_vs_Engineered-Flp	3.5 mo
DYNC1H1	-2.33216	2.56212e-26	IN2	Engineered-Cre_vs_Engineered-Flp	3.5 mo
CRYAB	4.27077	5.78493e-26	IN2	Engineered-Cre_vs_Engineered-Flp	3.5 mo
FJX1	-3.84365	3.29093e-25	IN2	Engineered-Cre_vs_Engineered-Flp	3.5 mo
SRSF3	-3.34566	3.95463e-25	IN2	Engineered-Cre_vs_Engineered-Flp	3.5 mo
PLCG2	-3.75178	1.08908e-24	IN2	Engineered-Cre_vs_Engineered-Flp	3.5 mo
HIST1H4C	-3.4371	1.63721e-24	IN2	Engineered-Cre_vs_Engineered-Flp	3.5 mo
RPSA	-1.16228	2.61839e-24	IN2	Engineered-Cre_vs_Engineered-Flp	3.5 mo
SEPT7	1.08829	7.47769e-24	IN2	Engineered-Cre_vs_Engineered-Flp	3.5 mo
H3F3B	-0.865761	7.88364e-24	IN2	Engineered-Cre_vs_Engineered-Flp	3.5 mo
SRSF5	-2.24853	9.5381e-24	IN2	Engineered-Cre_vs_Engineered-Flp	3.5 mo
IRF2BP2	-2.79697	1.2925e-23	IN2	Engineered-Cre_vs_Engineered-Flp	3.5 mo
MEX3A	-3.0024	2.12968e-23	IN2	Engineered-Cre_vs_Engineered-Flp	3.5 mo
MT-ND4	-1.35654	2.57191e-23	IN2	Engineered-Cre_vs_Engineered-Flp	3.5 mo
RPL23A	-1.77794	2.62435e-21	IN2	Engineered-Cre_vs_Engineered-Flp	3.5 mo
EPHA5	2.30329	4.2288e-21	IN2	Engineered-Cre_vs_Engineered-Flp	3.5 mo
RPL21	-0.984611	5.41714e-21	IN2	Engineered-Cre_vs_Engineered-Flp	3.5 mo
DDX5	-1.41451	8.18739e-21	IN2	Engineered-Cre_vs_Engineered-Flp	3.5 mo
ARL4C	-2.21323	9.37669e-21	IN2	Engineered-Cre_vs_Engineered-Flp	3.5 mo
RSRP1	3.08354	1.13264e-20	IN2	Engineered-Cre_vs_Engineered-Flp	3.5 mo
MALAT1	0.79812	1.44958e-20	IN2	Engineered-Cre_vs_Engineered-Flp	3.5 mo
TOMM20	-1.65133	1.53909e-19	IN2	Engineered-Cre_vs_Engineered-Flp	3.5 mo
RTN4	-0.625727	1.97479e-19	IN2	Engineered-Cre_vs_Engineered-Flp	3.5 mo
MIDN	-3.57071	1.99762e-19	IN2	Engineered-Cre_vs_Engineered-Flp	3.5 mo
RPS5	-1.03691	6.10787e-19	IN2	Engineered-Cre_vs_Engineered-Flp	3.5 mo
HSP90AA1	-0.738609	8.60171e-19	IN2	Engineered-Cre_vs_Engineered-Flp	3.5 mo
IER5L	-3.51776	1.46588e-18	IN2	Engineered-Cre_vs_Engineered-Flp	3.5 mo
EPB41L4A-AS1	-3.2736	2.72791e-18	IN2	Engineered-Cre_vs_Engineered-Flp	3.5 mo
NCOR1	1.7665	5.00563e-18	IN2	Engineered-Cre_vs_Engineered-Flp	3.5 mo
IRF2BPL	-3.58094	5.33458e-18	IN2	Engineered-Cre_vs_Engineered-Flp	3.5 mo
HSPA8	1.33172	7.69576e-18	IN2	Engineered-Cre_vs_Engineered-Flp	3.5 mo
SF1	-2.83395	8.71041e-18	IN2	Engineered-Cre_vs_Engineered-Flp	3.5 mo
ZC3H13	-2.23413	1.68159e-17	IN2	Engineered-Cre_vs_Engineered-Flp	3.5 mo
RNPC3	2.76474	2.47791e-17	IN2	Engineered-Cre_vs_Engineered-Flp	3.5 mo
RPS6	-1.24101	2.48103e-17	IN2	Engineered-Cre_vs_Engineered-Flp	3.5 mo
CCNL2	2.46837	2.77634e-17	IN2	Engineered-Cre_vs_Engineered-Flp	3.5 mo
CADM1	-3.33346	3.23021e-17	IN2	Engineered-Cre_vs_Engineered-Flp	3.5 mo
RPL35	-0.967022	4.39824e-17	IN2	Engineered-Cre_vs_Engineered-Flp	3.5 mo
PPIA	-1.7053	4.63637e-17	IN2	Engineered-Cre_vs_Engineered-Flp	3.5 mo
HP1BP3	1.51329	4.70273e-17	IN2	Engineered-Cre_vs_Engineered-Flp	3.5 mo
SCAMP1	1.53419	7.58284e-17	IN2	Engineered-Cre_vs_Engineered-Flp	3.5 mo
RPL18A	-0.829511	7.58284e-17	IN2	Engineered-Cre_vs_Engineered-Flp	3.5 mo
RPL10A	-1.09368	1.27129e-16	IN2	Engineered-Cre_vs_Engineered-Flp	3.5 mo
C6orf48	-3.31847	1.60544e-16	IN2	Engineered-Cre_vs_Engineered-Flp	3.5 mo
TMSB10	-0.710706	2.13886e-16	IN2	Engineered-Cre_vs_Engineered-Flp	3.5 mo
BBC3	-4.05928	2.81193e-16	IN2	Engineered-Cre_vs_Engineered-Flp	3.5 mo
RPS16	-1.16082	5.88859e-16	IN2	Engineered-Cre_vs_Engineered-Flp	3.5 mo
EEF2	-1.26005	8.13159e-16	IN2	Engineered-Cre_vs_Engineered-Flp	3.5 mo
SERBP1	1.57149	1.61242e-15	IN2	Engineered-Cre_vs_Engineered-Flp	3.5 mo
NR2F2	-1.67128	2.14199e-15	IN2	Engineered-Cre_vs_Engineered-Flp	3.5 mo
KDM1A	1.9683	3.04637e-15	IN2	Engineered-Cre_vs_Engineered-Flp	3.5 mo
RPL32	-0.561021	4.35632e-15	IN2	Engineered-Cre_vs_Engineered-Flp	3.5 mo
KIFAP3	1.70655	4.49079e-15	IN2	Engineered-Cre_vs_Engineered-Flp	3.5 mo
RPS15	-0.58144	4.51999e-15	IN2	Engineered-Cre_vs_Engineered-Flp	3.5 mo
RPL24	-0.782855	4.51999e-15	IN2	Engineered-Cre_vs_Engineered-Flp	3.5 mo
RPS11	-1.12456	4.70738e-15	IN2	Engineered-Cre_vs_Engineered-Flp	3.5 mo
RPS2	-0.653554	6.67372e-15	IN2	Engineered-Cre_vs_Engineered-Flp	3.5 mo
SEC62	1.06592	9.71251e-15	IN2	Engineered-Cre_vs_Engineered-Flp	3.5 mo
USP33	2.3193	1.14021e-14	IN2	Engineered-Cre_vs_Engineered-Flp	3.5 mo
NR2F1	-1.14348	1.49554e-14	IN2	Engineered-Cre_vs_Engineered-Flp	3.5 mo
RPL27	-1.04927	1.79709e-14	IN2	Engineered-Cre_vs_Engineered-Flp	3.5 mo
PABPC1	1.44456	1.8635e-14	IN2	Engineered-Cre_vs_Engineered-Flp	3.5 mo
EIF1	-0.663912	2.15696e-14	IN2	Engineered-Cre_vs_Engineered-Flp	3.5 mo
NUDT3	-2.74497	2.31017e-14	IN2	Engineered-Cre_vs_Engineered-Flp	3.5 mo
FSCN1	-2.77726	2.43567e-14	IN2	Engineered-Cre_vs_Engineered-Flp	3.5 mo
BTG1	-1.48572	4.03103e-14	IN2	Engineered-Cre_vs_Engineered-Flp	3.5 mo
IRS2	-3.88518	4.30988e-14	IN2	Engineered-Cre_vs_Engineered-Flp	3.5 mo
CITED2	-2.28665	4.43028e-14	IN2	Engineered-Cre_vs_Engineered-Flp	3.5 mo
RPLP0	0.692516	5.07283e-14	IN2	Engineered-Cre_vs_Engineered-Flp	3.5 mo
TUBB	-0.918702	5.76832e-14	IN2	Engineered-Cre_vs_Engineered-Flp	3.5 mo
SYT11	-1.82215	7.46435e-14	IN2	Engineered-Cre_vs_Engineered-Flp	3.5 mo
PJA2	1.17578	7.62332e-14	IN2	Engineered-Cre_vs_Engineered-Flp	3.5 mo
BRD7	1.90847	7.62332e-14	IN2	Engineered-Cre_vs_Engineered-Flp	3.5 mo
EIF1B	-1.77601	8.24403e-14	IN2	Engineered-Cre_vs_Engineered-Flp	3.5 mo
ZBTB20	-2.51192	8.96918e-14	IN2	Engineered-Cre_vs_Engineered-Flp	3.5 mo
PFDN5	-1.54575	9.01511e-14	IN2	Engineered-Cre_vs_Engineered-Flp	3.5 mo
STMN1	0.676674	1.53883e-13	IN2	Engineered-Cre_vs_Engineered-Flp	3.5 mo
GNAS	-0.652356	1.81573e-13	IN2	Engineered-Cre_vs_Engineered-Flp	3.5 mo
BCL11A	-2.55554	2.43357e-13	IN2	Engineered-Cre_vs_Engineered-Flp	3.5 mo
RPS27	-0.623289	3.24258e-13	IN2	Engineered-Cre_vs_Engineered-Flp	3.5 mo
TUBA1A	-0.585932	3.5252e-13	IN2	Engineered-Cre_vs_Engineered-Flp	3.5 mo
CA8	3.14915	4.77405e-13	IN2	Engineered-Cre_vs_Engineered-Flp	3.5 mo
RPS29	-0.680352	4.77405e-13	IN2	Engineered-Cre_vs_Engineered-Flp	3.5 mo
MT-CO2	-0.950072	5.03939e-13	IN2	Engineered-Cre_vs_Engineered-Flp	3.5 mo
RBM3	-2.85045	5.03939e-13	IN2	Engineered-Cre_vs_Engineered-Flp	3.5 mo
LARS	1.80103	5.13085e-13	IN2	Engineered-Cre_vs_Engineered-Flp	3.5 mo
C9orf16	-2.38272	9.26533e-13	IN2	Engineered-Cre_vs_Engineered-Flp	3.5 mo
KTN1	2.18842	1.16721e-12	IN2	Engineered-Cre_vs_Engineered-Flp	3.5 mo
GADD45A	-3.0723	1.16721e-12	IN2	Engineered-Cre_vs_Engineered-Flp	3.5 mo
USP48	2.05935	1.31651e-12	IN2	Engineered-Cre_vs_Engineered-Flp	3.5 mo
RPL13A	-1.01359	1.62113e-12	IN2	Engineered-Cre_vs_Engineered-Flp	3.5 mo
CHCHD2	-0.965047	1.65789e-12	IN2	Engineered-Cre_vs_Engineered-Flp	3.5 mo
HLTF	1.77279	1.83502e-12	IN2	Engineered-Cre_vs_Engineered-Flp	3.5 mo
PCDH9	-2.71939	1.83502e-12	IN2	Engineered-Cre_vs_Engineered-Flp	3.5 mo
PDCD7	-2.54095	1.83502e-12	IN2	Engineered-Cre_vs_Engineered-Flp	3.5 mo
SARS	1.39051	1.89752e-12	IN2	Engineered-Cre_vs_Engineered-Flp	3.5 mo
MLLT11	0.979452	2.07702e-12	IN2	Engineered-Cre_vs_Engineered-Flp	3.5 mo
KMT2A	-1.94454	2.15882e-12	IN2	Engineered-Cre_vs_Engineered-Flp	3.5 mo
RPL5	0.57636	2.28871e-12	IN2	Engineered-Cre_vs_Engineered-Flp	3.5 mo
STMN4	-1.91178	2.36234e-12	IN2	Engineered-Cre_vs_Engineered-Flp	3.5 mo
TMOD2	1.68771	2.91538e-12	IN2	Engineered-Cre_vs_Engineered-Flp	3.5 mo
CPEB4	-2.50714	3.06103e-12	IN2	Engineered-Cre_vs_Engineered-Flp	3.5 mo
ELAVL3	-1.15838	3.60194e-12	IN2	Engineered-Cre_vs_Engineered-Flp	3.5 mo
ID2	-3.59075	3.96505e-12	IN2	Engineered-Cre_vs_Engineered-Flp	3.5 mo
DYNC1LI1	1.94803	4.06656e-12	IN2	Engineered-Cre_vs_Engineered-Flp	3.5 mo
ARID1A	-2.58404	4.85474e-12	IN2	Engineered-Cre_vs_Engineered-Flp	3.5 mo
STOX2	-2.87233	7.02545e-12	IN2	Engineered-Cre_vs_Engineered-Flp	3.5 mo
UPF2	2.26176	8.30113e-12	IN2	Engineered-Cre_vs_Engineered-Flp	3.5 mo
YARS	1.96393	8.99733e-12	IN2	Engineered-Cre_vs_Engineered-Flp	3.5 mo
NARS	1.85271	1.00903e-11	IN2	Engineered-Cre_vs_Engineered-Flp	3.5 mo
CACNA2D1	2.35668	1.13139e-11	IN2	Engineered-Cre_vs_Engineered-Flp	3.5 mo
PNISR	-1.19311	1.21454e-11	IN2	Engineered-Cre_vs_Engineered-Flp	3.5 mo
CCNL1	-2.58777	1.30374e-11	IN2	Engineered-Cre_vs_Engineered-Flp	3.5 mo
NRXN2	-2.72416	1.33026e-11	IN2	Engineered-Cre_vs_Engineered-Flp	3.5 mo
GADD45G	-3.03513	1.45729e-11	IN2	Engineered-Cre_vs_Engineered-Flp	3.5 mo
EIF4A1	-2.54453	1.56413e-11	IN2	Engineered-Cre_vs_Engineered-Flp	3.5 mo
BCLAF1	-2.11844	1.69325e-11	IN2	Engineered-Cre_vs_Engineered-Flp	3.5 mo
EIF2S2	1.31067	1.80259e-11	IN2	Engineered-Cre_vs_Engineered-Flp	3.5 mo
RPL36	-0.765537	1.80259e-11	IN2	Engineered-Cre_vs_Engineered-Flp	3.5 mo
FOS	-4.15898	1.87716e-11	IN2	Engineered-Cre_vs_Engineered-Flp	3.5 mo
DNAJC8	1.24475	2.11188e-11	IN2	Engineered-Cre_vs_Engineered-Flp	3.5 mo
MT-ATP8	-3.38594	2.81689e-11	IN2	Engineered-Cre_vs_Engineered-Flp	3.5 mo
PABPN1	-2.43589	2.81689e-11	IN2	Engineered-Cre_vs_Engineered-Flp	3.5 mo
PHF6	1.85448	2.8622e-11	IN2	Engineered-Cre_vs_Engineered-Flp	3.5 mo
POLR2J3.1	-2.75762	4.25343e-11	IN2	Engineered-Cre_vs_Engineered-Flp	3.5 mo
MT-CYB	-0.729315	4.36352e-11	IN2	Engineered-Cre_vs_Engineered-Flp	3.5 mo
PPDPF	-1.30992	5.81612e-11	IN2	Engineered-Cre_vs_Engineered-Flp	3.5 mo
RBBP6	-2.61531	5.89473e-11	IN2	Engineered-Cre_vs_Engineered-Flp	3.5 mo
BOD1L1	-1.63714	6.58933e-11	IN2	Engineered-Cre_vs_Engineered-Flp	3.5 mo
SFPQ	1.28708	8.23134e-11	IN2	Engineered-Cre_vs_Engineered-Flp	3.5 mo
AKT3	1.86769	1.01336e-10	IN2	Engineered-Cre_vs_Engineered-Flp	3.5 mo
RPS14	-0.473462	1.0356e-10	IN2	Engineered-Cre_vs_Engineered-Flp	3.5 mo
TAF7	-1.6656	1.10861e-10	IN2	Engineered-Cre_vs_Engineered-Flp	3.5 mo
PWAR6	-2.85713	1.56008e-10	IN2	Engineered-Cre_vs_Engineered-Flp	3.5 mo
DCX	-1.23406	2.28918e-10	IN2	Engineered-Cre_vs_Engineered-Flp	3.5 mo
CDK5R1	-2.02623	2.59814e-10	IN2	Engineered-Cre_vs_Engineered-Flp	3.5 mo
NUCKS1	-1.22416	2.59814e-10	IN2	Engineered-Cre_vs_Engineered-Flp	3.5 mo
ATCAY	-2.15484	2.66689e-10	IN2	Engineered-Cre_vs_Engineered-Flp	3.5 mo
HNRNPU	1.00306	2.67896e-10	IN2	Engineered-Cre_vs_Engineered-Flp	3.5 mo
BIRC2	2.1155	2.71645e-10	IN2	Engineered-Cre_vs_Engineered-Flp	3.5 mo
PCBP2	-2.26962	2.98901e-10	IN2	Engineered-Cre_vs_Engineered-Flp	3.5 mo
CIRBP	-1.15953	3.15893e-10	IN2	Engineered-Cre_vs_Engineered-Flp	3.5 mo
AC124312.1	2.32379	3.19205e-10	IN2	Engineered-Cre_vs_Engineered-Flp	3.5 mo
HERC1	-2.58665	3.19205e-10	IN2	Engineered-Cre_vs_Engineered-Flp	3.5 mo
PRRC2C	-1.23256	3.22762e-10	IN2	Engineered-Cre_vs_Engineered-Flp	3.5 mo
FIGN	-2.83144	3.4072e-10	IN2	Engineered-Cre_vs_Engineered-Flp	3.5 mo
RPL26	-0.657323	3.75449e-10	IN2	Engineered-Cre_vs_Engineered-Flp	3.5 mo
TUBA1B	-1.38533	4.20895e-10	IN2	Engineered-Cre_vs_Engineered-Flp	3.5 mo
NCAM1	-1.12373	4.23635e-10	IN2	Engineered-Cre_vs_Engineered-Flp	3.5 mo
TMEM160	-2.15402	4.26899e-10	IN2	Engineered-Cre_vs_Engineered-Flp	3.5 mo
EPRS	1.75761	4.43076e-10	IN2	Engineered-Cre_vs_Engineered-Flp	3.5 mo
LUC7L3	1.25464	4.98278e-10	IN2	Engineered-Cre_vs_Engineered-Flp	3.5 mo
MDH1	1.38868	5.09431e-10	IN2	Engineered-Cre_vs_Engineered-Flp	3.5 mo
KCNH8	2.56393	5.12801e-10	IN2	Engineered-Cre_vs_Engineered-Flp	3.5 mo
JPT1	-0.61918	5.61147e-10	IN2	Engineered-Cre_vs_Engineered-Flp	3.5 mo
MRPS5	2.1057	5.9761e-10	IN2	Engineered-Cre_vs_Engineered-Flp	3.5 mo
TRIM8	-2.26153	6.16984e-10	IN2	Engineered-Cre_vs_Engineered-Flp	3.5 mo
SRSF2	-2.53525	6.27918e-10	IN2	Engineered-Cre_vs_Engineered-Flp	3.5 mo
ACBD6	1.49683	8.09875e-10	IN2	Engineered-Cre_vs_Engineered-Flp	3.5 mo
LSAMP	-2.51727	8.36486e-10	IN2	Engineered-Cre_vs_Engineered-Flp	3.5 mo
SH2D3C	-3.04199	9.35685e-10	IN2	Engineered-Cre_vs_Engineered-Flp	3.5 mo
AGTPBP1	1.80711	9.36606e-10	IN2	Engineered-Cre_vs_Engineered-Flp	3.5 mo
SPART	2.45909	1.11616e-09	IN2	Engineered-Cre_vs_Engineered-Flp	3.5 mo
SYT4	-2.60822	1.41847e-09	IN2	Engineered-Cre_vs_Engineered-Flp	3.5 mo
NOP53	-2.63152	1.43764e-09	IN2	Engineered-Cre_vs_Engineered-Flp	3.5 mo
CELF2	-2.10899	1.45381e-09	IN2	Engineered-Cre_vs_Engineered-Flp	3.5 mo
VAV3	1.94912	1.53711e-09	IN2	Engineered-Cre_vs_Engineered-Flp	3.5 mo
JMY	-2.69928	1.58091e-09	IN2	Engineered-Cre_vs_Engineered-Flp	3.5 mo
SOBP	-2.4642	1.61776e-09	IN2	Engineered-Cre_vs_Engineered-Flp	3.5 mo
TSSC4	-2.43436	1.76101e-09	IN2	Engineered-Cre_vs_Engineered-Flp	3.5 mo
PDXDC1	1.79714	1.87523e-09	IN2	Engineered-Cre_vs_Engineered-Flp	3.5 mo
ATP5F1E	-1.09433	2.0603e-09	IN2	Engineered-Cre_vs_Engineered-Flp	3.5 mo
FRA10AC1	2.15072	2.06271e-09	IN2	Engineered-Cre_vs_Engineered-Flp	3.5 mo
UCHL1	-0.598942	2.06632e-09	IN2	Engineered-Cre_vs_Engineered-Flp	3.5 mo
SCN3B	-2.55273	2.4176e-09	IN2	Engineered-Cre_vs_Engineered-Flp	3.5 mo
ZBTB43	-2.81062	2.96873e-09	IN2	Engineered-Cre_vs_Engineered-Flp	3.5 mo
FAF2	-2.61294	3.08319e-09	IN2	Engineered-Cre_vs_Engineered-Flp	3.5 mo
ATP1A3	-2.3868	3.63661e-09	IN2	Engineered-Cre_vs_Engineered-Flp	3.5 mo
CCDC59	-2.46522	3.90128e-09	IN2	Engineered-Cre_vs_Engineered-Flp	3.5 mo
RAP1GDS1	1.97869	4.52004e-09	IN2	Engineered-Cre_vs_Engineered-Flp	3.5 mo
CAMK2D	-2.50622	4.85282e-09	IN2	Engineered-Cre_vs_Engineered-Flp	3.5 mo
MIF	-2.53442	5.35724e-09	IN2	Engineered-Cre_vs_Engineered-Flp	3.5 mo
RPL11	0.469469	5.38763e-09	IN2	Engineered-Cre_vs_Engineered-Flp	3.5 mo
PABPC4	2.27678	5.46599e-09	IN2	Engineered-Cre_vs_Engineered-Flp	3.5 mo
SORT1	2.169	5.9999e-09	IN2	Engineered-Cre_vs_Engineered-Flp	3.5 mo
TAF4B	2.45034	6.79996e-09	IN2	Engineered-Cre_vs_Engineered-Flp	3.5 mo
SUGT1	1.69086	7.55481e-09	IN2	Engineered-Cre_vs_Engineered-Flp	3.5 mo
COPB2	2.07578	7.61442e-09	IN2	Engineered-Cre_vs_Engineered-Flp	3.5 mo
DNAJA1	0.688651	8.45758e-09	IN2	Engineered-Cre_vs_Engineered-Flp	3.5 mo
CPSF6	1.3163	8.74901e-09	IN2	Engineered-Cre_vs_Engineered-Flp	3.5 mo
NBPF1	2.13321	9.35403e-09	IN2	Engineered-Cre_vs_Engineered-Flp	3.5 mo
CBX4	-2.74827	9.44845e-09	IN2	Engineered-Cre_vs_Engineered-Flp	3.5 mo
HNRNPA2B1	0.755125	9.6477e-09	IN2	Engineered-Cre_vs_Engineered-Flp	3.5 mo
MAP1B	-0.352283	9.80873e-09	IN2	Engineered-Cre_vs_Engineered-Flp	3.5 mo
CCDC88A	-1.51046	1.0651e-08	IN2	Engineered-Cre_vs_Engineered-Flp	3.5 mo
ZBTB41	1.9843	1.10288e-08	IN2	Engineered-Cre_vs_Engineered-Flp	3.5 mo
PIAS1	-2.55829	1.12249e-08	IN2	Engineered-Cre_vs_Engineered-Flp	3.5 mo
TNRC6C	-2.47552	1.17789e-08	IN2	Engineered-Cre_vs_Engineered-Flp	3.5 mo
ZNF292	-1.74673	1.17789e-08	IN2	Engineered-Cre_vs_Engineered-Flp	3.5 mo
HNRNPA0	-1.85742	1.32545e-08	IN2	Engineered-Cre_vs_Engineered-Flp	3.5 mo
HDAC2	1.76555	1.42245e-08	IN2	Engineered-Cre_vs_Engineered-Flp	3.5 mo
RPL29	-0.425429	1.44613e-08	IN2	Engineered-Cre_vs_Engineered-Flp	3.5 mo
LRRC4B	-2.51076	1.48921e-08	IN2	Engineered-Cre_vs_Engineered-Flp	3.5 mo
VAMP2	-0.491918	1.53193e-08	IN2	Engineered-Cre_vs_Engineered-Flp	3.5 mo
STIP1	1.6435	1.54174e-08	IN2	Engineered-Cre_vs_Engineered-Flp	3.5 mo
SERINC1	-1.79454	1.79091e-08	IN2	Engineered-Cre_vs_Engineered-Flp	3.5 mo
THRA	0.865739	1.81972e-08	IN2	Engineered-Cre_vs_Engineered-Flp	3.5 mo
ZMYM5	2.20099	1.98125e-08	IN2	Engineered-Cre_vs_Engineered-Flp	3.5 mo
FOXP2	1.86182	2.0238e-08	IN2	Engineered-Cre_vs_Engineered-Flp	3.5 mo
DYNLRB1	-1.60635	2.09043e-08	IN2	Engineered-Cre_vs_Engineered-Flp	3.5 mo
KPNA6	-2.43271	2.12967e-08	IN2	Engineered-Cre_vs_Engineered-Flp	3.5 mo
DDX18	1.45935	2.13772e-08	IN2	Engineered-Cre_vs_Engineered-Flp	3.5 mo
TCEA1	1.13143	2.2661e-08	IN2	Engineered-Cre_vs_Engineered-Flp	3.5 mo
NBEA	-2.43489	2.27833e-08	IN2	Engineered-Cre_vs_Engineered-Flp	3.5 mo
TSC22D2	-2.58436	2.89357e-08	IN2	Engineered-Cre_vs_Engineered-Flp	3.5 mo
NAV1	-2.28007	3.33815e-08	IN2	Engineered-Cre_vs_Engineered-Flp	3.5 mo
USP22	-1.63029	3.43472e-08	IN2	Engineered-Cre_vs_Engineered-Flp	3.5 mo
YLPM1	-2.40102	3.43472e-08	IN2	Engineered-Cre_vs_Engineered-Flp	3.5 mo
FNBP1L	0.746811	3.61598e-08	IN2	Engineered-Cre_vs_Engineered-Flp	3.5 mo
TCEAL9	-2.35366	4.25846e-08	IN2	Engineered-Cre_vs_Engineered-Flp	3.5 mo
AHDC1	-2.7424	4.35554e-08	IN2	Engineered-Cre_vs_Engineered-Flp	3.5 mo
AC245060.5	-3.05508	4.36986e-08	IN2	Engineered-Cre_vs_Engineered-Flp	3.5 mo
ID4	-2.14541	4.55638e-08	IN2	Engineered-Cre_vs_Engineered-Flp	3.5 mo
ARIH1	-2.10059	5.28113e-08	IN2	Engineered-Cre_vs_Engineered-Flp	3.5 mo
RBBP4	0.992111	6.38353e-08	IN2	Engineered-Cre_vs_Engineered-Flp	3.5 mo
THSD7A	-2.13587	6.38353e-08	IN2	Engineered-Cre_vs_Engineered-Flp	3.5 mo
MORF4L1	0.817854	6.46762e-08	IN2	Engineered-Cre_vs_Engineered-Flp	3.5 mo
TXNIP	1.57074	6.47232e-08	IN2	Engineered-Cre_vs_Engineered-Flp	3.5 mo
NASP	-2.1248	7.64394e-08	IN2	Engineered-Cre_vs_Engineered-Flp	3.5 mo
DCTN5	-2.24242	8.57155e-08	IN2	Engineered-Cre_vs_Engineered-Flp	3.5 mo
INAFM1	-2.51337	8.71059e-08	IN2	Engineered-Cre_vs_Engineered-Flp	3.5 mo
GOLGA8A	1.58071	1.08778e-07	IN2	Engineered-Cre_vs_Engineered-Flp	3.5 mo
YWHAZ	-0.850853	1.12975e-07	IN2	Engineered-Cre_vs_Engineered-Flp	3.5 mo
ZNF253	2.14672	1.25235e-07	IN2	Engineered-Cre_vs_Engineered-Flp	3.5 mo
SPAG7	-2.38697	1.25235e-07	IN2	Engineered-Cre_vs_Engineered-Flp	3.5 mo
NTRK3	-2.97796	1.26929e-07	IN2	Engineered-Cre_vs_Engineered-Flp	3.5 mo
KAT6A	-2.25379	1.27414e-07	IN2	Engineered-Cre_vs_Engineered-Flp	3.5 mo
YBX1	0.543786	1.28553e-07	IN2	Engineered-Cre_vs_Engineered-Flp	3.5 mo
HIF1A	1.68543	1.30444e-07	IN2	Engineered-Cre_vs_Engineered-Flp	3.5 mo
TAX1BP1	1.26372	1.30444e-07	IN2	Engineered-Cre_vs_Engineered-Flp	3.5 mo
SAMD4B	-2.76473	1.30444e-07	IN2	Engineered-Cre_vs_Engineered-Flp	3.5 mo
GNAQ	-2.08173	1.62032e-07	IN2	Engineered-Cre_vs_Engineered-Flp	3.5 mo
LYPD1	2.00198	1.62085e-07	IN2	Engineered-Cre_vs_Engineered-Flp	3.5 mo
SPCS3	1.62628	1.64358e-07	IN2	Engineered-Cre_vs_Engineered-Flp	3.5 mo
APLP2	-1.74823	1.72545e-07	IN2	Engineered-Cre_vs_Engineered-Flp	3.5 mo
WDR82	-2.14218	1.7302e-07	IN2	Engineered-Cre_vs_Engineered-Flp	3.5 mo
BPTF	-1.68892	1.7302e-07	IN2	Engineered-Cre_vs_Engineered-Flp	3.5 mo
NNAT	1.45757	1.81176e-07	IN2	Engineered-Cre_vs_Engineered-Flp	3.5 mo
CACYBP	0.872109	1.84734e-07	IN2	Engineered-Cre_vs_Engineered-Flp	3.5 mo
LHX1	-0.838254	1.89784e-07	IN2	Engineered-Cre_vs_Engineered-Flp	3.5 mo
MTMR4	-2.20643	1.89863e-07	IN2	Engineered-Cre_vs_Engineered-Flp	3.5 mo
UBA52	-0.677047	1.95638e-07	IN2	Engineered-Cre_vs_Engineered-Flp	3.5 mo
YWHAH	-1.04349	2.3838e-07	IN2	Engineered-Cre_vs_Engineered-Flp	3.5 mo
ARF5	-2.39312	2.47059e-07	IN2	Engineered-Cre_vs_Engineered-Flp	3.5 mo
SBK1	-1.27799	2.4729e-07	IN2	Engineered-Cre_vs_Engineered-Flp	3.5 mo
PDHA1	1.37012	2.5187e-07	IN2	Engineered-Cre_vs_Engineered-Flp	3.5 mo
PIBF1	1.86169	2.53241e-07	IN2	Engineered-Cre_vs_Engineered-Flp	3.5 mo
RHOB	-2.27132	2.58317e-07	IN2	Engineered-Cre_vs_Engineered-Flp	3.5 mo
DCTN6	-2.22328	2.70381e-07	IN2	Engineered-Cre_vs_Engineered-Flp	3.5 mo
SMARCA5	1.41297	2.70782e-07	IN2	Engineered-Cre_vs_Engineered-Flp	3.5 mo
TULP4	1.31862	2.90375e-07	IN2	Engineered-Cre_vs_Engineered-Flp	3.5 mo
HSPD1	0.590744	2.94721e-07	IN2	Engineered-Cre_vs_Engineered-Flp	3.5 mo
RPL22	0.493044	2.98394e-07	IN2	Engineered-Cre_vs_Engineered-Flp	3.5 mo
PRPF4B	1.61824	3.29393e-07	IN2	Engineered-Cre_vs_Engineered-Flp	3.5 mo
ARID1B	-1.79808	3.29393e-07	IN2	Engineered-Cre_vs_Engineered-Flp	3.5 mo
CELF1	-1.90724	3.56072e-07	IN2	Engineered-Cre_vs_Engineered-Flp	3.5 mo
UTP11	1.60734	3.56265e-07	IN2	Engineered-Cre_vs_Engineered-Flp	3.5 mo
CALM1	-0.416756	3.70947e-07	IN2	Engineered-Cre_vs_Engineered-Flp	3.5 mo
RPL23	-0.912197	3.73166e-07	IN2	Engineered-Cre_vs_Engineered-Flp	3.5 mo
TFAP2A	-1.78542	3.80227e-07	IN2	Engineered-Cre_vs_Engineered-Flp	3.5 mo
RNF169	-2.37736	4.11308e-07	IN2	Engineered-Cre_vs_Engineered-Flp	3.5 mo
VPS13C	1.99521	4.24236e-07	IN2	Engineered-Cre_vs_Engineered-Flp	3.5 mo
HSP90AB1	0.367682	4.39707e-07	IN2	Engineered-Cre_vs_Engineered-Flp	3.5 mo
CGGBP1	1.61411	4.4538e-07	IN2	Engineered-Cre_vs_Engineered-Flp	3.5 mo
BEX3	-1.25668	4.67047e-07	IN2	Engineered-Cre_vs_Engineered-Flp	3.5 mo
PCDH17	-2.98768	4.93574e-07	IN2	Engineered-Cre_vs_Engineered-Flp	3.5 mo
PRKAR2B	0.992817	5.37536e-07	IN2	Engineered-Cre_vs_Engineered-Flp	3.5 mo
GNL2	1.87334	5.4004e-07	IN2	Engineered-Cre_vs_Engineered-Flp	3.5 mo
TLK1	1.56864	5.4004e-07	IN2	Engineered-Cre_vs_Engineered-Flp	3.5 mo
APC2	-2.23546	5.7644e-07	IN2	Engineered-Cre_vs_Engineered-Flp	3.5 mo
CAPN7	1.77212	6.04293e-07	IN2	Engineered-Cre_vs_Engineered-Flp	3.5 mo
RPL37A	-0.419802	6.63877e-07	IN2	Engineered-Cre_vs_Engineered-Flp	3.5 mo
NRDC	1.31367	8.01688e-07	IN2	Engineered-Cre_vs_Engineered-Flp	3.5 mo
DYNLL2	-2.14151	8.6626e-07	IN2	Engineered-Cre_vs_Engineered-Flp	3.5 mo
WNK3	1.5508	1.07647e-06	IN2	Engineered-Cre_vs_Engineered-Flp	3.5 mo
PPIL4	1.60736	1.10785e-06	IN2	Engineered-Cre_vs_Engineered-Flp	3.5 mo
ATF4	-2.05554	1.1304e-06	IN2	Engineered-Cre_vs_Engineered-Flp	3.5 mo
NDUFA1	1.16259	1.13996e-06	IN2	Engineered-Cre_vs_Engineered-Flp	3.5 mo
RPS3	-0.387014	1.13996e-06	IN2	Engineered-Cre_vs_Engineered-Flp	3.5 mo
DCTN3	-1.43167	1.15491e-06	IN2	Engineered-Cre_vs_Engineered-Flp	3.5 mo
BTBD10	1.75784	1.16229e-06	IN2	Engineered-Cre_vs_Engineered-Flp	3.5 mo
NDUFA4	-0.64546	1.19614e-06	IN2	Engineered-Cre_vs_Engineered-Flp	3.5 mo
ZNF248	1.60114	1.21183e-06	IN2	Engineered-Cre_vs_Engineered-Flp	3.5 mo
ARID4B	-1.42857	1.22714e-06	IN2	Engineered-Cre_vs_Engineered-Flp	3.5 mo
ZNF791	-2.07164	1.24088e-06	IN2	Engineered-Cre_vs_Engineered-Flp	3.5 mo
RAB6A	-1.66987	1.33829e-06	IN2	Engineered-Cre_vs_Engineered-Flp	3.5 mo
RBFOX2	-0.734853	1.34368e-06	IN2	Engineered-Cre_vs_Engineered-Flp	3.5 mo
TCAF1	-1.8716	1.34846e-06	IN2	Engineered-Cre_vs_Engineered-Flp	3.5 mo
MED13L	-2.14292	1.40478e-06	IN2	Engineered-Cre_vs_Engineered-Flp	3.5 mo
PPP1R15A	-1.81493	1.42318e-06	IN2	Engineered-Cre_vs_Engineered-Flp	3.5 mo
PGAP1	-1.86374	1.47834e-06	IN2	Engineered-Cre_vs_Engineered-Flp	3.5 mo
TRA2B	-1.49498	1.53775e-06	IN2	Engineered-Cre_vs_Engineered-Flp	3.5 mo
CSNK1E	-1.99761	1.56522e-06	IN2	Engineered-Cre_vs_Engineered-Flp	3.5 mo
PUM3	1.59886	1.62543e-06	IN2	Engineered-Cre_vs_Engineered-Flp	3.5 mo
PPP1R14B	-1.38586	1.62543e-06	IN2	Engineered-Cre_vs_Engineered-Flp	3.5 mo
HNRNPC	-1.08903	1.63357e-06	IN2	Engineered-Cre_vs_Engineered-Flp	3.5 mo
TRNT1	2.12009	1.64099e-06	IN2	Engineered-Cre_vs_Engineered-Flp	3.5 mo
C1orf131	1.94436	1.67108e-06	IN2	Engineered-Cre_vs_Engineered-Flp	3.5 mo
CD46	1.35964	1.67161e-06	IN2	Engineered-Cre_vs_Engineered-Flp	3.5 mo
HTATSF1	1.23468	1.92469e-06	IN2	Engineered-Cre_vs_Engineered-Flp	3.5 mo
CREG1	1.8325	2.00992e-06	IN2	Engineered-Cre_vs_Engineered-Flp	3.5 mo
SMC3	-1.69552	2.04658e-06	IN2	Engineered-Cre_vs_Engineered-Flp	3.5 mo
ARL8A	0.837895	2.053e-06	IN2	Engineered-Cre_vs_Engineered-Flp	3.5 mo
ST13	1.04599	2.06138e-06	IN2	Engineered-Cre_vs_Engineered-Flp	3.5 mo
CDC73	1.8549	2.0638e-06	IN2	Engineered-Cre_vs_Engineered-Flp	3.5 mo
EIF4A2	-1.22282	2.0638e-06	IN2	Engineered-Cre_vs_Engineered-Flp	3.5 mo
C1orf61	-1.71049	2.07808e-06	IN2	Engineered-Cre_vs_Engineered-Flp	3.5 mo
WDR3	1.79064	2.0876e-06	IN2	Engineered-Cre_vs_Engineered-Flp	3.5 mo
CFAP97	1.50065	2.24773e-06	IN2	Engineered-Cre_vs_Engineered-Flp	3.5 mo
THUMPD3-AS1	1.32754	2.24773e-06	IN2	Engineered-Cre_vs_Engineered-Flp	3.5 mo
TPR	1.11343	2.29509e-06	IN2	Engineered-Cre_vs_Engineered-Flp	3.5 mo
FXR1	0.852958	2.4412e-06	IN2	Engineered-Cre_vs_Engineered-Flp	3.5 mo
FAM171B	-2.13155	2.50296e-06	IN2	Engineered-Cre_vs_Engineered-Flp	3.5 mo
RBM28	1.7186	2.51561e-06	IN2	Engineered-Cre_vs_Engineered-Flp	3.5 mo
ZNF428	-0.822306	2.52352e-06	IN2	Engineered-Cre_vs_Engineered-Flp	3.5 mo
CDK13	-1.97097	2.52352e-06	IN2	Engineered-Cre_vs_Engineered-Flp	3.5 mo
SF3B1	-1.50076	2.62963e-06	IN2	Engineered-Cre_vs_Engineered-Flp	3.5 mo
CCDC85B	-1.96319	2.75149e-06	IN2	Engineered-Cre_vs_Engineered-Flp	3.5 mo
UCHL5	1.53349	2.75904e-06	IN2	Engineered-Cre_vs_Engineered-Flp	3.5 mo
RFK	1.42574	2.80007e-06	IN2	Engineered-Cre_vs_Engineered-Flp	3.5 mo
POLR3D	1.89218	2.90939e-06	IN2	Engineered-Cre_vs_Engineered-Flp	3.5 mo
SPEN	-1.72051	2.94989e-06	IN2	Engineered-Cre_vs_Engineered-Flp	3.5 mo
MLF2	-1.43498	3.16673e-06	IN2	Engineered-Cre_vs_Engineered-Flp	3.5 mo
KLHL7	1.58962	3.18424e-06	IN2	Engineered-Cre_vs_Engineered-Flp	3.5 mo
TTYH3	-2.41862	3.22551e-06	IN2	Engineered-Cre_vs_Engineered-Flp	3.5 mo
ANKRD36	1.75846	3.56832e-06	IN2	Engineered-Cre_vs_Engineered-Flp	3.5 mo
MYO6	1.64509	3.61774e-06	IN2	Engineered-Cre_vs_Engineered-Flp	3.5 mo
PSAT1	2.20821	3.62774e-06	IN2	Engineered-Cre_vs_Engineered-Flp	3.5 mo
TBCC	-2.15273	3.69149e-06	IN2	Engineered-Cre_vs_Engineered-Flp	3.5 mo
CEP170	0.737836	4.0765e-06	IN2	Engineered-Cre_vs_Engineered-Flp	3.5 mo
FNBP4	1.3451	4.23388e-06	IN2	Engineered-Cre_vs_Engineered-Flp	3.5 mo
NDUFS5	-0.786796	4.58092e-06	IN2	Engineered-Cre_vs_Engineered-Flp	3.5 mo
EEF1B2	-0.608174	4.59983e-06	IN2	Engineered-Cre_vs_Engineered-Flp	3.5 mo
CCT8	1.02802	4.8072e-06	IN2	Engineered-Cre_vs_Engineered-Flp	3.5 mo
PDIA6	1.47455	4.81394e-06	IN2	Engineered-Cre_vs_Engineered-Flp	3.5 mo
STMN2	0.435966	4.87792e-06	IN2	Engineered-Cre_vs_Engineered-Flp	3.5 mo
C1orf43	1.46508	4.99937e-06	IN2	Engineered-Cre_vs_Engineered-Flp	3.5 mo
EIF3A	-1.72986	4.99937e-06	IN2	Engineered-Cre_vs_Engineered-Flp	3.5 mo
SDC3	-1.9191	5.38254e-06	IN2	Engineered-Cre_vs_Engineered-Flp	3.5 mo
EIF5B	0.955747	5.491e-06	IN2	Engineered-Cre_vs_Engineered-Flp	3.5 mo
KPNA4	-1.95519	5.67029e-06	IN2	Engineered-Cre_vs_Engineered-Flp	3.5 mo
CADPS	-2.09911	5.72256e-06	IN2	Engineered-Cre_vs_Engineered-Flp	3.5 mo
TNRC18	-2.5355	5.72256e-06	IN2	Engineered-Cre_vs_Engineered-Flp	3.5 mo
SAMD1	-2.05617	6.26823e-06	IN2	Engineered-Cre_vs_Engineered-Flp	3.5 mo
SYP	-1.76093	6.27158e-06	IN2	Engineered-Cre_vs_Engineered-Flp	3.5 mo
AL078639.1	-2.07889	6.39459e-06	IN2	Engineered-Cre_vs_Engineered-Flp	3.5 mo
RPL36A	1.23213	6.56108e-06	IN2	Engineered-Cre_vs_Engineered-Flp	3.5 mo
ZC2HC1A	1.10025	6.73782e-06	IN2	Engineered-Cre_vs_Engineered-Flp	3.5 mo
SYT1	-0.814618	6.75365e-06	IN2	Engineered-Cre_vs_Engineered-Flp	3.5 mo
USP42	-2.44842	6.86125e-06	IN2	Engineered-Cre_vs_Engineered-Flp	3.5 mo
CALD1	-1.96182	6.90833e-06	IN2	Engineered-Cre_vs_Engineered-Flp	3.5 mo
ZMYM4	1.51277	6.91537e-06	IN2	Engineered-Cre_vs_Engineered-Flp	3.5 mo
BASP1	-0.405606	6.91625e-06	IN2	Engineered-Cre_vs_Engineered-Flp	3.5 mo
ARHGAP21	-1.34027	7.41076e-06	IN2	Engineered-Cre_vs_Engineered-Flp	3.5 mo
CIC	-2.42295	7.81289e-06	IN2	Engineered-Cre_vs_Engineered-Flp	3.5 mo
ARPC5L	-1.93823	7.82791e-06	IN2	Engineered-Cre_vs_Engineered-Flp	3.5 mo
DUSP1	-2.41093	8.12422e-06	IN2	Engineered-Cre_vs_Engineered-Flp	3.5 mo
CLSTN1	-1.58368	8.22374e-06	IN2	Engineered-Cre_vs_Engineered-Flp	3.5 mo
TMED4	-1.84044	8.24332e-06	IN2	Engineered-Cre_vs_Engineered-Flp	3.5 mo
TSC22D1	-0.454551	8.66207e-06	IN2	Engineered-Cre_vs_Engineered-Flp	3.5 mo
RAP2B	-2.52904	8.90151e-06	IN2	Engineered-Cre_vs_Engineered-Flp	3.5 mo
DAG1	-2.49042	8.99435e-06	IN2	Engineered-Cre_vs_Engineered-Flp	3.5 mo
CANX	1.46729	9.22224e-06	IN2	Engineered-Cre_vs_Engineered-Flp	3.5 mo
TRIM27	1.61815	9.2361e-06	IN2	Engineered-Cre_vs_Engineered-Flp	3.5 mo
BSDC1	-1.89217	9.47836e-06	IN2	Engineered-Cre_vs_Engineered-Flp	3.5 mo
ADGRL3	-1.91422	9.48848e-06	IN2	Engineered-Cre_vs_Engineered-Flp	3.5 mo
AKAP8L	-1.61943	9.62574e-06	IN2	Engineered-Cre_vs_Engineered-Flp	3.5 mo
UBE2D1	1.38463	1.00632e-05	IN2	Engineered-Cre_vs_Engineered-Flp	3.5 mo
IFRD1	1.39508	1.00939e-05	IN2	Engineered-Cre_vs_Engineered-Flp	3.5 mo
XKR4	-2.19616	1.00939e-05	IN2	Engineered-Cre_vs_Engineered-Flp	3.5 mo
EPC1	-1.17157	1.06408e-05	IN2	Engineered-Cre_vs_Engineered-Flp	3.5 mo
IGSF3	-2.09442	1.07753e-05	IN2	Engineered-Cre_vs_Engineered-Flp	3.5 mo
PRDX1	1.19894	1.10688e-05	IN2	Engineered-Cre_vs_Engineered-Flp	3.5 mo
KIF3C	-2.017	1.10688e-05	IN2	Engineered-Cre_vs_Engineered-Flp	3.5 mo
SELENOS	1.26468	1.11103e-05	IN2	Engineered-Cre_vs_Engineered-Flp	3.5 mo
SHTN1	0.917895	1.11422e-05	IN2	Engineered-Cre_vs_Engineered-Flp	3.5 mo
BMPR2	-1.96693	1.16667e-05	IN2	Engineered-Cre_vs_Engineered-Flp	3.5 mo
AL391807.1	-2.04468	1.20711e-05	IN2	Engineered-Cre_vs_Engineered-Flp	3.5 mo
LZIC	1.27475	1.21164e-05	IN2	Engineered-Cre_vs_Engineered-Flp	3.5 mo
LHX1-DT	-1.73515	1.22584e-05	IN2	Engineered-Cre_vs_Engineered-Flp	3.5 mo
CCSER2	1.27446	1.22884e-05	IN2	Engineered-Cre_vs_Engineered-Flp	3.5 mo
BRSK1	-1.98383	1.33353e-05	IN2	Engineered-Cre_vs_Engineered-Flp	3.5 mo
NEDD4L	-1.80398	1.36276e-05	IN2	Engineered-Cre_vs_Engineered-Flp	3.5 mo
UNCX	-1.98691	1.37929e-05	IN2	Engineered-Cre_vs_Engineered-Flp	3.5 mo
RBM4	-2.02263	1.44035e-05	IN2	Engineered-Cre_vs_Engineered-Flp	3.5 mo
TMSB15A	-1.54157	1.44035e-05	IN2	Engineered-Cre_vs_Engineered-Flp	3.5 mo
TPT1	-0.287182	1.48022e-05	IN2	Engineered-Cre_vs_Engineered-Flp	3.5 mo
TMOD3	1.68285	1.51257e-05	IN2	Engineered-Cre_vs_Engineered-Flp	3.5 mo
WLS	1.98853	1.52223e-05	IN2	Engineered-Cre_vs_Engineered-Flp	3.5 mo
FTL	0.591049	1.5677e-05	IN2	Engineered-Cre_vs_Engineered-Flp	3.5 mo
KIAA1191	1.54187	1.60958e-05	IN2	Engineered-Cre_vs_Engineered-Flp	3.5 mo
ADAM23	1.60396	1.65373e-05	IN2	Engineered-Cre_vs_Engineered-Flp	3.5 mo
NCS1	-1.76476	1.65373e-05	IN2	Engineered-Cre_vs_Engineered-Flp	3.5 mo
TRIP11	1.72087	1.67153e-05	IN2	Engineered-Cre_vs_Engineered-Flp	3.5 mo
TTLL7	1.56456	1.69392e-05	IN2	Engineered-Cre_vs_Engineered-Flp	3.5 mo
HES6	-1.96544	1.74284e-05	IN2	Engineered-Cre_vs_Engineered-Flp	3.5 mo
RER1	1.34491	1.77691e-05	IN2	Engineered-Cre_vs_Engineered-Flp	3.5 mo
FASN	-2.40071	1.84164e-05	IN2	Engineered-Cre_vs_Engineered-Flp	3.5 mo
ENOPH1	1.51564	1.87351e-05	IN2	Engineered-Cre_vs_Engineered-Flp	3.5 mo
WNK1	-1.81959	1.92828e-05	IN2	Engineered-Cre_vs_Engineered-Flp	3.5 mo
CMPK1	1.25166	1.97434e-05	IN2	Engineered-Cre_vs_Engineered-Flp	3.5 mo
CREBBP	-1.95201	1.98007e-05	IN2	Engineered-Cre_vs_Engineered-Flp	3.5 mo
HES4	-1.30331	2.07058e-05	IN2	Engineered-Cre_vs_Engineered-Flp	3.5 mo
SAC3D1	-2.1354	2.08735e-05	IN2	Engineered-Cre_vs_Engineered-Flp	3.5 mo
KIF2A	1.15162	2.09432e-05	IN2	Engineered-Cre_vs_Engineered-Flp	3.5 mo
CTNND1	-2.07268	2.20213e-05	IN2	Engineered-Cre_vs_Engineered-Flp	3.5 mo
MEF2C	1.65708	2.27199e-05	IN2	Engineered-Cre_vs_Engineered-Flp	3.5 mo
ZEB2	-2.09588	2.29134e-05	IN2	Engineered-Cre_vs_Engineered-Flp	3.5 mo
HERC2	1.37981	2.33174e-05	IN2	Engineered-Cre_vs_Engineered-Flp	3.5 mo
RPS21	0.935679	2.36169e-05	IN2	Engineered-Cre_vs_Engineered-Flp	3.5 mo
ATPAF1	1.7123	2.40846e-05	IN2	Engineered-Cre_vs_Engineered-Flp	3.5 mo
ZNF638	0.896535	2.42272e-05	IN2	Engineered-Cre_vs_Engineered-Flp	3.5 mo
TTC1	1.3078	2.46118e-05	IN2	Engineered-Cre_vs_Engineered-Flp	3.5 mo
CCDC90B	1.3614	2.46731e-05	IN2	Engineered-Cre_vs_Engineered-Flp	3.5 mo
NCAN	-2.0271	2.50004e-05	IN2	Engineered-Cre_vs_Engineered-Flp	3.5 mo
CNBP	-1.84771	2.59117e-05	IN2	Engineered-Cre_vs_Engineered-Flp	3.5 mo
GPATCH11	1.50484	2.62214e-05	IN2	Engineered-Cre_vs_Engineered-Flp	3.5 mo
NCL	0.572929	2.81052e-05	IN2	Engineered-Cre_vs_Engineered-Flp	3.5 mo
NDUFAF8	-2.03705	2.82697e-05	IN2	Engineered-Cre_vs_Engineered-Flp	3.5 mo
CALR	-1.66313	2.82697e-05	IN2	Engineered-Cre_vs_Engineered-Flp	3.5 mo
TMA7	-0.963188	2.92459e-05	IN2	Engineered-Cre_vs_Engineered-Flp	3.5 mo
RPS23	-0.483295	2.9796e-05	IN2	Engineered-Cre_vs_Engineered-Flp	3.5 mo
ZBTB10	-2.1075	3.06016e-05	IN2	Engineered-Cre_vs_Engineered-Flp	3.5 mo
RPL14	-0.367204	3.15483e-05	IN2	Engineered-Cre_vs_Engineered-Flp	3.5 mo
IFNAR1	1.42811	3.18018e-05	IN2	Engineered-Cre_vs_Engineered-Flp	3.5 mo
DNAJB4	1.73685	3.18814e-05	IN2	Engineered-Cre_vs_Engineered-Flp	3.5 mo
EEF1A2	-1.6357	3.23003e-05	IN2	Engineered-Cre_vs_Engineered-Flp	3.5 mo
YY1	-1.42171	3.23003e-05	IN2	Engineered-Cre_vs_Engineered-Flp	3.5 mo
C11orf96	-3.41784	3.26151e-05	IN2	Engineered-Cre_vs_Engineered-Flp	3.5 mo
SDCCAG8	1.42144	3.27941e-05	IN2	Engineered-Cre_vs_Engineered-Flp	3.5 mo
NTM	1.04977	3.37345e-05	IN2	Engineered-Cre_vs_Engineered-Flp	3.5 mo
LRRN3	-1.71365	3.37345e-05	IN2	Engineered-Cre_vs_Engineered-Flp	3.5 mo
TNPO2	-2.15545	3.37626e-05	IN2	Engineered-Cre_vs_Engineered-Flp	3.5 mo
NRGN	-2.04586	3.37763e-05	IN2	Engineered-Cre_vs_Engineered-Flp	3.5 mo
SCAND1	-1.38677	3.37763e-05	IN2	Engineered-Cre_vs_Engineered-Flp	3.5 mo
ATP1B3	-1.61613	3.38334e-05	IN2	Engineered-Cre_vs_Engineered-Flp	3.5 mo
HSPH1	1.40324	3.39479e-05	IN2	Engineered-Cre_vs_Engineered-Flp	3.5 mo
DYNC1I2	0.722008	3.44827e-05	IN2	Engineered-Cre_vs_Engineered-Flp	3.5 mo
CEBPZ	1.20528	3.44827e-05	IN2	Engineered-Cre_vs_Engineered-Flp	3.5 mo
SLC22A17	-2.08022	3.47166e-05	IN2	Engineered-Cre_vs_Engineered-Flp	3.5 mo
SRSF1	1.40426	3.48346e-05	IN2	Engineered-Cre_vs_Engineered-Flp	3.5 mo
ZFYVE9	1.66182	3.53083e-05	IN2	Engineered-Cre_vs_Engineered-Flp	3.5 mo
FBXL5	1.46032	3.55929e-05	IN2	Engineered-Cre_vs_Engineered-Flp	3.5 mo
TRIM28	-1.89579	3.61224e-05	IN2	Engineered-Cre_vs_Engineered-Flp	3.5 mo
TWISTNB	-2.14288	3.65991e-05	IN2	Engineered-Cre_vs_Engineered-Flp	3.5 mo
UBA1	-2.11187	3.65991e-05	IN2	Engineered-Cre_vs_Engineered-Flp	3.5 mo
MRPL54	-2.06693	3.95416e-05	IN2	Engineered-Cre_vs_Engineered-Flp	3.5 mo
AC005261.1	-2.1622	4.21608e-05	IN2	Engineered-Cre_vs_Engineered-Flp	3.5 mo
KDM6B	-2.14263	4.23037e-05	IN2	Engineered-Cre_vs_Engineered-Flp	3.5 mo
ZFC3H1	1.54921	4.45372e-05	IN2	Engineered-Cre_vs_Engineered-Flp	3.5 mo
NKAPD1	-1.93962	4.46881e-05	IN2	Engineered-Cre_vs_Engineered-Flp	3.5 mo
PCSK1N	-0.812805	4.47274e-05	IN2	Engineered-Cre_vs_Engineered-Flp	3.5 mo
EID1	-0.602396	4.49541e-05	IN2	Engineered-Cre_vs_Engineered-Flp	3.5 mo
ARHGAP35	-1.8058	4.52954e-05	IN2	Engineered-Cre_vs_Engineered-Flp	3.5 mo
KHSRP	-1.91615	4.65812e-05	IN2	Engineered-Cre_vs_Engineered-Flp	3.5 mo
PAK2	0.846124	4.7982e-05	IN2	Engineered-Cre_vs_Engineered-Flp	3.5 mo
KCNQ1OT1	-1.4818	4.90343e-05	IN2	Engineered-Cre_vs_Engineered-Flp	3.5 mo
YWHAE	0.651959	4.93646e-05	IN2	Engineered-Cre_vs_Engineered-Flp	3.5 mo
RPS8	0.315643	4.95735e-05	IN2	Engineered-Cre_vs_Engineered-Flp	3.5 mo
RPS25	-0.510317	5.02196e-05	IN2	Engineered-Cre_vs_Engineered-Flp	3.5 mo
MARCH1	-2.04149	5.164e-05	IN2	Engineered-Cre_vs_Engineered-Flp	3.5 mo
DCAF7	-1.91662	5.1708e-05	IN2	Engineered-Cre_vs_Engineered-Flp	3.5 mo
AFF2	1.51159	5.25553e-05	IN2	Engineered-Cre_vs_Engineered-Flp	3.5 mo
TMEM178B	-1.92955	5.30191e-05	IN2	Engineered-Cre_vs_Engineered-Flp	3.5 mo
SYNC	1.46321	5.45429e-05	IN2	Engineered-Cre_vs_Engineered-Flp	3.5 mo
ATP2B1	-1.925	5.45429e-05	IN2	Engineered-Cre_vs_Engineered-Flp	3.5 mo
NME7	1.77683	5.52292e-05	IN2	Engineered-Cre_vs_Engineered-Flp	3.5 mo
ATF6B	-1.96583	5.62951e-05	IN2	Engineered-Cre_vs_Engineered-Flp	3.5 mo
NOVA1	-1.18217	5.86023e-05	IN2	Engineered-Cre_vs_Engineered-Flp	3.5 mo
POLR2B	-1.53038	5.90448e-05	IN2	Engineered-Cre_vs_Engineered-Flp	3.5 mo
WAC	-1.58115	6.00578e-05	IN2	Engineered-Cre_vs_Engineered-Flp	3.5 mo
TMEM183A	1.25117	6.05423e-05	IN2	Engineered-Cre_vs_Engineered-Flp	3.5 mo
HCFC1	-2.38529	6.05423e-05	IN2	Engineered-Cre_vs_Engineered-Flp	3.5 mo
GTF2B	1.28967	6.12766e-05	IN2	Engineered-Cre_vs_Engineered-Flp	3.5 mo
RNF24	-1.75269	6.14855e-05	IN2	Engineered-Cre_vs_Engineered-Flp	3.5 mo
NHLH2	-2.28947	6.17462e-05	IN2	Engineered-Cre_vs_Engineered-Flp	3.5 mo
CALM3	-0.896509	6.21359e-05	IN2	Engineered-Cre_vs_Engineered-Flp	3.5 mo
IER2	-2.03848	6.23995e-05	IN2	Engineered-Cre_vs_Engineered-Flp	3.5 mo
PSMA5	1.06702	6.30524e-05	IN2	Engineered-Cre_vs_Engineered-Flp	3.5 mo
SPCS2	0.996247	6.4088e-05	IN2	Engineered-Cre_vs_Engineered-Flp	3.5 mo
MAPRE2	-1.65561	6.4088e-05	IN2	Engineered-Cre_vs_Engineered-Flp	3.5 mo
RPA2	1.73232	6.47935e-05	IN2	Engineered-Cre_vs_Engineered-Flp	3.5 mo
ZFAND5	-1.43051	6.47935e-05	IN2	Engineered-Cre_vs_Engineered-Flp	3.5 mo
FAF1	1.56042	6.63099e-05	IN2	Engineered-Cre_vs_Engineered-Flp	3.5 mo
VEGFA	-2.08835	6.79717e-05	IN2	Engineered-Cre_vs_Engineered-Flp	3.5 mo
FOXO3	-2.03307	6.94742e-05	IN2	Engineered-Cre_vs_Engineered-Flp	3.5 mo
TRPC4AP	-2.02671	7.37316e-05	IN2	Engineered-Cre_vs_Engineered-Flp	3.5 mo
LENG8	-1.86532	7.67846e-05	IN2	Engineered-Cre_vs_Engineered-Flp	3.5 mo
RPL28	-0.338465	7.8282e-05	IN2	Engineered-Cre_vs_Engineered-Flp	3.5 mo
ZNF737	1.58066	7.93535e-05	IN2	Engineered-Cre_vs_Engineered-Flp	3.5 mo
ELAVL4	-1.90492	8.03856e-05	IN2	Engineered-Cre_vs_Engineered-Flp	3.5 mo
ZMAT2	-1.84596	8.03856e-05	IN2	Engineered-Cre_vs_Engineered-Flp	3.5 mo
IDS	-1.26933	8.18841e-05	IN2	Engineered-Cre_vs_Engineered-Flp	3.5 mo
TAOK1	-1.77055	8.21303e-05	IN2	Engineered-Cre_vs_Engineered-Flp	3.5 mo
KLHL24	-1.78159	8.21431e-05	IN2	Engineered-Cre_vs_Engineered-Flp	3.5 mo
SRPRA	1.62644	8.21562e-05	IN2	Engineered-Cre_vs_Engineered-Flp	3.5 mo
EIF3L	-1.41617	8.33476e-05	IN2	Engineered-Cre_vs_Engineered-Flp	3.5 mo
ARRDC3	-1.67612	8.3803e-05	IN2	Engineered-Cre_vs_Engineered-Flp	3.5 mo
LPGAT1	1.49577	8.77526e-05	IN2	Engineered-Cre_vs_Engineered-Flp	3.5 mo
NOVA2	-1.75783	8.8303e-05	IN2	Engineered-Cre_vs_Engineered-Flp	3.5 mo
RIPOR2	-1.74208	8.90372e-05	IN2	Engineered-Cre_vs_Engineered-Flp	3.5 mo
MGST3	0.838193	9.82931e-05	IN2	Engineered-Cre_vs_Engineered-Flp	3.5 mo
HDGF	1.24515	9.97431e-05	IN2	Engineered-Cre_vs_Engineered-Flp	3.5 mo
POLR2H	-1.8521	9.97431e-05	IN2	Engineered-Cre_vs_Engineered-Flp	3.5 mo
SF3B5	-1.66527	9.97431e-05	IN2	Engineered-Cre_vs_Engineered-Flp	3.5 mo
ARHGAP33	-2.08655	0.000100772	IN2	Engineered-Cre_vs_Engineered-Flp	3.5 mo
RPAP3	1.51958	0.000103944	IN2	Engineered-Cre_vs_Engineered-Flp	3.5 mo
MFHAS1	-2.24926	0.000103944	IN2	Engineered-Cre_vs_Engineered-Flp	3.5 mo
RBM39	-1.4267	0.000104173	IN2	Engineered-Cre_vs_Engineered-Flp	3.5 mo
ADH5	1.35027	0.000104529	IN2	Engineered-Cre_vs_Engineered-Flp	3.5 mo
KIAA2026	-1.56552	0.000104886	IN2	Engineered-Cre_vs_Engineered-Flp	3.5 mo
DPP6	-1.89947	0.000107253	IN2	Engineered-Cre_vs_Engineered-Flp	3.5 mo
SLC39A7	-1.77506	0.000108489	IN2	Engineered-Cre_vs_Engineered-Flp	3.5 mo
KIDINS220	-0.722222	0.000109232	IN2	Engineered-Cre_vs_Engineered-Flp	3.5 mo
SLU7	-1.87869	0.000109232	IN2	Engineered-Cre_vs_Engineered-Flp	3.5 mo
POU2F1	-1.77203	0.000109474	IN2	Engineered-Cre_vs_Engineered-Flp	3.5 mo
ANKRD36B	1.52291	0.000110291	IN2	Engineered-Cre_vs_Engineered-Flp	3.5 mo
SNX2	1.33215	0.00011183	IN2	Engineered-Cre_vs_Engineered-Flp	3.5 mo
CDK11B	1.40299	0.000111988	IN2	Engineered-Cre_vs_Engineered-Flp	3.5 mo
CCDC144NL-AS1	-1.92109	0.000113141	IN2	Engineered-Cre_vs_Engineered-Flp	3.5 mo
R3HDM2	0.996401	0.000114305	IN2	Engineered-Cre_vs_Engineered-Flp	3.5 mo
VGF	-2.11613	0.000115204	IN2	Engineered-Cre_vs_Engineered-Flp	3.5 mo
EXOC6B	1.26423	0.000115322	IN2	Engineered-Cre_vs_Engineered-Flp	3.5 mo
CHD2	-1.6937	0.000116322	IN2	Engineered-Cre_vs_Engineered-Flp	3.5 mo
SF3A2	-1.90846	0.000119273	IN2	Engineered-Cre_vs_Engineered-Flp	3.5 mo
ZMIZ1	-1.84705	0.000121272	IN2	Engineered-Cre_vs_Engineered-Flp	3.5 mo
RERE	0.678015	0.000122714	IN2	Engineered-Cre_vs_Engineered-Flp	3.5 mo
MSMO1	1.34386	0.000123086	IN2	Engineered-Cre_vs_Engineered-Flp	3.5 mo
HMGCS1	1.51863	0.000125197	IN2	Engineered-Cre_vs_Engineered-Flp	3.5 mo
ADGRL1	-1.75553	0.00012618	IN2	Engineered-Cre_vs_Engineered-Flp	3.5 mo
GRIN2B	-1.87397	0.000126311	IN2	Engineered-Cre_vs_Engineered-Flp	3.5 mo
ATAD1	1.19584	0.000129608	IN2	Engineered-Cre_vs_Engineered-Flp	3.5 mo
HERPUD1	1.29818	0.000130416	IN2	Engineered-Cre_vs_Engineered-Flp	3.5 mo
NME1	-1.55585	0.000135909	IN2	Engineered-Cre_vs_Engineered-Flp	3.5 mo
ATP6V0B	0.812778	0.000135996	IN2	Engineered-Cre_vs_Engineered-Flp	3.5 mo
NUFIP2	-1.77643	0.000136029	IN2	Engineered-Cre_vs_Engineered-Flp	3.5 mo
CAP1	0.968817	0.000136966	IN2	Engineered-Cre_vs_Engineered-Flp	3.5 mo
RPL35A	-0.403368	0.000136966	IN2	Engineered-Cre_vs_Engineered-Flp	3.5 mo
PDE4DIP	0.997248	0.000137109	IN2	Engineered-Cre_vs_Engineered-Flp	3.5 mo
FKBP1A	1.17687	0.000139121	IN2	Engineered-Cre_vs_Engineered-Flp	3.5 mo
ANKRD11	-0.829943	0.000139802	IN2	Engineered-Cre_vs_Engineered-Flp	3.5 mo
LSM3	-1.57864	0.000139802	IN2	Engineered-Cre_vs_Engineered-Flp	3.5 mo
ADSS	1.33476	0.00014129	IN2	Engineered-Cre_vs_Engineered-Flp	3.5 mo
PNN	-0.861456	0.000141609	IN2	Engineered-Cre_vs_Engineered-Flp	3.5 mo
FSD1L	1.38837	0.000141703	IN2	Engineered-Cre_vs_Engineered-Flp	3.5 mo
ARPC5	0.673644	0.000141797	IN2	Engineered-Cre_vs_Engineered-Flp	3.5 mo
ENSA	1.06775	0.000142739	IN2	Engineered-Cre_vs_Engineered-Flp	3.5 mo
TRIR	-1.28074	0.000143517	IN2	Engineered-Cre_vs_Engineered-Flp	3.5 mo
MEX3B	-1.99621	0.000143727	IN2	Engineered-Cre_vs_Engineered-Flp	3.5 mo
ENPP5	1.8627	0.000152025	IN2	Engineered-Cre_vs_Engineered-Flp	3.5 mo
KLF7	-1.72185	0.000157016	IN2	Engineered-Cre_vs_Engineered-Flp	3.5 mo
ANK2	-1.26054	0.000162163	IN2	Engineered-Cre_vs_Engineered-Flp	3.5 mo
EIF3F	-0.917482	0.000162914	IN2	Engineered-Cre_vs_Engineered-Flp	3.5 mo
RTRAF	1.11901	0.000171369	IN2	Engineered-Cre_vs_Engineered-Flp	3.5 mo
ZBTB38	-1.82995	0.000171369	IN2	Engineered-Cre_vs_Engineered-Flp	3.5 mo
MXD1	-2.22627	0.000172772	IN2	Engineered-Cre_vs_Engineered-Flp	3.5 mo
HPF1	1.05724	0.000174442	IN2	Engineered-Cre_vs_Engineered-Flp	3.5 mo
PRRC2A	-1.88086	0.000174442	IN2	Engineered-Cre_vs_Engineered-Flp	3.5 mo
SFSWAP	-1.77102	0.000176146	IN2	Engineered-Cre_vs_Engineered-Flp	3.5 mo
HMGN1	0.554577	0.000178287	IN2	Engineered-Cre_vs_Engineered-Flp	3.5 mo
SNAPC3	1.67149	0.000183739	IN2	Engineered-Cre_vs_Engineered-Flp	3.5 mo
ATP5PB	1.13898	0.000187653	IN2	Engineered-Cre_vs_Engineered-Flp	3.5 mo
ANGEL2	1.49633	0.000189927	IN2	Engineered-Cre_vs_Engineered-Flp	3.5 mo
EZH1	1.5278	0.000190189	IN2	Engineered-Cre_vs_Engineered-Flp	3.5 mo
CSNK1A1	-1.13007	0.000190189	IN2	Engineered-Cre_vs_Engineered-Flp	3.5 mo
ST8SIA2	-1.94068	0.000193931	IN2	Engineered-Cre_vs_Engineered-Flp	3.5 mo
ZNF181	1.91672	0.000194141	IN2	Engineered-Cre_vs_Engineered-Flp	3.5 mo
SLC2A3	-2.18466	0.000200841	IN2	Engineered-Cre_vs_Engineered-Flp	3.5 mo
SUCLA2	1.2552	0.000200947	IN2	Engineered-Cre_vs_Engineered-Flp	3.5 mo
TRMT11	1.58433	0.000200947	IN2	Engineered-Cre_vs_Engineered-Flp	3.5 mo
AZIN1	1.14552	0.000200947	IN2	Engineered-Cre_vs_Engineered-Flp	3.5 mo
DOCK7	1.29951	0.000202349	IN2	Engineered-Cre_vs_Engineered-Flp	3.5 mo
HNRNPDL	0.56966	0.000202412	IN2	Engineered-Cre_vs_Engineered-Flp	3.5 mo
CLSTN3	-1.90367	0.000205326	IN2	Engineered-Cre_vs_Engineered-Flp	3.5 mo
NACA	-0.478439	0.000205326	IN2	Engineered-Cre_vs_Engineered-Flp	3.5 mo
SSFA2	1.69605	0.000206597	IN2	Engineered-Cre_vs_Engineered-Flp	3.5 mo
PPP4R3B	1.2788	0.000211458	IN2	Engineered-Cre_vs_Engineered-Flp	3.5 mo
ATP6V1G2	-1.67455	0.000211458	IN2	Engineered-Cre_vs_Engineered-Flp	3.5 mo
SEMA6A	-1.94878	0.000220779	IN2	Engineered-Cre_vs_Engineered-Flp	3.5 mo
BRK1	-1.36691	0.00022501	IN2	Engineered-Cre_vs_Engineered-Flp	3.5 mo
APLP1	-1.41472	0.000225346	IN2	Engineered-Cre_vs_Engineered-Flp	3.5 mo
FKBP8	-1.58215	0.000226649	IN2	Engineered-Cre_vs_Engineered-Flp	3.5 mo
NUDC	0.645888	0.000233782	IN2	Engineered-Cre_vs_Engineered-Flp	3.5 mo
ZNF667-AS1	-1.58305	0.000242816	IN2	Engineered-Cre_vs_Engineered-Flp	3.5 mo
MKL2	1.55735	0.000247642	IN2	Engineered-Cre_vs_Engineered-Flp	3.5 mo
FAM98A	1.79767	0.00026362	IN2	Engineered-Cre_vs_Engineered-Flp	3.5 mo
PRPF3	1.48742	0.000264215	IN2	Engineered-Cre_vs_Engineered-Flp	3.5 mo
PNRC1	-1.52663	0.000265938	IN2	Engineered-Cre_vs_Engineered-Flp	3.5 mo
PTPRA	1.12202	0.000266334	IN2	Engineered-Cre_vs_Engineered-Flp	3.5 mo
ACBD5	1.43007	0.000270562	IN2	Engineered-Cre_vs_Engineered-Flp	3.5 mo
SNAPIN	1.62595	0.000277833	IN2	Engineered-Cre_vs_Engineered-Flp	3.5 mo
EDF1	-0.841798	0.000278033	IN2	Engineered-Cre_vs_Engineered-Flp	3.5 mo
KRIT1	1.50538	0.000282547	IN2	Engineered-Cre_vs_Engineered-Flp	3.5 mo
ATN1	-1.58865	0.000304143	IN2	Engineered-Cre_vs_Engineered-Flp	3.5 mo
ETFB	-0.852978	0.000304581	IN2	Engineered-Cre_vs_Engineered-Flp	3.5 mo
PRRT2	-1.60456	0.000304581	IN2	Engineered-Cre_vs_Engineered-Flp	3.5 mo
ERH	-1.06808	0.000305035	IN2	Engineered-Cre_vs_Engineered-Flp	3.5 mo
SV2A	-1.56144	0.000305607	IN2	Engineered-Cre_vs_Engineered-Flp	3.5 mo
TUBB4A	-2.11958	0.000306533	IN2	Engineered-Cre_vs_Engineered-Flp	3.5 mo
ATXN2L	-1.45154	0.000309351	IN2	Engineered-Cre_vs_Engineered-Flp	3.5 mo
PKN2	1.06426	0.000311122	IN2	Engineered-Cre_vs_Engineered-Flp	3.5 mo
CCAR1	-1.75799	0.000311707	IN2	Engineered-Cre_vs_Engineered-Flp	3.5 mo
[truncated: 6,095 more rows]
