# Supplementary material for: Schizophrenia-associated NRXN1 deletions induce developmental-timing- and cell-type-specific vulnerabilities in human brain organoids
Source: Nat Commun. 2023 Jun 24;14:3770. doi: 10.1038/s41467-023-39420-6 (PMC10290702; doi:10.1038/s41467-023-39420-6)
Supplement: Supplementary file 6 — Supplementary Data 4 [file 41467_2023_39420_MOESM6_ESM.xlsx]

## Sheet: oRG
Category	ID	Name	Source	p-value	q-value Bonferroni	q-value FDR B&H	q-value FDR B&Y	Hit Count in Query List	Hit Count in Genome	Hit in Query List
Pathway	1269649	Gene Expression	BioSystems: REACTOME	2.04e-07	0.000346	0.000115	0.000924	56	1834	CDKN1A,ZNF138,MAGOH,ARID4B,SAP18,SMNDC1,PSMA3,PSMA7,PSMB1,HNRNPM,PSMC1,SRP19,SEC11C,SRSF11,PSMD7,PSMD11,SSR2,SSR3,TNFRSF10B,MDM2,MDM4,GADD45A,HNRNPC,DDX5,DDX6,RRAGC,TXNRD1,UBE2D3,AGO3,ZFP36L1,CNOT7,SF3A3,HNRNPA0,SEC61B,DEK,NOTCH1,NPM1,SRSF2,SRSF3,SRSF5,NEDD4L,TRIAP1,SPCS1,RRM2B,POLR2B,PPA1,KRR1,PDCD7,DIS3,NR2F1,CCNG1,SRRT,EEF2,MED4,EIF5,BBC3
GO: Biological Process	GO:0060322	head development		1.04e-10	5.01e-07	5.01e-07	4.54e-06	51	1420	CHL1,SOX3,NES,PPP1R12A,PSMB1,ZFAND5,HMGCS1,DBI,C12orf57,WLS,MEIS2,FABP7,ACSL3,FZD8,BPTF,LHX2,NRXN1,DRAXIN,BASP1,PTPRZ1,GLI3,JAG1,SYNE2,PCSK1N,DCLK2,PLP1,CRISPLD1,FOXG1,NOTCH1,SFPQ,SFRP1,CALM1,PHLDA1,NTRK2,ARX,BCAN,RFX4,SPECC1,SLC1A2,NR2F1,CNBP,CCNG1,OTX1,EFNB2,CST3,ANKRD11,DYNLL1,EMX2,PBX3,BBC3,PCDH9
GO: Biological Process	GO:0007417	central nervous system development		1.52e-07	0.000729	0.000122	0.0011	51	1766	CHL1,SOX3,NES,PPP1R12A,SPTBN1,PSMB1,PSMD7,HMGCS1,DBI,C12orf57,WLS,MEIS2,FABP7,ACSL3,FZD8,BPTF,LHX2,PTPRA,NRXN1,CLU,DRAXIN,BASP1,PTPRZ1,GLI3,SYNE2,PCSK1N,DCLK2,PLP1,FOXG1,NOTCH1,SFPQ,SFRP1,CALM1,PHLDA1,NTRK2,ARX,BCAN,RFX4,SLC1A2,NR2F1,CCNG1,OTX1,EFNB2,PLPP3,CST3,DYNLL1,C9orf72,EMX2,PBX3,BBC3,PCDH9
GO: Biological Process	GO:0043067	regulation of programmed cell death		2.7e-06	0.0129	0.000869	0.00787	51	1944	CHL1,CDKN1A,NES,SAP18,BEX1,NACA,TCIM,PHLDA3,TNFRSF10B,PPP1R15A,MDM2,MDM4,TRIM24,GADD45A,DDT,MTRNR2L1,ZFP36L1,CLU,DRAXIN,PTPRZ1,NFE2L2,GLI3,BTG1,ZFAND6,BEX2,PHIP,NOTCH1,NPM1,SFPQ,SFRP1,CALM1,PHLDA1,TRIAP1,NTRK2,RRM2B,ARL6IP5,EGLN1,PDCD7,AKAP12,CCND2,CCNG1,TXNIP,ZMAT3,PPP1R10,CCN1,TJP1,CST3,BBC3,MTDH,HYAL2,SON
GO: Biological Process	GO:0042981	regulation of apoptotic process		3.11e-06	0.0149	0.000933	0.00845	50	1899	CHL1,CDKN1A,NES,SAP18,BEX1,NACA,TCIM,PHLDA3,TNFRSF10B,PPP1R15A,MDM2,MDM4,TRIM24,GADD45A,DDT,MTRNR2L1,ZFP36L1,CLU,DRAXIN,PTPRZ1,NFE2L2,GLI3,BTG1,ZFAND6,BEX2,PHIP,NOTCH1,NPM1,SFPQ,SFRP1,CALM1,PHLDA1,TRIAP1,NTRK2,RRM2B,ARL6IP5,EGLN1,PDCD7,AKAP12,CCND2,CCNG1,TXNIP,ZMAT3,PPP1R10,CCN1,TJP1,BBC3,MTDH,HYAL2,SON
GO: Biological Process	GO:0009628	response to abiotic stimulus		1.25e-06	0.006	0.000545	0.00494	49	1786	CDKN1A,NES,MAP1B,TCIM,ETV1,IER5,HMGCS1,TNFRSF10B,PPP1R15A,MDM2,MDM4,ALKBH5,GADD45A,IKBIP,MEIS2,DDX6,TXNRD1,LHX2,NRXN1,ZFP36L1,CLU,PTPRZ1,NFE2L2,PCSK1N,DCLK2,NOTCH1,VCAM1,AGTRAP,NPM1,SFRP1,NEDD4L,TNC,TRIAP1,RBM3,NTRK2,EGLN1,NSMCE3,SLC1A2,SLC1A3,AKAP12,CCND2,CCNG1,TXNIP,IGFBP2,TJP1,CST3,BBC3,HYAL2,ATP5F1B
GO: Biological Process	GO:1903508	positive regulation of nucleic acid-templated transcription		3.24e-05	0.155	0.00451	0.0409	47	1900	MAFG,SOX3,ARID4B,BEX1,PPP1R12A,NACA,ETV1,NPAS3,IER5,PPP1R15A,TRIM24,MEIS2,DDX5,WAC,BPTF,LHX2,KMT2C,NFE2L2,GLI3,JAG1,CNOT7,BEX2,DEK,PHIP,NOTCH1,MIR9-1HG,NPM1,PITHD1,SFPQ,SFRP1,AKIRIN1,TRIAP1,EGLN1,RFX4,AKAP8L,NR2F1,IER2,RLF,CNBP,OTX1,MED4,CCN1,CD81,PBX3,MTDH,HYAL2,ZNF292
GO: Biological Process	GO:0045893	positive regulation of DNA-templated transcription		3.24e-05	0.155	0.00451	0.0409	47	1900	MAFG,SOX3,ARID4B,BEX1,PPP1R12A,NACA,ETV1,NPAS3,IER5,PPP1R15A,TRIM24,MEIS2,DDX5,WAC,BPTF,LHX2,KMT2C,NFE2L2,GLI3,JAG1,CNOT7,BEX2,DEK,PHIP,NOTCH1,MIR9-1HG,NPM1,PITHD1,SFPQ,SFRP1,AKIRIN1,TRIAP1,EGLN1,RFX4,AKAP8L,NR2F1,IER2,RLF,CNBP,OTX1,MED4,CCN1,CD81,PBX3,MTDH,HYAL2,ZNF292
GO: Biological Process	GO:1902680	positive regulation of RNA biosynthetic process		3.5e-05	0.168	0.00467	0.0423	47	1906	MAFG,SOX3,ARID4B,BEX1,PPP1R12A,NACA,ETV1,NPAS3,IER5,PPP1R15A,TRIM24,MEIS2,DDX5,WAC,BPTF,LHX2,KMT2C,NFE2L2,GLI3,JAG1,CNOT7,BEX2,DEK,PHIP,NOTCH1,MIR9-1HG,NPM1,PITHD1,SFPQ,SFRP1,AKIRIN1,TRIAP1,EGLN1,RFX4,AKAP8L,NR2F1,IER2,RLF,CNBP,OTX1,MED4,CCN1,CD81,PBX3,MTDH,HYAL2,ZNF292
GO: Biological Process	GO:0007420	brain development		1.51e-08	7.23e-05	1.81e-05	0.000164	45	1349	CHL1,SOX3,NES,PPP1R12A,PSMB1,HMGCS1,DBI,C12orf57,WLS,MEIS2,FABP7,ACSL3,FZD8,BPTF,LHX2,NRXN1,DRAXIN,BASP1,PTPRZ1,GLI3,SYNE2,PCSK1N,DCLK2,PLP1,FOXG1,NOTCH1,SFPQ,SFRP1,CALM1,PHLDA1,NTRK2,ARX,BCAN,RFX4,SLC1A2,NR2F1,CCNG1,OTX1,EFNB2,CST3,DYNLL1,EMX2,PBX3,BBC3,PCDH9
GO: Biological Process	GO:0048666	neuron development		5.85e-06	0.0281	0.00136	0.0123	45	1670	CHL1,BOC,IRX5,MAP1B,PPP1R12A,ETV1,C12orf57,MDM2,LHX2,METRN,NRXN1,CLU,DRAXIN,PTPRZ1,NFE2L2,GLI3,DGUOK,JAG1,COBL,DCLK2,BEX2,PLP1,FOXG1,NOTCH1,JAM3,COL4A6,GPM6B,SFPQ,SFRP1,NEDD4L,TNC,FAT3,NTRK2,ARX,BCAN,SLC1A3,NR2F1,EFNB2,CSPG5,ENAH,C9orf72,EMX2,PBX3,PALLD,NOS1AP
GO: Biological Process	GO:0031327	negative regulation of cellular biosynthetic process		0.000221	1	0.0131	0.119	45	1942	MAFG,CDKN1A,SOX3,ZBTB20,ARID4B,SAP18,NACA,DACH1,DBI,PPP1R15A,MDM2,MDM4,TRIM24,PTGFRN,GADD45A,HNRNPC,MEIS2,DDX5,DDX6,BPTF,UBE2D3,AGO3,ZFP36L1,BASP1,GLI3,CNOT7,ITM2B,YTHDF2,FOXG1,NOTCH1,CUL3,SFPQ,SFRP1,SRSF2,ARX,CXXC5,NSMCE3,DIS3,NR2F1,CNBP,TXNIP,KHDRBS1,H1-4,DYNLL1,MTDH
GO: Biological Process	GO:0045184	establishment of protein localization		0.000231	1	0.0133	0.121	45	1946	CDKN1A,EMC6,AHCYL1,GRIPAP1,SPTBN1,NACA,HNRNPM,SRP19,TOMM20,SSR2,SSR3,MDM2,WLS,DDX5,ACSL3,AP2S1,UBE2D3,FAF2,NRXN1,CLU,TBC1D1,GLI3,ZFAND6,SEC61B,PHIP,NOTCH1,KPNA3,NPM1,GPM6B,SFRP1,CALM1,SPCS1,CAMLG,ARL6IP5,KTN1,NDFIP1,TXNIP,ZMAT3,PPP1R10,CCT6A,GUK1,CD81,DYNLL1,BBC3,HYAL2
GO: Biological Process	GO:0009890	negative regulation of biosynthetic process		0.000386	1	0.0195	0.177	45	1992	MAFG,CDKN1A,SOX3,ZBTB20,ARID4B,SAP18,NACA,DACH1,DBI,PPP1R15A,MDM2,MDM4,TRIM24,PTGFRN,GADD45A,HNRNPC,MEIS2,DDX5,DDX6,BPTF,UBE2D3,AGO3,ZFP36L1,BASP1,GLI3,CNOT7,ITM2B,YTHDF2,FOXG1,NOTCH1,CUL3,SFPQ,SFRP1,SRSF2,ARX,CXXC5,NSMCE3,DIS3,NR2F1,CNBP,TXNIP,KHDRBS1,H1-4,DYNLL1,MTDH
GO: Biological Process	GO:0009057	macromolecule catabolic process		2.72e-06	0.013	0.000869	0.00787	44	1569	MAGOH,PSMA3,PSMA7,PSMB1,HNRNPM,PSMC1,PSMD7,PSMD11,MDM2,MDM4,TRIM24,ALKBH5,HNRNPC,DDX5,WAC,TRIR,UBE2D3,FAF2,AGO3,ZFP36L1,CLU,NFE2L2,CNOT7,HNRNPA0,SEC61B,GID8,QKI,YTHDF2,NOTCH1,CUL3,NPM1,PITHD1,NEDD4L,RBBP6,CAMLG,EGLN1,FBXL15,USP46,PDCD7,DIS3,NDFIP1,CST3,CD81,HYAL2
GO: Biological Process	GO:0046907	intracellular transport		9.1e-05	0.437	0.0084	0.0761	44	1811	CDKN1A,AHCYL1,GRIPAP1,MAGOH,MAP1B,PPP1R12A,NACA,SRP19,TOMM20,SSR2,SSR3,MDM2,WLS,ALKBH5,DDX5,AP2S1,UBE2D3,FAF2,CLU,GLI3,SYNE2,ZFAND6,SEC61B,PHIP,NOTCH1,KPNA3,CUL3,NPM1,SFPQ,SRSF3,CPSF6,SPCS1,AKAP8L,NDFIP1,TXNIP,PPP1R10,KHDRBS1,CSPG5,ENAH,CD81,DYNLL1,C9orf72,BBC3,HYAL2
GO: Biological Process	GO:0040011	locomotion		0.000121	0.582	0.00981	0.0888	44	1834	CHL1,BOC,ARID4B,PPP1R12A,DACH1,ETV1,MDM2,GADD45A,DDT,LHX2,NRXN1,DRAXIN,CD99,PTPRZ1,NFE2L2,SRGAP3,GLI3,JAG1,SYNE2,PLP1,FOXG1,NOTCH1,VCAM1,JAM3,COL4A6,SFRP1,AKIRIN1,TNC,ARX,AKAP12,EFNB2,CCN1,PLPP3,TJP1,PRCP,ENAH,SDC3,CD81,TMSB10,LIMCH1,C9orf72,PALLD,HYAL2,ATP5F1B
GO: Biological Process	GO:0010558	negative regulation of macromolecule biosynthetic process		0.000144	0.691	0.0107	0.0966	44	1848	MAFG,CDKN1A,SOX3,ZBTB20,ARID4B,SAP18,NACA,DACH1,DBI,PPP1R15A,MDM2,MDM4,TRIM24,PTGFRN,GADD45A,HNRNPC,MEIS2,DDX5,DDX6,BPTF,UBE2D3,AGO3,ZFP36L1,BASP1,GLI3,CNOT7,ITM2B,YTHDF2,FOXG1,NOTCH1,CUL3,SFPQ,SFRP1,SRSF2,ARX,CXXC5,NSMCE3,DIS3,NR2F1,CNBP,TXNIP,KHDRBS1,H1-4,MTDH
GO: Cellular Component	GO:1902494	catalytic complex		0.000263	0.155	0.0173	0.12	43	1833	CDKN1A,MAGOH,HINT1,ARID4B,SAP18,PPP1R12A,PSMA3,PSMA7,PSMB1,HNRNPM,PSMC1,SEC11C,IER5,PSMD7,PSMD11,GCSH,PPP1R15A,HNRNPC,DDX5,RRAGC,BOD1,BPTF,KMT2C,UBE2D3,AGO3,RAMAC,SF3A3,GID8,DEK,CUL3,CALM1,SPCS1,POLR2B,FBXL15,PYURF,NSMCE3,DIS3,CCND2,CCNG1,PPP1R10,DYNLL1,HADHA,C9orf72
GO: Biological Process	GO:0045934	negative regulation of nucleobase-containing compound metabolic process		0.000568	1	0.025	0.226	41	1793	MAFG,CDKN1A,SOX3,ZBTB20,ARID4B,SAP18,NACA,DACH1,PPP1R15A,MDM2,MDM4,TRIM24,GADD45A,HNRNPC,MEIS2,DDX5,BPTF,UBE2D3,BASP1,GLI3,CNOT7,HNRNPA0,QKI,FOXG1,NOTCH1,CUL3,NPM1,SFPQ,SFRP1,SRSF2,ARX,CXXC5,NSMCE3,NR2F1,NDFIP1,CNBP,TXNIP,IGFBP2,KHDRBS1,H1-4,MTDH
GO: Biological Process	GO:0015031	protein transport		0.000771	1	0.03	0.272	41	1821	CDKN1A,AHCYL1,GRIPAP1,SPTBN1,NACA,HNRNPM,SRP19,TOMM20,SSR2,SSR3,MDM2,WLS,DDX5,ACSL3,AP2S1,UBE2D3,FAF2,NRXN1,CLU,TBC1D1,GLI3,ZFAND6,SEC61B,PHIP,NOTCH1,KPNA3,NPM1,GPM6B,SFRP1,SPCS1,ARL6IP5,KTN1,NDFIP1,TXNIP,ZMAT3,PPP1R10,GUK1,CD81,DYNLL1,BBC3,HYAL2
GO: Biological Process	GO:0031175	neuron projection development		5.94e-06	0.0285	0.00136	0.0123	40	1407	CHL1,BOC,MAP1B,PPP1R12A,ETV1,C12orf57,MDM2,LHX2,METRN,NRXN1,CLU,DRAXIN,PTPRZ1,NFE2L2,GLI3,DGUOK,COBL,BEX2,PLP1,FOXG1,NOTCH1,JAM3,COL4A6,GPM6B,SFPQ,SFRP1,NEDD4L,TNC,FAT3,NTRK2,ARX,BCAN,NR2F1,EFNB2,CSPG5,ENAH,C9orf72,EMX2,PALLD,NOS1AP
GO: Biological Process	GO:1901698	response to nitrogen compound		0.000588	1	0.0254	0.23	40	1738	CDKN1A,AHCYL1,MAP1B,HNRNPM,NAP1L1,TOMM20,HMGCS1,PPP1R15A,MDM2,RRAGC,PTPRA,FAF2,ZFP36L1,NFE2L2,BTG1,JAG1,SEC61B,PHIP,NOTCH1,VCAM1,AGTRAP,NPM1,COL4A6,SFRP1,SRSF3,SRSF5,CALM1,NTRK2,RRM2B,EGLN1,NSMCE3,SLC1A2,SLC1A3,CCND2,CCNG1,EEF2,CD81,HADHA,LY6H,ATP5F1B
GO: Biological Process	GO:0000902	cell morphogenesis		1.6e-05	0.077	0.00308	0.0279	39	1415	CHL1,BOC,NES,MAP1B,PPP1R12A,ETV1,C12orf57,LHX2,METRN,NRXN1,CLU,DRAXIN,PTPRZ1,GLI3,COBL,PHIP,YTHDF2,FOXG1,NOTCH1,CUL3,COL4A6,SHROOM3,SFPQ,SFRP1,NEDD4L,TNC,FAT3,NTRK2,ARX,BCAN,CDC42EP3,SLC1A3,AKAP12,EFNB2,CSPG5,ENAH,C9orf72,EMX2,PALLD
GO: Biological Process	GO:0045944	positive regulation of transcription by RNA polymerase II		1.94e-05	0.0931	0.00333	0.0301	39	1427	MAFG,SOX3,ARID4B,BEX1,PPP1R12A,NACA,ETV1,IER5,MEIS2,BPTF,LHX2,KMT2C,NFE2L2,GLI3,JAG1,CNOT7,BEX2,DEK,PHIP,NOTCH1,MIR9-1HG,NPM1,SFPQ,AKIRIN1,TRIAP1,EGLN1,RFX4,AKAP8L,NR2F1,IER2,RLF,CNBP,OTX1,MED4,CCN1,CD81,PBX3,HYAL2,ZNF292
GO: Biological Process	GO:0007155	cell adhesion		0.00116	1	0.0369	0.335	39	1742	CHL1,BOC,TTYH1,PAG1,PPP1R12A,SMOC1,PTPRA,NRXN1,ZFP36L1,CD99,PTPRZ1,GLI3,JAG1,SPARCL1,YTHDF2,NOTCH1,VCAM1,JAM3,COL4A6,GPM6B,SFRP1,PCDHGB6,TNC,FAT3,BCAN,NDFIP1,EFNB2,IGFBP2,CCN1,PLPP3,TJP1,CSPG5,FIBP,SDC3,CD81,LIMCH1,PCDH9,PALLD,ATP5F1B
GO: Biological Process	GO:0040007	growth		0.000182	0.874	0.0117	0.106	38	1528	CDKN1A,MAP1B,PPP1R12A,NACA,PTGFRN,LHX2,KMT2C,ZFP36L1,DRAXIN,BASP1,GLI3,BTG1,JAG1,COBL,PHIP,NOTCH1,NPM1,COL4A6,SFRP1,AKIRIN1,NEDD4L,RBBP6,TNC,ARX,BCAN,NSMCE3,SLC1A2,AKAP12,CCND2,ZMAT3,IGFBP2,CCN1,CSPG5,ANKRD11,CD81,C9orf72,BBC3,HYAL2
GO: Biological Process	GO:0051253	negative regulation of RNA metabolic process		0.000761	1	0.0299	0.271	38	1645	MAFG,SOX3,ZBTB20,ARID4B,SAP18,NACA,DACH1,PPP1R15A,MDM2,MDM4,TRIM24,GADD45A,HNRNPC,MEIS2,DDX5,BPTF,UBE2D3,BASP1,GLI3,CNOT7,HNRNPA0,QKI,FOXG1,NOTCH1,CUL3,NPM1,SFPQ,SFRP1,SRSF2,ARX,CXXC5,NSMCE3,NR2F1,CNBP,TXNIP,KHDRBS1,H1-4,MTDH
GO: Biological Process	GO:0009887	animal organ morphogenesis		0.00187	1	0.0476	0.431	38	1729	SOX3,IRX5,NACA,ZFAND5,HMGCS1,SMOC1,C12orf57,MDM2,MDM4,WLS,AHDC1,MEIS2,FZD8,BASP1,GLI3,JAG1,COBL,FOXG1,NOTCH1,CUL3,SFRP1,TNC,FAT3,NTRK2,EGLN1,CXXC5,NR2F1,AKAP12,RIT1,CNBP,OTX1,EFNB2,CCN1,ANKRD11,LY6H,EMX2,PBX3,HYAL2
GO: Cellular Component	GO:0045202	synapse		0.00125	0.74	0.0435	0.303	38	1683	TTYH1,GRIPAP1,ATP6V0A1,MAP1B,PSMA3,SPTBN1,PSMA7,DBI,MDM2,SLC30A1,PJA2,AP2S1,PTPRA,NRXN1,CLU,PTPRZ1,DCLK2,SPARCL1,QKI,PLP1,CALM1,NTRK2,EGLN1,RABAC1,BCAN,USP46,SLC1A2,SLC1A3,AKAP12,NDFIP1,EEF2,EFNB2,CSPG5,ENAH,LY6H,C9orf72,PALLD,NOS1AP
GO: Biological Process	GO:0044265	cellular macromolecule catabolic process		6.17e-07	0.00296	0.00037	0.00335	37	1137	MAGOH,PSMA3,PSMA7,PSMB1,HNRNPM,PSMC1,PSMD7,PSMD11,MDM2,ALKBH5,HNRNPC,DDX5,WAC,TRIR,UBE2D3,FAF2,AGO3,ZFP36L1,CLU,NFE2L2,CNOT7,HNRNPA0,SEC61B,GID8,QKI,YTHDF2,CUL3,NPM1,NEDD4L,RBBP6,CAMLG,FBXL15,USP46,PDCD7,DIS3,NDFIP1,CST3
GO: Biological Process	GO:0006396	RNA processing		0.0013	1	0.039	0.353	35	1519	AHCYL1,MAGOH,SAP18,SMNDC1,HNRNPM,SRSF11,ALKBH5,HNRNPC,DDX5,RRAGC,AGO3,ZFP36L1,RAMAC,SF3A3,HNRNPA0,QKI,YTHDF2,NPM1,SFPQ,SRSF2,SRSF3,SRSF5,RBBP6,CPSF6,RBM3,KRR1,PDCD7,DIS3,AKAP8L,NR2F1,ESF1,SRRT,KHDRBS1,CELF2,SON
GO: Biological Process	GO:0048598	embryonic morphogenesis		2.65e-05	0.127	0.00424	0.0384	34	1185	SOX3,AHCYL1,IRX5,PPP1R12A,HMGCS1,SMOC1,WLS,AHDC1,MEIS2,TXNRD1,FZD8,LHX2,PTPRA,ZFP36L1,GLI3,JAG1,COBL,YTHDF2,FOXG1,NOTCH1,VCAM1,CUL3,SHROOM3,SFRP1,CXXC5,RIT1,CNBP,OTX1,EFNB2,CCN1,PLPP3,ENAH,SDC3,EMX2
GO: Biological Process	GO:0043009	chordate embryonic development		8.51e-05	0.409	0.00818	0.074	34	1257	MAFG,IRX5,MAP1B,PPP1R12A,ZFAND5,HMGCS1,SSR2,WLS,SLC30A1,MEIS2,BPTF,LHX2,ZFP36L1,GLI3,COBL,NOTCH1,VCAM1,CUL3,SHROOM3,SFPQ,SFRP1,RBBP6,EGLN1,SPECC1,ESF1,RIT1,CNBP,EEF2,OTX1,EFNB2,CCN1,TJP1,ENAH,ANKRD11
GO: Biological Process	GO:0009792	embryo development ending in birth or egg hatching		0.000122	0.588	0.00981	0.0888	34	1281	MAFG,IRX5,MAP1B,PPP1R12A,ZFAND5,HMGCS1,SSR2,WLS,SLC30A1,MEIS2,BPTF,LHX2,ZFP36L1,GLI3,COBL,NOTCH1,VCAM1,CUL3,SHROOM3,SFPQ,SFRP1,RBBP6,EGLN1,SPECC1,ESF1,RIT1,CNBP,EEF2,OTX1,EFNB2,CCN1,TJP1,ENAH,ANKRD11
GO: Biological Process	GO:0010628	positive regulation of gene expression		0.00142	1	0.0411	0.372	34	1469	MAFG,ZBTB20,SPTBN1,PPP1R15A,MDM2,TRIM24,HNRNPC,DDT,DDX5,AGO3,NRXN1,CLU,NFE2L2,JAG1,HNRNPA0,QKI,PLP1,YTHDF2,NOTCH1,NPM1,SRSF5,TNC,RBM3,NTRK2,ARX,NR2F1,AKAP12,CNBP,EEF2,KHDRBS1,CCN1,CD81,HYAL2,NOS1AP
GO: Biological Process	GO:0045892	negative regulation of DNA-templated transcription		0.00193	1	0.0488	0.442	34	1497	MAFG,SOX3,ZBTB20,ARID4B,SAP18,NACA,DACH1,PPP1R15A,MDM2,MDM4,TRIM24,GADD45A,MEIS2,DDX5,BPTF,UBE2D3,BASP1,GLI3,CNOT7,FOXG1,NOTCH1,CUL3,SFPQ,SFRP1,SRSF2,ARX,CXXC5,NSMCE3,NR2F1,CNBP,TXNIP,KHDRBS1,H1-4,MTDH
GO: Biological Process	GO:1903507	negative regulation of nucleic acid-templated transcription		0.002	1	0.0497	0.45	34	1500	MAFG,SOX3,ZBTB20,ARID4B,SAP18,NACA,DACH1,PPP1R15A,MDM2,MDM4,TRIM24,GADD45A,MEIS2,DDX5,BPTF,UBE2D3,BASP1,GLI3,CNOT7,FOXG1,NOTCH1,CUL3,SFPQ,SFRP1,SRSF2,ARX,CXXC5,NSMCE3,NR2F1,CNBP,TXNIP,KHDRBS1,H1-4,MTDH
GO: Cellular Component	GO:0016604	nuclear body		8.64e-08	5.1e-05	2.55e-05	0.000177	34	910	CDKN1A,MAGOH,ATP6V0A1,ZBTB20,SAP18,SMNDC1,TCIM,HNRNPM,DACH1,SRP19,SRSF11,C12orf57,MDM2,ALKBH5,GADD45A,DDX5,WAC,BASP1,GLI3,CNOT7,SF3A3,NPM1,SFPQ,SRSF2,SRSF3,SRSF5,RBBP6,CPSF6,AKAP8L,SRRT,PPP1R10,FIBP,MTDH,SON
GO: Biological Process	GO:0033365	protein localization to organelle		4.43e-06	0.0213	0.00125	0.0113	33	1039	CDKN1A,EMC6,NACA,HNRNPM,SRP19,TOMM20,SSR3,PPP1R15A,MDM2,DDX5,BOD1,UBE2D3,CLU,GLI3,MID1,ZFAND6,SEC61B,DCLK2,PHIP,NOTCH1,KPNA3,TOR1AIP2,NPM1,CALM1,SPCS1,CAMLG,TXNIP,PPP1R10,CCT6A,SCG3,CD81,BBC3,HYAL2
GO: Biological Process	GO:0060548	negative regulation of cell death		0.000752	1	0.0298	0.27	33	1359	CHL1,CDKN1A,NES,NACA,TCIM,PSMC1,PPP1R15A,MDM2,MDM4,DDT,MTRNR2L1,CLU,DRAXIN,PTPRZ1,NFE2L2,GLI3,ZFAND6,PHIP,NOTCH1,NPM1,SFRP1,TRIAP1,NTRK2,RRM2B,CCND2,CCNG1,PPP1R10,CCN1,TJP1,CST3,MTDH,NOS1AP,SON
GO: Biological Process	GO:0043603	cellular amide metabolic process		0.00124	1	0.0381	0.345	33	1400	MAGOH,SEC11C,HMGCS1,DBI,PPP1R15A,PTGFRN,DDX6,ACSL3,AGO3,ZFP36L1,CLU,NFE2L2,CNOT7,PCSK1N,QKI,YTHDF2,NPM1,SPCS1,RBM3,NTRK2,ARL6IP5,GPX3,IDH1,SLC1A2,DIS3,CNBP,EEF2,KHDRBS1,CCN1,PLPP3,EIF5,EIF1,RSL24D1
GO: Biological Process	GO:0000904	cell morphogenesis involved in differentiation		2.55e-05	0.122	0.00422	0.0382	32	1081	CHL1,BOC,MAP1B,PPP1R12A,ETV1,C12orf57,LHX2,METRN,NRXN1,DRAXIN,PTPRZ1,GLI3,COBL,YTHDF2,FOXG1,NOTCH1,CUL3,COL4A6,SFPQ,SFRP1,NEDD4L,TNC,FAT3,NTRK2,ARX,SLC1A3,EFNB2,CSPG5,ENAH,C9orf72,EMX2,PALLD
GO: Biological Process	GO:0008284	positive regulation of cell population proliferation		0.000305	1	0.0163	0.147	32	1236	CDKN1A,NES,NACA,NAP1L1,MDM2,MDM4,MEIS2,LHX2,KMT2C,CLU,PTPRZ1,GLI3,CNOT7,GID8,BEX2,PHIP,FOXG1,NOTCH1,VCAM1,CUL3,NPM1,SFRP1,TNC,NTRK2,CCND2,CNBP,EFNB2,IGFBP2,CCN1,TJP1,CST3,CD81
GO: Biological Process	GO:0016071	mRNA metabolic process		2.42e-07	0.00116	0.000166	0.00151	31	821	AHCYL1,MAGOH,SAP18,SMNDC1,HNRNPM,SRSF11,ALKBH5,HNRNPC,DDX5,AGO3,ZFP36L1,RAMAC,CNOT7,SF3A3,HNRNPA0,QKI,YTHDF2,NPM1,SFPQ,SRSF2,SRSF3,SRSF5,RBBP6,CPSF6,RBM3,DIS3,AKAP8L,SRRT,KHDRBS1,CELF2,SON
GO: Biological Process	GO:0032989	cellular component morphogenesis		0.000165	0.791	0.0113	0.103	31	1141	CHL1,BOC,NES,MAP1B,PPP1R12A,NACA,ETV1,C12orf57,LHX2,METRN,NRXN1,CLU,DRAXIN,PTPRZ1,GLI3,COBL,QKI,FOXG1,NOTCH1,COL4A6,SFPQ,NEDD4L,TNC,NTRK2,ARX,BCAN,EFNB2,CSPG5,ENAH,C9orf72,PALLD
GO: Biological Process	GO:0009894	regulation of catabolic process		0.000189	0.909	0.012	0.108	31	1150	MAGOH,ATP6V0A1,ZBTB20,HNRNPM,PSMC1,DBI,MDM2,MDM4,ALKBH5,HNRNPC,RRAGC,WAC,AGO3,ZFP36L1,CLU,NFE2L2,CNOT7,HNRNPA0,QKI,YTHDF2,NPM1,PITHD1,CAMLG,EGLN1,IDH1,DIS3,NDFIP1,CST3,CD81,C9orf72,MTDH
GO: Biological Process	GO:0048589	developmental growth		0.000539	1	0.024	0.217	30	1168	CDKN1A,MAP1B,PPP1R12A,NACA,PTGFRN,LHX2,KMT2C,ZFP36L1,DRAXIN,BASP1,GLI3,JAG1,COBL,NOTCH1,COL4A6,SFRP1,AKIRIN1,NEDD4L,RBBP6,TNC,ARX,BCAN,SLC1A2,AKAP12,CCND2,IGFBP2,CCN1,ANKRD11,CD81,C9orf72
GO: Biological Process	GO:0007389	pattern specification process		1.43e-05	0.0685	0.00285	0.0258	29	903	AHCYL1,PPP1R12A,WLS,MEIS2,FZD8,BPTF,LHX2,BASP1,GLI3,JAG1,MID1,COBL,GID8,FOXG1,NOTCH1,SHROOM3,SFPQ,SFRP1,CXXC5,FBXL15,RFX4,NR2F1,IER2,OTX1,EFNB2,FIBP,HES4,EMX2,PBX3
GO: Biological Process	GO:0048858	cell projection morphogenesis		4.2e-05	0.202	0.00517	0.0468	29	958	CHL1,BOC,NES,MAP1B,PPP1R12A,ETV1,C12orf57,LHX2,METRN,NRXN1,CLU,DRAXIN,PTPRZ1,GLI3,COBL,FOXG1,NOTCH1,COL4A6,SFPQ,NEDD4L,TNC,NTRK2,ARX,BCAN,EFNB2,CSPG5,ENAH,C9orf72,PALLD
GO: Biological Process	GO:0032990	cell part morphogenesis		6.63e-05	0.318	0.00706	0.0639	29	983	CHL1,BOC,NES,MAP1B,PPP1R12A,ETV1,C12orf57,LHX2,METRN,NRXN1,CLU,DRAXIN,PTPRZ1,GLI3,COBL,FOXG1,NOTCH1,COL4A6,SFPQ,NEDD4L,TNC,NTRK2,ARX,BCAN,EFNB2,CSPG5,ENAH,C9orf72,PALLD
GO: Biological Process	GO:0030163	protein catabolic process		0.000833	1	0.0308	0.279	29	1145	PSMA3,PSMA7,PSMB1,PSMC1,PSMD7,PSMD11,MDM2,MDM4,TRIM24,WAC,UBE2D3,FAF2,CLU,NFE2L2,SEC61B,GID8,NOTCH1,CUL3,PITHD1,NEDD4L,RBBP6,CAMLG,EGLN1,FBXL15,USP46,PDCD7,NDFIP1,CST3,CD81
GO: Biological Process	GO:0043066	negative regulation of apoptotic process		0.00112	1	0.0357	0.324	29	1167	CHL1,CDKN1A,NES,NACA,TCIM,MDM2,MDM4,DDT,MTRNR2L1,CLU,DRAXIN,PTPRZ1,NFE2L2,GLI3,ZFAND6,PHIP,NOTCH1,NPM1,SFRP1,TRIAP1,NTRK2,RRM2B,CCND2,CCNG1,PPP1R10,CCN1,TJP1,MTDH,SON
GO: Biological Process	GO:0043069	negative regulation of programmed cell death		0.00166	1	0.0452	0.409	29	1198	CHL1,CDKN1A,NES,NACA,TCIM,MDM2,MDM4,DDT,MTRNR2L1,CLU,DRAXIN,PTPRZ1,NFE2L2,GLI3,ZFAND6,PHIP,NOTCH1,NPM1,SFRP1,TRIAP1,NTRK2,RRM2B,CCND2,CCNG1,PPP1R10,CCN1,TJP1,MTDH,SON
GO: Biological Process	GO:0060341	regulation of cellular localization		0.00197	1	0.0495	0.448	29	1212	GRIPAP1,MAP1B,PPP1R12A,SPTBN1,NACA,HNRNPM,MDM2,WLS,ACSL3,UBE2D3,NRXN1,ZFP36L1,TBC1D1,GLI3,DCLK2,NPM1,GPM6B,SFRP1,NEDD4L,CPSF6,AKAP8L,NDFIP1,CCT6A,KHDRBS1,CD81,DYNLL1,C9orf72,BBC3,HYAL2
GO: Biological Process	GO:0061564	axon development		2.56e-06	0.0123	0.000869	0.00787	28	780	CHL1,BOC,MAP1B,PPP1R12A,ETV1,C12orf57,LHX2,METRN,NRXN1,DRAXIN,PTPRZ1,GLI3,COBL,BEX2,PLP1,FOXG1,NOTCH1,JAM3,COL4A6,SFPQ,TNC,NTRK2,ARX,EFNB2,CSPG5,ENAH,C9orf72,PALLD
GO: Biological Process	GO:0006886	intracellular protein transport		0.00025	1	0.014	0.126	28	1010	CDKN1A,AHCYL1,GRIPAP1,NACA,SRP19,TOMM20,SSR2,SSR3,MDM2,WLS,DDX5,AP2S1,UBE2D3,FAF2,CLU,GLI3,ZFAND6,SEC61B,PHIP,NOTCH1,KPNA3,NPM1,SPCS1,TXNIP,PPP1R10,CD81,BBC3,HYAL2
GO: Biological Process	GO:0006518	peptide metabolic process		0.000782	1	0.03	0.272	28	1086	MAGOH,SEC11C,PPP1R15A,PTGFRN,DDX6,AGO3,ZFP36L1,CLU,NFE2L2,CNOT7,PCSK1N,QKI,YTHDF2,NPM1,SPCS1,RBM3,NTRK2,ARL6IP5,GPX3,IDH1,SLC1A2,DIS3,CNBP,EEF2,KHDRBS1,EIF5,EIF1,RSL24D1
GO: Biological Process	GO:0000278	mitotic cell cycle		0.00107	1	0.035	0.317	28	1109	CDKN1A,TTYH1,NES,PPP1R12A,SPTBN1,MDM2,GADD45A,TUBB2A,MEIS2,WAC,BOD1,ZFP36L1,BTG1,BTG3,PHIP,FOXG1,CUL3,SRSF2,CALM1,TRIAP1,RRM2B,FBXL15,AKAP8L,CCND2,CCNG1,PPP1R10,KHDRBS1,SON
GO: Biological Process	GO:0000122	negative regulation of transcription by RNA polymerase II		0.00129	1	0.039	0.353	28	1123	MAFG,SOX3,ZBTB20,ARID4B,NACA,DACH1,PPP1R15A,MDM2,MDM4,GADD45A,MEIS2,DDX5,BPTF,UBE2D3,GLI3,FOXG1,NOTCH1,CUL3,SFPQ,ARX,CXXC5,NSMCE3,NR2F1,CNBP,TXNIP,KHDRBS1,H1-4,MTDH
GO: Biological Process	GO:0048729	tissue morphogenesis		0.00146	1	0.0413	0.374	28	1132	SOX3,PPP1R12A,SMOC1,MDM2,MDM4,WLS,AHDC1,MEIS2,TXNRD1,LHX2,PTPRA,GLI3,JAG1,COBL,NOTCH1,SHROOM3,SFRP1,TNC,FAT3,EGLN1,CXXC5,AKAP12,IER2,EFNB2,CCN1,ENAH,FIBP,SDC3
Pathway	1268854	Disease	BioSystems: REACTOME	0.000128	0.217	0.00498	0.04	28	859	CDKN1A,PSMA3,PSMA7,PSMB1,PSMC1,PSMD7,PSMD11,MDM2,TRIM24,TXNRD1,FZD8,AP2S1,JAG1,QKI,NOTCH1,AGTRAP,KPNA3,NPM1,NEDD4L,CALM1,CPSF6,POLR2B,BCAN,IDH1,EEF2,CCDC59,CSPG5,SDC3
GO: Biological Process	GO:0006397	mRNA processing		7.34e-09	3.53e-05	1.18e-05	0.000106	27	548	AHCYL1,MAGOH,SAP18,SMNDC1,HNRNPM,SRSF11,ALKBH5,HNRNPC,DDX5,ZFP36L1,RAMAC,SF3A3,HNRNPA0,QKI,NPM1,SFPQ,SRSF2,SRSF3,SRSF5,RBBP6,CPSF6,RBM3,AKAP8L,SRRT,KHDRBS1,CELF2,SON
GO: Biological Process	GO:0048667	cell morphogenesis involved in neuron differentiation		6.47e-05	0.311	0.00706	0.0639	27	882	CHL1,BOC,MAP1B,PPP1R12A,ETV1,C12orf57,LHX2,METRN,NRXN1,DRAXIN,PTPRZ1,GLI3,COBL,FOXG1,NOTCH1,COL4A6,SFPQ,NEDD4L,TNC,NTRK2,ARX,SLC1A3,EFNB2,ENAH,C9orf72,EMX2,PALLD
GO: Biological Process	GO:0048812	neuron projection morphogenesis		0.000161	0.771	0.0113	0.103	27	932	CHL1,BOC,MAP1B,PPP1R12A,ETV1,C12orf57,LHX2,METRN,NRXN1,CLU,DRAXIN,PTPRZ1,GLI3,COBL,FOXG1,NOTCH1,COL4A6,SFPQ,NEDD4L,TNC,NTRK2,ARX,BCAN,EFNB2,ENAH,C9orf72,PALLD
GO: Biological Process	GO:0120039	plasma membrane bounded cell projection morphogenesis		0.000218	1	0.0131	0.119	27	950	CHL1,BOC,MAP1B,PPP1R12A,ETV1,C12orf57,LHX2,METRN,NRXN1,CLU,DRAXIN,PTPRZ1,GLI3,COBL,FOXG1,NOTCH1,COL4A6,SFPQ,NEDD4L,TNC,NTRK2,ARX,BCAN,EFNB2,ENAH,C9orf72,PALLD
GO: Biological Process	GO:0048568	embryonic organ development		0.000524	1	0.0235	0.213	27	1005	SOX3,NES,IRX5,HMGCS1,SMOC1,WLS,MEIS2,FZD8,BPTF,ZFP36L1,GLI3,JAG1,COBL,FOXG1,NOTCH1,VCAM1,SFRP1,RBBP6,EGLN1,CXXC5,RIT1,CNBP,OTX1,EFNB2,CCN1,EMX2,PBX3
GO: Cellular Component	GO:0016607	nuclear speck		3.83e-10	2.26e-07	2.26e-07	1.57e-06	26	442	MAGOH,ATP6V0A1,SAP18,SMNDC1,TCIM,DACH1,SRSF11,C12orf57,ALKBH5,GADD45A,DDX5,WAC,BASP1,GLI3,CNOT7,SF3A3,NPM1,SFPQ,SRSF2,SRSF3,SRSF5,RBBP6,CPSF6,AKAP8L,FIBP,SON
GO: Biological Process	GO:0009611	response to wounding		0.000142	0.684	0.0107	0.0966	25	825	CDKN1A,MAP1B,NACA,TXNRD1,ZFP36L1,CLU,NFE2L2,GLI3,JAG1,BEX2,JAM3,SFPQ,SRSF5,TNC,SLC1A2,SLC1A3,TFPI,CCN1,PLPP3,PRCP,CSPG5,CST3,FIBP,CD81,TMSB10
GO: Biological Process	GO:0010942	positive regulation of cell death		0.000145	0.697	0.0107	0.0966	25	826	CDKN1A,SAP18,PHLDA3,TNFRSF10B,PPP1R15A,GADD45A,TXNRD1,CLU,PTPRZ1,BTG1,NOTCH1,SFPQ,SFRP1,CALM1,PHLDA1,ARL6IP5,EGLN1,PDCD7,AKAP12,TXNIP,ZMAT3,EFNB2,CCN1,BBC3,HYAL2
GO: Biological Process	GO:0031329	regulation of cellular catabolic process		0.000665	1	0.0275	0.249	25	915	MAGOH,ATP6V0A1,ZBTB20,HNRNPM,DBI,MDM2,ALKBH5,HNRNPC,RRAGC,WAC,AGO3,ZFP36L1,CLU,NFE2L2,CNOT7,HNRNPA0,QKI,YTHDF2,NPM1,CAMLG,IDH1,DIS3,CST3,C9orf72,MTDH
GO: Biological Process	GO:0010035	response to inorganic substance		0.000837	1	0.0308	0.279	25	930	AHCYL1,MAP1B,HMGCS1,PPP1R15A,MDM2,SLC30A1,TXNRD1,UBE2D3,NRXN1,CLU,NFE2L2,VCAM1,SELENOW,CALM1,S100A16,EGLN1,GPX3,NSMCE3,SLC1A3,TXNIP,EEF2,IGFBP2,TJP1,CST3,ATP5F1B
Pathway	1269171	Adaptive Immune System	BioSystems: REACTOME	0.000848	1	0.0155	0.124	25	823	CDKN1A,AHCYL1,PAG1,PSMA3,PSMA7,PSMB1,PSMC1,PSMD7,PSMD11,MDM2,PJA2,AP2S1,UBE2D3,AGO3,SEC61B,VCAM1,CUL3,NEDD4L,CALM1,RBBP6,FBXL15,HECTD2,ENAH,CD81,DYNLL1
GO: Biological Process	GO:0030900	forebrain development		5.41e-06	0.026	0.00136	0.0123	24	632	SOX3,DBI,C12orf57,WLS,FABP7,FZD8,LHX2,DRAXIN,PTPRZ1,GLI3,SYNE2,DCLK2,FOXG1,NOTCH1,PHLDA1,NTRK2,ARX,BCAN,RFX4,SLC1A2,NR2F1,OTX1,EMX2,PCDH9
GO: Biological Process	GO:0007409	axonogenesis		3.24e-05	0.156	0.00451	0.0409	24	705	CHL1,BOC,MAP1B,PPP1R12A,ETV1,C12orf57,LHX2,METRN,NRXN1,DRAXIN,PTPRZ1,GLI3,COBL,FOXG1,NOTCH1,COL4A6,SFPQ,TNC,NTRK2,ARX,EFNB2,ENAH,C9orf72,PALLD
GO: Biological Process	GO:0003002	regionalization		1.69e-05	0.081	0.00312	0.0282	23	632	AHCYL1,PPP1R12A,WLS,FZD8,BPTF,LHX2,BASP1,GLI3,JAG1,COBL,GID8,FOXG1,NOTCH1,SFPQ,SFRP1,FBXL15,RFX4,NR2F1,OTX1,EFNB2,HES4,EMX2,PBX3
GO: Biological Process	GO:0051603	proteolysis involved in protein catabolic process		0.00128	1	0.039	0.353	23	852	PSMA3,PSMA7,PSMB1,PSMC1,PSMD7,PSMD11,MDM2,WAC,UBE2D3,FAF2,CLU,NFE2L2,SEC61B,GID8,CUL3,PITHD1,NEDD4L,RBBP6,CAMLG,FBXL15,USP46,PDCD7,NDFIP1
GO: Biological Process	GO:0051129	negative regulation of cellular component organization		0.00142	1	0.0411	0.372	23	859	MAP1B,SPTBN1,MDM2,HNRNPC,NRXN1,SACS,CLU,DRAXIN,PTPRZ1,DGUOK,MID1,NOTCH1,JAM3,NPM1,SFPQ,TNC,TRIAP1,FAT3,NR2F1,EFNB2,TJP1,CST3,TMSB10
GO: Biological Process	GO:1903311	regulation of mRNA metabolic process		5.96e-09	2.86e-05	1.18e-05	0.000106	22	367	AHCYL1,MAGOH,SAP18,HNRNPM,ALKBH5,HNRNPC,DDX5,AGO3,ZFP36L1,CNOT7,HNRNPA0,QKI,YTHDF2,NPM1,SRSF2,SRSF3,CPSF6,RBM3,DIS3,KHDRBS1,CELF2,SON
GO: Biological Process	GO:0009314	response to radiation		6.92e-05	0.332	0.00707	0.064	22	646	CDKN1A,NES,HMGCS1,PPP1R15A,MDM2,GADD45A,IKBIP,MEIS2,LHX2,CLU,PTPRZ1,VCAM1,NPM1,SFRP1,TRIAP1,NTRK2,NSMCE3,SLC1A2,SLC1A3,CCND2,BBC3,HYAL2
GO: Biological Process	GO:0006511	ubiquitin-dependent protein catabolic process		0.000448	1	0.0211	0.191	22	738	PSMA3,PSMA7,PSMB1,PSMC1,PSMD7,PSMD11,MDM2,WAC,UBE2D3,FAF2,CLU,NFE2L2,SEC61B,GID8,CUL3,NEDD4L,RBBP6,CAMLG,FBXL15,USP46,PDCD7,NDFIP1
GO: Biological Process	GO:0043068	positive regulation of programmed cell death		0.000473	1	0.0218	0.198	22	741	CDKN1A,SAP18,PHLDA3,TNFRSF10B,PPP1R15A,GADD45A,CLU,BTG1,NOTCH1,SFPQ,SFRP1,CALM1,PHLDA1,ARL6IP5,EGLN1,PDCD7,AKAP12,TXNIP,ZMAT3,CCN1,BBC3,HYAL2
GO: Biological Process	GO:0019941	modification-dependent protein catabolic process		0.000517	1	0.0234	0.212	22	746	PSMA3,PSMA7,PSMB1,PSMC1,PSMD7,PSMD11,MDM2,WAC,UBE2D3,FAF2,CLU,NFE2L2,SEC61B,GID8,CUL3,NEDD4L,RBBP6,CAMLG,FBXL15,USP46,PDCD7,NDFIP1
GO: Biological Process	GO:0043632	modification-dependent macromolecule catabolic process		0.000639	1	0.0269	0.244	22	758	PSMA3,PSMA7,PSMB1,PSMC1,PSMD7,PSMD11,MDM2,WAC,UBE2D3,FAF2,CLU,NFE2L2,SEC61B,GID8,CUL3,NEDD4L,RBBP6,CAMLG,FBXL15,USP46,PDCD7,NDFIP1
GO: Biological Process	GO:0009410	response to xenobiotic stimulus		0.00101	1	0.0338	0.306	22	785	CDKN1A,NES,ATP6V0A1,MAP1B,PPP1R12A,HMGCS1,PPP1R15A,MDM2,TXNRD1,NFE2L2,SFRP1,GPX3,SLC1A2,SLC1A3,TXNIP,EEF2,IGFBP2,TJP1,GUK1,CST3,HADHA,EMX2
GO: Biological Process	GO:0008380	RNA splicing		5.6e-06	0.0269	0.00136	0.0123	21	506	MAGOH,SAP18,SMNDC1,HNRNPM,SRSF11,HNRNPC,DDX5,RRAGC,SF3A3,QKI,NPM1,SFPQ,SRSF2,SRSF3,SRSF5,RBM3,PDCD7,AKAP8L,KHDRBS1,CELF2,SON
GO: Biological Process	GO:0034248	regulation of cellular amide metabolic process		9.77e-05	0.469	0.00853	0.0772	21	615	MAGOH,PPP1R15A,PTGFRN,DDX6,AGO3,ZFP36L1,CLU,NFE2L2,CNOT7,QKI,YTHDF2,NPM1,RBM3,NTRK2,DIS3,CNBP,EEF2,KHDRBS1,CCN1,EIF5,EIF1
GO: Biological Process	GO:0097190	apoptotic signaling pathway		0.000728	1	0.0291	0.264	21	715	CDKN1A,HINT1,PHLDA3,TNFRSF10B,PPP1R15A,MDM2,MDM4,DDX5,CLU,NFE2L2,ITM2B,PHIP,CUL3,SFPQ,SFRP1,TRIAP1,RRM2B,ARL6IP5,PDCD7,BBC3,HYAL2
GO: Biological Process	GO:0043065	positive regulation of apoptotic process		0.000899	1	0.0315	0.285	21	727	SAP18,PHLDA3,TNFRSF10B,PPP1R15A,GADD45A,CLU,BTG1,NOTCH1,SFPQ,SFRP1,CALM1,PHLDA1,ARL6IP5,EGLN1,PDCD7,AKAP12,TXNIP,ZMAT3,CCN1,BBC3,HYAL2
GO: Biological Process	GO:0072594	establishment of protein localization to organelle		1.85e-05	0.0887	0.00329	0.0298	20	505	CDKN1A,SRP19,TOMM20,SSR3,DDX5,UBE2D3,CLU,GLI3,ZFAND6,SEC61B,PHIP,NOTCH1,KPNA3,CALM1,SPCS1,TXNIP,PPP1R10,CCT6A,BBC3,HYAL2
GO: Biological Process	GO:0006913	nucleocytoplasmic transport		9.59e-07	0.0046	0.000479	0.00433	19	377	CDKN1A,AHCYL1,MAGOH,PPP1R12A,MDM2,ALKBH5,DDX5,GLI3,PHIP,NOTCH1,KPNA3,NPM1,SRSF3,CPSF6,AKAP8L,TXNIP,PPP1R10,KHDRBS1,HYAL2
GO: Biological Process	GO:0051169	nuclear transport		9.97e-07	0.00479	0.000479	0.00433	19	378	CDKN1A,AHCYL1,MAGOH,PPP1R12A,MDM2,ALKBH5,DDX5,GLI3,PHIP,NOTCH1,KPNA3,NPM1,SRSF3,CPSF6,AKAP8L,TXNIP,PPP1R10,KHDRBS1,HYAL2
GO: Biological Process	GO:0042063	gliogenesis		6.46e-05	0.31	0.00706	0.0639	19	508	NAP1L1,HMGCS1,DBI,FZD8,PTPRA,METRN,CLU,PTPRZ1,GLI3,SYNE2,NAV1,PLP1,FOXG1,NOTCH1,NTRK2,BCAN,EEF2,PLPP3,CSPG5
GO: Biological Process	GO:0010498	proteasomal protein catabolic process		0.000266	1	0.0147	0.133	19	567	PSMA3,PSMA7,PSMB1,PSMC1,PSMD7,PSMD11,MDM2,WAC,UBE2D3,FAF2,CLU,NFE2L2,SEC61B,GID8,CUL3,PITHD1,NEDD4L,CAMLG,FBXL15
GO: Biological Process	GO:0048562	embryonic organ morphogenesis		0.00157	1	0.0434	0.393	19	658	SOX3,IRX5,HMGCS1,SMOC1,WLS,MEIS2,FZD8,GLI3,JAG1,COBL,FOXG1,NOTCH1,SFRP1,CXXC5,RIT1,CNBP,OTX1,EFNB2,EMX2
GO: Biological Process	GO:2000112	regulation of cellular macromolecule biosynthetic process		0.00171	1	0.0452	0.41	19	663	MAGOH,DBI,PPP1R15A,PTGFRN,DDX6,AGO3,ZFP36L1,CNOT7,QKI,ITM2B,YTHDF2,NPM1,RBM3,DIS3,CNBP,EEF2,KHDRBS1,EIF5,EIF1
GO: Biological Process	GO:0043161	proteasome-mediated ubiquitin-dependent protein catabolic process		0.000126	0.605	0.00991	0.0897	18	490	PSMA3,PSMA7,PSMB1,PSMC1,PSMD7,PSMD11,MDM2,WAC,UBE2D3,FAF2,CLU,NFE2L2,SEC61B,GID8,CUL3,NEDD4L,CAMLG,FBXL15
GO: Biological Process	GO:0031099	regeneration		0.0004	1	0.0198	0.179	18	539	CDKN1A,MAP1B,NACA,PTGFRN,GLI3,JAG1,BEX2,NOTCH1,JAM3,NPM1,SFPQ,AKIRIN1,SRSF5,TNC,CCN1,CSPG5,CD81,NOS1AP
GO: Biological Process	GO:1901361	organic cyclic compound catabolic process		0.00173	1	0.0452	0.41	18	613	MAGOH,HINT1,HNRNPM,ALKBH5,HNRNPC,DDX5,TRIR,AGO3,ZFP36L1,NFE2L2,CNOT7,HNRNPA0,QKI,ALDH6A1,YTHDF2,NPM1,DIS3,MOXD1
GO: Biological Process	GO:0000375	RNA splicing, via transesterification reactions		9.86e-06	0.0473	0.00215	0.0195	17	364	MAGOH,SAP18,SMNDC1,HNRNPM,HNRNPC,DDX5,SF3A3,QKI,NPM1,SFPQ,SRSF2,SRSF3,SRSF5,RBM3,KHDRBS1,CELF2,SON
GO: Biological Process	GO:0046700	heterocycle catabolic process		0.00122	1	0.0378	0.342	17	545	MAGOH,HINT1,HNRNPM,ALKBH5,HNRNPC,DDX5,TRIR,AGO3,ZFP36L1,NFE2L2,CNOT7,HNRNPA0,QKI,ALDH6A1,YTHDF2,NPM1,DIS3
GO: Biological Process	GO:0006417	regulation of translation		0.00129	1	0.039	0.353	17	548	MAGOH,PPP1R15A,PTGFRN,DDX6,AGO3,ZFP36L1,CNOT7,QKI,YTHDF2,NPM1,RBM3,DIS3,CNBP,EEF2,KHDRBS1,EIF5,EIF1
Pathway	1269460	NGF signalling via TRKA from the plasma membrane	BioSystems: REACTOME	0.0001	0.17	0.00498	0.04	17	387	CDKN1A,AHCYL1,PSMA3,SPTBN1,PSMA7,PSMB1,PSMC1,PSMD7,PSMD11,MDM2,AP2S1,PTPRA,AGO3,CUL3,CALM1,NTRK2,RIT1
Pathway	1270414	Cellular responses to stress	BioSystems: REACTOME	0.000615	1	0.0117	0.0941	17	452	CDKN1A,PSMA3,PSMA7,PSMB1,PSMC1,PSMD7,PSMD11,MDM2,MDM4,RRAGC,TXNRD1,UBE2D3,AGO3,EGLN1,GPX3,H1-4,DYNLL1
Pathway	1269443	Signalling by NGF	BioSystems: REACTOME	0.00114	1	0.0181	0.145	17	478	CDKN1A,AHCYL1,PSMA3,SPTBN1,PSMA7,PSMB1,PSMC1,PSMD7,PSMD11,MDM2,AP2S1,PTPRA,AGO3,CUL3,CALM1,NTRK2,RIT1
GO: Biological Process	GO:0000398	mRNA splicing, via spliceosome		3.29e-05	0.158	0.00451	0.0409	16	360	MAGOH,SAP18,HNRNPM,HNRNPC,DDX5,SF3A3,QKI,NPM1,SFPQ,SRSF2,SRSF3,SRSF5,RBM3,KHDRBS1,CELF2,SON
GO: Biological Process	GO:0000377	RNA splicing, via transesterification reactions with bulged adenosine as nucleophile		3.29e-05	0.158	0.00451	0.0409	16	360	MAGOH,SAP18,HNRNPM,HNRNPC,DDX5,SF3A3,QKI,NPM1,SFPQ,SRSF2,SRSF3,SRSF5,RBM3,KHDRBS1,CELF2,SON
GO: Biological Process	GO:0097193	intrinsic apoptotic signaling pathway		3.64e-05	0.175	0.00472	0.0427	16	363	CDKN1A,HINT1,PHLDA3,TNFRSF10B,PPP1R15A,MDM2,MDM4,DDX5,CLU,NFE2L2,CUL3,SFPQ,TRIAP1,RRM2B,ARL6IP5,BBC3
GO: Biological Process	GO:0007411	axon guidance		7.3e-05	0.351	0.0073	0.0661	16	385	CHL1,BOC,PPP1R12A,ETV1,LHX2,NRXN1,DRAXIN,GLI3,FOXG1,NOTCH1,COL4A6,TNC,ARX,EFNB2,ENAH,PALLD
GO: Biological Process	GO:0097485	neuron projection guidance		7.53e-05	0.361	0.00737	0.0668	16	386	CHL1,BOC,PPP1R12A,ETV1,LHX2,NRXN1,DRAXIN,GLI3,FOXG1,NOTCH1,COL4A6,TNC,ARX,EFNB2,ENAH,PALLD
GO: Biological Process	GO:0021537	telencephalon development		9.28e-05	0.445	0.0084	0.0761	16	393	DBI,C12orf57,LHX2,DRAXIN,PTPRZ1,GLI3,SYNE2,DCLK2,FOXG1,NTRK2,ARX,BCAN,RFX4,SLC1A2,NR2F1,EMX2
Pathway	1268855	Diseases of signal transduction	BioSystems: REACTOME	0.000187	0.317	0.00554	0.0444	16	369	CDKN1A,PSMA3,PSMA7,PSMB1,PSMC1,PSMD7,PSMD11,MDM2,TRIM24,FZD8,JAG1,QKI,NOTCH1,AGTRAP,CPSF6,POLR2B
GO: Biological Process	GO:0034504	protein localization to nucleus		0.000123	0.589	0.00981	0.0888	15	361	CDKN1A,HNRNPM,MDM2,DDX5,GLI3,DCLK2,PHIP,NOTCH1,KPNA3,TOR1AIP2,NPM1,TXNIP,PPP1R10,CCT6A,HYAL2
GO: Biological Process	GO:0009416	response to light stimulus		0.0012	1	0.0376	0.341	15	449	CDKN1A,HMGCS1,PPP1R15A,MDM2,MEIS2,LHX2,CLU,PTPRZ1,NPM1,TRIAP1,NTRK2,NSMCE3,SLC1A2,SLC1A3,HYAL2
Pathway	1269380	Signaling by EGFR	BioSystems: REACTOME	0.000507	0.861	0.0105	0.0844	15	364	CDKN1A,AHCYL1,PAG1,PSMA3,SPTBN1,PSMA7,PSMB1,PSMC1,PSMD7,PSMD11,MDM2,PTPRA,AGO3,CUL3,CALM1
Pathway	1269654	Transcriptional Regulation by TP53	BioSystems: REACTOME	0.000601	1	0.0117	0.0936	15	370	CDKN1A,TNFRSF10B,MDM2,MDM4,GADD45A,RRAGC,TXNRD1,AGO3,CNOT7,NPM1,TRIAP1,RRM2B,POLR2B,CCNG1,BBC3
GO: Biological Process	GO:0050684	regulation of mRNA processing		1.23e-07	0.000589	0.000118	0.00107	14	176	AHCYL1,MAGOH,SAP18,DDX5,ZFP36L1,QKI,NPM1,SRSF2,SRSF3,CPSF6,RBM3,KHDRBS1,CELF2,SON
GO: Biological Process	GO:0006401	RNA catabolic process		0.000219	1	0.0131	0.119	14	339	MAGOH,HNRNPM,ALKBH5,HNRNPC,DDX5,TRIR,AGO3,ZFP36L1,CNOT7,HNRNPA0,QKI,YTHDF2,NPM1,DIS3
GO: Biological Process	GO:0009952	anterior/posterior pattern specification		0.00072	1	0.0291	0.263	14	382	PPP1R12A,WLS,BPTF,BASP1,GLI3,COBL,NOTCH1,SFPQ,SFRP1,OTX1,EFNB2,HES4,EMX2,PBX3
Pathway	1269689	mRNA Splicing	BioSystems: REACTOME	1.98e-06	0.00337	0.000433	0.00347	14	196	MAGOH,SMNDC1,HNRNPM,SRSF11,HNRNPC,DDX5,SF3A3,HNRNPA0,SRSF2,SRSF3,SRSF5,POLR2B,PDCD7,SRRT
Pathway	1269688	Processing of Capped Intron-Containing Pre-mRNA	BioSystems: REACTOME	2.94e-05	0.0499	0.00352	0.0282	14	248	MAGOH,SMNDC1,HNRNPM,SRSF11,HNRNPC,DDX5,SF3A3,HNRNPA0,SRSF2,SRSF3,SRSF5,POLR2B,PDCD7,SRRT
Pathway	1269594	Signaling by Wnt	BioSystems: REACTOME	0.00074	1	0.0137	0.109	14	338	SOX3,PSMA3,PSMA7,PSMB1,PSMC1,PSMD7,PSMD11,WLS,FZD8,AP2S1,AGO3,CUL3,SFRP1,CALM1
Pathway	1269479	Downstream signal transduction	BioSystems: REACTOME	0.00109	1	0.0175	0.141	14	352	CDKN1A,AHCYL1,PSMA3,SPTBN1,PSMA7,PSMB1,PSMC1,PSMD7,PSMD11,MDM2,PTPRA,AGO3,CUL3,CALM1
Pathway	1269284	DAP12 signaling	BioSystems: REACTOME	0.00122	1	0.019	0.152	14	356	CDKN1A,AHCYL1,PSMA3,SPTBN1,PSMA7,PSMB1,PSMC1,PSMD7,PSMD11,MDM2,PTPRA,AGO3,CUL3,CALM1
Pathway	1269283	DAP12 interactions	BioSystems: REACTOME	0.0018	1	0.0244	0.195	14	371	CDKN1A,AHCYL1,PSMA3,SPTBN1,PSMA7,PSMB1,PSMC1,PSMD7,PSMD11,MDM2,PTPRA,AGO3,CUL3,CALM1
Pathway	1269192	Class I MHC mediated antigen processing & presentation	BioSystems: REACTOME	0.00193	1	0.0261	0.209	14	374	PSMA3,PSMA7,PSMB1,PSMC1,PSMD7,PSMD11,PJA2,UBE2D3,SEC61B,CUL3,NEDD4L,RBBP6,FBXL15,HECTD2
Pathway	1269478	Signaling by PDGF	BioSystems: REACTOME	0.00203	1	0.027	0.216	14	376	CDKN1A,AHCYL1,PSMA3,SPTBN1,PSMA7,PSMB1,PSMC1,PSMD7,PSMD11,MDM2,PTPRA,AGO3,CUL3,CALM1
Pathway	1269298	Fc epsilon receptor (FCERI) signaling	BioSystems: REACTOME	0.00213	1	0.0274	0.22	14	378	CDKN1A,AHCYL1,PSMA3,SPTBN1,PSMA7,PSMB1,PSMC1,PSMD7,PSMD11,MDM2,PTPRA,AGO3,CUL3,CALM1
Pathway	1269056	Infectious disease	BioSystems: REACTOME	0.00271	1	0.0324	0.259	14	388	PSMA3,PSMA7,PSMB1,PSMC1,PSMD7,PSMD11,TXNRD1,AP2S1,KPNA3,NPM1,NEDD4L,CALM1,POLR2B,EEF2
GO: Biological Process	GO:0021915	neural tube development		0.000113	0.541	0.00967	0.0875	13	279	MAP1B,PPP1R12A,WLS,LHX2,ZFP36L1,GLI3,COBL,NOTCH1,SHROOM3,SFPQ,SFRP1,OTX1,ENAH
GO: Biological Process	GO:0006402	mRNA catabolic process		0.000117	0.561	0.00981	0.0888	13	280	MAGOH,HNRNPM,ALKBH5,HNRNPC,DDX5,AGO3,ZFP36L1,CNOT7,HNRNPA0,QKI,YTHDF2,NPM1,DIS3
GO: Biological Process	GO:0021953	central nervous system neuron differentiation		0.000165	0.794	0.0113	0.103	13	290	C12orf57,FZD8,NRXN1,DRAXIN,GLI3,DCLK2,FOXG1,NOTCH1,SFPQ,PHLDA1,NTRK2,ARX,C9orf72
GO: Biological Process	GO:0090150	establishment of protein localization to membrane		0.000656	1	0.0274	0.248	13	335	EMC6,GRIPAP1,SPTBN1,NACA,SRP19,TOMM20,SSR2,SSR3,ACSL3,SEC61B,CALM1,CAMLG,BBC3
GO: Biological Process	GO:0007584	response to nutrient		0.000837	1	0.0308	0.279	13	344	MAP1B,HMGCS1,DBI,MDM2,TRIM24,ACSL3,LIPG,VCAM1,SFRP1,SRSF2,TNC,EEF2,IGFBP2
GO: Cellular Component	GO:0031965	nuclear membrane		0.00116	0.683	0.0435	0.303	13	355	SLC30A1,NRXN1,SYNE2,TOR1AIP2,AKIRIN1,CCND2,CST3,TM7SF2,CENPV,JPT1,C9orf72,MTDH,NOS1AP
Pathway	1269690	mRNA Splicing - Major Pathway	BioSystems: REACTOME	6.63e-06	0.0113	0.00124	0.00991	13	188	MAGOH,SMNDC1,HNRNPM,SRSF11,HNRNPC,DDX5,SF3A3,HNRNPA0,SRSF2,SRSF3,SRSF5,POLR2B,SRRT
Pathway	1269193	Antigen processing: Ubiquitination & Proteasome degradation	BioSystems: REACTOME	0.00108	1	0.0175	0.141	13	312	PSMA3,PSMA7,PSMB1,PSMC1,PSMD7,PSMD11,PJA2,UBE2D3,CUL3,NEDD4L,RBBP6,FBXL15,HECTD2
Pathway	1269487	Signaling by SCF-KIT	BioSystems: REACTOME	0.00215	1	0.0274	0.22	13	337	CDKN1A,PSMA3,SPTBN1,PSMA7,PSMB1,PSMC1,PSMD7,PSMD11,MDM2,PTPRA,AGO3,CUL3,CALM1
GO: Biological Process	GO:0061013	regulation of mRNA catabolic process		3.88e-05	0.186	0.0049	0.0444	12	216	MAGOH,HNRNPM,ALKBH5,HNRNPC,AGO3,ZFP36L1,CNOT7,HNRNPA0,QKI,YTHDF2,NPM1,DIS3
GO: Biological Process	GO:0043484	regulation of RNA splicing		4.85e-05	0.233	0.00569	0.0515	12	221	MAGOH,SAP18,DDX5,QKI,NPM1,SRSF2,SRSF3,SRSF5,RBM3,KHDRBS1,CELF2,SON
GO: Biological Process	GO:0001505	regulation of neurotransmitter levels		0.000719	1	0.0291	0.263	12	296	SLC30A1,NRXN1,GPM6B,CALM1,NTRK2,ARL6IP5,SLC1A2,SLC1A3,MOXD1,CSPG5,DYNLL1,NOS1AP
GO: Biological Process	GO:0048593	camera-type eye morphogenesis		0.00088	1	0.0315	0.285	12	303	IRX5,SMOC1,C12orf57,FZD8,GLI3,JAG1,FOXG1,NOTCH1,SFRP1,FAT3,NTRK2,EFNB2
GO: Cellular Component	GO:0030426	growth cone		0.000145	0.0857	0.0143	0.0992	12	247	BOC,MAP1B,NRXN1,CLU,BASP1,PTPRZ1,COBL,CALM1,NTRK2,C9orf72,PCDH9,PALLD
GO: Cellular Component	GO:0030427	site of polarized growth		0.000188	0.111	0.0143	0.0992	12	254	BOC,MAP1B,NRXN1,CLU,BASP1,PTPRZ1,COBL,CALM1,NTRK2,C9orf72,PCDH9,PALLD
Pathway	1269501	MAPK family signaling cascades	BioSystems: REACTOME	0.00177	1	0.0244	0.195	12	290	PSMA3,SPTBN1,PSMA7,PSMB1,PSMC1,PSMD7,PSMD11,PTPRA,AGO3,CUL3,CALM1,CDC42EP3
Pathway	1269428	Signaling by Insulin receptor	BioSystems: REACTOME	0.00415	1	0.043	0.345	12	322	ATP6V0A1,PSMA3,SPTBN1,PSMA7,PSMB1,PSMC1,PSMD7,PSMD11,RRAGC,PTPRA,CUL3,CALM1
GO: Biological Process	GO:0048024	regulation of mRNA splicing, via spliceosome		2.56e-06	0.0123	0.000869	0.00787	11	137	MAGOH,SAP18,DDX5,QKI,NPM1,SRSF2,SRSF3,RBM3,KHDRBS1,CELF2,SON
GO: Biological Process	GO:0043488	regulation of mRNA stability		8.9e-05	0.427	0.00838	0.0759	11	200	HNRNPM,ALKBH5,HNRNPC,AGO3,ZFP36L1,CNOT7,HNRNPA0,QKI,YTHDF2,NPM1,DIS3
GO: Biological Process	GO:0072331	signal transduction by p53 class mediator		9.73e-05	0.467	0.00853	0.0772	11	202	CDKN1A,HINT1,PHLDA3,MDM2,MDM4,TRIM24,DDX5,NPM1,TRIAP1,RRM2B,BBC3
GO: Biological Process	GO:0043487	regulation of RNA stability		0.000176	0.843	0.0117	0.106	11	216	HNRNPM,ALKBH5,HNRNPC,AGO3,ZFP36L1,CNOT7,HNRNPA0,QKI,YTHDF2,NPM1,DIS3
GO: Biological Process	GO:0006403	RNA localization		0.000198	0.95	0.0123	0.112	11	219	MAGOH,TOMM20,ALKBH5,ZFP36L1,QKI,NPM1,SRSF3,CPSF6,AKAP8L,CCT6A,KHDRBS1
GO: Biological Process	GO:0071478	cellular response to radiation		0.00025	1	0.014	0.126	11	225	CDKN1A,PPP1R15A,MDM2,GADD45A,NPM1,SFRP1,TRIAP1,NSMCE3,CCND2,BBC3,HYAL2
GO: Biological Process	GO:0001764	neuron migration		0.000325	1	0.017	0.154	11	232	CHL1,MAP1B,TUBB2A,PTPRZ1,NAV1,FOXG1,FAT3,NTRK2,ARX,NR2F1,EMX2
GO: Biological Process	GO:0061351	neural precursor cell proliferation		0.000418	1	0.0203	0.184	11	239	NES,NAP1L1,FABP7,LHX2,PTPRZ1,GLI3,BEX2,FOXG1,NOTCH1,ARX,EMX2
GO: Biological Process	GO:0021543	pallium development		0.00084	1	0.0308	0.279	11	260	LHX2,PTPRZ1,GLI3,SYNE2,DCLK2,FOXG1,NTRK2,ARX,BCAN,NR2F1,EMX2
GO: Biological Process	GO:0071453	cellular response to oxygen levels		0.00118	1	0.0371	0.336	11	271	PPP1R15A,MDM2,MDM4,TXNRD1,ZFP36L1,NFE2L2,NOTCH1,NPM1,SFRP1,EGLN1,BBC3
Pathway	1270262	Apoptosis	BioSystems: REACTOME	7.02e-05	0.119	0.00493	0.0395	11	172	PSMA3,PSMA7,PSMB1,PSMC1,PSMD7,PSMD11,TNFRSF10B,TJP1,H1-4,DYNLL1,BBC3
Pathway	1270261	Programmed Cell Death	BioSystems: REACTOME	8.2e-05	0.139	0.00498	0.04	11	175	PSMA3,PSMA7,PSMB1,PSMC1,PSMD7,PSMD11,TNFRSF10B,TJP1,H1-4,DYNLL1,BBC3
Pathway	1269183	Signaling by the B Cell Receptor (BCR)	BioSystems: REACTOME	0.000992	1	0.0168	0.135	11	234	CDKN1A,AHCYL1,PSMA3,PSMA7,PSMB1,PSMC1,PSMD7,PSMD11,MDM2,AGO3,CALM1
Pathway	1269468	Signalling to p38 via RIT and RIN	BioSystems: REACTOME	0.00163	1	0.0236	0.189	11	249	PSMA3,SPTBN1,PSMA7,PSMB1,PSMC1,PSMD7,PSMD11,PTPRA,CUL3,CALM1,RIT1
Pathway	1269485	VEGFR2 mediated cell proliferation	BioSystems: REACTOME	0.00216	1	0.0274	0.22	11	258	AHCYL1,PSMA3,SPTBN1,PSMA7,PSMB1,PSMC1,PSMD7,PSMD11,PTPRA,CUL3,CALM1
Pathway	1269464	Signalling to ERKs	BioSystems: REACTOME	0.00251	1	0.0302	0.242	11	263	PSMA3,SPTBN1,PSMA7,PSMB1,PSMC1,PSMD7,PSMD11,PTPRA,CUL3,CALM1,RIT1
Pathway	1427866	RET signaling	BioSystems: REACTOME	0.00307	1	0.035	0.28	11	270	DOK5,PSMA3,SPTBN1,PSMA7,PSMB1,PSMC1,PSMD7,PSMD11,PTPRA,CUL3,CALM1
GO: Biological Process	GO:0050658	RNA transport		0.000149	0.715	0.0107	0.0966	10	177	MAGOH,TOMM20,ALKBH5,ZFP36L1,QKI,NPM1,SRSF3,CPSF6,AKAP8L,KHDRBS1
GO: Biological Process	GO:0050657	nucleic acid transport		0.000149	0.715	0.0107	0.0966	10	177	MAGOH,TOMM20,ALKBH5,ZFP36L1,QKI,NPM1,SRSF3,CPSF6,AKAP8L,KHDRBS1
GO: Biological Process	GO:0051236	establishment of RNA localization		0.000171	0.82	0.0116	0.105	10	180	MAGOH,TOMM20,ALKBH5,ZFP36L1,QKI,NPM1,SRSF3,CPSF6,AKAP8L,KHDRBS1
GO: Biological Process	GO:0044839	cell cycle G2/M phase transition		0.000382	1	0.0195	0.177	10	199	CDKN1A,NES,GADD45A,NPM1,CALM1,RRM2B,FBXL15,AKAP8L,CCNG1,KHDRBS1
GO: Biological Process	GO:0042770	signal transduction in response to DNA damage		0.000398	1	0.0198	0.179	10	200	CDKN1A,MDM2,MDM4,GADD45A,DDX5,WAC,NPM1,TRIAP1,CCNG1,PPP1R10
GO: Biological Process	GO:0034250	positive regulation of cellular amide metabolic process		0.00043	1	0.0205	0.185	10	202	PPP1R15A,CLU,NFE2L2,YTHDF2,NPM1,RBM3,CNBP,EEF2,KHDRBS1,CCN1
GO: Biological Process	GO:0009953	dorsal/ventral pattern formation		0.000863	1	0.0312	0.282	10	221	AHCYL1,FZD8,LHX2,GLI3,JAG1,GID8,FOXG1,SFRP1,FBXL15,RFX4
GO: Biological Process	GO:0015931	nucleobase-containing compound transport		0.00187	1	0.0476	0.431	10	245	MAGOH,TOMM20,ALKBH5,ZFP36L1,QKI,NPM1,SRSF3,CPSF6,AKAP8L,KHDRBS1
GO: Cellular Component	GO:0005681	spliceosomal complex		0.000696	0.411	0.0342	0.238	10	214	MAGOH,SMNDC1,HNRNPM,HNRNPC,DDX5,WAC,SF3A3,SRSF2,RBM3,PDCD7
Pathway	M6370	p53 signaling pathway	MSigDB C2 BIOCARTA (v7.5.1)	7.88e-08	0.000134	7.72e-05	0.000619	10	68	CDKN1A,TNFRSF10B,MDM2,MDM4,GADD45A,RRM2B,CCND2,CCNG1,ZMAT3,BBC3
Pathway	83055	p53 signaling pathway	BioSystems: KEGG	9.09e-08	0.000154	7.72e-05	0.000619	10	69	CDKN1A,TNFRSF10B,MDM2,MDM4,GADD45A,RRM2B,CCND2,CCNG1,ZMAT3,BBC3
Pathway	1269610	Beta-catenin independent WNT signaling	BioSystems: REACTOME	0.000101	0.171	0.00498	0.04	10	149	PSMA3,PSMA7,PSMB1,PSMC1,PSMD7,PSMD11,FZD8,AP2S1,AGO3,CALM1
Pathway	1269799	G2/M Transition	BioSystems: REACTOME	0.000508	0.863	0.0105	0.0844	10	182	CDKN1A,PPP1R12A,PSMA3,PSMA7,PSMB1,PSMC1,PSMD7,PSMD11,PHLDA1,DYNLL1
Pathway	1269797	Mitotic G2-G2/M phases	BioSystems: REACTOME	0.000554	0.94	0.0113	0.0905	10	184	CDKN1A,PPP1R12A,PSMA3,PSMA7,PSMB1,PSMC1,PSMD7,PSMD11,PHLDA1,DYNLL1
Pathway	1269057	HIV Infection	BioSystems: REACTOME	0.00355	1	0.0384	0.308	10	236	PSMA3,PSMA7,PSMB1,PSMC1,PSMD7,PSMD11,AP2S1,NPM1,NEDD4L,POLR2B
Pathway	1269599	TCF dependent signaling in response to WNT	BioSystems: REACTOME	0.004	1	0.0419	0.336	10	240	SOX3,PSMA3,PSMA7,PSMB1,PSMC1,PSMD7,PSMD11,FZD8,CUL3,SFRP1
Pathway	1269285	RAF/MAP kinase cascade	BioSystems: REACTOME	0.00462	1	0.0452	0.362	10	245	PSMA3,SPTBN1,PSMA7,PSMB1,PSMC1,PSMD7,PSMD11,PTPRA,CUL3,CALM1
Pathway	1269382	GRB2 events in EGFR signaling	BioSystems: REACTOME	0.00462	1	0.0452	0.362	10	245	PSMA3,SPTBN1,PSMA7,PSMB1,PSMC1,PSMD7,PSMD11,PTPRA,CUL3,CALM1
Pathway	1269383	SHC1 events in EGFR signaling	BioSystems: REACTOME	0.00462	1	0.0452	0.362	10	245	PSMA3,SPTBN1,PSMA7,PSMB1,PSMC1,PSMD7,PSMD11,PTPRA,CUL3,CALM1
Pathway	1269440	SOS-mediated signalling	BioSystems: REACTOME	0.00462	1	0.0452	0.362	10	245	PSMA3,SPTBN1,PSMA7,PSMB1,PSMC1,PSMD7,PSMD11,PTPRA,CUL3,CALM1
Pathway	1269471	ARMS-mediated activation	BioSystems: REACTOME	0.00517	1	0.0488	0.391	10	249	PSMA3,SPTBN1,PSMA7,PSMB1,PSMC1,PSMD7,PSMD11,PTPRA,CUL3,CALM1
Pathway	1269470	Frs2-mediated activation	BioSystems: REACTOME	0.00532	1	0.0497	0.398	10	250	PSMA3,SPTBN1,PSMA7,PSMB1,PSMC1,PSMD7,PSMD11,PTPRA,CUL3,CALM1
GO: Biological Process	GO:0072332	intrinsic apoptotic signaling pathway by p53 class mediator		1.06e-05	0.0511	0.00222	0.0201	9	103	CDKN1A,HINT1,PHLDA3,MDM2,MDM4,DDX5,TRIAP1,RRM2B,BBC3
GO: Biological Process	GO:0048709	oligodendrocyte differentiation		0.000712	1	0.0291	0.263	9	178	HMGCS1,FZD8,PTPRA,CLU,PTPRZ1,GLI3,PLP1,NOTCH1,NTRK2
GO: Biological Process	GO:0051168	nuclear export		0.000802	1	0.0303	0.274	9	181	AHCYL1,MAGOH,MDM2,ALKBH5,NPM1,SRSF3,CPSF6,AKAP8L,KHDRBS1
GO: Biological Process	GO:0010977	negative regulation of neuron projection development		0.00105	1	0.0349	0.316	9	188	MDM2,DRAXIN,PTPRZ1,DGUOK,SFPQ,TNC,FAT3,NR2F1,EFNB2
GO: Biological Process	GO:0006606	protein import into nucleus		0.00135	1	0.0403	0.365	9	195	CDKN1A,DDX5,GLI3,PHIP,NOTCH1,KPNA3,TXNIP,PPP1R10,HYAL2
GO: Biological Process	GO:0051170	import into nucleus		0.00167	1	0.0452	0.409	9	201	CDKN1A,DDX5,GLI3,PHIP,NOTCH1,KPNA3,TXNIP,PPP1R10,HYAL2
GO: Biological Process	GO:0010212	response to ionizing radiation		0.00172	1	0.0452	0.41	9	202	CDKN1A,NES,MDM2,GADD45A,IKBIP,VCAM1,SFRP1,CCND2,BBC3
GO: Cellular Component	GO:0101002	ficolin-1-rich granule		0.000963	0.568	0.041	0.286	9	185	ATP6V0A1,PSMB1,PSMD7,PSMD11,IDH1,EEF2,PRCP,CST3,DYNLL1
Pathway	1269744	p53-Dependent G1/S DNA damage checkpoint	BioSystems: REACTOME	6.08e-07	0.00103	0.000206	0.00165	9	65	CDKN1A,PSMA3,PSMA7,PSMB1,PSMC1,PSMD7,PSMD11,MDM2,MDM4
Pathway	1269745	p53-Dependent G1 DNA Damage Response	BioSystems: REACTOME	6.08e-07	0.00103	0.000206	0.00165	9	65	CDKN1A,PSMA3,PSMA7,PSMB1,PSMC1,PSMD7,PSMD11,MDM2,MDM4
Pathway	1269743	G1/S DNA Damage Checkpoints	BioSystems: REACTOME	7.91e-07	0.00134	0.000224	0.0018	9	67	CDKN1A,PSMA3,PSMA7,PSMB1,PSMC1,PSMD7,PSMD11,MDM2,MDM4
Pathway	1269640	Hedgehog 'on' state	BioSystems: REACTOME	7.28e-06	0.0124	0.00124	0.00991	9	87	BOC,PSMA3,PSMA7,PSMB1,PSMC1,PSMD7,PSMD11,GLI3,CUL3
Pathway	M2044	Spliceosome	MSigDB C2 BIOCARTA (v7.5.1)	0.000148	0.252	0.00522	0.0418	9	127	MAGOH,SMNDC1,HNRNPM,HNRNPC,DDX5,SF3A3,SRSF2,SRSF3,SRSF5
Pathway	137939	Direct p53 effectors	BioSystems: Pathway Interaction Database	0.000199	0.338	0.00564	0.0452	9	132	CDKN1A,TNFRSF10B,MDM2,GADD45A,DDX5,TRIAP1,RRM2B,CCNG1,BBC3
Pathway	125136	Spliceosome	BioSystems: KEGG	0.000223	0.378	0.00582	0.0466	9	134	MAGOH,SMNDC1,HNRNPM,HNRNPC,DDX5,SF3A3,SRSF2,SRSF3,SRSF5
Pathway	M145	Direct p53 effectors	MSigDB C2 BIOCARTA (v7.5.1)	0.000263	0.446	0.00656	0.0526	9	137	CDKN1A,TNFRSF10B,MDM2,GADD45A,DDX5,TRIAP1,RRM2B,CCNG1,BBC3
Pathway	1269633	Signaling by Hedgehog	BioSystems: REACTOME	0.000293	0.497	0.00721	0.0578	9	139	BOC,PSMA3,PSMA7,PSMB1,PSMC1,PSMD7,PSMD11,GLI3,CUL3
Pathway	1269185	Downstream signaling events of B Cell Receptor (BCR)	BioSystems: REACTOME	0.00342	1	0.0372	0.298	9	197	CDKN1A,PSMA3,PSMA7,PSMB1,PSMC1,PSMD7,PSMD11,MDM2,AGO3
Pathway	1269742	Cell Cycle Checkpoints	BioSystems: REACTOME	0.00403	1	0.042	0.336	9	202	CDKN1A,PSMA3,PSMA7,PSMB1,PSMC1,PSMD7,PSMD11,MDM2,MDM4
GO: Biological Process	GO:0000380	alternative mRNA splicing, via spliceosome		5.02e-05	0.241	0.00573	0.0519	8	97	MAGOH,SAP18,HNRNPM,DDX5,SFPQ,SRSF2,KHDRBS1,CELF2
GO: Biological Process	GO:2000177	regulation of neural precursor cell proliferation		0.000385	1	0.0195	0.177	8	130	NES,NAP1L1,LHX2,PTPRZ1,GLI3,BEX2,FOXG1,NOTCH1
GO: Biological Process	GO:0021954	central nervous system neuron development		0.000427	1	0.0205	0.185	8	132	C12orf57,DRAXIN,DCLK2,FOXG1,SFPQ,NTRK2,ARX,C9orf72
GO: Biological Process	GO:0000086	G2/M transition of mitotic cell cycle		0.0015	1	0.0421	0.381	8	160	CDKN1A,NES,GADD45A,CALM1,RRM2B,FBXL15,CCNG1,KHDRBS1
GO: Biological Process	GO:0048678	response to axon injury		0.00156	1	0.0432	0.391	8	161	MAP1B,TXNRD1,BEX2,JAM3,SFPQ,TNC,CSPG5,CST3
GO: Cellular Component	GO:0140534	endoplasmic reticulum protein-containing complex		0.000648	0.382	0.0342	0.238	8	140	EMC6,SEC11C,SSR3,FAF2,SEC61B,SPCS1,CAMLG,PYURF
GO: Cellular Component	GO:1905368	peptidase complex		0.000974	0.575	0.041	0.286	8	149	PSMA3,PSMA7,PSMB1,PSMC1,SEC11C,PSMD7,PSMD11,SPCS1
Pathway	1269746	Stabilization of p53	BioSystems: REACTOME	2.04e-06	0.00347	0.000433	0.00347	8	56	PSMA3,PSMA7,PSMB1,PSMC1,PSMD7,PSMD11,MDM2,MDM4
Pathway	1270418	Oxygen-dependent proline hydroxylation of Hypoxia-inducible Factor Alpha	BioSystems: REACTOME	8.11e-06	0.0138	0.00125	0.01	8	67	PSMA3,PSMA7,PSMB1,PSMC1,PSMD7,PSMD11,UBE2D3,EGLN1
Pathway	1270415	Cellular response to hypoxia	BioSystems: REACTOME	2.3e-05	0.039	0.003	0.024	8	77	PSMA3,PSMA7,PSMB1,PSMC1,PSMD7,PSMD11,UBE2D3,EGLN1
Pathway	1270416	Regulation of Hypoxia-inducible Factor (HIF) by oxygen	BioSystems: REACTOME	2.3e-05	0.039	0.003	0.024	8	77	PSMA3,PSMA7,PSMB1,PSMC1,PSMD7,PSMD11,UBE2D3,EGLN1
Pathway	1269506	MAPK6/MAPK4 signaling	BioSystems: REACTOME	7.13e-05	0.121	0.00493	0.0395	8	90	PSMA3,PSMA7,PSMB1,PSMC1,PSMD7,PSMD11,AGO3,CDC42EP3
Pathway	1269725	Regulation of mRNA stability by proteins that bind AU-rich elements	BioSystems: REACTOME	7.72e-05	0.131	0.00498	0.04	8	91	PSMA3,PSMA7,PSMB1,PSMC1,PSMD7,PSMD11,ZFP36L1,DIS3
Pathway	M39524	miRNA regulation of DNA damage response	MSigDB C2 BIOCARTA (v7.5.1)	9.01e-05	0.153	0.00498	0.04	8	93	CDKN1A,TNFRSF10B,MDM2,GADD45A,RRM2B,CCND2,CCNG1,BBC3
Pathway	1269611	PCP/CE pathway	BioSystems: REACTOME	0.000113	0.192	0.00498	0.04	8	96	PSMA3,PSMA7,PSMB1,PSMC1,PSMD7,PSMD11,FZD8,AP2S1
Pathway	1269304	CLEC7A (Dectin-1) signaling	BioSystems: REACTOME	0.000161	0.273	0.00527	0.0422	8	101	AHCYL1,PSMA3,PSMA7,PSMB1,PSMC1,PSMD7,PSMD11,CALM1
Pathway	1269172	TCR signaling	BioSystems: REACTOME	0.000583	0.99	0.0117	0.0934	8	122	PAG1,PSMA3,PSMA7,PSMB1,PSMC1,PSMD7,PSMD11,ENAH
Pathway	M39406	mRNA processing	MSigDB C2 BIOCARTA (v7.5.1)	0.00103	1	0.0173	0.139	8	133	HNRNPM,HNRNPC,SF3A3,SFPQ,SRSF2,SRSF3,SRSF5,CELF2
Pathway	1269091	Host Interactions of HIV factors	BioSystems: REACTOME	0.00108	1	0.0175	0.141	8	134	PSMA3,PSMA7,PSMB1,PSMC1,PSMD7,PSMD11,AP2S1,NPM1
Pathway	1269764	Mitotic G1-G1/S phases	BioSystems: REACTOME	0.00164	1	0.0236	0.189	8	143	CDKN1A,PSMA3,PSMA7,PSMB1,PSMC1,PSMD7,PSMD11,CCND2
Pathway	1269303	C-type lectin receptors (CLRs)	BioSystems: REACTOME	0.00179	1	0.0244	0.195	8	145	AHCYL1,PSMA3,PSMA7,PSMB1,PSMC1,PSMD7,PSMD11,CALM1
Pathway	1268678	Translation	BioSystems: REACTOME	0.00369	1	0.0397	0.318	8	163	SRP19,SEC11C,SSR2,SSR3,SEC61B,SPCS1,EEF2,EIF5
GO: Biological Process	GO:2000179	positive regulation of neural precursor cell proliferation		6.76e-05	0.325	0.00706	0.0639	7	75	NES,NAP1L1,LHX2,GLI3,BEX2,FOXG1,NOTCH1
GO: Biological Process	GO:0006405	RNA export from nucleus		0.00023	1	0.0133	0.121	7	91	MAGOH,ALKBH5,NPM1,SRSF3,CPSF6,AKAP8L,KHDRBS1
GO: Biological Process	GO:0045665	negative regulation of neuron differentiation		0.00032	1	0.0169	0.153	7	96	SOX3,DDX6,GLI3,JAG1,BEX2,FOXG1,NOTCH1
GO: Biological Process	GO:0034644	cellular response to UV		0.000583	1	0.0254	0.23	7	106	CDKN1A,PPP1R15A,MDM2,NPM1,TRIAP1,NSMCE3,HYAL2
GO: Biological Process	GO:0031102	neuron projection regeneration		0.000899	1	0.0315	0.285	7	114	MAP1B,BEX2,JAM3,SFPQ,TNC,CSPG5,NOS1AP
GO: Biological Process	GO:1901796	regulation of signal transduction by p53 class mediator		0.00176	1	0.0452	0.41	7	128	MDM2,MDM4,TRIM24,DDX5,NPM1,TRIAP1,RRM2B
Pathway	1269605	Degradation of DVL	BioSystems: REACTOME	3.16e-05	0.0536	0.00352	0.0282	7	59	PSMA3,PSMA7,PSMB1,PSMC1,PSMD7,PSMD11,CUL3
Pathway	1269637	GLI3 is processed to GLI3R by the proteasome	BioSystems: REACTOME	3.94e-05	0.0668	0.00352	0.0282	7	61	PSMA3,PSMA7,PSMB1,PSMC1,PSMD7,PSMD11,GLI3
Pathway	1269770	SCF(Skp2)-mediated degradation of p27/p21	BioSystems: REACTOME	3.94e-05	0.0668	0.00352	0.0282	7	61	CDKN1A,PSMA3,PSMA7,PSMB1,PSMC1,PSMD7,PSMD11
Pathway	1383017	The role of GTSE1 in G2/M progression after G2 checkpoint	BioSystems: REACTOME	3.94e-05	0.0668	0.00352	0.0282	7	61	CDKN1A,PSMA3,PSMA7,PSMB1,PSMC1,PSMD7,PSMD11
Pathway	M39639	Proteasome degradation	MSigDB C2 BIOCARTA (v7.5.1)	5.39e-05	0.0915	0.00458	0.0367	7	64	PSMA3,PSMA7,PSMB1,PSMC1,PSMD7,PSMD11,UBE2D3
Pathway	1269612	Asymmetric localization of PCP proteins	BioSystems: REACTOME	7.26e-05	0.123	0.00493	0.0395	7	67	PSMA3,PSMA7,PSMB1,PSMC1,PSMD7,PSMD11,FZD8
Pathway	M39339	DNA damage response	MSigDB C2 BIOCARTA (v7.5.1)	8.78e-05	0.149	0.00498	0.04	7	69	CDKN1A,TNFRSF10B,MDM2,GADD45A,RRM2B,CCND2,BBC3
Pathway	1269290	Regulation of RAS by GAPs	BioSystems: REACTOME	9.63e-05	0.163	0.00498	0.04	7	70	PSMA3,PSMA7,PSMB1,PSMC1,PSMD7,PSMD11,CUL3
Pathway	1269778	Cyclin A:Cdk2-associated events at S phase entry	BioSystems: REACTOME	0.000105	0.179	0.00498	0.04	7	71	CDKN1A,PSMA3,PSMA7,PSMB1,PSMC1,PSMD7,PSMD11
Pathway	M40062	p53 transcriptional gene network	MSigDB C2 BIOCARTA (v7.5.1)	0.000115	0.196	0.00498	0.04	7	72	CDKN1A,GADD45A,NOTCH1,RRM2B,CCNG1,ZMAT3,BBC3
Pathway	1269781	Switching of origins to a post-replicative state	BioSystems: REACTOME	0.000115	0.196	0.00498	0.04	7	72	CDKN1A,PSMA3,PSMA7,PSMB1,PSMC1,PSMD7,PSMD11
Pathway	1269782	Orc1 removal from chromatin	BioSystems: REACTOME	0.000115	0.196	0.00498	0.04	7	72	CDKN1A,PSMA3,PSMA7,PSMB1,PSMC1,PSMD7,PSMD11
Pathway	1269769	Cyclin E associated events during G1/S transition	BioSystems: REACTOME	0.000115	0.196	0.00498	0.04	7	72	CDKN1A,PSMA3,PSMA7,PSMB1,PSMC1,PSMD7,PSMD11
Pathway	1269796	Removal of licensing factors from origins	BioSystems: REACTOME	0.000137	0.233	0.00498	0.04	7	74	CDKN1A,PSMA3,PSMA7,PSMB1,PSMC1,PSMD7,PSMD11
Pathway	1269794	Regulation of DNA replication	BioSystems: REACTOME	0.000176	0.3	0.00535	0.0429	7	77	CDKN1A,PSMA3,PSMA7,PSMB1,PSMC1,PSMD7,PSMD11
Pathway	P00059	p53 pathway	PantherDB	0.000207	0.352	0.00564	0.0452	7	79	CDKN1A,TNFRSF10B,MDM2,MDM4,GADD45A,CCNG1,ZMAT3
Pathway	1269197	ER-Phagosome pathway	BioSystems: REACTOME	0.000327	0.554	0.00759	0.0609	7	85	PSMA3,PSMA7,PSMB1,PSMC1,PSMD7,PSMD11,SEC61B
Pathway	1269195	Antigen processing-Cross presentation	BioSystems: REACTOME	0.000926	1	0.0162	0.13	7	101	PSMA3,PSMA7,PSMB1,PSMC1,PSMD7,PSMD11,SEC61B
Pathway	1269779	Synthesis of DNA	BioSystems: REACTOME	0.000926	1	0.0162	0.13	7	101	CDKN1A,PSMA3,PSMA7,PSMB1,PSMC1,PSMD7,PSMD11
Pathway	1269636	Hedgehog 'off' state	BioSystems: REACTOME	0.000981	1	0.0168	0.135	7	102	PSMA3,PSMA7,PSMB1,PSMC1,PSMD7,PSMD11,GLI3
Pathway	1269875	DNA Replication	BioSystems: REACTOME	0.00145	1	0.0214	0.171	7	109	CDKN1A,PSMA3,PSMA7,PSMB1,PSMC1,PSMD7,PSMD11
Pathway	1269768	G1/S Transition	BioSystems: REACTOME	0.00239	1	0.0294	0.236	7	119	CDKN1A,PSMA3,PSMA7,PSMB1,PSMC1,PSMD7,PSMD11
Pathway	1269777	S Phase	BioSystems: REACTOME	0.00392	1	0.0413	0.331	7	130	CDKN1A,PSMA3,PSMA7,PSMB1,PSMC1,PSMD7,PSMD11
GO: Biological Process	GO:0003230	cardiac atrium development		4.86e-05	0.233	0.00569	0.0515	6	49	MDM2,MDM4,MEIS2,NOTCH1,NR2F1,CCN1
GO: Biological Process	GO:0035196	miRNA processing		0.000202	0.968	0.0124	0.112	6	63	DDX5,AGO3,SRSF3,RBM3,NR2F1,SRRT
GO: Biological Process	GO:0070918	small regulatory ncRNA processing		0.000283	1	0.0153	0.138	6	67	DDX5,AGO3,SRSF3,RBM3,NR2F1,SRRT
GO: Biological Process	GO:0060324	face development		0.000419	1	0.0203	0.184	6	72	SOX3,ZFAND5,JAG1,CRISPLD1,SPECC1,ANKRD11
GO: Biological Process	GO:0000381	regulation of alternative mRNA splicing, via spliceosome		0.000602	1	0.0258	0.234	6	77	MAGOH,SAP18,DDX5,SRSF2,KHDRBS1,CELF2
GO: Biological Process	GO:0030330	DNA damage response, signal transduction by p53 class mediator		0.000896	1	0.0315	0.285	6	83	CDKN1A,MDM2,MDM4,DDX5,NPM1,TRIAP1
GO: Biological Process	GO:0071479	cellular response to ionizing radiation		0.00137	1	0.0405	0.367	6	90	CDKN1A,MDM2,GADD45A,SFRP1,CCND2,BBC3
GO: Biological Process	GO:0070972	protein localization to endoplasmic reticulum		0.00145	1	0.0413	0.374	6	91	NACA,SRP19,SSR3,PPP1R15A,SEC61B,SPCS1
GO: Biological Process	GO:0006446	regulation of translational initiation		0.00153	1	0.0427	0.387	6	92	PPP1R15A,YTHDF2,NPM1,KHDRBS1,EIF5,EIF1
GO: Biological Process	GO:0044773	mitotic DNA damage checkpoint signaling		0.00171	1	0.0452	0.41	6	94	CDKN1A,MDM2,WAC,TRIAP1,CCNG1,PPP1R10
GO: Cellular Component	GO:0000502	proteasome complex		0.000397	0.234	0.0234	0.163	6	71	PSMA3,PSMA7,PSMB1,PSMC1,PSMD7,PSMD11
GO: Cellular Component	GO:0044304	main axon		0.00124	0.733	0.0435	0.303	6	88	MAP1B,SPTBN1,NAV1,BCAN,SLC1A2,C9orf72
Pathway	83040	Proteasome	BioSystems: KEGG	6.04e-05	0.103	0.00488	0.0391	6	45	PSMA3,PSMA7,PSMB1,PSMC1,PSMD7,PSMD11
Pathway	M10680	Proteasome	MSigDB C2 BIOCARTA (v7.5.1)	6.85e-05	0.116	0.00493	0.0395	6	46	PSMA3,PSMA7,PSMB1,PSMC1,PSMD7,PSMD11
Pathway	1269199	Cross-presentation of soluble exogenous antigens (endosomes)	BioSystems: REACTOME	0.000124	0.21	0.00498	0.04	6	51	PSMA3,PSMA7,PSMB1,PSMC1,PSMD7,PSMD11
Pathway	1270296	Regulation of activated PAK-2p34 by proteasome mediated degradation	BioSystems: REACTOME	0.000124	0.21	0.00498	0.04	6	51	PSMA3,PSMA7,PSMB1,PSMC1,PSMD7,PSMD11
Pathway	1270174	Regulation of ornithine decarboxylase (ODC)	BioSystems: REACTOME	0.000138	0.234	0.00498	0.04	6	52	PSMA3,PSMA7,PSMB1,PSMC1,PSMD7,PSMD11
Pathway	1269791	Ubiquitin-dependent degradation of Cyclin D	BioSystems: REACTOME	0.000138	0.234	0.00498	0.04	6	52	PSMA3,PSMA7,PSMB1,PSMC1,PSMD7,PSMD11
Pathway	1269792	Ubiquitin-dependent degradation of Cyclin D1	BioSystems: REACTOME	0.000138	0.234	0.00498	0.04	6	52	PSMA3,PSMA7,PSMB1,PSMC1,PSMD7,PSMD11
Pathway	1269783	CDK-mediated phosphorylation and removal of Cdc6	BioSystems: REACTOME	0.000138	0.234	0.00498	0.04	6	52	PSMA3,PSMA7,PSMB1,PSMC1,PSMD7,PSMD11
Pathway	1269107	Vpu mediated degradation of CD4	BioSystems: REACTOME	0.000154	0.261	0.00522	0.0418	6	53	PSMA3,PSMA7,PSMB1,PSMC1,PSMD7,PSMD11
Pathway	1269747	Autodegradation of the E3 ubiquitin ligase COP1	BioSystems: REACTOME	0.000154	0.261	0.00522	0.0418	6	53	PSMA3,PSMA7,PSMB1,PSMC1,PSMD7,PSMD11
Pathway	1270295	Regulation of Apoptosis	BioSystems: REACTOME	0.000171	0.29	0.00527	0.0422	6	54	PSMA3,PSMA7,PSMB1,PSMC1,PSMD7,PSMD11
Pathway	1269752	Ubiquitin Mediated Degradation of Phosphorylated Cdc25A	BioSystems: REACTOME	0.000171	0.29	0.00527	0.0422	6	54	PSMA3,PSMA7,PSMB1,PSMC1,PSMD7,PSMD11
Pathway	1269750	p53-Independent G1/S DNA damage checkpoint	BioSystems: REACTOME	0.000171	0.29	0.00527	0.0422	6	54	PSMA3,PSMA7,PSMB1,PSMC1,PSMD7,PSMD11
Pathway	1269751	p53-Independent DNA Damage Response	BioSystems: REACTOME	0.000171	0.29	0.00527	0.0422	6	54	PSMA3,PSMA7,PSMB1,PSMC1,PSMD7,PSMD11
Pathway	1269098	Vif-mediated degradation of APOBEC3G	BioSystems: REACTOME	0.000189	0.321	0.00554	0.0444	6	55	PSMA3,PSMA7,PSMB1,PSMC1,PSMD7,PSMD11
Pathway	1269606	Degradation of AXIN	BioSystems: REACTOME	0.000209	0.355	0.00564	0.0452	6	56	PSMA3,PSMA7,PSMB1,PSMC1,PSMD7,PSMD11
Pathway	1457807	FBXL7 down-regulates AURKA during mitotic entry and in early mitosis	BioSystems: REACTOME	0.000209	0.355	0.00564	0.0452	6	56	PSMA3,PSMA7,PSMB1,PSMC1,PSMD7,PSMD11
Pathway	1269841	SCF-beta-TrCP mediated degradation of Emi1	BioSystems: REACTOME	0.000209	0.355	0.00564	0.0452	6	56	PSMA3,PSMA7,PSMB1,PSMC1,PSMD7,PSMD11
Pathway	1269726	AUF1 (hnRNP D0) binds and destabilizes mRNA	BioSystems: REACTOME	0.000231	0.392	0.00594	0.0476	6	57	PSMA3,PSMA7,PSMB1,PSMC1,PSMD7,PSMD11
Pathway	1268928	Hh mutants that don't undergo autocatalytic processing are degraded by ERAD	BioSystems: REACTOME	0.000254	0.432	0.00644	0.0516	6	58	PSMA3,PSMA7,PSMB1,PSMC1,PSMD7,PSMD11
Pathway	1269331	NIK-->noncanonical NF-kB signaling	BioSystems: REACTOME	0.000306	0.52	0.00723	0.0579	6	60	PSMA3,PSMA7,PSMB1,PSMC1,PSMD7,PSMD11
Pathway	1268927	Hh mutants abrogate ligand secretion	BioSystems: REACTOME	0.000306	0.52	0.00723	0.0579	6	60	PSMA3,PSMA7,PSMB1,PSMC1,PSMD7,PSMD11
Pathway	1269836	CDT1 association with the CDC6:ORC:origin complex	BioSystems: REACTOME	0.000306	0.52	0.00723	0.0579	6	60	PSMA3,PSMA7,PSMB1,PSMC1,PSMD7,PSMD11
Pathway	1269638	Degradation of GLI2 by the proteasome	BioSystems: REACTOME	0.000336	0.57	0.0076	0.0609	6	61	PSMA3,PSMA7,PSMB1,PSMC1,PSMD7,PSMD11
Pathway	1269306	Dectin-1 mediated noncanonical NF-kB signaling	BioSystems: REACTOME	0.000336	0.57	0.0076	0.0609	6	61	PSMA3,PSMA7,PSMB1,PSMC1,PSMD7,PSMD11
Pathway	1269639	Degradation of GLI1 by the proteasome	BioSystems: REACTOME	0.000367	0.623	0.00809	0.0648	6	62	PSMA3,PSMA7,PSMB1,PSMC1,PSMD7,PSMD11
Pathway	1268934	Defective CFTR causes cystic fibrosis	BioSystems: REACTOME	0.000367	0.623	0.00809	0.0648	6	62	PSMA3,PSMA7,PSMB1,PSMC1,PSMD7,PSMD11
Pathway	1269852	Autodegradation of Cdh1 by Cdh1:APC/C	BioSystems: REACTOME	0.000436	0.741	0.00937	0.0751	6	64	PSMA3,PSMA7,PSMB1,PSMC1,PSMD7,PSMD11
Pathway	1269634	Hedgehog ligand biogenesis	BioSystems: REACTOME	0.000559	0.949	0.0113	0.0905	6	67	PSMA3,PSMA7,PSMB1,PSMC1,PSMD7,PSMD11
Pathway	1269186	Activation of NF-kappaB in B cells	BioSystems: REACTOME	0.000605	1	0.0117	0.0936	6	68	PSMA3,PSMA7,PSMB1,PSMC1,PSMD7,PSMD11
Pathway	1269849	APC/C:Cdc20 mediated degradation of Securin	BioSystems: REACTOME	0.000605	1	0.0117	0.0936	6	68	PSMA3,PSMA7,PSMB1,PSMC1,PSMD7,PSMD11
Pathway	1268933	ABC transporter disorders	BioSystems: REACTOME	0.000655	1	0.0122	0.0979	6	69	PSMA3,PSMA7,PSMB1,PSMC1,PSMD7,PSMD11
Pathway	1269833	Assembly of the pre-replicative complex	BioSystems: REACTOME	0.000655	1	0.0122	0.0979	6	69	PSMA3,PSMA7,PSMB1,PSMC1,PSMD7,PSMD11
Pathway	1269851	APC/C:Cdh1 mediated degradation of Cdc20 and other APC/C:Cdh1 targeted proteins in late mitosis/early G1	BioSystems: REACTOME	0.000883	1	0.0158	0.127	6	73	PSMA3,PSMA7,PSMB1,PSMC1,PSMD7,PSMD11
Pathway	1269846	Cdc20:Phospho-APC/C mediated degradation of Cyclin A	BioSystems: REACTOME	0.000883	1	0.0158	0.127	6	73	PSMA3,PSMA7,PSMB1,PSMC1,PSMD7,PSMD11
Pathway	1269845	APC:Cdc20 mediated degradation of cell cycle proteins prior to satisfation of the cell cycle checkpoint	BioSystems: REACTOME	0.000949	1	0.0165	0.132	6	74	PSMA3,PSMA7,PSMB1,PSMC1,PSMD7,PSMD11
Pathway	1268932	Disorders of transmembrane transporters	BioSystems: REACTOME	0.00109	1	0.0175	0.141	6	76	PSMA3,PSMA7,PSMB1,PSMC1,PSMD7,PSMD11
Pathway	1269844	APC/C:Cdc20 mediated degradation of mitotic proteins	BioSystems: REACTOME	0.00109	1	0.0175	0.141	6	76	PSMA3,PSMA7,PSMB1,PSMC1,PSMD7,PSMD11
Pathway	1269842	Activation of APC/C and APC/C:Cdc20 mediated degradation of mitotic proteins	BioSystems: REACTOME	0.00117	1	0.0184	0.147	6	77	PSMA3,PSMA7,PSMB1,PSMC1,PSMD7,PSMD11
Pathway	1269839	Regulation of APC/C activators between G1/S and early anaphase	BioSystems: REACTOME	0.00152	1	0.0223	0.179	6	81	PSMA3,PSMA7,PSMB1,PSMC1,PSMD7,PSMD11
Pathway	1269596	Degradation of beta-catenin by the destruction complex	BioSystems: REACTOME	0.00173	1	0.0242	0.194	6	83	PSMA3,PSMA7,PSMB1,PSMC1,PSMD7,PSMD11
Pathway	1269301	FCERI mediated NF-kB activation	BioSystems: REACTOME	0.00195	1	0.0261	0.209	6	85	PSMA3,PSMA7,PSMB1,PSMC1,PSMD7,PSMD11
Pathway	1269831	M/G1 Transition	BioSystems: REACTOME	0.00207	1	0.027	0.217	6	86	PSMA3,PSMA7,PSMB1,PSMC1,PSMD7,PSMD11
Pathway	1269832	DNA Replication Pre-Initiation	BioSystems: REACTOME	0.00207	1	0.027	0.217	6	86	PSMA3,PSMA7,PSMB1,PSMC1,PSMD7,PSMD11
Pathway	1270170	Metabolism of polyamines	BioSystems: REACTOME	0.0022	1	0.0274	0.22	6	87	PSMA3,PSMA7,PSMB1,PSMC1,PSMD7,PSMD11
Pathway	1269837	Regulation of mitotic cell cycle	BioSystems: REACTOME	0.0022	1	0.0274	0.22	6	87	PSMA3,PSMA7,PSMB1,PSMC1,PSMD7,PSMD11
Pathway	1269838	APC/C-mediated degradation of cell cycle proteins	BioSystems: REACTOME	0.0022	1	0.0274	0.22	6	87	PSMA3,PSMA7,PSMB1,PSMC1,PSMD7,PSMD11
Pathway	1269176	Downstream TCR signaling	BioSystems: REACTOME	0.00462	1	0.0452	0.362	6	101	PSMA3,PSMA7,PSMB1,PSMC1,PSMD7,PSMD11
Pathway	1269329	TNFR2 non-canonical NF-kB pathway	BioSystems: REACTOME	0.00533	1	0.0497	0.398	6	104	PSMA3,PSMA7,PSMB1,PSMC1,PSMD7,PSMD11
GO: Biological Process	GO:0010165	response to X-ray		0.000456	1	0.0212	0.192	5	48	CDKN1A,MDM2,IKBIP,SFRP1,CCND2
GO: Biological Process	GO:0030513	positive regulation of BMP signaling pathway		0.000931	1	0.0324	0.293	5	56	SMOC1,NOTCH1,SFRP1,FBXL15,CCN1
GO: Cellular Component	GO:0008287	protein serine/threonine phosphatase complex		0.0015	0.888	0.0472	0.329	5	62	PPP1R12A,IER5,PPP1R15A,CALM1,PPP1R10
Pathway	M39878	Unfolded protein response	MSigDB C2 BIOCARTA (v7.5.1)	3.37e-05	0.0572	0.00352	0.0282	5	25	TNFRSF10B,PPP1R15A,NFE2L2,TXNIP,BBC3
Pathway	M256	Validated transcriptional targets of TAp63 isoforms	MSigDB C2 BIOCARTA (v7.5.1)	0.0014	1	0.021	0.168	5	54	CDKN1A,MDM2,GADD45A,JAG1,BBC3
Pathway	169353	Validated targets of C-MYC transcriptional repression	BioSystems: Pathway Interaction Database	0.00241	1	0.0295	0.236	5	61	CDKN1A,GADD45A,ZFP36L1,CLU,SFRP1
Pathway	1269692	mRNA 3'-end processing	BioSystems: REACTOME	0.00278	1	0.0328	0.263	5	63	MAGOH,SRSF11,SRSF2,SRSF3,SRSF5
Pathway	M254	Validated targets of C-MYC transcriptional repression	MSigDB C2 BIOCARTA (v7.5.1)	0.00278	1	0.0328	0.263	5	63	CDKN1A,GADD45A,ZFP36L1,CLU,SFRP1
Pathway	1269686	Cleavage of Growing Transcript in the Termination Region	BioSystems: REACTOME	0.00495	1	0.047	0.377	5	72	MAGOH,SRSF11,SRSF2,SRSF3,SRSF5
Pathway	1269685	RNA Polymerase II Transcription Termination	BioSystems: REACTOME	0.00495	1	0.047	0.377	5	72	MAGOH,SRSF11,SRSF2,SRSF3,SRSF5
GO: Biological Process	GO:0060019	radial glial cell differentiation		0.000132	0.631	0.0102	0.0922	4	20	FZD8,METRN,GLI3,NOTCH1
GO: Biological Process	GO:0010738	regulation of protein kinase A signaling		0.000233	1	0.0133	0.121	4	23	TCIM,PJA2,NRXN1,AKAP12
GO: Biological Process	GO:0021871	forebrain regionalization		0.00086	1	0.0312	0.282	4	32	LHX2,GLI3,NR2F1,EMX2
GO: Biological Process	GO:0006613	cotranslational protein targeting to membrane		0.000968	1	0.033	0.298	4	33	SRP19,SSR2,SSR3,SEC61B
GO: Biological Process	GO:1902254	negative regulation of intrinsic apoptotic signaling pathway by p53 class mediator		0.000968	1	0.033	0.298	4	33	MDM2,MDM4,TRIAP1,RRM2B
GO: Biological Process	GO:0031571	mitotic G1 DNA damage checkpoint signaling		0.00109	1	0.035	0.317	4	34	CDKN1A,MDM2,WAC,TRIAP1
GO: Biological Process	GO:0002052	positive regulation of neuroblast proliferation		0.00109	1	0.035	0.317	4	34	GLI3,BEX2,FOXG1,NOTCH1
GO: Biological Process	GO:0044819	mitotic G1/S transition checkpoint signaling		0.00121	1	0.0378	0.342	4	35	CDKN1A,MDM2,WAC,TRIAP1
GO: Biological Process	GO:0044346	fibroblast apoptotic process		0.0015	1	0.0421	0.381	4	37	BTG1,CUL3,SFRP1,BBC3
GO: Biological Process	GO:0060872	semicircular canal development		0.00166	1	0.0452	0.409	4	38	WLS,GLI3,JAG1,OTX1
GO: Biological Process	GO:0003209	cardiac atrium morphogenesis		0.00201	1	0.0497	0.45	4	40	MEIS2,NOTCH1,NR2F1,CCN1
GO: Biological Process	GO:2000737	negative regulation of stem cell differentiation		0.00201	1	0.0497	0.45	4	40	NFE2L2,JAG1,YTHDF2,NOTCH1
GO: Cellular Component	GO:0099535	synapse-associated extracellular matrix		3.91e-06	0.00231	0.000769	0.00535	4	9	PTPRZ1,SPARCL1,TNC,BCAN
GO: Cellular Component	GO:0002102	podosome		0.00152	0.897	0.0472	0.329	4	37	VCAM1,TJP1,PALLD,NOS1AP
Pathway	M39443	Amplification and expansion of oncogenic pathways as metastatic traits	MSigDB C2 BIOCARTA (v7.5.1)	0.00011	0.187	0.00498	0.04	4	17	JAG1,NOTCH1,VCAM1,TNC
Pathway	M39368	TP53 network	MSigDB C2 BIOCARTA (v7.5.1)	0.000216	0.367	0.00573	0.0459	4	20	CDKN1A,MDM2,GADD45A,BBC3
Pathway	83041	Protein export	BioSystems: KEGG	0.000381	0.646	0.00829	0.0664	4	23	SRP19,SEC11C,SEC61B,SPCS1
Pathway	M6981	Protein export	MSigDB C2 BIOCARTA (v7.5.1)	0.000451	0.766	0.00958	0.0768	4	24	SRP19,SEC11C,SEC61B,SPCS1
Pathway	M39425	miRNA regulation of p53 pathway in prostate cancer	MSigDB C2 BIOCARTA (v7.5.1)	0.00175	1	0.0243	0.195	4	34	TNFRSF10B,MDM2,ZMAT3,BBC3
Pathway	M39433	ATM signaling pathway	MSigDB C2 BIOCARTA (v7.5.1)	0.00321	1	0.0363	0.291	4	40	CDKN1A,MDM2,MDM4,GADD45A
Pathway	M39706	Hedgehog signaling pathway	MSigDB C2 BIOCARTA (v7.5.1)	0.00454	1	0.0452	0.362	4	44	BOC,GLI3,CUL3,CCND2
Pathway	P04398	p53 pathway feedback loops 2	PantherDB	0.00492	1	0.047	0.377	4	45	CDKN1A,MDM2,MDM4,CCNG1
GO: Biological Process	GO:0060710	chorio-allantoic fusion		0.00027	1	0.0147	0.134	3	10	ZFP36L1,VCAM1,CCN1
GO: Biological Process	GO:0010739	positive regulation of protein kinase A signaling		0.000486	1	0.0222	0.201	3	12	TCIM,NRXN1,AKAP12
GO: Biological Process	GO:0021654	rhombomere boundary formation		0.000625	1	0.0266	0.24	3	13	NOTCH1,SFPQ,EFNB2
GO: Biological Process	GO:0009200	deoxyribonucleoside triphosphate metabolic process		0.000788	1	0.03	0.272	3	14	DGUOK,RRM2B,GUK1
GO: Biological Process	GO:0046831	regulation of RNA export from nucleus		0.000788	1	0.03	0.272	3	14	CPSF6,AKAP8L,KHDRBS1
GO: Biological Process	GO:2000271	positive regulation of fibroblast apoptotic process		0.000975	1	0.033	0.298	3	15	BTG1,SFRP1,BBC3
GO: Biological Process	GO:0021594	rhombomere formation		0.000975	1	0.033	0.298	3	15	NOTCH1,SFPQ,EFNB2
GO: Biological Process	GO:1904936	interneuron migration		0.00143	1	0.0411	0.372	3	17	FAT3,ARX,NR2F1
GO: Biological Process	GO:0021978	telencephalon regionalization		0.00143	1	0.0411	0.372	3	17	LHX2,NR2F1,EMX2
GO: Biological Process	GO:0032239	regulation of nucleobase-containing compound transport		0.00143	1	0.0411	0.372	3	17	CPSF6,AKAP8L,KHDRBS1
GO: Biological Process	GO:0098712	L-glutamate import across plasma membrane		0.0017	1	0.0452	0.41	3	18	ARL6IP5,SLC1A2,SLC1A3
GO: Cellular Component	GO:0098966	perisynaptic extracellular matrix		0.00013	0.0768	0.0143	0.0992	3	8	PTPRZ1,TNC,BCAN
GO: Cellular Component	GO:0005726	perichromatin fibrils		0.00013	0.0768	0.0143	0.0992	3	8	TRIM24,SRSF2,CPSF6
GO: Cellular Component	GO:0042382	paraspeckles		0.000193	0.114	0.0143	0.0992	3	9	HNRNPM,SFPQ,CPSF6
Pathway	P00013	Cell cycle	PantherDB	0.00142	1	0.0211	0.169	3	15	PSMD7,PSMD11,CCND2
Pathway	M14863	p53 Signaling Pathway	MSigDB C2 BIOCARTA (v7.5.1)	0.00173	1	0.0242	0.194	3	16	CDKN1A,MDM2,GADD45A
Pathway	M7721	Eukaryotic protein translation	MSigDB C2 BIOCARTA (v7.5.1)	0.00173	1	0.0242	0.194	3	16	EEF2,EIF5,EIF1
Pathway	M42570	Fatty acid transporters	MSigDB C2 BIOCARTA (v7.5.1)	0.00246	1	0.0298	0.239	3	18	DBI,FABP7,ACSL3
Pathway	M194	Proteasome Complex	MSigDB C2 BIOCARTA (v7.5.1)	0.00289	1	0.0331	0.265	3	19	PSMA3,PSMA7,PSMB1
Pathway	1309217	Defective B3GALT6 causes EDSP2 and SEMDJL1	BioSystems: REACTOME	0.00289	1	0.0331	0.265	3	19	BCAN,CSPG5,SDC3
Pathway	1269015	Defective B3GAT3 causes JDSSDHD	BioSystems: REACTOME	0.00289	1	0.0331	0.265	3	19	BCAN,CSPG5,SDC3
Pathway	1269014	Defective B4GALT7 causes EDS, progeroid type	BioSystems: REACTOME	0.00289	1	0.0331	0.265	3	19	BCAN,CSPG5,SDC3
Pathway	M10628	ATM Signaling Pathway	MSigDB C2 BIOCARTA (v7.5.1)	0.00336	1	0.037	0.297	3	20	CDKN1A,MDM2,GADD45A
Pathway	M39751	Hereditary leiomyomatosis and renal cell carcinoma pathway	MSigDB C2 BIOCARTA (v7.5.1)	0.00336	1	0.037	0.297	3	20	NFE2L2,CUL3,EGLN1
Pathway	M5202	Hypoxia and p53 in the Cardiovascular system	MSigDB C2 BIOCARTA (v7.5.1)	0.00387	1	0.0411	0.329	3	21	CDKN1A,MDM2,GADD45A
Pathway	SMP00023	Steroid Biosynthesis	SMPDB	0.00387	1	0.0411	0.329	3	21	HMGCS1,MSMO1,TM7SF2
GO: Biological Process	GO:0060875	lateral semicircular canal development		0.000183	0.879	0.0117	0.106	2	2	GLI3,OTX1
GO: Biological Process	GO:0021531	spinal cord radial glial cell differentiation		0.000183	0.879	0.0117	0.106	2	2	FZD8,NOTCH1
GO: Biological Process	GO:1903849	positive regulation of aorta morphogenesis		0.00107	1	0.035	0.317	2	4	NOTCH1,EFNB2
GO: Biological Process	GO:0071228	cellular response to tumor cell		0.00107	1	0.035	0.317	2	4	NOTCH1,TXNIP
GO: Biological Process	GO:0002085	inhibition of neuroepithelial cell differentiation		0.00176	1	0.0452	0.41	2	5	JAG1,NOTCH1
GO: Biological Process	GO:0046833	positive regulation of RNA export from nucleus		0.00176	1	0.0452	0.41	2	5	CPSF6,KHDRBS1
GO: Biological Process	GO:0007386	compartment pattern specification		0.00176	1	0.0452	0.41	2	5	NOTCH1,PBX3
GO: Biological Process	GO:0009153	purine deoxyribonucleotide biosynthetic process		0.00176	1	0.0452	0.41	2	5	DGUOK,GUK1
Pathway	1268785	Astrocytic Glutamate-Glutamine Uptake And Metabolism	BioSystems: REACTOME	0.00138	1	0.0209	0.168	2	4	SLC1A2,SLC1A3
Pathway	1268784	Neurotransmitter uptake and Metabolism In Glial Cells	BioSystems: REACTOME	0.00138	1	0.0209	0.168	2	4	SLC1A2,SLC1A3
Pathway	PW:0000340	altered Notch signaling involving the main players	Pathway Ontology	0.00138	1	0.0209	0.168	2	4	JAG1,NOTCH1
Pathway	1383030	PTK6 Regulates Proteins Involved in RNA Processing	BioSystems: REACTOME	0.00228	1	0.0282	0.226	2	5	SFPQ,KHDRBS1
Pathway	1269155	Uptake and function of diphtheria toxin	BioSystems: REACTOME	0.00338	1	0.037	0.297	2	6	TXNRD1,EEF2
Pathway	413478	Malonate semialdehyde pathway, propanoyl-CoA => acetyl-CoA	BioSystems: KEGG	0.00338	1	0.037	0.297	2	6	ALDH6A1,HADHA
Pathway	545317	zymosterol biosynthesis	BioSystems: BIOCYC	0.00338	1	0.037	0.297	2	6	MSMO1,TM7SF2
Pathway	1268884	Signaling by NOTCH1 t(7;9)(NOTCH1:M1580_K2555) Translocation Mutant	BioSystems: REACTOME	0.00469	1	0.0452	0.362	2	7	JAG1,NOTCH1
Pathway	1268885	Constitutive Signaling by NOTCH1 t(7;9)(NOTCH1:M1580_K2555) Translocation Mutant	BioSystems: REACTOME	0.00469	1	0.0452	0.362	2	7	JAG1,NOTCH1
Pathway	P04392	P53 pathway feedback loops 1	PantherDB	0.00469	1	0.0452	0.362	2	7	MDM2,MDM4
Pathway	1269016	Defective CHSY1 causes TPBS	BioSystems: REACTOME	0.00469	1	0.0452	0.362	2	7	BCAN,CSPG5
Pathway	1269017	Defective CHST3 causes SEDCJD	BioSystems: REACTOME	0.00469	1	0.0452	0.362	2	7	BCAN,CSPG5
Pathway	1269018	Defective CHST14 causes EDS, musculocontractural type	BioSystems: REACTOME	0.00469	1	0.0452	0.362	2	7	BCAN,CSPG5

## Sheet: astroglia
Category	ID	Name	Source	p-value	q-value Bonferroni	q-value FDR B&H	q-value FDR B&Y	Hit Count in Query List	Hit Count in Genome	Hit in Query List
GO: Biological Process	GO:0007417	central nervous system development		1.76e-16	1.05e-12	1.05e-12	9.69e-12	82	1766	EPHB2,EPHB3,SOX2,SOX9,NES,INTU,ABAT,PSAP,ATRX,MAP2,CFL1,PSMB1,DAG1,NARS1,LGR4,ADGRG1,HMGB1,NCAM1,DBI,PTCH1,ARID1A,PLXNB2,HNRNPA2B1,HNRNPD,PTK2,HNRNPK,STAT3,FABP7,CKB,JUN,BNIP3,BTG2,CADM1,SALL1,CLU,CXCR4,NFIB,UCHL1,FGFR3,ZBTB18,MNAT1,HSPA8,DYNC1H1,NOTCH1,HSP90AB1,DDIT4,TCF4,AKT3,CALM1,NRCAM,FZD3,NTRK2,RTN4,ID4,APLP2,POU3F3,BCAN,NR2F1,NR2F2,NCOR1,FOXB1,CELSR2,EGR1,TIMP3,FAM50A,SUDS3,NCAN,CST3,LRP1,…
GO: Biological Process	GO:0060322	head development		8.07e-15	4.8e-11	1.6e-11	1.48e-10	69	1420	EPHB2,EPHB3,SOX2,SOX9,NES,ABAT,PSAP,ATRX,CFL1,PSMB1,NARS1,LGR4,ADGRG1,HMGB1,NCAM1,DBI,PTCH1,ARID1A,PLXNB2,HNRNPD,PTK2,HNRNPK,FABP7,CKB,JUN,BNIP3,BTG2,CADM1,SALL1,CXCR4,NFIB,UCHL1,FGFR3,ZBTB18,MNAT1,HSPA8,NOTCH1,DDIT4,TCF4,AKT3,CALM1,NRCAM,FZD3,NTRK2,RTN4,ID4,APLP2,POU3F3,BCAN,NR2F1,NR2F2,NCOR1,FOXB1,CELSR2,SUDS3,CST3,LRP1,LRP2,H2AX,IRS2,EIF3H,PBX1,ATP1B2,GOLGA8A,BBC3,HES5,ATP2B4,MARCKS,EPHB1
GO: Biological Process	GO:1903508	positive regulation of nucleic acid-templated transcription		4.41e-09	2.63e-05	1.01e-06	9.36e-06	69	1900	SOX2,SOX9,CCPG1,PHF20,TP53INP1,ATRX,HSPH1,NPAS3,PER1,LGR4,HMGB1,ACTN4,SCAND1,PPP1R15A,PTCH1,ARID1A,TRIP11,HNRNPD,HNRNPK,STAT3,PTMS,RGMA,JUN,JUND,STOX2,SALL1,TCERG1,NFIA,NFIB,SQSTM1,MSL3,BUD31,TRIM8,PRMT2,HAX1,ZBTB18,NOTCH1,MIR9-1HG,TCEA1,TCF4,USP22,KLF6,FOS,ID4,POU3F3,NR2F1,CREB5,NR2F2,IER2,IFRD1,GTF2I,SF3B1,SOX21,PSIP1,CCN1,EGR1,CEBPZ,BRD7,HLTF,AUTS2,CHCHD2,TMSB4X,SUMO2,PBX1,PCBP2,AGRN,PMF1,HES5…
GO: Biological Process	GO:0045893	positive regulation of DNA-templated transcription		4.41e-09	2.63e-05	1.01e-06	9.36e-06	69	1900	SOX2,SOX9,CCPG1,PHF20,TP53INP1,ATRX,HSPH1,NPAS3,PER1,LGR4,HMGB1,ACTN4,SCAND1,PPP1R15A,PTCH1,ARID1A,TRIP11,HNRNPD,HNRNPK,STAT3,PTMS,RGMA,JUN,JUND,STOX2,SALL1,TCERG1,NFIA,NFIB,SQSTM1,MSL3,BUD31,TRIM8,PRMT2,HAX1,ZBTB18,NOTCH1,MIR9-1HG,TCEA1,TCF4,USP22,KLF6,FOS,ID4,POU3F3,NR2F1,CREB5,NR2F2,IER2,IFRD1,GTF2I,SF3B1,SOX21,PSIP1,CCN1,EGR1,CEBPZ,BRD7,HLTF,AUTS2,CHCHD2,TMSB4X,SUMO2,PBX1,PCBP2,AGRN,PMF1,HES5…
GO: Biological Process	GO:1902680	positive regulation of RNA biosynthetic process		5.02e-09	2.99e-05	1.1e-06	1.02e-05	69	1906	SOX2,SOX9,CCPG1,PHF20,TP53INP1,ATRX,HSPH1,NPAS3,PER1,LGR4,HMGB1,ACTN4,SCAND1,PPP1R15A,PTCH1,ARID1A,TRIP11,HNRNPD,HNRNPK,STAT3,PTMS,RGMA,JUN,JUND,STOX2,SALL1,TCERG1,NFIA,NFIB,SQSTM1,MSL3,BUD31,TRIM8,PRMT2,HAX1,ZBTB18,NOTCH1,MIR9-1HG,TCEA1,TCF4,USP22,KLF6,FOS,ID4,POU3F3,NR2F1,CREB5,NR2F2,IER2,IFRD1,GTF2I,SF3B1,SOX21,PSIP1,CCN1,EGR1,CEBPZ,BRD7,HLTF,AUTS2,CHCHD2,TMSB4X,SUMO2,PBX1,PCBP2,AGRN,PMF1,HES5…
GO: Biological Process	GO:0009890	negative regulation of biosynthetic process		2.96e-08	0.000176	3.91e-06	3.63e-05	69	1992	SOX2,SOX9,URI1,ATRX,PER1,LGR4,SRP9,HMGB1,PFDN5,DBI,PPP1R15A,PTCH1,ARID1A,HNRNPA2B1,HNRNPD,HNRNPK,STAT3,CIRBP,JUN,JUND,BTG2,UBE2D1,SALL1,SARS1,TCERG1,ZFP36L1,ZFP36L2,NFIB,SQSTM1,PRMT2,FGFR3,PIBF1,ZBTB18,HSPA8,NOTCH1,EIF4E2,HSPD1,TCF4,TUT4,SRSF2,DCP2,PHF6,ID4,POU3F3,PPID,YWHAZ,MXD4,SF1,NR2F1,NR2F2,KHSRP,CRYAB,ZNF675,NCOR1,FXR1,SOX21,EGR1,SUDS3,CPEB4,BRD7,WDR82,SUMO2,VGLL4,IRX2,ENO1,HES5,ATP2B4,PBXI…
GO: Biological Process	GO:0007420	brain development		2.18e-15	1.3e-11	6.49e-12	6.01e-11	68	1349	EPHB2,EPHB3,SOX2,NES,ABAT,PSAP,ATRX,CFL1,PSMB1,NARS1,LGR4,ADGRG1,HMGB1,NCAM1,DBI,PTCH1,ARID1A,PLXNB2,HNRNPD,PTK2,HNRNPK,FABP7,CKB,JUN,BNIP3,BTG2,CADM1,SALL1,CXCR4,NFIB,UCHL1,FGFR3,ZBTB18,MNAT1,HSPA8,NOTCH1,DDIT4,TCF4,AKT3,CALM1,NRCAM,FZD3,NTRK2,RTN4,ID4,APLP2,POU3F3,BCAN,NR2F1,NR2F2,NCOR1,FOXB1,CELSR2,SUDS3,CST3,LRP1,LRP2,H2AX,IRS2,EIF3H,PBX1,ATP1B2,GOLGA8A,BBC3,HES5,ATP2B4,MARCKS,EPHB1
GO: Biological Process	GO:0035295	tube development		6.89e-09	4.1e-05	1.37e-06	1.27e-05	68	1880	EPHB2,EPHB3,SOX2,SOX9,INTU,SPARC,TSPAN18,ATRX,CFL1,SELENOH,DAG1,LGR4,ADGRG1,HMGB1,PPP1R15A,PTCH1,ARID1A,PLXNB2,HNRNPA2B1,PGK1,ITGB8,PTK2,HNRNPK,STAT3,RGMA,JUN,MFGE8,SALL1,SARS1,ZFP36L1,NFIA,CXCR4,NFIB,FGFR3,QKI,HSPB1,NOTCH1,EIF4E2,TCF4,AKT3,NRCAM,KLF6,FZD3,RNPC3,IARS1,NTRK2,RTN4,CLIC4,POU3F3,YWHAZ,TMEM38B,NR2F1,NR2F2,FOXB1,GTF2I,CCN1,WASF2,CSNK2B,LRP1,LRP2,TMSB4X,PBX1,IRX2,PTGES3,HES5,ATP2B4,MARC…
GO: Biological Process	GO:0031399	regulation of protein modification process		7.84e-09	4.66e-05	1.43e-06	1.33e-05	68	1886	EPHB2,SOX9,HSP90B1,PHF20,ATRX,HSPH1,DAG1,HMGB1,DBI,PPP1R15A,PLXNB2,ADAR,PTK2,NEDD9,RGMA,JUN,CADM1,UBE2D1,CLU,CXCR4,SQSTM1,UCHL1,CCNL1,FER,PRMT2,GNAI2,STK39,FGFR3,HAX1,PLCG2,PIBF1,DNAJA1,MNAT1,UVRAG,HSPB1,RBX1,HSP90AB1,IPO5,DDIT4,CALM1,NTRK2,APLP2,CHORDC1,PPIA,NR2F2,ZNF675,CDC37,NCOR1,LRRN3,FXR1,SF3B1,AKAP9,FAM107A,CCN1,EGR1,CSNK2B,BRD7,LRP1,AUTS2,BEX4,SUMO2,LIMCH1,GOLGA8A,AGRN,HES5,ATP2B4,MARCKS,…
GO: Biological Process	GO:0043067	regulation of programmed cell death		2.6e-08	0.000155	3.71e-06	3.44e-05	68	1944	SOX9,NES,HSP90B1,URI1,TP53INP1,CFL1,HSPH1,PHLDA3,ADGRG1,HMGB1,MCL1,ACTN4,PPP1R15A,ADAR,DDB1,PTK2,HNRNPK,PTMS,JUN,BNIP3,BTG2,ZFP36L1,TUBA1A,CLU,CXCR4,SQSTM1,CCNL1,CFDP1,PRMT2,GNAI2,FGFR3,HAX1,PLCG2,DNAJA1,MNAT1,HSPA8,HSPB1,NOTCH1,CNTFR,HSP90AB1,HSPD1,CALM1,FZD3,NTRK2,RTN4,POU3F3,PPIA,PPID,YWHAZ,CRYAB,ZMAT3,FOXB1,SF3B1,CCN1,EGR1,TIMP3,SUDS3,CPEB4,CST3,LRP1,LRP2,IRS2,ENO1,BBC3,IFI6,AGRN,SOD1,SON
Pathway	1269649	Gene Expression	BioSystems: REACTOME	8.07e-07	0.00191	0.00191	0.0159	68	1834	PHF20,TP53INP1,PSMA7,PSMB1,NARS1,SRP9,TRMT11,SRP68,ADAR,HNRNPA2B1,HNRNPD,HNRNPK,JUN,UBC,BTG2,UBE2D1,SARS1,PAPOLA,ZFP36L1,NFIA,H4C3,NFIB,EIF2S2,BUD31,HNRNPA0,MNAT1,HSPA8,HSPB1,NOTCH1,TAF1D,HSPD1,TCEA1,DDIT4,AKT3,SRSF2,SRSF3,SRSF5,RNPC3,IARS1,FOS,DCP2,LARS1,PPA1,YWHAZ,SF1,NR2F1,YARS1,KHSRP,ZNF675,INTS10,NCOR1,IARS2,SF3B1,LAMTOR4,SUDS3,CSNK2B,SKIC3,SF3B6,BRD7,EIF5B,H2AX,H3-3A,H3-3B,EIF3H,PCBP2,BBC3,…
GO: Biological Process	GO:0031327	negative regulation of cellular biosynthetic process		5.72e-08	0.000341	6.81e-06	6.32e-05	67	1942	SOX2,SOX9,URI1,ATRX,PER1,LGR4,SRP9,HMGB1,PFDN5,DBI,PPP1R15A,PTCH1,ARID1A,HNRNPA2B1,HNRNPD,HNRNPK,STAT3,CIRBP,JUN,JUND,BTG2,UBE2D1,SALL1,SARS1,TCERG1,ZFP36L1,ZFP36L2,NFIB,SQSTM1,PRMT2,FGFR3,PIBF1,ZBTB18,HSPA8,NOTCH1,EIF4E2,TCF4,TUT4,SRSF2,DCP2,PHF6,ID4,POU3F3,PPID,YWHAZ,MXD4,SF1,NR2F1,NR2F2,KHSRP,CRYAB,ZNF675,NCOR1,FXR1,SOX21,EGR1,SUDS3,CPEB4,BRD7,WDR82,SUMO2,VGLL4,IRX2,ENO1,HES5,ATP2B4,PBXIP1
GO: Biological Process	GO:0019220	regulation of phosphate metabolic process		4.78e-10	2.85e-06	1.72e-07	1.59e-06	66	1684	EPHB2,EPHB3,SOX9,HSP90B1,URI1,HSPH1,DAG1,HMGB1,PPP1R15A,PLXNB2,ADAR,PGAM1,PTK2,STAT3,NEDD9,RGMA,JUN,CADM1,CLU,CXCR4,SQSTM1,UCHL1,CCNL1,FER,PRMT2,GNAI2,STK39,FGFR3,HAX1,PLCG2,PIBF1,DNAJA1,MNAT1,UVRAG,HSPB1,HSP90AB1,IPO5,DDIT4,CALM1,NTRK2,APLP2,CHORDC1,PPIA,NR2F2,ZNF675,CDC37,NCOR1,LRRN3,MIDN,FXR1,AKAP9,CCN1,EGR1,CSNK2B,LRP1,TMSB4X,IRS2,LIMCH1,ENO1,PTGES3,AGRN,HES5,ATP2B4,MARCKS,SOD1,EPHB1
GO: Biological Process	GO:0051174	regulation of phosphorus metabolic process		4.9e-10	2.92e-06	1.72e-07	1.59e-06	66	1685	EPHB2,EPHB3,SOX9,HSP90B1,URI1,HSPH1,DAG1,HMGB1,PPP1R15A,PLXNB2,ADAR,PGAM1,PTK2,STAT3,NEDD9,RGMA,JUN,CADM1,CLU,CXCR4,SQSTM1,UCHL1,CCNL1,FER,PRMT2,GNAI2,STK39,FGFR3,HAX1,PLCG2,PIBF1,DNAJA1,MNAT1,UVRAG,HSPB1,HSP90AB1,IPO5,DDIT4,CALM1,NTRK2,APLP2,CHORDC1,PPIA,NR2F2,ZNF675,CDC37,NCOR1,LRRN3,MIDN,FXR1,AKAP9,CCN1,EGR1,CSNK2B,LRP1,TMSB4X,IRS2,LIMCH1,ENO1,PTGES3,AGRN,HES5,ATP2B4,MARCKS,SOD1,EPHB1
GO: Biological Process	GO:0009628	response to abiotic stimulus		5.19e-09	3.09e-05	1.1e-06	1.02e-05	66	1786	SOX2,SOX9,NES,HSP90B1,ABAT,SPARC,TP53INP1,PER1,DAG1,HMGB1,ACTN4,TSC22D2,PPP1R15A,PTCH1,DDB1,PGK1,HNRNPD,PTK2,CIRBP,JUN,JUND,BNIP3,BTG2,NRXN2,ZFP36L1,CLU,MLC1,CXCR4,PRMT2,STK39,DNAJA1,HSPA8,HSPB1,NOTCH1,RBX1,HSP90AB1,HSPD1,DDIT4,FZD3,RBM3,FOS,NTRK2,RTN4,DNAJB4,ATP6V1G1,CHORDC1,PPIA,PPID,SLC1A3,CRYAB,FOXB1,AKAP9,PSIP1,EGR1,TIMP3,CPEB4,CST3,LRP2,CHCHD2,H2AX,IRS2,ENO1,BBC3,ATP2B4,SOD1,EPHB1
GO: Biological Process	GO:0048666	neuron development		8.82e-10	5.25e-06	2.5e-07	2.32e-06	65	1670	EPHB2,EPHB3,SOX2,NCALD,IRX5,MAP2,CFL1,SPTAN1,DAG1,LGR4,HMGB1,NCAM1,TUBB2B,PTCH1,PLXNB2,TRIP11,PGK1,PTK2,PCDH17,HNRNPK,STAT3,RGMA,JUN,BTG2,METRN,NRXN2,NFIA,CLU,CXCR4,NFIB,SQSTM1,UCHL1,FGFR3,ZBTB18,FKBP4,GOLGA4,HSPB1,NOTCH1,CNTFR,HSP90AB1,GPM6A,NRCAM,FZD3,NTRK2,RTN4,APLP2,BCAN,CLSTN1,SLC1A3,YWHAZ,NR2F1,FOXB1,IFRD1,CELSR2,LRP1,LRP2,AUTS2,PBX1,ATP1B2,GOLGA8A,AGRN,HES5,MARCKS,SOD1,EPHB1
GO: Biological Process	GO:0010558	negative regulation of macromolecule biosynthetic process		4.6e-08	0.000274	5.7e-06	5.29e-05	65	1848	SOX2,SOX9,URI1,ATRX,PER1,LGR4,SRP9,HMGB1,PFDN5,DBI,PPP1R15A,PTCH1,ARID1A,HNRNPA2B1,HNRNPD,HNRNPK,STAT3,CIRBP,JUN,JUND,BTG2,UBE2D1,SALL1,SARS1,TCERG1,ZFP36L1,ZFP36L2,NFIB,SQSTM1,PRMT2,FGFR3,ZBTB18,HSPA8,NOTCH1,EIF4E2,TCF4,TUT4,SRSF2,DCP2,PHF6,ID4,POU3F3,PPID,YWHAZ,MXD4,SF1,NR2F1,NR2F2,KHSRP,CRYAB,ZNF675,NCOR1,FXR1,SOX21,EGR1,SUDS3,CPEB4,BRD7,WDR82,SUMO2,VGLL4,IRX2,ENO1,HES5,PBXIP1
GO: Biological Process	GO:0042981	regulation of apoptotic process		1.26e-07	0.00075	1.32e-05	0.000122	65	1899	SOX9,NES,HSP90B1,URI1,TP53INP1,CFL1,HSPH1,PHLDA3,ADGRG1,HMGB1,MCL1,ACTN4,PPP1R15A,ADAR,DDB1,PTK2,HNRNPK,PTMS,JUN,BNIP3,BTG2,ZFP36L1,TUBA1A,CLU,SQSTM1,CCNL1,CFDP1,PRMT2,GNAI2,FGFR3,HAX1,DNAJA1,MNAT1,HSPA8,HSPB1,NOTCH1,CNTFR,HSP90AB1,HSPD1,CALM1,FZD3,NTRK2,RTN4,POU3F3,PPIA,PPID,YWHAZ,CRYAB,ZMAT3,FOXB1,SF3B1,CCN1,EGR1,TIMP3,SUDS3,CPEB4,LRP1,LRP2,IRS2,ENO1,BBC3,IFI6,AGRN,SOD1,SON
GO: Biological Process	GO:0000902	cell morphogenesis		2.25e-12	1.34e-08	2.68e-09	2.49e-08	64	1415	EPHB2,EPHB3,NES,NCALD,SPARC,MAP2,MYO10,CFL1,DAG1,LGR4,ADGRG1,HMGB1,NCAM1,TUBB2B,ACTN4,PTCH1,TTC3,PLXNB2,PTK2,PCDH17,HNRNPK,STAT3,NEDD9,RGMA,FAT1,CADM1,METRN,NRXN2,CLU,CXCR4,NFIB,SQSTM1,UCHL1,CFDP1,FER,FGFR3,GOLGA4,NOTCH1,HSP90AB1,GPM6A,NRCAM,FZD3,NTRK2,RTN4,CLIC4,APLP2,BCAN,CLSTN1,CERT1,SLC1A3,FOXB1,IFRD1,CELSR2,WASF2,LRP1,LRP2,AUTS2,GOLGA8A,PLEKHO1,AGRN,HES5,MARCKS,SOD1,EPHB1
GO: Biological Process	GO:0071495	cellular response to endogenous stimulus		6.56e-07	0.0039	5.27e-05	0.000489	63	1903	EPHB2,SOX9,HSP90B1,URI1,CFL1,PER1,PPP1R15A,ARID1A,HNRNPD,ITGB8,PTK2,HNRNPK,STAT3,CKB,RGMA,JUN,UBE2D1,SALL1,ZFP36L1,ZFP36L2,KCND3,CXCR4,FER,PRMT2,GNAI2,FGFR3,DNAJA1,FKBP4,HSPA8,DYNC1H1,NOTCH1,HSP90AB1,IPO5,DDIT4,AKT3,SRSF3,SRSF5,KLF6,FOS,NTRK2,NUCB2,LARS1,SLC1A3,TMEM38B,NCOR1,AKAP9,LAMTOR4,FAM107A,CCN1,EGR1,SUDS3,WDR6,FGFBP3,CSNK2B,CPEB4,LRP1,LRP2,IRS2,PTGES3,HES5,ATP2B4,MARCKS,SOD1
GO: Biological Process	GO:0014070	response to organic cyclic compound		5.37e-09	3.19e-05	1.1e-06	1.02e-05	62	1628	SOX9,HSP90B1,ABAT,URI1,SPARC,MAP2,CFL1,PER1,DAG1,NASP,HMGB1,NCAM1,PPP1R15A,PTCH1,ARID1A,PTGDS,HNRNPA2B1,HNRNPD,PTK2,HNRNPK,STAT3,CKB,JUN,JUND,BTG2,ZFP36L1,NFIA,ZFP36L2,MLC1,CXCR4,PRMT2,STK39,PLCG2,DNAJA1,FKBP4,HSPA8,DYNC1H1,NOTCH1,HSP90AB1,HSPD1,DDIT4,SRSF2,CALM1,KLF6,FOS,NTRK2,SLC1A3,TMEM38B,NR2F2,CRYAB,NCOR1,AKAP9,SOX21,FAM107A,EGR1,TIMP3,CSNK2B,CST3,LRP2,PTGES3,ATP2B4,SOD1
GO: Molecular Function	GO:0044877	protein-containing complex binding		5.76e-07	0.000529	7.97e-05	0.00059	61	1726	EPHB2,NES,SPARC,MYO10,CFL1,SPTAN1,NASP,SRP9,ADGRG1,HMGB1,MCL1,SRP68,ACTN4,PTCH1,ARID1A,DDB1,ST13,ITGB8,PTK2,HNRNPK,JUN,MFGE8,SALL1,TUBA1A,CLU,MLC1,SQSTM1,KCNN3,PRMT2,GNAI2,HSPA8,RBX1,HSP90AB1,HSPD1,H1-10,RBM3,FOS,RTN4,TUBB,PHF6,CLIC4,OAZ1,PPIA,YWHAZ,CRYAB,LRRN3,CCN1,DCTN6,WASF2,CSNK2B,CPEB4,LRP1,LRP2,CD63,H3-3A,H3-3B,IRS2,ENO1,GOLGA8A,MARCKS,EPHB1
GO: Biological Process	GO:0042325	regulation of phosphorylation		5.22e-10	3.11e-06	1.73e-07	1.6e-06	61	1495	EPHB2,EPHB3,SOX9,HSPH1,DAG1,HMGB1,PPP1R15A,PLXNB2,ADAR,PGAM1,PTK2,STAT3,NEDD9,RGMA,JUN,CADM1,CLU,CXCR4,SQSTM1,UCHL1,CCNL1,FER,PRMT2,STK39,FGFR3,HAX1,PLCG2,PIBF1,DNAJA1,MNAT1,UVRAG,HSPB1,HSP90AB1,IPO5,DDIT4,CALM1,NTRK2,APLP2,CHORDC1,PPIA,NR2F2,ZNF675,CDC37,NCOR1,LRRN3,MIDN,FXR1,AKAP9,CCN1,EGR1,CSNK2B,LRP1,IRS2,LIMCH1,PTGES3,AGRN,HES5,ATP2B4,MARCKS,SOD1,EPHB1
GO: Biological Process	GO:0006468	protein phosphorylation		6.52e-07	0.00388	5.27e-05	0.000489	61	1818	EPHB2,EPHB3,SOX9,CFL1,HSPH1,DAG1,ADGRG1,HMGB1,PPP1R15A,PLXNB2,ADAR,PTK2,NEDD9,RGMA,JUN,CADM1,CLU,CXCR4,SQSTM1,UCHL1,CCNL1,FER,PRMT2,STK39,FGFR3,HAX1,PLCG2,PIBF1,DNAJA1,MNAT1,UVRAG,HSPA8,HSPB1,HSP90AB1,IPO5,DDIT4,AKT3,CALM1,NTRK2,PRDX4,APLP2,CHORDC1,PPIA,YWHAZ,NR2F2,ZNF675,CDC37,LRRN3,FXR1,AKAP9,CCN1,EGR1,CSNK2B,LRP1,LIMCH1,AGRN,HES5,ATP2B4,MARCKS,SOD1,EPHB1
GO: Biological Process	GO:0048646	anatomical structure formation involved in morphogenesis		2.35e-06	0.014	0.000153	0.00142	61	1890	EPHB2,EPHB3,SOX2,SOX9,SPARC,TSPAN18,PSAP,CFL1,DAG1,TMOD2,ADGRG1,HMGB1,FJX1,PPP1R15A,PTCH1,ARID1A,PLXNB2,PGK1,ITGB8,PTK2,STAT3,RGMA,JUN,MFGE8,FAT1,SALL1,SARS1,TUBA1A,CXCR4,NFIB,GNG5,QKI,HSPB1,NOTCH1,EIF4E2,TCF4,AKT3,NRCAM,KLF6,FZD3,IARS1,RTN4,CLIC4,YWHAZ,NR2F2,CRYAB,FOXB1,FXR1,GTF2I,SF3B1,CCN1,WASF2,SF3B6,LRP2,IRX2,PLEKHO1,AGRN,HES5,ATP2B4,MARCKS,EPHB1
GO: Biological Process	GO:2000026	regulation of multicellular organismal development		3.18e-06	0.0189	0.000193	0.00179	61	1908	EPHB2,EPHB3,SOX2,SOX9,SPARC,IRX5,TSPAN18,MAP2,CFL1,DAG1,HMGB1,NCAM1,PPP1R15A,PTCH1,ARID1A,PLXNB2,PGK1,ITGB8,PTK2,STAT3,NEDD9,RGMA,JUN,SALL1,SARS1,METRN,ZFP36L1,ZFP36L2,CXCR4,H4C3,FGFR3,HAX1,GOLGA4,HSPB1,NOTCH1,TCF4,AKT3,FZD3,IARS1,FOS,NTRK2,RTN4,ID4,CLSTN1,ZNF675,LRRN3,IFRD1,GTF2I,CCN1,BRD7,LRP1,HLTF,LRP2,VGLL4,GOLGA8A,AGRN,HES5,ATP2B4,MARCKS,SOD1,EPHB1
GO: Biological Process	GO:0072359	circulatory system development		9.72e-06	0.0578	0.00047	0.00436	61	1977	EPHB2,EPHB3,SOX9,SPARC,TSPAN18,CFL1,DAG1,ADGRG1,HMGB1,NCAM1,PPP1R15A,PTCH1,ARID1A,PLXNB2,TRIP11,PGK1,ITGB8,PTK2,STAT3,JUN,MFGE8,SALL1,SARS1,ZFP36L1,CXCR4,FER,GNG5,QKI,MNAT1,HSPB1,NOTCH1,EIF4E2,HSP90AB1,TCF4,AKT3,NRCAM,IARS1,NTRK2,RTN4,ID4,CLIC4,CERT1,YWHAZ,NR2F1,NR2F2,FXR1,GTF2I,CCN1,EGR1,WASF2,LRP1,LRP2,TMSB4X,VGLL4,EIF3H,CACYBP,PBX1,ATP1B2,ATP2B4,MARCKS,EPHB1
GO: Biological Process	GO:0045934	negative regulation of nucleobase-containing compound metabolic process		8.95e-07	0.00533	6.83e-05	0.000633	60	1793	SOX2,SOX9,URI1,ATRX,PER1,LGR4,HMGB1,PFDN5,PPP1R15A,PTCH1,ARID1A,HNRNPA2B1,HNRNPD,HNRNPK,STAT3,CIRBP,JUN,JUND,BTG2,UBE2D1,SALL1,SARS1,TCERG1,NFIB,SQSTM1,HNRNPA0,PRMT2,FGFR3,QKI,ZBTB18,HSPA8,NOTCH1,H1-10,DDIT4,TCF4,SRSF2,DCP2,PHF6,ID4,POU3F3,PPID,YWHAZ,MXD4,SF1,NR2F1,NR2F2,CRYAB,ZNF675,NCOR1,SOX21,EGR1,SUDS3,BRD7,WDR82,SUMO2,VGLL4,IRX2,ENO1,HES5,PBXIP1
GO: Biological Process	GO:0040011	locomotion		1.87e-06	0.0111	0.000132	0.00122	60	1834	EPHB2,EPHB3,SOX9,NCALD,SPARC,MOSPD2,TP53INP1,CFL1,DAG1,LGR4,ADGRG1,HMGB1,NCAM1,SPOCK2,TUBB2B,ACTN4,PTCH1,PLXNB2,PTK2,PCDH17,STAT3,PTP4A1,NEDD9,JUN,NRXN2,CXCR4,NFIB,FER,GNAI2,STK39,PLCG2,HSPB1,NOTCH1,HSPD1,AKT3,NRCAM,KLF6,FZD3,RTN4,CLIC4,PPIA,NR2F2,PHPT1,FAM107A,CCN1,EGR1,SUDS3,CSNK2B,LRP1,LRP2,CD63,TMSB4X,BEX4,TMSB10,IRS2,LIMCH1,ATP1B2,AGRN,ATP2B4,EPHB1
GO: Biological Process	GO:0051247	positive regulation of protein metabolic process		2.87e-06	0.0171	0.00018	0.00166	58	1773	SOX9,PHF20,CFL1,HSPH1,DAG1,HMGB1,PPP1R15A,PLXNB2,DDB1,HNRNPD,PTK2,STAT3,CIRBP,NEDD9,RGMA,UBE2D1,CLU,CXCR4,SQSTM1,SPON1,FGFR3,HAX1,PLCG2,PIBF1,MNAT1,HSPA8,RBX1,HSP90AB1,HSPD1,HSPE1,CALM1,RBM3,NTRK2,OAZ1,PPIA,NCOR1,LRRN3,FXR1,SF3B1,AKAP9,FAM107A,CCN1,EGR1,CSNK2B,BRD7,LRP1,LRP2,AUTS2,SUMO2,LIMCH1,VGLL4,ENO1,GOLGA8A,BBC3,AGRN,HES5,ATP2B4,MARCKS
GO: Biological Process	GO:0031175	neuron projection development		2.75e-09	1.64e-05	7.45e-07	6.91e-06	57	1407	EPHB2,EPHB3,NCALD,MAP2,CFL1,DAG1,LGR4,HMGB1,NCAM1,TUBB2B,PTCH1,PLXNB2,TRIP11,PTK2,PCDH17,HNRNPK,STAT3,RGMA,JUN,BTG2,METRN,NRXN2,NFIA,CLU,CXCR4,NFIB,SQSTM1,UCHL1,FGFR3,FKBP4,GOLGA4,HSPB1,NOTCH1,CNTFR,HSP90AB1,GPM6A,NRCAM,FZD3,NTRK2,RTN4,APLP2,BCAN,CLSTN1,NR2F1,FOXB1,IFRD1,CELSR2,LRP1,LRP2,AUTS2,ATP1B2,GOLGA8A,AGRN,HES5,MARCKS,SOD1,EPHB1
GO: Biological Process	GO:0051253	negative regulation of RNA metabolic process		5.83e-07	0.00347	5.11e-05	0.000473	57	1645	SOX2,SOX9,URI1,ATRX,PER1,LGR4,HMGB1,PFDN5,PPP1R15A,PTCH1,ARID1A,HNRNPA2B1,HNRNPD,HNRNPK,STAT3,CIRBP,JUN,JUND,BTG2,UBE2D1,SALL1,SARS1,TCERG1,NFIB,SQSTM1,HNRNPA0,PRMT2,FGFR3,QKI,ZBTB18,HSPA8,NOTCH1,TCF4,SRSF2,PHF6,ID4,POU3F3,PPID,YWHAZ,MXD4,SF1,NR2F1,NR2F2,CRYAB,ZNF675,NCOR1,SOX21,EGR1,SUDS3,BRD7,WDR82,SUMO2,VGLL4,IRX2,ENO1,HES5,PBXIP1
GO: Biological Process	GO:1901698	response to nitrogen compound		3.28e-06	0.0195	0.000195	0.00181	57	1738	EPHB2,SOX9,HSP90B1,ABAT,SPARC,ATRX,CFL1,VPS13C,PER1,DAG1,HMGB1,NCAM1,PPP1R15A,HNRNPD,PTK2,HNRNPK,STAT3,JUN,JUND,UBXN4,BTG2,FAF2,ZFP36L1,CXCR4,FER,GNAI2,PLCG2,DYNC1H1,HSPB1,NOTCH1,HSP90AB1,HSPD1,IPO5,AKT3,SRSF3,SRSF5,CALM1,KLF6,FOS,NTRK2,NUCB2,LARS1,SLC1A3,TMEM38B,AKAP9,LAMTOR4,EGR1,TIMP3,WDR6,CPEB4,LRP1,IRS2,CACYBP,AGRN,ATP2B4,MARCKS,SOD1
GO: Biological Process	GO:0046907	intracellular transport		1.12e-05	0.0668	0.00053	0.00492	57	1811	HSP90B1,INTU,PSAP,MAP2,MYO10,CFL1,VPS13C,SRP9,SRP68,ACTN4,ADAR,TRIP11,HNRNPA2B1,HNRNPD,PTK2,STAT3,NCBP3,BNIP3,FAF2,TUBA1A,CLU,MLC1,SQSTM1,UCHL1,HAX1,HSPA8,DYNC1H1,HSPB1,NOTCH1,HSP90AB1,KPNA4,HSPD1,IPO5,SRSF3,TMED5,TUBB,OAZ1,CLSTN1,CERT1,PREPL,YWHAZ,ARF5,CRYAB,CDC37,ARL4C,SEC62,LRP1,LRP2,CD63,EMD,NUTF2,GOLGA8A,BBC3,TRAPPC2L,MARCKS,SOD1,XPOT
GO: Biological Process	GO:0051240	positive regulation of multicellular organismal process		8.98e-05	0.535	0.00237	0.0219	57	1950	EPHB2,EPHB3,SOX2,SOX9,ABAT,CFL1,DAG1,LGR4,HMGB1,NCAM1,ARID1A,PLXNB2,ITGB8,PTK2,STAT3,NEDD9,JUN,CADM1,SALL1,METRN,ZFP36L1,CLU,CXCR4,SCD,GNAI2,FGFR3,HAX1,PLCG2,PIBF1,DYNC1H1,GOLGA4,HSPB1,NOTCH1,HSPD1,AKT3,TUT4,KLF6,FZD3,FOS,NTRK2,RTN4,ID4,CLSTN1,LRRN3,CCN1,EGR1,SUDS3,FGFBP3,BRD7,LRP1,LRP2,ENO1,GOLGA8A,AGRN,MARCKS,SOD1,EPHB1
GO: Biological Process	GO:0065003	protein-containing complex assembly		4.65e-05	0.277	0.00146	0.0136	56	1859	SOX9,ATRX,LUC7L3,MAP2,ACOT13,CFL1,SPTAN1,NASP,TMOD2,HMGB1,NCAM1,ADAR,PTK2,CLU,KCND3,H4C3,EIF2S2,FER,HAX1,PLCG2,MNAT1,UVRAG,FKBP4,HSPA8,VBP1,HSP90AB1,HSPD1,H1-10,TCF4,SRSF5,RTN4,PPID,SF1,CRYAB,LUC7L,SF3B1,AKAP9,PSIP1,FAM107A,CELF2,TRIM9,RBMX2,CSNK2B,SF3B6,CCT8,H2AX,TMSB4X,H3-3A,H3-3B,TMSB10,EIF3H,GOLGA8A,PTGES3,BBC3,HES5,TRAPPC2L
GO: Biological Process	GO:0045184	establishment of protein localization		0.000157	0.936	0.00372	0.0344	56	1946	HSP90B1,ABAT,PSAP,LYPLAL1,CFL1,VPS13C,HSPH1,NASP,SRP9,MCL1,SRP68,ACTN4,ADAR,STAT3,FAF2,CLU,MLC1,SQSTM1,HAX1,DNAJA1,HSPA8,GOLGA4,HSPB1,NOTCH1,HSP90AB1,KPNA4,HSPD1,IPO5,CALM1,KTN1,TMED5,CCT7,OAZ1,CLSTN1,PPIA,PPID,PREPL,YWHAZ,ARF5,CDC37,ZMAT3,ARL4C,MIDN,PHPT1,SEC62,LRP1,LRP2,CCT8,CD63,IRS2,EMD,NUTF2,GOLGA8A,BBC3,MARCKS,XPOT
GO: Biological Process	GO:0060429	epithelium development		0.000242	1	0.00516	0.0478	56	1979	EPHB2,SOX2,SOX9,MAP9,INTU,SPARC,PSAP,ATRX,CFL1,DAG1,LGR4,DBI,PTCH1,ARID1A,PLXNB2,PGK1,PTK2,STAT3,RGMA,JUN,FAT1,SALL1,SARS1,ZFP36L1,CXCR4,NFIB,FER,FGFR3,CNN3,NOTCH1,FZD3,RTN4,TUBB,ID4,CLIC4,POU3F3,TMEM38B,NR2F2,IER2,FOXB1,FXR1,AKAP9,SOX21,CELSR2,CCN1,CSNK2B,CST3,LRP2,CD63,TMSB4X,PBX1,ATP1B2,IRX2,HES5,MARCKS,SOD1
GO: Biological Process	GO:0035239	tube morphogenesis		7.61e-08	0.000453	8.89e-06	8.24e-05	55	1467	EPHB2,EPHB3,SOX2,SOX9,SPARC,TSPAN18,CFL1,DAG1,LGR4,ADGRG1,HMGB1,PPP1R15A,PTCH1,ARID1A,PLXNB2,PGK1,ITGB8,PTK2,STAT3,RGMA,JUN,MFGE8,SALL1,SARS1,ZFP36L1,CXCR4,NFIB,FGFR3,QKI,HSPB1,NOTCH1,EIF4E2,TCF4,AKT3,NRCAM,FZD3,IARS1,NTRK2,RTN4,CLIC4,YWHAZ,NR2F1,NR2F2,GTF2I,CCN1,WASF2,CSNK2B,LRP1,LRP2,TMSB4X,PBX1,IRX2,HES5,ATP2B4,EPHB1
GO: Biological Process	GO:0040007	growth		2.87e-07	0.00171	2.84e-05	0.000263	55	1528	SOX2,SOX9,NCALD,URI1,PSAP,ATRX,MAP2,CFL1,DAG1,NCAM1,PTCH1,PTK2,PCDH17,HNRNPK,STAT3,CIRBP,NEDD9,RGMA,CADM1,SALL1,NRXN2,ZFP36L1,CXCR4,PRMT2,FGFR3,HSPA8,GOLGA4,NOTCH1,HSP90AB1,HSPD1,NRCAM,KLF6,FOS,RTN4,TUBB,CLIC4,BCAN,CLSTN1,TMEM38B,CRYAB,ZMAT3,NCOR1,IFRD1,FAM107A,CCN1,TIMP3,LRP1,AUTS2,H3-3A,H3-3B,VGLL4,ENO1,BBC3,AGRN,SOD1
GO: Biological Process	GO:0010243	response to organonitrogen compound		1.88e-06	0.0112	0.000132	0.00122	55	1623	EPHB2,SOX9,HSP90B1,ABAT,SPARC,CFL1,VPS13C,PER1,DAG1,HMGB1,NCAM1,PPP1R15A,HNRNPD,PTK2,HNRNPK,STAT3,JUN,JUND,UBXN4,BTG2,FAF2,ZFP36L1,CXCR4,FER,GNAI2,PLCG2,DYNC1H1,HSPB1,NOTCH1,HSP90AB1,HSPD1,IPO5,AKT3,SRSF3,SRSF5,CALM1,KLF6,FOS,NTRK2,NUCB2,LARS1,SLC1A3,TMEM38B,AKAP9,LAMTOR4,EGR1,TIMP3,WDR6,CPEB4,LRP1,IRS2,CACYBP,ATP2B4,MARCKS,SOD1
GO: Biological Process	GO:0044093	positive regulation of molecular function		0.000152	0.907	0.00364	0.0338	54	1853	EPHB2,EPHB3,SOX2,PSAP,CFL1,HSPH1,DAG1,HMGB1,ACTN4,DBI,PPP1R15A,HNRNPA2B1,HNRNPD,PTK2,HNRNPK,STAT3,NEDD9,RGMA,JUN,CLU,SPON1,BUD31,FER,TRIM8,GNAI2,STK39,FGFR3,PLCG2,PIBF1,MNAT1,HSPA8,HSP90AB1,HSPD1,HSPE1,CALM1,NTRK2,LARS1,PPIA,IFRD1,AKAP9,CCN1,EGR1,LRP1,TMSB4X,SUMO2,ATP1B2,ENO1,PTGES3,BBC3,AGRN,ATP2B4,MARCKS,SOD1,EPHB1
GO: Biological Process	GO:0032989	cellular component morphogenesis		8.89e-11	5.29e-07	4.81e-08	4.46e-07	53	1141	EPHB2,EPHB3,NES,NCALD,MAP2,CFL1,DAG1,LGR4,TMOD2,NCAM1,TUBB2B,PTCH1,PLXNB2,PTK2,PCDH17,HNRNPK,STAT3,RGMA,METRN,NRXN2,CLU,CXCR4,NFIB,SQSTM1,UCHL1,FGFR3,QKI,GOLGA4,NOTCH1,HSP90AB1,GPM6A,NRCAM,FZD3,NTRK2,RTN4,APLP2,BCAN,CLSTN1,CERT1,CRYAB,FOXB1,IFRD1,CELSR2,WASF2,LRP1,LRP2,AUTS2,GOLGA8A,PLEKHO1,AGRN,HES5,MARCKS,EPHB1
GO: Biological Process	GO:0001932	regulation of protein phosphorylation		1.61e-08	9.59e-05	2.52e-06	2.34e-05	53	1324	EPHB2,SOX9,HSPH1,DAG1,HMGB1,PPP1R15A,PLXNB2,ADAR,PTK2,NEDD9,RGMA,JUN,CADM1,CLU,CXCR4,SQSTM1,UCHL1,CCNL1,FER,PRMT2,STK39,FGFR3,HAX1,PLCG2,PIBF1,DNAJA1,MNAT1,UVRAG,HSPB1,HSP90AB1,IPO5,DDIT4,CALM1,NTRK2,APLP2,CHORDC1,PPIA,NR2F2,ZNF675,CDC37,LRRN3,FXR1,AKAP9,CCN1,EGR1,CSNK2B,LRP1,LIMCH1,AGRN,HES5,ATP2B4,MARCKS,SOD1
GO: Biological Process	GO:0060548	negative regulation of cell death		3.81e-08	0.000227	4.93e-06	4.57e-05	53	1359	SOX9,NES,HSP90B1,URI1,PSAP,CFL1,HSPH1,MCL1,NCAM1,PPP1R15A,ADAR,DDB1,PTK2,HNRNPK,STAT3,PTMS,JUN,BNIP3,BTG2,TUBA1A,CLU,CFDP1,GNAI2,HAX1,PLCG2,DNAJA1,MNAT1,HSPA8,HSPB1,NOTCH1,CNTFR,HSP90AB1,HSPD1,FZD3,NTRK2,POU3F3,PPIA,PPID,YWHAZ,CRYAB,FOXB1,CCN1,CPEB4,CST3,LRP1,LRP2,IRS2,CACYBP,ENO1,PTGES3,IFI6,SOD1,SON
GO: Biological Process	GO:0045892	negative regulation of DNA-templated transcription		8.07e-07	0.0048	6.32e-05	0.000586	53	1497	SOX2,SOX9,URI1,ATRX,PER1,LGR4,HMGB1,PFDN5,PPP1R15A,PTCH1,ARID1A,HNRNPA2B1,HNRNPK,STAT3,JUN,JUND,BTG2,UBE2D1,SALL1,SARS1,TCERG1,NFIB,SQSTM1,PRMT2,FGFR3,ZBTB18,HSPA8,NOTCH1,TCF4,SRSF2,PHF6,ID4,POU3F3,PPID,YWHAZ,MXD4,SF1,NR2F1,NR2F2,CRYAB,ZNF675,NCOR1,SOX21,EGR1,SUDS3,BRD7,WDR82,SUMO2,VGLL4,IRX2,ENO1,HES5,PBXIP1
GO: Biological Process	GO:1903507	negative regulation of nucleic acid-templated transcription		8.58e-07	0.0051	6.63e-05	0.000614	53	1500	SOX2,SOX9,URI1,ATRX,PER1,LGR4,HMGB1,PFDN5,PPP1R15A,PTCH1,ARID1A,HNRNPA2B1,HNRNPK,STAT3,JUN,JUND,BTG2,UBE2D1,SALL1,SARS1,TCERG1,NFIB,SQSTM1,PRMT2,FGFR3,ZBTB18,HSPA8,NOTCH1,TCF4,SRSF2,PHF6,ID4,POU3F3,PPID,YWHAZ,MXD4,SF1,NR2F1,NR2F2,CRYAB,ZNF675,NCOR1,SOX21,EGR1,SUDS3,BRD7,WDR82,SUMO2,VGLL4,IRX2,ENO1,HES5,PBXIP1
GO: Biological Process	GO:1902679	negative regulation of RNA biosynthetic process		9.3e-07	0.00553	6.92e-05	0.000641	53	1504	SOX2,SOX9,URI1,ATRX,PER1,LGR4,HMGB1,PFDN5,PPP1R15A,PTCH1,ARID1A,HNRNPA2B1,HNRNPK,STAT3,JUN,JUND,BTG2,UBE2D1,SALL1,SARS1,TCERG1,NFIB,SQSTM1,PRMT2,FGFR3,ZBTB18,HSPA8,NOTCH1,TCF4,SRSF2,PHF6,ID4,POU3F3,PPID,YWHAZ,MXD4,SF1,NR2F1,NR2F2,CRYAB,ZNF675,NCOR1,SOX21,EGR1,SUDS3,BRD7,WDR82,SUMO2,VGLL4,IRX2,ENO1,HES5,PBXIP1
GO: Biological Process	GO:0051094	positive regulation of developmental process		9.16e-05	0.546	0.0024	0.0223	53	1772	EPHB2,EPHB3,SOX2,SOX9,CFL1,PER1,DAG1,LGR4,HMGB1,NCAM1,PTCH1,ARID1A,PLXNB2,ITGB8,PTK2,HNRNPK,STAT3,NEDD9,JUN,JUND,BNIP3,SALL1,METRN,ZFP36L1,CLU,CXCR4,FGFR3,HAX1,GOLGA4,HSPB1,NOTCH1,CNTFR,HSP90AB1,TCF4,AKT3,NRCAM,FZD3,FOS,NTRK2,RTN4,ID4,CLSTN1,LRRN3,CCN1,SUDS3,BRD7,LRP1,LRP2,TMSB4X,GOLGA8A,AGRN,MARCKS,EPHB1
GO: Biological Process	GO:0051248	negative regulation of protein metabolic process		5.05e-08	0.000301	6.14e-06	5.69e-05	52	1332	EPHB2,SRP9,MCL1,SPOCK2,PFDN5,DBI,PPP1R15A,ADAR,HNRNPD,CIRBP,JUN,BTG2,CADM1,ZFP36L1,ZFP36L2,CLU,SQSTM1,UCHL1,SPON1,GNAI2,STK39,PIBF1,DNAJA1,HSPB1,VBP1,EIF4E2,HSP90AB1,IPO5,DDIT4,TUT4,CALM1,NTRK2,RTN4,DCP2,APLP2,CHORDC1,PPIA,NR2F2,KHSRP,CRYAB,ZNF675,FXR1,TIMP3,CPEB4,CST3,LRP1,LRP2,BEX4,EIF3H,IFI6,AGRN,ATP2B4
GO: Biological Process	GO:0009725	response to hormone		1.24e-07	0.000735	1.31e-05	0.000122	52	1370	URI1,SPARC,MAP2,CFL1,VPS13C,PER1,DAG1,HMGB1,ARID1A,PTGDS,HNRNPA2B1,PTK2,HNRNPK,STAT3,CKB,JUN,JUND,MFGE8,BTG2,ZFP36L1,ZFP36L2,FER,PRMT2,GNAI2,STK39,DNAJA1,FKBP4,HSPA8,HSPB1,NOTCH1,HSP90AB1,HSPD1,DDIT4,AKT3,SRSF3,SRSF5,CALM1,FOS,NTRK2,NUCB2,NCOR1,SOX21,FAM107A,EGR1,TIMP3,WDR6,CSNK2B,LRP2,IRS2,CACYBP,PTGES3,MARCKS
GO: Biological Process	GO:0033993	response to lipid		6.77e-06	0.0403	0.000353	0.00328	52	1567	EPHB2,SOX2,SOX9,URI1,SPARC,MAP2,PER1,DAG1,NASP,HMGB1,PTCH1,ARID1A,PTGDS,HNRNPA2B1,HNRNPD,PTK2,HNRNPK,STAT3,MEST,JUN,JUND,ZFP36L1,ZFP36L2,MLC1,CXCR4,SCD,FER,HNRNPA0,PRMT2,STK39,PLCG2,DNAJA1,FKBP4,HSPA8,HSPB1,NOTCH1,HSPD1,DDIT4,TUT4,CALM1,FOS,NTRK2,NR2F2,CRYAB,NCOR1,SOX21,FAM107A,EGR1,CSNK2B,CST3,LRP2,PTGES3
GO: Biological Process	GO:0007155	cell adhesion		0.000113	0.673	0.00286	0.0265	52	1742	EPHB2,EPHB3,SOX2,SOX9,ABAT,MYO10,CFL1,HSPH1,DAG1,ADGRG1,HMGB1,NCAM1,SPOCK2,ACTN4,ARID1A,PLXNB2,ITGB8,PTK2,PCDH17,NEDD9,MFGE8,FAT1,CADM1,NRXN2,ZFP36L1,CXCR4,SPON1,CFDP1,FER,CNN3,HSPB1,NOTCH1,HSPD1,NRCAM,RTN4,BCAN,CLSTN1,PPIA,TSPAN5,CELSR2,FAM107A,CCN1,NCAN,BRD7,LRP1,CD63,LIMCH1,ATP1B2,HES5,PBXIP1,MARCKS,EPHB1
GO: Biological Process	GO:0015031	protein transport		0.000334	1	0.00643	0.0596	52	1821	HSP90B1,ABAT,PSAP,LYPLAL1,CFL1,VPS13C,NASP,SRP9,MCL1,SRP68,ACTN4,ADAR,STAT3,FAF2,CLU,MLC1,SQSTM1,HAX1,DNAJA1,HSPA8,GOLGA4,HSPB1,NOTCH1,HSP90AB1,KPNA4,HSPD1,IPO5,KTN1,TMED5,OAZ1,CLSTN1,PPIA,PPID,PREPL,YWHAZ,ARF5,CDC37,ZMAT3,ARL4C,MIDN,PHPT1,SEC62,LRP1,LRP2,CD63,IRS2,EMD,NUTF2,GOLGA8A,BBC3,MARCKS,XPOT
GO: Biological Process	GO:0000904	cell morphogenesis involved in differentiation		1.22e-10	7.27e-07	6.06e-08	5.62e-07	51	1081	EPHB2,EPHB3,NCALD,MAP2,CFL1,DAG1,LGR4,ADGRG1,NCAM1,TUBB2B,ACTN4,PTCH1,TTC3,PLXNB2,PTK2,PCDH17,STAT3,NEDD9,RGMA,FAT1,METRN,NRXN2,CXCR4,NFIB,SQSTM1,UCHL1,FER,FGFR3,GOLGA4,NOTCH1,HSP90AB1,NRCAM,FZD3,NTRK2,RTN4,CLIC4,APLP2,CLSTN1,SLC1A3,FOXB1,IFRD1,CELSR2,LRP1,LRP2,AUTS2,GOLGA8A,AGRN,HES5,MARCKS,SOD1,EPHB1
GO: Biological Process	GO:0007010	cytoskeleton organization		0.000195	1	0.00439	0.0407	51	1736	SOX9,NES,MAP9,HSP90B1,ATRX,MAP2,CFL1,SPTAN1,HSPH1,DAG1,TMOD2,HMGB1,SKA2,TUBB2B,ACTN4,TUBB2A,PTK2,NEDD9,FAT1,TUBA1A,CXCR4,CCNL1,FER,HAX1,PIBF1,QKI,UVRAG,FKBP4,CNN3,DYNC1H1,TUBB,CLIC4,CHORDC1,CLSTN1,CRYAB,NCOR1,PHPT1,AKAP9,FAM107A,DCTN6,WASF2,LRP1,AUTS2,TMSB4X,TMSB10,LIMCH1,GOLGA8A,AGRN,MARCKS,SOD1,SON
GO: Biological Process	GO:1901701	cellular response to oxygen-containing compound		0.000555	1	0.00948	0.0879	51	1815	EPHB2,SOX9,HSP90B1,PSAP,TP53INP1,CFL1,HSPH1,DAG1,HMGB1,PPP1R15A,PTCH1,HNRNPD,PTK2,HNRNPK,STAT3,CKB,JUN,BNIP3,ZFP36L1,MLC1,FER,GNAI2,PLCG2,HSPA8,DYNC1H1,HSPB1,IPO5,DDIT4,AKT3,TUT4,SRSF3,SRSF5,KLF6,FOS,NTRK2,NUCB2,LARS1,SLC1A3,PHPT1,AKAP9,LAMTOR4,EGR1,WDR6,CPEB4,CST3,LRP1,IRS2,AGRN,ATP2B4,MARCKS,SOD1
GO: Biological Process	GO:0032990	cell part morphogenesis		1.33e-11	7.94e-08	1.13e-08	1.05e-07	50	983	EPHB2,EPHB3,NES,NCALD,MAP2,CFL1,DAG1,LGR4,NCAM1,TUBB2B,PTCH1,PLXNB2,PTK2,PCDH17,HNRNPK,STAT3,RGMA,METRN,NRXN2,CLU,CXCR4,NFIB,SQSTM1,UCHL1,FGFR3,GOLGA4,NOTCH1,HSP90AB1,GPM6A,NRCAM,FZD3,NTRK2,RTN4,APLP2,BCAN,CLSTN1,CERT1,FOXB1,IFRD1,CELSR2,WASF2,LRP1,LRP2,AUTS2,GOLGA8A,PLEKHO1,AGRN,HES5,MARCKS,EPHB1
GO: Biological Process	GO:0007423	sensory organ development		9.26e-09	5.51e-05	1.57e-06	1.46e-05	50	1190	EPHB2,SOX2,SOX9,NES,HSP90B1,INTU,SPARC,IRX5,PSAP,PER1,HMGB1,CA14,FJX1,PFDN5,PTCH1,ARID1A,TRIP11,PGK1,PTK2,PCDH17,HNRNPK,STAT3,JUN,FAT1,CADM1,FGFR3,DYNC1H1,NOTCH1,GPM6A,TCF4,FZD3,NTRK2,RTN4,RCN1,CLIC4,SF1,CRYAB,SOX21,LRIG1,EGR1,CST3,PBX1,ATP1B2,IRX2,AGRN,HES5,ATP2B4,MARCKS,SOD1,EPHB1
GO: Biological Process	GO:0045944	positive regulation of transcription by RNA polymerase II		2.32e-06	0.0138	0.000153	0.00142	50	1427	SOX2,SOX9,CCPG1,ATRX,HSPH1,PER1,HMGB1,HNRNPD,HNRNPK,STAT3,PTMS,RGMA,JUN,JUND,STOX2,SALL1,TCERG1,NFIA,NFIB,SQSTM1,HAX1,ZBTB18,NOTCH1,MIR9-1HG,TCEA1,TCF4,KLF6,FOS,ID4,POU3F3,NR2F1,CREB5,NR2F2,IER2,IFRD1,GTF2I,SF3B1,SOX21,PSIP1,CCN1,EGR1,CEBPZ,HLTF,AUTS2,CHCHD2,SUMO2,PBX1,PCBP2,AGRN,HES5
GO: Biological Process	GO:0009057	macromolecule catabolic process		3.03e-05	0.18	0.00113	0.0105	50	1569	SOX9,HSP90B1,PSAP,LYPLAL1,PSMA7,PSMB1,HMGB1,TTC3,DDB1,HNRNPD,PTK2,CIRBP,RGMA,UBC,UBXN4,BNIP3,BTG2,UBE2D1,FAF2,ZFP36L1,ZFP36L2,CLU,SQSTM1,UCHL1,HNRNPA0,ZCCHC7,QKI,UVRAG,HSPA8,NOTCH1,RBX1,HSP90AB1,TUT4,USP22,DCP2,OAZ1,KHSRP,FXR1,TIMP3,TRIM9,SKIC3,CST3,LRP1,LRP2,WDR82,SUMO2,VGLL4,EIF3H,PCBP2,HERC4
GO: Biological Process	GO:0048858	cell projection morphogenesis		1.8e-11	1.07e-07	1.34e-08	1.24e-07	49	958	EPHB2,EPHB3,NES,NCALD,MAP2,CFL1,DAG1,LGR4,NCAM1,TUBB2B,PTCH1,PLXNB2,PTK2,PCDH17,HNRNPK,STAT3,RGMA,METRN,NRXN2,CLU,CXCR4,NFIB,SQSTM1,UCHL1,FGFR3,GOLGA4,NOTCH1,HSP90AB1,GPM6A,NRCAM,FZD3,NTRK2,RTN4,APLP2,BCAN,CLSTN1,FOXB1,IFRD1,CELSR2,WASF2,LRP1,LRP2,AUTS2,GOLGA8A,PLEKHO1,AGRN,HES5,MARCKS,EPHB1
GO: Biological Process	GO:0051130	positive regulation of cellular component organization		3.93e-07	0.00234	3.69e-05	0.000342	49	1303	EPHB2,EPHB3,SOX9,NES,ATRX,CFL1,DAG1,HMGB1,TUBB2B,ACTN4,PPP1R15A,PLXNB2,HNRNPA2B1,HNRNPD,HNRNPK,NEDD9,RGMA,BNIP3,METRN,CLU,FER,HAX1,PLCG2,UVRAG,HSPA8,DYNC1H1,GOLGA4,HSPB1,CNTFR,GPM6A,NTRK2,RTN4,CCT7,CLSTN1,LRRN3,AKAP9,WASF2,LRP1,LRP2,AUTS2,CCT8,CD63,LIMCH1,ATP1B2,GOLGA8A,BBC3,AGRN,MARCKS,EPHB1
GO: Biological Process	GO:0044092	negative regulation of molecular function		3.11e-06	0.0185	0.000191	0.00177	49	1401	EPHB2,NES,URI1,MAP2,MCL1,SPOCK2,PPP1R15A,PTCH1,ADAR,HNRNPK,PTMS,RGMA,JUN,FAF2,NFIB,UCHL1,PRMT2,GNAI2,STK39,DNAJA1,MNAT1,CNN3,HSPB1,NOTCH1,IPO5,TUT4,CALM1,APLP2,OAZ1,CHORDC1,PPIA,NR2F2,CRYAB,ZNF675,MIDN,PHPT1,AKAP9,TIMP3,CST3,LRP1,LRP2,TMSB4X,IRS2,SUMO2,PBX1,GOLGA8A,IFI6,AGRN,ATP2B4
GO: Biological Process	GO:0120039	plasma membrane bounded cell projection morphogenesis		4.52e-11	2.69e-07	2.69e-08	2.49e-07	48	950	EPHB2,EPHB3,NCALD,MAP2,CFL1,DAG1,LGR4,NCAM1,TUBB2B,PTCH1,PLXNB2,PTK2,PCDH17,HNRNPK,STAT3,RGMA,METRN,NRXN2,CLU,CXCR4,NFIB,SQSTM1,UCHL1,FGFR3,GOLGA4,NOTCH1,HSP90AB1,GPM6A,NRCAM,FZD3,NTRK2,RTN4,APLP2,BCAN,CLSTN1,FOXB1,IFRD1,CELSR2,WASF2,LRP1,LRP2,AUTS2,GOLGA8A,PLEKHO1,AGRN,HES5,MARCKS,EPHB1
GO: Biological Process	GO:0009894	regulation of catabolic process		2.33e-08	0.000139	3.47e-06	3.22e-05	48	1150	SOX9,PSAP,TP53INP1,VPS13C,HMGB1,MCL1,DBI,PGAM1,DDB1,HNRNPD,PTK2,STAT3,CIRBP,RGMA,BNIP3,BTG2,ZFP36L1,ZFP36L2,CLU,SQSTM1,UCHL1,TRIM8,HNRNPA0,HAX1,QKI,UVRAG,HSPB1,RBX1,HSP90AB1,DDIT4,TUT4,DCP2,ATP6V1G1,OAZ1,KHSRP,NCOR1,FXR1,TIMP3,WDR6,CST3,LRP1,LRP2,IRS2,SUMO2,VGLL4,EIF3H,GOLGA8A,ATP2B4
GO: Biological Process	GO:0022603	regulation of anatomical structure morphogenesis		6.21e-07	0.0037	5.25e-05	0.000487	48	1284	EPHB2,EPHB3,SOX9,SPARC,TSPAN18,MAP2,MYO10,CFL1,DAG1,LGR4,HMGB1,ACTN4,PPP1R15A,TTC3,PLXNB2,PGK1,ITGB8,PTK2,HNRNPK,STAT3,NEDD9,RGMA,BNIP3,SALL1,SARS1,METRN,CXCR4,CFDP1,GOLGA4,HSPB1,NOTCH1,TCF4,AKT3,FZD3,IARS1,NTRK2,RTN4,CLSTN1,IFRD1,GTF2I,CELSR2,CCN1,CST3,LRP1,GOLGA8A,PLEKHO1,ATP2B4,MARCKS
GO: Biological Process	GO:0010648	negative regulation of cell communication		0.00131	1	0.0182	0.169	48	1747	EPHB2,SOX2,SOX9,URI1,HSPH1,PHLDA3,PER1,DAG1,LGR4,MCL1,PFDN5,PPP1R15A,PTCH1,ADAR,PCDH17,CADM1,UBE2D1,SALL1,CLU,SYT11,UCHL1,GNAI2,FGFR3,PIBF1,DNAJA1,HSPB1,NOTCH1,RBX1,HSP90AB1,DDIT4,NUCB2,PPIA,ZNF675,NCOR1,MIDN,PHPT1,EGR1,TIMP3,SUDS3,LRP1,LRP2,TMSB4X,VGLL4,EMD,ENO1,IFI6,HERC4,ATP2B4
GO: Biological Process	GO:0023057	negative regulation of signaling		0.00137	1	0.0185	0.171	48	1751	EPHB2,SOX2,SOX9,URI1,HSPH1,PHLDA3,PER1,DAG1,LGR4,MCL1,PFDN5,PPP1R15A,PTCH1,ADAR,PCDH17,CADM1,UBE2D1,SALL1,CLU,SYT11,UCHL1,GNAI2,FGFR3,PIBF1,DNAJA1,HSPB1,NOTCH1,RBX1,HSP90AB1,DDIT4,NUCB2,PPIA,ZNF675,NCOR1,MIDN,PHPT1,EGR1,TIMP3,SUDS3,LRP1,LRP2,TMSB4X,VGLL4,EMD,ENO1,IFI6,HERC4,ATP2B4
GO: Biological Process	GO:0009967	positive regulation of signal transduction		0.00457	1	0.0428	0.396	48	1861	SOX2,SOX9,INTU,PSAP,TP53INP1,LGR4,TMOD2,ADGRG1,HMGB1,MCL1,NCAM1,ACTN4,PTK2,STAT3,JUN,SALL1,CLU,CXCR4,TRIM8,GNAI2,STK39,FGFR3,HAX1,PLCG2,PIBF1,NOTCH1,HSP90AB1,AKT3,CALM1,NTRK2,RTN4,LARS1,PPIA,TSPAN5,LAMTOR4,CCN1,TIMP3,FGFBP3,CSNK2B,LRP1,LRP2,AUTS2,CD63,BBC3,HES5,PBXIP1,MARCKS,SOD1
GO: Biological Process	GO:0048589	developmental growth		9.92e-08	0.00059	1.11e-05	0.000103	47	1168	SOX2,SOX9,NCALD,PSAP,ATRX,MAP2,CFL1,DAG1,NCAM1,PTCH1,PTK2,PCDH17,HNRNPK,STAT3,RGMA,CADM1,SALL1,NRXN2,ZFP36L1,CXCR4,PRMT2,FGFR3,HSPA8,GOLGA4,NOTCH1,HSP90AB1,HSPD1,NRCAM,KLF6,FOS,RTN4,TUBB,CLIC4,BCAN,CLSTN1,TMEM38B,NCOR1,IFRD1,CCN1,TIMP3,LRP1,AUTS2,H3-3A,H3-3B,VGLL4,AGRN,SOD1
GO: Biological Process	GO:0040012	regulation of locomotion		1.02e-05	0.0604	0.000487	0.00452	47	1380	EPHB2,SOX9,SPARC,MOSPD2,TP53INP1,CFL1,DAG1,ADGRG1,HMGB1,SPOCK2,TUBB2B,ACTN4,PLXNB2,PTK2,STAT3,PTP4A1,NEDD9,JUN,CXCR4,FER,GNAI2,STK39,PLCG2,HSPB1,NOTCH1,HSPD1,AKT3,KLF6,RTN4,CLIC4,NR2F2,PHPT1,FAM107A,CCN1,EGR1,SUDS3,CSNK2B,LRP1,CD63,TMSB4X,BEX4,TMSB10,IRS2,LIMCH1,ATP1B2,AGRN,ATP2B4
GO: Biological Process	GO:0018193	peptidyl-amino acid modification		2.69e-05	0.16	0.00104	0.00965	47	1434	EPHB2,EPHB3,PHF20,ATRX,HSPH1,PER1,SPOCK2,PPP1R15A,PTK2,NEDD9,MSL3,FER,PRMT2,STK39,FGFR3,HAX1,PLCG2,PIBF1,METAP2,FKBP4,HSP90AB1,DDIT4,AKT3,USP22,CALM1,NTRK2,PRDX4,APLP2,PPIA,PPID,DPH5,SF3B1,AKAP9,EGR1,P4HA1,CSNK2B,SETBP1,BRD7,AUTS2,WDR82,SUMO2,AGRN,HES5,ATP2B4,PBXIP1,KRTCAP2,EPHB1
GO: Biological Process	GO:0010629	negative regulation of gene expression		0.00359	1	0.0367	0.34	47	1790	EPHB2,SOX9,TP53INP1,LGR4,SRP9,HMGB1,PPP1R15A,ADAR,HNRNPA2B1,HNRNPD,ITGB8,HNRNPK,STAT3,NCBP3,CIRBP,BTG2,SARS1,ZFP36L1,ZFP36L2,SYT11,HNRNPA0,FGFR3,ZCCHC7,PIBF1,QKI,NOTCH1,EIF4E2,HSP90AB1,TCF4,TUT4,SRSF3,RBM3,DCP2,NR2F1,KHSRP,CRYAB,NCOR1,FXR1,CELF2,SKIC3,CPEB4,LRP1,TMSB4X,H3-3A,H3-3B,NUTF2,ATP2B4
GO: Biological Process	GO:0048812	neuron projection morphogenesis		2.58e-10	1.54e-06	1.14e-07	1.06e-06	46	932	EPHB2,EPHB3,NCALD,MAP2,CFL1,DAG1,LGR4,NCAM1,TUBB2B,PTCH1,PLXNB2,PTK2,PCDH17,HNRNPK,STAT3,RGMA,METRN,NRXN2,CLU,CXCR4,NFIB,SQSTM1,UCHL1,FGFR3,GOLGA4,NOTCH1,HSP90AB1,GPM6A,NRCAM,FZD3,NTRK2,RTN4,APLP2,BCAN,CLSTN1,FOXB1,IFRD1,CELSR2,LRP1,LRP2,AUTS2,GOLGA8A,AGRN,HES5,MARCKS,EPHB1
GO: Biological Process	GO:0043069	negative regulation of programmed cell death		5.21e-07	0.0031	4.7e-05	0.000436	46	1198	SOX9,NES,HSP90B1,URI1,CFL1,HSPH1,MCL1,ADAR,DDB1,PTK2,HNRNPK,PTMS,JUN,BNIP3,BTG2,TUBA1A,CLU,CFDP1,GNAI2,HAX1,PLCG2,DNAJA1,MNAT1,HSPA8,HSPB1,NOTCH1,CNTFR,HSP90AB1,HSPD1,FZD3,NTRK2,POU3F3,PPIA,PPID,YWHAZ,CRYAB,FOXB1,CCN1,CPEB4,LRP1,LRP2,IRS2,ENO1,IFI6,SOD1,SON
GO: Biological Process	GO:0033043	regulation of organelle organization		2.11e-05	0.125	0.000864	0.00801	46	1378	NES,MAP9,INTU,ATRX,MAP2,CFL1,VPS13C,SPTAN1,HSPH1,TMOD2,MCL1,SKA2,ARID1A,HNRNPA2B1,HNRNPD,PTK2,NEDD9,BNIP3,CLU,SYT11,SQSTM1,FER,FGFR3,HAX1,MNAT1,UVRAG,FKBP4,DYNC1H1,DCP2,CLIC4,CCT7,PHPT1,AKAP9,FAM107A,TRIM9,WASF2,BRD7,LRP1,CCT8,TMSB4X,H3-3A,H3-3B,TMSB10,LIMCH1,BBC3,AGRN
GO: Biological Process	GO:0006396	RNA processing		0.000211	1	0.00471	0.0437	46	1519	CWF19L2,LUC7L3,TRMT11,ADAR,HNRNPA2B1,HNRNPD,HNRNPK,STAT3,NCBP3,CIRBP,MFAP1,SARS1,PAPOLA,TCERG1,ZFP36L1,PIN4,CCNL1,ZRANB2,BUD31,HNRNPA0,QKI,HSPA8,TUT4,SRSF2,SRSF3,SRSF5,USP22,RBM3,RNPC3,ZFC3H1,SF1,NR2F1,ESF1,KHSRP,INTS10,NCOR1,LUC7L,FXR1,SF3B1,PSIP1,CELF2,FAM50A,WDR6,RBMX2,SF3B6,SON
GO: Biological Process	GO:0009887	animal organ morphogenesis		0.00309	1	0.0327	0.303	46	1729	EPHB2,SOX2,SOX9,INTU,SPARC,IRX5,DAG1,LGR4,FJX1,PTCH1,ARID1A,TRIP11,PTK2,PCDH17,STAT3,JUN,FAT1,SALL1,CXCR4,NFIB,FGFR3,GNG5,DYNC1H1,NOTCH1,AKT3,FZD3,NTRK2,RTN4,ID4,CERT1,NR2F1,CELSR2,LRIG1,CCN1,EGR1,FAM50A,LRP2,TMSB4X,PBX1,ATP1B2,IRX2,AGRN,HES5,MARCKS,SOD1,EPHB1
GO: Biological Process	GO:0080134	regulation of response to stress		0.00413	1	0.0406	0.376	46	1756	EPHB2,ABAT,PSAP,VPS13C,HSPH1,PER1,HMGB1,MCL1,PPP1R15A,ARID1A,ADAR,PTK2,HNRNPK,RGMA,CADM1,CLU,SYT11,MLC1,CXCR4,STK39,PLCG2,DNAJA1,HSPA8,HSPB1,CNTFR,HSP90AB1,HSPD1,USP22,RTN4,CHORDC1,PPIA,ZNF675,CDC37,NCOR1,FXR1,BRD7,LRP1,CHCHD2,H2AX,TMSB4X,TMSB10,PCBP2,ENO1,ATP2B4,SOD1,EPHB1
GO: Biological Process	GO:0043066	negative regulation of apoptotic process		6.25e-07	0.00372	5.25e-05	0.000487	45	1167	SOX9,NES,HSP90B1,URI1,CFL1,HSPH1,MCL1,ADAR,DDB1,PTK2,HNRNPK,PTMS,JUN,BNIP3,BTG2,TUBA1A,CLU,CFDP1,GNAI2,HAX1,DNAJA1,MNAT1,HSPA8,HSPB1,NOTCH1,CNTFR,HSP90AB1,HSPD1,FZD3,NTRK2,POU3F3,PPIA,PPID,YWHAZ,CRYAB,FOXB1,CCN1,CPEB4,LRP1,LRP2,IRS2,ENO1,IFI6,SOD1,SON
GO: Biological Process	GO:0001944	vasculature development		3.11e-06	0.0185	0.000191	0.00177	45	1239	EPHB2,EPHB3,SPARC,TSPAN18,DAG1,ADGRG1,HMGB1,PPP1R15A,ARID1A,PLXNB2,PGK1,ITGB8,PTK2,STAT3,JUN,MFGE8,SARS1,ZFP36L1,CXCR4,FER,QKI,HSPB1,NOTCH1,EIF4E2,HSP90AB1,TCF4,AKT3,NRCAM,IARS1,NTRK2,RTN4,CLIC4,YWHAZ,NR2F1,NR2F2,GTF2I,CCN1,EGR1,WASF2,LRP1,LRP2,EIF3H,PBX1,ATP2B4,EPHB1
GO: Biological Process	GO:0009792	embryo development ending in birth or egg hatching		7.34e-06	0.0437	0.000373	0.00346	45	1281	SOX2,SOX9,INTU,SPARC,IRX5,CFL1,NASP,MCL1,PTCH1,ARID1A,PLXNB2,ADAR,PTK2,RGMA,STOX2,SALL1,ZFP36L1,CXCR4,EIF2S2,ZBTB18,NOTCH1,EIF4E2,USP22,FZD3,RTN4,RCN1,PHF6,CERT1,NR2F2,ESF1,NCOR1,FOXB1,FXR1,SF3B1,CCN1,EGR1,FAM50A,SUDS3,SF3B6,LRP2,SUMO2,PBX1,ENO1,HES5,MARCKS
GO: Biological Process	GO:0051093	negative regulation of developmental process		1.05e-05	0.0622	0.000497	0.00461	45	1299	EPHB2,SOX2,SOX9,SPARC,TP53INP1,MAP2,CFL1,HMGB1,ACTN4,PTCH1,TTC3,DDB1,PGK1,PTK2,HNRNPK,STAT3,RGMA,BNIP3,SALL1,SARS1,ZFP36L1,ZFP36L2,H4C3,NFIB,FGFR3,HSPB1,NOTCH1,TCF4,RTN4,NUCB2,ID4,ZNF675,LUC7L,IFRD1,GTF2I,SOX21,SUDS3,CST3,TMSB4X,VGLL4,PBX1,HES5,ATP2B4,SOD1,EPHB1
GO: Biological Process	GO:2000145	regulation of cell motility		1.59e-05	0.0945	0.0007	0.00649	45	1321	EPHB2,SOX9,SPARC,MOSPD2,TP53INP1,CFL1,DAG1,ADGRG1,HMGB1,SPOCK2,ACTN4,PLXNB2,PTK2,STAT3,PTP4A1,NEDD9,JUN,CXCR4,FER,GNAI2,STK39,PLCG2,HSPB1,NOTCH1,HSPD1,AKT3,KLF6,RTN4,CLIC4,NR2F2,PHPT1,FAM107A,CCN1,EGR1,SUDS3,CSNK2B,LRP1,CD63,TMSB4X,BEX4,TMSB10,IRS2,LIMCH1,ATP1B2,ATP2B4
GO: Biological Process	GO:0048667	cell morphogenesis involved in neuron differentiation		4.71e-10	2.81e-06	1.72e-07	1.59e-06	44	882	EPHB2,EPHB3,NCALD,MAP2,CFL1,DAG1,LGR4,NCAM1,TUBB2B,PTCH1,PLXNB2,PTK2,PCDH17,STAT3,RGMA,METRN,NRXN2,CXCR4,NFIB,SQSTM1,UCHL1,FGFR3,GOLGA4,NOTCH1,HSP90AB1,NRCAM,FZD3,NTRK2,RTN4,APLP2,CLSTN1,SLC1A3,FOXB1,IFRD1,CELSR2,LRP1,LRP2,AUTS2,GOLGA8A,AGRN,HES5,MARCKS,SOD1,EPHB1
GO: Biological Process	GO:0048880	sensory system development		3.92e-09	2.33e-05	9.71e-07	9e-06	44	945	EPHB2,SOX2,SOX9,NES,IRX5,PER1,ADGRG1,HMGB1,CA14,FJX1,PFDN5,PTCH1,ARID1A,PTK2,PCDH17,HNRNPK,STAT3,JUN,FAT1,CADM1,CXCR4,FGFR3,DYNC1H1,NOTCH1,GPM6A,TCF4,NTRK2,RTN4,RCN1,CLIC4,SF1,CRYAB,SOX21,EGR1,CST3,EIF3H,PBX1,ATP1B2,IRX2,AGRN,HES5,ATP2B4,MARCKS,EPHB1
GO: Biological Process	GO:0003006	developmental process involved in reproduction		5.67e-05	0.338	0.00166	0.0154	44	1350	SOX2,SOX9,IRX5,PSAP,ATRX,LGR4,NASP,ADGRG1,PTCH1,DDB1,HNRNPA2B1,HNRNPK,STOX2,CADM1,SALL1,CLU,CXCR4,EIF2S2,FER,QKI,DNAJA1,FKBP4,DYNC1H1,NOTCH1,CNTFR,TUT4,PRDX4,ID4,MORN2,SF1,NR2F2,AKAP9,CELSR2,FAM50A,CST3,LRP2,H2AX,H3-3A,H3-3B,TMSB10,PBX1,HERC4,ATP2B4,SOD1
GO: Biological Process	GO:0051241	negative regulation of multicellular organismal process		0.000386	1	0.00721	0.0668	44	1472	EPHB2,SOX9,ABAT,SPARC,MAP2,ACOT13,LGR4,HMGB1,PTCH1,PTGDS,PGK1,PTK2,HNRNPK,RGMA,SARS1,SYT11,NFIB,GNAI2,STK39,FGFR3,PIBF1,HSPB1,NOTCH1,HSP90AB1,TCF4,PRDX4,RTN4,ID4,NR2F2,KHSRP,ZNF675,LUC7L,IFRD1,GTF2I,SUDS3,CSNK2B,CST3,CD63,TMSB4X,VGLL4,NUTF2,HES5,ATP2B4,SOD1
GO: Biological Process	GO:0009968	negative regulation of signal transduction		0.00185	1	0.023	0.214	44	1591	EPHB2,SOX2,SOX9,URI1,HSPH1,PHLDA3,PER1,DAG1,LGR4,MCL1,PFDN5,PPP1R15A,PTCH1,ADAR,CADM1,UBE2D1,SALL1,CLU,UCHL1,GNAI2,FGFR3,PIBF1,DNAJA1,HSPB1,NOTCH1,RBX1,DDIT4,NUCB2,PPIA,ZNF675,NCOR1,PHPT1,EGR1,TIMP3,SUDS3,LRP1,LRP2,TMSB4X,VGLL4,EMD,ENO1,IFI6,HERC4,ATP2B4
Pathway	1269203	Innate Immune System	BioSystems: REACTOME	0.000783	1	0.0455	0.38	44	1302	HSP90B1,MOSPD2,PSAP,MYO10,CFL1,SPTAN1,PSMA7,PSMB1,HMGB1,NCAM1,PLD3,PGAM1,PTK2,JUN,UBC,UBE2D1,FAF2,SUGT1,CLU,DTX4,BRI3,FGFR3,PLCG2,WIPF2,HSPA8,DYNC1H1,RBX1,HSP90AB1,AKT3,CALM1,FOS,PRDX4,TUBB,ATP6V1G1,PPIA,AKAP9,WASF2,CSNK2B,CST3,CCT8,CD63,FTL,IRS2,PCBP2
GO: Biological Process	GO:0061564	axon development		3.34e-11	1.99e-07	2.21e-08	2.05e-07	43	780	EPHB2,EPHB3,NCALD,MAP2,DAG1,LGR4,HMGB1,NCAM1,TUBB2B,PTCH1,PLXNB2,PTK2,PCDH17,STAT3,RGMA,JUN,METRN,NRXN2,NFIA,CXCR4,NFIB,SQSTM1,UCHL1,FGFR3,GOLGA4,NOTCH1,CNTFR,HSP90AB1,NRCAM,FZD3,NTRK2,RTN4,APLP2,CLSTN1,FOXB1,IFRD1,LRP1,LRP2,AUTS2,GOLGA8A,AGRN,HES5,EPHB1
GO: Biological Process	GO:0044087	regulation of cellular component biogenesis		2.31e-06	0.0137	0.000153	0.00142	43	1146	EPHB2,EPHB3,SOX9,INTU,MAP2,MYO10,CFL1,SPTAN1,DAG1,TMOD2,HMGB1,NCAM1,PTK2,CLU,SYT11,FER,HAX1,PLCG2,FKBP4,HSPA8,DYNC1H1,NOTCH1,GPM6A,NTRK2,CLSTN1,CRYAB,LRRN3,FXR1,AKAP9,FAM107A,CCN1,TRIM9,WASF2,LRP1,AUTS2,TMSB4X,H3-3A,H3-3B,TMSB10,LIMCH1,BBC3,AGRN,EPHB1
GO: Biological Process	GO:0001568	blood vessel development		2.63e-06	0.0157	0.000169	0.00156	43	1152	EPHB2,EPHB3,SPARC,TSPAN18,DAG1,ADGRG1,HMGB1,PPP1R15A,ARID1A,PLXNB2,PGK1,ITGB8,PTK2,STAT3,JUN,MFGE8,SARS1,ZFP36L1,CXCR4,FER,QKI,HSPB1,NOTCH1,EIF4E2,HSP90AB1,TCF4,AKT3,NRCAM,IARS1,NTRK2,RTN4,CLIC4,YWHAZ,NR2F1,NR2F2,GTF2I,CCN1,EGR1,WASF2,LRP1,LRP2,ATP2B4,EPHB1
GO: Biological Process	GO:0043009	chordate embryonic development		2.26e-05	0.134	0.000895	0.0083	43	1257	SOX2,SOX9,INTU,SPARC,IRX5,CFL1,NASP,MCL1,PTCH1,ARID1A,PLXNB2,ADAR,PTK2,RGMA,SALL1,ZFP36L1,CXCR4,EIF2S2,ZBTB18,NOTCH1,EIF4E2,FZD3,RTN4,RCN1,PHF6,CERT1,NR2F2,ESF1,NCOR1,FOXB1,FXR1,SF3B1,CCN1,EGR1,FAM50A,SUDS3,SF3B6,LRP2,SUMO2,PBX1,ENO1,HES5,MARCKS
GO: Biological Process	GO:0051726	regulation of cell cycle		0.000155	0.924	0.00369	0.0342	43	1368	SOX2,SOX9,MAP9,CCPG1,TP53INP1,ATRX,HMGB1,MCL1,PPP1R15A,PTCH1,ARID1A,DDB1,STAT3,CIRBP,JUN,JUND,BTG2,ZFP36L1,ZFP36L2,CCNL1,PRMT2,FGFR3,PLCG2,MNAT1,UVRAG,HSPA8,DYNC1H1,HSP90AB1,IPO5,SRSF5,USP22,CALM1,FZD3,CHORDC1,NR2F2,CDC37,FAM107A,BRD7,H2AX,BEX4,PBX1,ATP2B4,SON
GO: Biological Process	GO:0016071	mRNA metabolic process		5.72e-10	3.4e-06	1.79e-07	1.66e-06	42	821	CWF19L2,LUC7L3,ADAR,HNRNPA2B1,HNRNPD,HNRNPK,STAT3,NCBP3,CIRBP,MFAP1,BTG2,PAPOLA,TCERG1,ZFP36L1,ZFP36L2,ZRANB2,BUD31,HNRNPA0,ZCCHC7,QKI,HSPA8,TUT4,SRSF2,SRSF3,SRSF5,RBM3,RNPC3,DCP2,SF1,KHSRP,LUC7L,FXR1,SF3B1,PSIP1,CELF2,FAM50A,RBMX2,SKIC3,SF3B6,HLTF,PCBP2,SON
GO: Biological Process	GO:0030334	regulation of cell migration		4.2e-05	0.25	0.00141	0.0131	42	1249	EPHB2,SOX9,SPARC,MOSPD2,TP53INP1,DAG1,ADGRG1,HMGB1,ACTN4,PLXNB2,PTK2,STAT3,PTP4A1,NEDD9,JUN,CXCR4,FER,GNAI2,STK39,PLCG2,HSPB1,NOTCH1,HSPD1,AKT3,KLF6,RTN4,CLIC4,NR2F2,FAM107A,CCN1,EGR1,SUDS3,CSNK2B,LRP1,CD63,TMSB4X,BEX4,TMSB10,IRS2,LIMCH1,ATP1B2,ATP2B4
GO: Biological Process	GO:0043603	cellular amide metabolic process		0.00049	1	0.00861	0.0798	42	1400	PSAP,PER1,NARS1,SRP9,DBI,PPP1R15A,PLXNB2,PGAM1,HNRNPD,ITGB8,CIRBP,BTG2,SARS1,ZFP36L1,ZFP36L2,CLU,SPON1,EIF2S2,QKI,HSPB1,EIF4E2,TCEA1,TUT4,RBM3,IARS1,NTRK2,RTN4,DCP2,LARS1,CLIC4,CERT1,YARS1,KHSRP,IARS2,FXR1,DPH5,CCN1,CPEB4,EIF5B,EIF3H,SOD1,RPL15
GO: Molecular Function	GO:0008092	cytoskeletal protein binding		2.41e-05	0.0221	0.00184	0.0136	41	1123	MAP9,NCALD,MAP2,MYO10,CFL1,SPTAN1,HSPH1,DAG1,TMOD2,NCAM1,SKA2,ACTN4,PTK2,HNRNPK,CLU,SYT11,CXCR4,FER,WIPF2,FKBP4,CNN3,VBP1,HSP90AB1,CALM1,NRCAM,KTN1,PHF6,CLSTN1,CRYAB,ARL4C,FAM107A,WASF2,TMSB4X,WDR82,BEX4,TMSB10,LIMCH1,EMD,CACYBP,GOLGA8A,MARCKS
GO: Biological Process	GO:0051338	regulation of transferase activity		1.96e-06	0.0116	0.000135	0.00126	41	1061	EPHB2,EPHB3,HSPH1,DAG1,HMGB1,DBI,ADAR,HNRNPA2B1,HNRNPD,PTK2,NEDD9,CLU,UCHL1,CCNL1,FGFR3,PIBF1,DNAJA1,MNAT1,UVRAG,HSPB1,HSP90AB1,IPO5,CALM1,NTRK2,APLP2,CHORDC1,PPIA,NR2F2,ZNF675,CDC37,MIDN,PHPT1,CCN1,EGR1,IRS2,PTGES3,AGRN,ATP2B4,MARCKS,SOD1,EPHB1
GO: Biological Process	GO:0000122	negative regulation of transcription by RNA polymerase II		7.82e-06	0.0466	0.00039	0.00362	41	1123	SOX2,SOX9,URI1,ATRX,PER1,HMGB1,PPP1R15A,PTCH1,ARID1A,HNRNPA2B1,HNRNPK,STAT3,JUN,JUND,BTG2,UBE2D1,SALL1,SARS1,TCERG1,NFIB,SQSTM1,FGFR3,ZBTB18,NOTCH1,TCF4,PHF6,ID4,POU3F3,PPID,YWHAZ,MXD4,NR2F1,NR2F2,ZNF675,NCOR1,SOX21,EGR1,SUDS3,IRX2,ENO1,HES5
GO: Biological Process	GO:0060341	regulation of cellular localization		4.56e-05	0.272	0.00146	0.0135	41	1212	EPHB2,ABAT,MAP2,LYPLAL1,CFL1,HSPH1,DAG1,PTCH1,PTK2,HNRNPK,NEDD9,ZFP36L1,SYT11,MLC1,SQSTM1,TRIM8,HAX1,DNAJA1,HSPA8,DYNC1H1,HSP90AB1,IPO5,RTN4,CCT7,OAZ1,PPIA,PPID,CRYAB,MIDN,PHPT1,CELSR2,LRP1,LRP2,CCT8,IRS2,SUMO2,EMD,NUTF2,BBC3,ATP2B4,MARCKS
GO: Biological Process	GO:0031401	positive regulation of protein modification process		5.38e-05	0.32	0.00162	0.015	41	1221	SOX9,PHF20,HSPH1,DAG1,HMGB1,PPP1R15A,PTK2,NEDD9,RGMA,UBE2D1,CLU,CXCR4,SQSTM1,FGFR3,HAX1,PLCG2,PIBF1,MNAT1,RBX1,HSP90AB1,CALM1,NTRK2,PPIA,NCOR1,LRRN3,FXR1,SF3B1,AKAP9,FAM107A,CCN1,EGR1,CSNK2B,BRD7,AUTS2,SUMO2,LIMCH1,GOLGA8A,AGRN,HES5,ATP2B4,MARCKS
GO: Biological Process	GO:0001654	eye development		1.59e-08	9.45e-05	2.52e-06	2.34e-05	40	850	EPHB2,SOX2,SOX9,NES,IRX5,PER1,HMGB1,CA14,FJX1,PFDN5,PTCH1,ARID1A,PTK2,PCDH17,HNRNPK,STAT3,JUN,FAT1,CADM1,FGFR3,DYNC1H1,NOTCH1,GPM6A,TCF4,NTRK2,RTN4,RCN1,CLIC4,SF1,CRYAB,SOX21,EGR1,CST3,PBX1,IRX2,AGRN,HES5,ATP2B4,MARCKS,EPHB1
GO: Biological Process	GO:0150063	visual system development		1.75e-08	0.000104	2.67e-06	2.48e-05	40	853	EPHB2,SOX2,SOX9,NES,IRX5,PER1,HMGB1,CA14,FJX1,PFDN5,PTCH1,ARID1A,PTK2,PCDH17,HNRNPK,STAT3,JUN,FAT1,CADM1,FGFR3,DYNC1H1,NOTCH1,GPM6A,TCF4,NTRK2,RTN4,RCN1,CLIC4,SF1,CRYAB,SOX21,EGR1,CST3,PBX1,IRX2,AGRN,HES5,ATP2B4,MARCKS,EPHB1
GO: Biological Process	GO:0031329	regulation of cellular catabolic process		1.16e-07	0.000688	1.25e-05	0.000116	40	915	PSAP,TP53INP1,VPS13C,HMGB1,MCL1,DBI,PGAM1,HNRNPD,PTK2,STAT3,CIRBP,RGMA,BNIP3,BTG2,ZFP36L1,ZFP36L2,CLU,SQSTM1,UCHL1,TRIM8,HNRNPA0,HAX1,QKI,UVRAG,HSPB1,RBX1,HSP90AB1,TUT4,DCP2,ATP6V1G1,KHSRP,FXR1,TIMP3,WDR6,CST3,IRS2,SUMO2,EIF3H,GOLGA8A,ATP2B4
GO: Biological Process	GO:0061061	muscle structure development		3.24e-06	0.0193	0.000195	0.00181	40	1044	SOX9,MYL6,DAG1,TMOD2,HMGB1,ACTN4,PLD3,PTCH1,ARID1A,BTG2,ZFP36L1,CXCR4,UCHL1,QKI,ZBTB18,HSPA8,NOTCH1,CNTFR,HSP90AB1,FOS,CERT1,NR2F1,NR2F2,CRYAB,NCOR1,LUC7L,IFRD1,FXR1,EGR1,BRD7,LRP2,TMSB4X,H3-3A,H3-3B,EMD,CACYBP,GOLGA8A,PLEKHO1,MARCKS,EPHB1
GO: Biological Process	GO:0051050	positive regulation of transport		5.63e-05	0.335	0.00166	0.0154	40	1182	EPHB2,ABAT,MAP2,CFL1,ACTN4,DBI,PTCH1,PTK2,HNRNPK,MFGE8,CLU,MLC1,CXCR4,GNAI2,STK39,PLCG2,HSPA8,DYNC1H1,HSP90AB1,IPO5,AKT3,CALM1,RTN4,NUCB2,OAZ1,PPIA,PPID,PHPT1,AKAP9,LRP1,LRP2,CD63,TMSB4X,IRS2,EMD,NUTF2,ATP1B2,BBC3,MARCKS,SOD1
GO: Biological Process	GO:0007167	enzyme-linked receptor protein signaling pathway		0.000185	1	0.00419	0.0389	40	1250	EPHB2,EPHB3,SOX9,ITGB8,PTK2,STAT3,NEDD9,RGMA,JUN,CADM1,UBE2D1,SALL1,FER,GNAI2,FGFR3,HSPA8,HSPB1,NOTCH1,HSP90AB1,DDIT4,TCF4,SRSF3,FOS,NTRK2,RTN4,NUCB2,CCN1,EGR1,SUDS3,WDR6,FGFBP3,CSNK2B,LRP1,LRP2,CD63,IRS2,IFI6,HES5,MARCKS,EPHB1
GO: Biological Process	GO:0010628	positive regulation of gene expression		0.0039	1	0.039	0.361	40	1469	EPHB2,SOX9,TP53INP1,HMGB1,PPP1R15A,ARID1A,PLXNB2,ADAR,HNRNPD,ITGB8,HNRNPK,STAT3,CIRBP,CADM1,CLU,SPON1,HNRNPA0,PLCG2,PIBF1,QKI,HSPA8,HSPB1,NOTCH1,HSPD1,TUT4,SRSF5,RBM3,NTRK2,RTN4,ID4,POU3F3,NR2F1,NCOR1,FXR1,CCN1,EGR1,LRP1,ENO1,PTGES3,SOD1
GO: Molecular Function	GO:0019904	protein domain specific binding		9.52e-07	0.000874	9.71e-05	0.000718	39	911	ATRX,DAG1,MCL1,SRP68,NCAM1,DDB1,ST13,PTK2,HNRNPK,JUN,CADM1,TUBA1A,H4C3,SQSTM1,SPON1,HAX1,GNG5,QKI,DNAJA1,UVRAG,HSPA8,HSP90AB1,SRSF5,CALM1,FZD3,TUBB,POU3F3,YWHAZ,NCOR1,LUC7L,TRIM9,WASF2,CSNK2B,LRP2,IRS2,CACYBP,PMF1,ATP2B4,SON
GO: Biological Process	GO:0030900	forebrain development		1.05e-11	6.26e-08	1.04e-08	9.66e-08	39	632	EPHB2,EPHB3,SOX2,ATRX,CFL1,NARS1,LGR4,ADGRG1,HMGB1,NCAM1,DBI,ARID1A,HNRNPK,FABP7,BNIP3,BTG2,SALL1,CXCR4,NFIB,FGFR3,ZBTB18,HSPA8,NOTCH1,NTRK2,RTN4,ID4,APLP2,POU3F3,BCAN,NR2F1,NR2F2,NCOR1,FOXB1,LRP1,LRP2,H2AX,ATP1B2,HES5,ATP2B4
GO: Biological Process	GO:0007409	axonogenesis		2.68e-10	1.59e-06	1.14e-07	1.06e-06	39	705	EPHB2,EPHB3,NCALD,MAP2,DAG1,LGR4,NCAM1,TUBB2B,PTCH1,PLXNB2,PTK2,PCDH17,STAT3,RGMA,METRN,NRXN2,CXCR4,NFIB,SQSTM1,UCHL1,FGFR3,GOLGA4,NOTCH1,HSP90AB1,NRCAM,FZD3,NTRK2,RTN4,APLP2,CLSTN1,FOXB1,IFRD1,LRP1,LRP2,AUTS2,GOLGA8A,AGRN,HES5,EPHB1
GO: Biological Process	GO:0048514	blood vessel morphogenesis		5.59e-06	0.0333	0.0003	0.00278	39	1029	EPHB2,EPHB3,SPARC,TSPAN18,DAG1,ADGRG1,HMGB1,PPP1R15A,PLXNB2,PGK1,ITGB8,PTK2,STAT3,JUN,MFGE8,SARS1,ZFP36L1,CXCR4,QKI,HSPB1,NOTCH1,EIF4E2,TCF4,AKT3,NRCAM,IARS1,NTRK2,RTN4,CLIC4,YWHAZ,NR2F1,NR2F2,GTF2I,CCN1,WASF2,LRP1,LRP2,ATP2B4,EPHB1
GO: Biological Process	GO:0070848	response to growth factor		8.02e-06	0.0478	0.000395	0.00366	38	1006	SOX2,SOX9,URI1,SPARC,CFL1,ITGB8,PTK2,STAT3,RGMA,JUN,UBE2D1,SALL1,ZFP36L1,ZFP36L2,CLU,KCND3,FER,FGFR3,HSPA8,DYNC1H1,HSPB1,NOTCH1,HSP90AB1,DDIT4,TCF4,FOS,NTRK2,IER2,CCN1,EGR1,SUDS3,FGFBP3,LRP1,LRP2,CD63,EMD,HES5,ATP2B4
GO: Biological Process	GO:1901699	cellular response to nitrogen compound		1.92e-05	0.114	0.000804	0.00745	38	1046	EPHB2,SOX9,HSP90B1,ATRX,CFL1,PPP1R15A,HNRNPD,PTK2,HNRNPK,STAT3,JUN,ZFP36L1,CXCR4,FER,GNAI2,DYNC1H1,IPO5,AKT3,SRSF3,SRSF5,KLF6,FOS,NTRK2,NUCB2,LARS1,SLC1A3,TMEM38B,AKAP9,LAMTOR4,EGR1,WDR6,CPEB4,LRP1,IRS2,AGRN,ATP2B4,MARCKS,SOD1
GO: Biological Process	GO:0007017	microtubule-based process		4.5e-05	0.268	0.00145	0.0135	38	1088	MAP9,INTU,ATRX,MAP2,CFL1,HSPH1,DAG1,SKA2,TUBB2B,TUBB2A,PTK2,TUBA1A,UCHL1,CCNL1,FER,PIBF1,DNAJA1,UVRAG,FKBP4,HSPA8,DYNC1H1,HSPB1,VBP1,KTN1,TUBB,CHORDC1,CLSTN1,CRYAB,NCOR1,AKAP9,CELSR2,FAM107A,DCTN6,GOLGA8A,AGRN,ATP2B4,SOD1,SON
GO: Biological Process	GO:0010562	positive regulation of phosphorus metabolic process		4.58e-05	0.273	0.00146	0.0135	38	1089	EPHB2,EPHB3,SOX9,HSPH1,DAG1,HMGB1,PPP1R15A,PTK2,STAT3,NEDD9,RGMA,CLU,CXCR4,SQSTM1,FGFR3,HAX1,PLCG2,PIBF1,MNAT1,HSP90AB1,CALM1,NTRK2,PPIA,LRRN3,FXR1,AKAP9,CCN1,EGR1,CSNK2B,TMSB4X,LIMCH1,ENO1,PTGES3,AGRN,HES5,ATP2B4,MARCKS,EPHB1
GO: Biological Process	GO:0045937	positive regulation of phosphate metabolic process		4.58e-05	0.273	0.00146	0.0135	38	1089	EPHB2,EPHB3,SOX9,HSPH1,DAG1,HMGB1,PPP1R15A,PTK2,STAT3,NEDD9,RGMA,CLU,CXCR4,SQSTM1,FGFR3,HAX1,PLCG2,PIBF1,MNAT1,HSP90AB1,CALM1,NTRK2,PPIA,LRRN3,FXR1,AKAP9,CCN1,EGR1,CSNK2B,TMSB4X,LIMCH1,ENO1,PTGES3,AGRN,HES5,ATP2B4,MARCKS,EPHB1
GO: Biological Process	GO:0000278	mitotic cell cycle		6.73e-05	0.401	0.00187	0.0174	38	1109	NES,MAP9,ATRX,CFL1,NASP,HMGB1,MCL1,SKA2,TUBB2B,PTCH1,ARID1A,DDB1,TUBB2A,BTG2,SUGT1,ZFP36L1,TUBA1A,ZFP36L2,CXCR4,PRMT2,FGFR3,PIBF1,MNAT1,HSPA8,DYNC1H1,SRSF2,USP22,CALM1,FZD3,TUBB,ID4,FAM107A,DCTN6,BRD7,BEX4,PBX1,GOLGA8A,SON
GO: Biological Process	GO:0051336	regulation of hydrolase activity		0.00023	1	0.00498	0.0461	38	1178	EPHB3,SOX2,HSP90B1,CCPG1,URI1,PSAP,HMGB1,MCL1,SPOCK2,PPP1R15A,PLXNB2,PTK2,STAT3,NEDD9,RGMA,GNAI2,FGFR3,HSP90AB1,HSPD1,HSPE1,CALM1,NTRK2,LARS1,APLP2,CRYAB,NCOR1,CCN1,TIMP3,CSNK2B,CST3,LRP1,LRP2,BBC3,IFI6,AGRN,PBXIP1,MARCKS,SOD1
GO: Biological Process	GO:0045597	positive regulation of cell differentiation		0.000325	1	0.00632	0.0586	38	1199	EPHB2,SOX2,SOX9,PER1,DAG1,HMGB1,PTCH1,ARID1A,PLXNB2,PTK2,STAT3,NEDD9,JUN,JUND,SALL1,METRN,ZFP36L1,CLU,CXCR4,FGFR3,HAX1,GOLGA4,NOTCH1,HSP90AB1,TCF4,NRCAM,FZD3,FOS,NTRK2,RTN4,ID4,CCN1,BRD7,LRP1,LRP2,TMSB4X,GOLGA8A,MARCKS
GO: Biological Process	GO:0048878	chemical homeostasis		0.00339	1	0.0352	0.326	38	1365	HSP90B1,CA14,DBI,PTCH1,DDB1,PTK2,HNRNPK,STAT3,CKB,BNIP3,CXCR4,SCD,GNAI2,STK39,FGFR3,PLCG2,CA12,CALM1,HACD3,RTN4,NUCB2,CLIC4,APLP2,ATP6V1G1,POU3F3,CLSTN1,CERT1,SLC1A3,TMEM38B,NCOR1,PHPT1,LRP1,FTL,IRS2,ATP1B2,BBC3,ATP2B4,SOD1
Pathway	1270302	Developmental Biology	BioSystems: REACTOME	0.000855	1	0.0483	0.403	38	1078	EPHB2,EPHB3,SOX2,MYL6,MYO10,CFL1,SPTAN1,PSMA7,PSMB1,NCAM1,PTK2,STAT3,RGMA,JUN,UBC,SALL1,H4C3,FGFR3,HSPA8,NOTCH1,RBX1,HSP90AB1,TCF4,AKT3,CALM1,NRCAM,NR2F2,NCOR1,AKAP9,CSNK2B,NCAN,H2AX,H3-3A,H3-3B,IRS2,PBX1,AGRN,EPHB1
GO: Molecular Function	GO:0008134	transcription factor binding		4.12e-08	3.78e-05	7.56e-06	5.59e-05	37	740	SOX2,SOX9,ZBTB43,PER1,HMGB1,ACTN4,ARID1A,STAT3,JUN,JUND,SALL1,TCERG1,NFIA,BUD31,PRMT2,DNAJA1,FKBP4,HSPB1,RBX1,TCF4,FOS,ID4,PPID,YWHAZ,NCOR1,IFRD1,GTF2I,PSIP1,CSNK2B,BRD7,LRP2,CHCHD2,SUMO2,VGLL4,PBX1,ENO1,PBXIP1
GO: Molecular Function	GO:0046983	protein dimerization activity		0.00199	1	0.042	0.311	37	1218	ABAT,PSAP,NPAS3,NARS1,MCL1,TUBB2B,ACTN4,ST13,STAT3,JUN,BNIP3,CADM1,SARS1,H4C3,TRIM8,PRMT2,HSPB1,HSP90AB1,TCF4,NTRK2,RTN4,ID4,POU3F3,MXD4,NR2F2,CRYAB,FXR1,TRIM9,H2AX,HES4,H3-3A,H3-3B,CACYBP,ATP1B2,ENO1,HES5,TPI1
GO: Biological Process	GO:0043010	camera-type eye development		1.38e-08	8.2e-05	2.28e-06	2.11e-05	37	744	EPHB2,SOX2,SOX9,NES,IRX5,PER1,CA14,FJX1,PFDN5,PTCH1,ARID1A,PTK2,PCDH17,HNRNPK,STAT3,JUN,FAT1,CADM1,FGFR3,DYNC1H1,NOTCH1,GPM6A,TCF4,NTRK2,RTN4,RCN1,CLIC4,SF1,CRYAB,SOX21,EGR1,IRX2,AGRN,HES5,ATP2B4,MARCKS,EPHB1
GO: Biological Process	GO:0033365	protein localization to organelle		3.79e-05	0.226	0.00132	0.0122	37	1039	SOX9,INTU,ATRX,CFL1,VPS13C,HSPH1,DAG1,SRP9,SRP68,PPP1R15A,ADAR,STAT3,CLU,SYT11,H4C3,SQSTM1,TRIM8,HAX1,PIBF1,DNAJA1,HSPA8,NOTCH1,HSP90AB1,KPNA4,HSPD1,IPO5,CALM1,RTN4,CCT7,YWHAZ,LAMTOR4,SEC62,LRP2,CCT8,SUMO2,NUTF2,BBC3
GO: Biological Process	GO:0032880	regulation of protein localization		8.3e-05	0.494	0.00221	0.0204	37	1079	EPHB2,ABAT,MAP2,LYPLAL1,CFL1,HSPH1,DAG1,PTCH1,PTK2,HNRNPK,NEDD9,SYT11,SQSTM1,TRIM8,HAX1,DNAJA1,HSPA8,HSP90AB1,IPO5,RTN4,CCT7,OAZ1,PPIA,PPID,MIDN,PHPT1,CELSR2,LRP1,LRP2,CCT8,IRS2,SUMO2,EMD,NUTF2,BBC3,ATP2B4,MARCKS
GO: Biological Process	GO:0043549	regulation of kinase activity		6.86e-06	0.0408	0.000355	0.00329	36	922	EPHB2,EPHB3,HSPH1,DAG1,HMGB1,ADAR,PTK2,NEDD9,CLU,UCHL1,CCNL1,FGFR3,PIBF1,DNAJA1,MNAT1,UVRAG,HSPB1,HSP90AB1,IPO5,CALM1,NTRK2,APLP2,CHORDC1,PPIA,NR2F2,ZNF675,CDC37,MIDN,CCN1,EGR1,IRS2,AGRN,ATP2B4,MARCKS,SOD1,EPHB1
GO: Biological Process	GO:0010035	response to inorganic substance		8.29e-06	0.0493	0.000404	0.00375	36	930	SOX2,HSP90B1,ABAT,SPARC,PSAP,ATRX,CFL1,HSPH1,PER1,NCAM1,PPP1R15A,PTCH1,HNRNPD,JUN,JUND,BNIP3,CLU,SYT11,STK39,FGFR3,PLCG2,MNAT1,HSPA8,HSPB1,KPNA4,HSPD1,CALM1,KLF6,FOS,CLIC4,SLC1A3,CRYAB,CST3,CACYBP,ATP2B4,SOD1
GO: Biological Process	GO:0071417	cellular response to organonitrogen compound		1.96e-05	0.117	0.000817	0.00757	36	968	EPHB2,SOX9,HSP90B1,CFL1,PPP1R15A,HNRNPD,PTK2,HNRNPK,STAT3,JUN,ZFP36L1,CXCR4,FER,GNAI2,DYNC1H1,IPO5,AKT3,SRSF3,SRSF5,KLF6,FOS,NTRK2,NUCB2,LARS1,SLC1A3,TMEM38B,AKAP9,LAMTOR4,EGR1,WDR6,CPEB4,LRP1,IRS2,ATP2B4,MARCKS,SOD1
GO: Biological Process	GO:0006518	peptide metabolic process		0.000201	1	0.0045	0.0418	36	1086	PER1,NARS1,SRP9,PPP1R15A,PLXNB2,HNRNPD,CIRBP,BTG2,SARS1,ZFP36L1,ZFP36L2,CLU,SPON1,EIF2S2,QKI,HSPB1,EIF4E2,TCEA1,TUT4,RBM3,IARS1,NTRK2,RTN4,DCP2,LARS1,CLIC4,YARS1,KHSRP,IARS2,FXR1,DPH5,CPEB4,EIF5B,EIF3H,SOD1,RPL15
GO: Biological Process	GO:0044265	cellular macromolecule catabolic process		0.000477	1	0.00848	0.0786	36	1137	HSP90B1,PSMA7,PSMB1,TTC3,DDB1,HNRNPD,PTK2,CIRBP,UBC,UBXN4,BTG2,UBE2D1,FAF2,ZFP36L1,ZFP36L2,CLU,SQSTM1,UCHL1,HNRNPA0,ZCCHC7,QKI,RBX1,HSP90AB1,TUT4,USP22,DCP2,KHSRP,FXR1,TRIM9,SKIC3,CST3,WDR82,SUMO2,EIF3H,PCBP2,HERC4
GO: Biological Process	GO:0048598	embryonic morphogenesis		0.001	1	0.015	0.139	36	1185	EPHB2,SOX2,SOX9,MAP9,INTU,SPARC,IRX5,CFL1,DAG1,PTCH1,ARID1A,PLXNB2,PTK2,STAT3,RGMA,FAT1,SALL1,ZFP36L1,CXCR4,FER,NOTCH1,FZD3,RTN4,CELSR2,LRIG1,CCN1,EGR1,FAM50A,LRP2,TMSB4X,PBX1,ATP1B2,IRX2,HES5,MARCKS,SOD1
GO: Biological Process	GO:0051129	negative regulation of cellular component organization		3.68e-06	0.0219	0.000212	0.00197	35	859	EPHB2,SOX9,ATRX,MAP2,CFL1,SPTAN1,TMOD2,HMGB1,MCL1,PFDN5,PTK2,RGMA,BNIP3,CLU,SYT11,FGFR3,MNAT1,FKBP4,HSPA8,NOTCH1,VBP1,RTN4,DCP2,NR2F1,CRYAB,IFRD1,FAM107A,TRIM9,WASF2,CST3,LRP1,TMSB4X,H3-3A,H3-3B,TMSB10
GO: Biological Process	GO:0071363	cellular response to growth factor stimulus		4.12e-05	0.245	0.0014	0.013	35	963	SOX9,URI1,SPARC,CFL1,ITGB8,PTK2,STAT3,RGMA,JUN,UBE2D1,SALL1,ZFP36L1,ZFP36L2,CLU,KCND3,FGFR3,HSPA8,DYNC1H1,HSPB1,NOTCH1,HSP90AB1,DDIT4,TCF4,FOS,NTRK2,CCN1,EGR1,SUDS3,FGFBP3,LRP1,LRP2,CD63,EMD,HES5,ATP2B4
GO: Biological Process	GO:0002009	morphogenesis of an epithelium		4.39e-05	0.261	0.00143	0.0133	35	966	EPHB2,SOX2,SOX9,MAP9,INTU,SPARC,CFL1,DAG1,LGR4,PTCH1,ARID1A,PLXNB2,PTK2,STAT3,RGMA,FAT1,SALL1,SARS1,CXCR4,FER,FGFR3,NOTCH1,FZD3,ID4,CLIC4,IER2,CELSR2,CCN1,CSNK2B,LRP2,TMSB4X,PBX1,IRX2,HES5,MARCKS
GO: Biological Process	GO:0000165	MAPK cascade		5.18e-05	0.308	0.00158	0.0147	35	974	EPHB2,SOX2,SOX9,PSAP,HSPH1,PER1,DAG1,HMGB1,PTK2,JUN,ZFP36L1,ZFP36L2,CXCR4,UCHL1,GNAI2,STK39,FGFR3,PLCG2,DNAJA1,NOTCH1,RBX1,HACD3,NTRK2,PPIA,YWHAZ,CRYAB,ZNF675,NCOR1,CCN1,TIMP3,FGFBP3,LRP1,ENO1,SOD1,EPHB1
GO: Biological Process	GO:0042327	positive regulation of phosphorylation		6.35e-05	0.378	0.00179	0.0166	35	984	EPHB2,EPHB3,SOX9,HSPH1,DAG1,HMGB1,PPP1R15A,PTK2,NEDD9,RGMA,CLU,CXCR4,SQSTM1,FGFR3,HAX1,PLCG2,PIBF1,MNAT1,HSP90AB1,CALM1,NTRK2,PPIA,LRRN3,FXR1,AKAP9,CCN1,EGR1,CSNK2B,LIMCH1,PTGES3,AGRN,HES5,ATP2B4,MARCKS,EPHB1
GO: Biological Process	GO:0048729	tissue morphogenesis		0.00087	1	0.0136	0.126	35	1132	EPHB2,SOX2,SOX9,MAP9,INTU,SPARC,CFL1,DAG1,LGR4,PTCH1,ARID1A,PLXNB2,PTK2,STAT3,RGMA,FAT1,SALL1,SARS1,CXCR4,FER,FGFR3,NOTCH1,FZD3,ID4,CLIC4,IER2,CELSR2,CCN1,CSNK2B,LRP2,TMSB4X,PBX1,IRX2,HES5,MARCKS
GO: Biological Process	GO:0008284	positive regulation of cell population proliferation		0.00374	1	0.0378	0.35	35	1236	EPHB2,SOX2,SOX9,NES,CCPG1,ADGRG1,HMGB1,NCAM1,PTK2,STAT3,JUN,MFGE8,CLU,FER,GNAI2,FGFR3,GNG5,MNAT1,NOTCH1,CNTFR,AKT3,FZD3,NTRK2,RTN4,ID4,POU3F3,NCOR1,CCN1,EGR1,CST3,LRP2,IRS2,PBX1,HES5,PBXIP1
GO: Biological Process	GO:0034330	cell junction organization		2.69e-05	0.16	0.00104	0.00965	34	904	EPHB2,EPHB3,SPARC,CFL1,DAG1,SPOCK2,ACTN4,PLXNB2,PTK2,PCDH17,HNRNPK,NEDD9,CADM1,NRXN2,NFIA,TUBA1A,FER,HSPA8,GPM6A,NRCAM,NTRK2,TUBB,BCAN,CLSTN1,YWHAZ,LRRN3,FAM107A,WASF2,NCAN,LRP1,LIMCH1,AGRN,MARCKS,EPHB1
GO: Biological Process	GO:0120035	regulation of plasma membrane bounded cell projection organization		2.75e-05	0.164	0.00105	0.00973	34	905	EPHB2,EPHB3,INTU,MAP2,MYO10,CFL1,HMGB1,TUBB2B,PLXNB2,PTK2,HNRNPK,NEDD9,RGMA,METRN,FER,FKBP4,GOLGA4,HSPB1,CNTFR,GPM6A,NRCAM,NTRK2,RTN4,CLSTN1,NR2F1,IFRD1,FXR1,WASF2,LRP1,AUTS2,ATP1B2,GOLGA8A,AGRN,MARCKS
GO: Biological Process	GO:0031344	regulation of cell projection organization		4.26e-05	0.254	0.00142	0.0132	34	925	EPHB2,EPHB3,INTU,MAP2,MYO10,CFL1,HMGB1,TUBB2B,PLXNB2,PTK2,HNRNPK,NEDD9,RGMA,METRN,FER,FKBP4,GOLGA4,HSPB1,CNTFR,GPM6A,NRCAM,NTRK2,RTN4,CLSTN1,NR2F1,IFRD1,FXR1,WASF2,LRP1,AUTS2,ATP1B2,GOLGA8A,AGRN,MARCKS
GO: Biological Process	GO:0043086	negative regulation of catalytic activity		4.64e-05	0.276	0.00146	0.0136	34	929	EPHB2,NES,URI1,MCL1,SPOCK2,PPP1R15A,ADAR,PTMS,FAF2,UCHL1,GNAI2,DNAJA1,MNAT1,HSPB1,NOTCH1,IPO5,APLP2,OAZ1,CHORDC1,PPIA,NR2F2,CRYAB,ZNF675,MIDN,PHPT1,AKAP9,TIMP3,CST3,LRP1,LRP2,IRS2,IFI6,AGRN,ATP2B4
GO: Biological Process	GO:0007610	behavior		0.000217	1	0.00481	0.0446	34	1007	EPHB2,ABAT,PSAP,NPAS3,TMOD2,NCAM1,DBI,PTGDS,PCDH17,STAT3,NEDD9,JUN,BTG2,NRXN2,SYT11,SQSTM1,SCD,UCHL1,CNTFR,FOS,NTRK2,APLP2,SLC1A3,CRYAB,NCOR1,FOXB1,EGR1,FGFBP3,CST3,AUTS2,CCT8,ATP1B2,GOLGA8A,SOD1
GO: Biological Process	GO:0030163	protein catabolic process		0.00201	1	0.0243	0.225	34	1145	SOX9,HSP90B1,PSAP,LYPLAL1,PSMA7,PSMB1,TTC3,DDB1,PTK2,RGMA,UBC,UBXN4,BNIP3,UBE2D1,FAF2,CLU,SQSTM1,UCHL1,HSPA8,NOTCH1,RBX1,HSP90AB1,USP22,OAZ1,TIMP3,TRIM9,CST3,LRP1,LRP2,SUMO2,VGLL4,EIF3H,PCBP2,HERC4
GO: Biological Process	GO:0019953	sexual reproduction		0.00472	1	0.0435	0.403	34	1209	SOX9,ATRX,LGR4,PTCH1,PTGDS,STAT3,MFGE8,CADM1,CLU,CXCR4,UCHL1,EIF2S2,FER,QKI,DNAJA1,DYNC1H1,NOTCH1,TUT4,PRDX4,CLIC4,CCT7,MORN2,NR2F2,AKAP9,CELSR2,FAM50A,CCT8,H2AX,H3-3A,H3-3B,TMSB10,HERC4,ATP2B4,SOD1
GO: Molecular Function	GO:0140297	DNA-binding transcription factor binding		8.25e-09	7.58e-06	1.89e-06	1.4e-05	33	573	SOX2,SOX9,PER1,HMGB1,ACTN4,ARID1A,STAT3,JUN,JUND,SALL1,TCERG1,NFIA,BUD31,PRMT2,DNAJA1,FKBP4,HSPB1,RBX1,TCF4,FOS,ID4,PPID,YWHAZ,NCOR1,IFRD1,GTF2I,PSIP1,CSNK2B,LRP2,CHCHD2,SUMO2,PBX1,PBXIP1
GO: Biological Process	GO:0006935	chemotaxis		1.49e-05	0.0887	0.000667	0.00618	33	840	EPHB2,EPHB3,NCALD,MOSPD2,DAG1,LGR4,HMGB1,NCAM1,TUBB2B,PTCH1,PLXNB2,PTK2,PCDH17,STAT3,NEDD9,NRXN2,CXCR4,NFIB,FER,STK39,HSPB1,NOTCH1,HSPD1,NRCAM,FZD3,RTN4,PPIA,CCN1,LRP1,LRP2,TMSB4X,AGRN,EPHB1
GO: Biological Process	GO:0042330	taxis		1.56e-05	0.0931	0.000694	0.00644	33	842	EPHB2,EPHB3,NCALD,MOSPD2,DAG1,LGR4,HMGB1,NCAM1,TUBB2B,PTCH1,PLXNB2,PTK2,PCDH17,STAT3,NEDD9,NRXN2,CXCR4,NFIB,FER,STK39,HSPB1,NOTCH1,HSPD1,NRCAM,FZD3,RTN4,PPIA,CCN1,LRP1,LRP2,TMSB4X,AGRN,EPHB1
GO: Biological Process	GO:0032870	cellular response to hormone stimulus		2.74e-05	0.163	0.00105	0.00973	33	866	URI1,CFL1,PER1,ARID1A,PTK2,HNRNPK,STAT3,CKB,JUN,ZFP36L1,ZFP36L2,FER,PRMT2,GNAI2,DNAJA1,FKBP4,HSPA8,NOTCH1,DDIT4,AKT3,SRSF3,SRSF5,FOS,NTRK2,NUCB2,NCOR1,FAM107A,EGR1,WDR6,CSNK2B,IRS2,PTGES3,MARCKS
GO: Biological Process	GO:0030855	epithelial cell differentiation		0.000945	1	0.0144	0.133	33	1051	SOX2,SOX9,INTU,PSAP,ATRX,PTCH1,PGK1,PTK2,STAT3,JUN,FAT1,SALL1,ZFP36L1,CXCR4,NFIB,FER,FGFR3,CNN3,NOTCH1,RTN4,TUBB,CLIC4,TMEM38B,NR2F2,FOXB1,AKAP9,CST3,CD63,ATP1B2,IRX2,HES5,MARCKS,SOD1
GO: Biological Process	GO:0006397	mRNA processing		3.23e-09	1.93e-05	8.37e-07	7.76e-06	32	548	CWF19L2,LUC7L3,ADAR,HNRNPA2B1,HNRNPK,NCBP3,CIRBP,MFAP1,PAPOLA,TCERG1,ZFP36L1,ZRANB2,BUD31,HNRNPA0,QKI,HSPA8,SRSF2,SRSF3,SRSF5,RBM3,RNPC3,SF1,KHSRP,LUC7L,FXR1,SF3B1,PSIP1,CELF2,FAM50A,RBMX2,SF3B6,SON
GO: Biological Process	GO:0001525	angiogenesis		7.59e-05	0.452	0.00206	0.0191	32	873	EPHB2,EPHB3,SPARC,TSPAN18,DAG1,ADGRG1,HMGB1,PPP1R15A,PLXNB2,PGK1,ITGB8,PTK2,STAT3,JUN,MFGE8,SARS1,CXCR4,HSPB1,NOTCH1,EIF4E2,TCF4,AKT3,NRCAM,IARS1,RTN4,CLIC4,YWHAZ,GTF2I,CCN1,WASF2,ATP2B4,EPHB1
GO: Biological Process	GO:0071407	cellular response to organic cyclic compound		9.37e-05	0.558	0.00244	0.0226	32	883	HSP90B1,URI1,PER1,DAG1,PPP1R15A,PTCH1,ARID1A,HNRNPD,HNRNPK,STAT3,CKB,ZFP36L1,ZFP36L2,MLC1,PRMT2,DNAJA1,FKBP4,HSPA8,DYNC1H1,HSP90AB1,DDIT4,KLF6,NTRK2,SLC1A3,TMEM38B,NCOR1,AKAP9,FAM107A,EGR1,PTGES3,ATP2B4,SOD1
GO: Biological Process	GO:0040008	regulation of growth		9.57e-05	0.57	0.00248	0.023	32	884	NCALD,URI1,MAP2,CFL1,NCAM1,PTCH1,PTK2,HNRNPK,STAT3,CIRBP,NEDD9,RGMA,CXCR4,FGFR3,GOLGA4,NOTCH1,NRCAM,RTN4,CLSTN1,CRYAB,ZMAT3,NCOR1,IFRD1,FAM107A,LRP1,H3-3A,H3-3B,VGLL4,ENO1,BBC3,AGRN,SOD1
GO: Biological Process	GO:0016049	cell growth		2.56e-06	0.0152	0.000165	0.00153	31	700	SOX9,NCALD,URI1,MAP2,CFL1,PTK2,PCDH17,HNRNPK,CIRBP,RGMA,CADM1,NRXN2,CXCR4,PRMT2,GOLGA4,HSP90AB1,NRCAM,RTN4,BCAN,CLSTN1,CRYAB,ZMAT3,IFRD1,FAM107A,LRP1,AUTS2,H3-3A,H3-3B,VGLL4,ENO1,BBC3
GO: Biological Process	GO:0009611	response to wounding		6.27e-05	0.373	0.00178	0.0165	31	825	EPHB2,SOX2,ABAT,SPARC,DAG1,HMGB1,NCAM1,PTK2,RGMA,JUN,BNIP3,ZFP36L1,ZFP36L2,CLU,SYT11,CXCR4,FGFR3,PLCG2,HSPB1,CNTFR,SRSF5,KLF6,RTN4,PPIA,SLC1A3,CCN1,EGR1,CST3,LRP1,TMSB10,SOD1
GO: Biological Process	GO:0048732	gland development		0.00011	0.655	0.0028	0.026	31	851	EPHB3,SOX2,SOX9,PSAP,ACO2,SELENOH,DAG1,PTCH1,HNRNPD,HNRNPK,STAT3,JUN,CADM1,SALL1,NFIB,SCD,FKBP4,NOTCH1,SRSF5,KLF6,PPDPF,RNPC3,RTN4,ID4,NCOR1,FOXB1,CSNK2B,CST3,IRS2,PBX1,SOD1
GO: Biological Process	GO:0001934	positive regulation of protein phosphorylation		0.000247	1	0.00522	0.0484	31	891	SOX9,HSPH1,DAG1,HMGB1,PPP1R15A,PTK2,NEDD9,RGMA,CLU,CXCR4,SQSTM1,FGFR3,HAX1,PLCG2,PIBF1,MNAT1,HSP90AB1,CALM1,NTRK2,PPIA,LRRN3,FXR1,AKAP9,CCN1,EGR1,CSNK2B,LIMCH1,AGRN,HES5,ATP2B4,MARCKS
GO: Biological Process	GO:0006886	intracellular protein transport		0.00191	1	0.0237	0.22	31	1010	HSP90B1,PSAP,CFL1,VPS13C,SRP9,SRP68,ADAR,STAT3,FAF2,CLU,SQSTM1,HAX1,HSPA8,HSPB1,NOTCH1,HSP90AB1,KPNA4,HSPD1,IPO5,TMED5,OAZ1,YWHAZ,ARF5,CDC37,ARL4C,SEC62,EMD,NUTF2,BBC3,MARCKS,XPOT
GO: Biological Process	GO:0043604	amide biosynthetic process		0.00306	1	0.0325	0.302	31	1042	PER1,NARS1,SRP9,PPP1R15A,PLXNB2,HNRNPD,CIRBP,BTG2,SARS1,ZFP36L1,ZFP36L2,EIF2S2,QKI,HSPB1,EIF4E2,TCEA1,TUT4,RBM3,IARS1,DCP2,LARS1,YARS1,KHSRP,IARS2,FXR1,DPH5,CCN1,CPEB4,EIF5B,EIF3H,RPL15
GO: Biological Process	GO:0042063	gliogenesis		7.94e-09	4.73e-05	1.43e-06	1.33e-05	30	508	SOX2,SOX9,SPTAN1,DAG1,ADGRG1,DBI,HNRNPA2B1,PTK2,STAT3,FAT1,BNIP3,CADM1,METRN,CLU,CXCR4,NFIB,FGFR3,DYNC1H1,NOTCH1,NTRK2,RTN4,ID4,BCAN,IFRD1,EGR1,LRP1,LRP2,ATP1B2,HES5,SOD1
GO: Biological Process	GO:0045859	regulation of protein kinase activity		6.67e-05	0.397	0.00187	0.0173	30	789	EPHB2,HSPH1,DAG1,HMGB1,ADAR,PTK2,NEDD9,CLU,UCHL1,CCNL1,PIBF1,DNAJA1,MNAT1,UVRAG,HSPB1,HSP90AB1,IPO5,CALM1,APLP2,CHORDC1,PPIA,NR2F2,ZNF675,CDC37,CCN1,EGR1,AGRN,ATP2B4,MARCKS,SOD1
GO: Biological Process	GO:0006412	translation		0.000335	1	0.00643	0.0596	30	866	PER1,NARS1,SRP9,PPP1R15A,PLXNB2,HNRNPD,CIRBP,BTG2,SARS1,ZFP36L1,ZFP36L2,EIF2S2,QKI,HSPB1,EIF4E2,TCEA1,TUT4,RBM3,IARS1,DCP2,LARS1,YARS1,KHSRP,IARS2,FXR1,DPH5,CPEB4,EIF5B,EIF3H,RPL15
GO: Biological Process	GO:0080135	regulation of cellular response to stress		0.00042	1	0.00765	0.0709	30	878	PSAP,VPS13C,HSPH1,PER1,HMGB1,MCL1,PPP1R15A,ARID1A,HNRNPK,RGMA,CLU,STK39,DNAJA1,HSPA8,HSPB1,CNTFR,USP22,RTN4,CHORDC1,PPIA,ZNF675,NCOR1,FXR1,BRD7,LRP1,CHCHD2,H2AX,ENO1,SOD1,EPHB1
GO: Biological Process	GO:0043043	peptide biosynthetic process		0.00064	1	0.0107	0.0992	30	901	PER1,NARS1,SRP9,PPP1R15A,PLXNB2,HNRNPD,CIRBP,BTG2,SARS1,ZFP36L1,ZFP36L2,EIF2S2,QKI,HSPB1,EIF4E2,TCEA1,TUT4,RBM3,IARS1,DCP2,LARS1,YARS1,KHSRP,IARS2,FXR1,DPH5,CPEB4,EIF5B,EIF3H,RPL15
GO: Biological Process	GO:0097435	supramolecular fiber organization		0.00281	1	0.0309	0.287	30	992	HSP90B1,MAP2,CFL1,SPTAN1,TMOD2,ACTN4,PFDN5,NEDD9,FAT1,CLU,CXCR4,FER,HAX1,QKI,FKBP4,HSPA8,DYNC1H1,VBP1,HSP90AB1,CRYAB,AKAP9,FAM107A,P4HA1,WASF2,CST3,TMSB4X,TMSB10,LIMCH1,GOLGA8A,MARCKS
GO: Biological Process	GO:0099537	trans-synaptic signaling		0.005	1	0.0454	0.42	30	1033	EPHB2,ABAT,CFL1,DAG1,TMOD2,NCAM1,TUBB2B,DBI,PTK2,PCDH17,HNRNPK,STAT3,CADM1,NRXN2,SYT11,SQSTM1,GNAI2,CALM1,NTRK2,BCAN,CLSTN1,SLC1A3,PREPL,AKAP9,FAM107A,EGR1,TRIM9,CSNK2B,AGRN,EPHB1
GO: Biological Process	GO:0008380	RNA splicing		2.74e-08	0.000163	3.71e-06	3.44e-05	29	506	CWF19L2,LUC7L3,HNRNPA2B1,HNRNPK,CIRBP,MFAP1,TCERG1,CCNL1,ZRANB2,BUD31,QKI,HSPA8,SRSF2,SRSF3,SRSF5,USP22,RBM3,RNPC3,SF1,KHSRP,LUC7L,FXR1,SF3B1,PSIP1,CELF2,FAM50A,RBMX2,SF3B6,SON
GO: Biological Process	GO:0050808	synapse organization		7.7e-07	0.00458	6.11e-05	0.000566	29	593	EPHB2,EPHB3,SPARC,CFL1,DAG1,SPOCK2,PLXNB2,PTK2,PCDH17,HNRNPK,NEDD9,CADM1,NRXN2,NFIA,TUBA1A,HSPA8,GPM6A,NRCAM,NTRK2,TUBB,BCAN,CLSTN1,YWHAZ,LRRN3,WASF2,NCAN,AGRN,MARCKS,EPHB1
GO: Biological Process	GO:0051960	regulation of nervous system development		4.07e-06	0.0242	0.000226	0.0021	29	645	EPHB2,EPHB3,SOX2,MAP2,DAG1,PLXNB2,PTK2,STAT3,RGMA,METRN,CXCR4,FGFR3,GOLGA4,NOTCH1,FZD3,NTRK2,RTN4,ID4,CLSTN1,LRRN3,IFRD1,LRP1,HLTF,LRP2,GOLGA8A,AGRN,HES5,MARCKS,EPHB1
GO: Biological Process	GO:2000147	positive regulation of cell motility		4.18e-05	0.249	0.00141	0.0131	29	731	EPHB2,SOX9,SPARC,MOSPD2,CFL1,HMGB1,SPOCK2,ACTN4,PTK2,STAT3,PTP4A1,NEDD9,JUN,CXCR4,FER,GNAI2,STK39,PLCG2,HSPB1,NOTCH1,AKT3,RTN4,PHPT1,FAM107A,CCN1,EGR1,LRP1,TMSB4X,IRS2
GO: Biological Process	GO:0040017	positive regulation of locomotion		6.91e-05	0.411	0.00191	0.0177	29	752	EPHB2,SOX9,SPARC,MOSPD2,CFL1,HMGB1,SPOCK2,ACTN4,PTK2,STAT3,PTP4A1,NEDD9,JUN,CXCR4,FER,GNAI2,STK39,PLCG2,HSPB1,NOTCH1,AKT3,RTN4,PHPT1,FAM107A,CCN1,EGR1,LRP1,TMSB4X,IRS2
GO: Biological Process	GO:1901652	response to peptide		0.000145	0.863	0.00351	0.0326	29	785	EPHB2,SPARC,CFL1,VPS13C,DAG1,HMGB1,PTK2,HNRNPK,STAT3,JUN,JUND,BTG2,ZFP36L1,FER,GNAI2,HSPB1,NOTCH1,AKT3,SRSF3,SRSF5,KLF6,FOS,NUCB2,EGR1,WDR6,LRP1,IRS2,CACYBP,MARCKS
GO: Biological Process	GO:0030162	regulation of proteolysis		0.000923	1	0.0141	0.131	29	880	SOX2,CFL1,HMGB1,MCL1,SPOCK2,PPP1R15A,PTK2,STAT3,RGMA,CLU,SPON1,HSPA8,RBX1,HSP90AB1,HSPD1,HSPE1,APLP2,CRYAB,CCN1,TIMP3,CST3,LRP1,LRP2,SUMO2,EIF3H,ENO1,BBC3,IFI6,AGRN
GO: Biological Process	GO:0045596	negative regulation of cell differentiation		0.00202	1	0.0243	0.225	29	927	EPHB2,SOX2,SOX9,TP53INP1,MAP2,HMGB1,ACTN4,PTCH1,TTC3,PTK2,STAT3,RGMA,SALL1,ZFP36L1,ZFP36L2,H4C3,FGFR3,HSPB1,NOTCH1,RTN4,NUCB2,ID4,ZNF675,IFRD1,SOX21,TMSB4X,PBX1,HES5,EPHB1
GO: Biological Process	GO:0019725	cellular homeostasis		0.00525	1	0.0472	0.438	29	992	HSP90B1,SELENOH,MCL1,DBI,PTK2,HNRNPK,CKB,BNIP3,CXCR4,STK39,PLCG2,CALM1,PRDX4,RTN4,NUCB2,CLIC4,APLP2,ATP6V1G1,CLSTN1,SLC1A3,TMEM38B,PHPT1,LRP1,FTL,IRS2,ATP1B2,BBC3,ATP2B4,SOD1
GO: Molecular Function	GO:0003682	chromatin binding		0.000279	0.256	0.0122	0.0901	28	740	SOX2,SOX9,URI1,ATRX,PER1,ACTN4,ARID1A,HNRNPD,STAT3,JUN,TNRC18,SALL1,NFIA,NOTCH1,H1-10,TCF4,KLF6,FOS,NCOR1,SF3B1,PSIP1,EGR1,CSNK2B,AUTS2,H3-3A,H3-3B,WDR82,HES5
GO: Biological Process	GO:0034660	ncRNA metabolic process		2.16e-05	0.129	0.00088	0.00816	28	668	SOX9,ATRX,NARS1,TRMT11,ADAR,HNRNPA2B1,STAT3,JUN,SARS1,NFIB,PIN4,ZCCHC7,TUT4,SRSF3,RBM3,IARS1,FOS,LARS1,NR2F1,YARS1,ESF1,KHSRP,INTS10,NCOR1,IARS2,EGR1,WDR6,WDR82
GO: Biological Process	GO:0000226	microtubule cytoskeleton organization		0.000145	0.864	0.00351	0.0326	28	746	MAP9,ATRX,MAP2,CFL1,HSPH1,DAG1,SKA2,TUBB2B,TUBB2A,PTK2,TUBA1A,CCNL1,FER,PIBF1,UVRAG,FKBP4,DYNC1H1,TUBB,CHORDC1,CLSTN1,CRYAB,NCOR1,AKAP9,FAM107A,DCTN6,GOLGA8A,AGRN,SON
GO: Biological Process	GO:0007169	transmembrane receptor protein tyrosine kinase signaling pathway		0.000326	1	0.00632	0.0586	28	784	EPHB2,EPHB3,SOX9,PTK2,STAT3,NEDD9,CADM1,SALL1,FER,GNAI2,FGFR3,HSPA8,HSPB1,NOTCH1,DDIT4,TCF4,SRSF3,NTRK2,RTN4,NUCB2,WDR6,FGFBP3,LRP1,CD63,IRS2,IFI6,MARCKS,EPHB1
GO: Biological Process	GO:0071396	cellular response to lipid		0.00558	1	0.0493	0.457	28	952	EPHB2,SOX9,URI1,PER1,DAG1,HMGB1,PTCH1,ARID1A,HNRNPD,HNRNPK,JUN,ZFP36L1,ZFP36L2,MLC1,PRMT2,PLCG2,DNAJA1,FKBP4,HSPA8,HSPB1,DDIT4,TUT4,FOS,NTRK2,NCOR1,FAM107A,EGR1,PTGES3
GO: Biological Process	GO:0048545	response to steroid hormone		5.65e-06	0.0336	0.0003	0.00278	27	586	URI1,SPARC,MAP2,PER1,HMGB1,ARID1A,PTGDS,HNRNPA2B1,JUN,ZFP36L1,ZFP36L2,PRMT2,STK39,DNAJA1,FKBP4,HSPA8,NOTCH1,HSPD1,DDIT4,CALM1,FOS,NTRK2,NCOR1,SOX21,FAM107A,EGR1,PTGES3
GO: Biological Process	GO:0034248	regulation of cellular amide metabolic process		1.35e-05	0.0803	0.000622	0.00577	27	615	PER1,SRP9,PPP1R15A,PLXNB2,PGAM1,HNRNPD,CIRBP,BTG2,ZFP36L1,ZFP36L2,CLU,SPON1,QKI,HSPB1,EIF4E2,TUT4,RBM3,NTRK2,RTN4,DCP2,KHSRP,FXR1,DPH5,CCN1,CPEB4,EIF5B,EIF3H
GO: Biological Process	GO:0070482	response to oxygen levels		1.85e-05	0.11	0.000784	0.00727	27	626	HSP90B1,ABAT,ACTN4,PPP1R15A,PGK1,JUN,JUND,BNIP3,ZFP36L1,CXCR4,PRMT2,NOTCH1,HSPD1,DDIT4,FOS,RTN4,ATP6V1G1,PPIA,CRYAB,EGR1,TIMP3,CPEB4,CST3,CHCHD2,IRS2,ENO1,BBC3
GO: Biological Process	GO:0060537	muscle tissue development		0.000114	0.681	0.00288	0.0267	27	697	SOX9,MYL6,DAG1,NCAM1,PTCH1,ARID1A,BTG2,QKI,ZBTB18,HSPA8,NOTCH1,FOS,NR2F1,NR2F2,CRYAB,NCOR1,LUC7L,IFRD1,FXR1,EGR1,LRP2,VGLL4,EMD,CACYBP,GOLGA8A,MARCKS,EPHB1
GO: Biological Process	GO:0060284	regulation of cell development		0.000181	1	0.00413	0.0382	27	717	EPHB2,SOX2,MAP2,DAG1,ACTN4,TTC3,PLXNB2,PTK2,STAT3,NEDD9,RGMA,METRN,CXCR4,FGFR3,GOLGA4,NOTCH1,FZD3,NTRK2,RTN4,ID4,IFRD1,LRP1,HLTF,LRP2,GOLGA8A,HES5,MARCKS
GO: Biological Process	GO:0010942	positive regulation of cell death		0.00155	1	0.0203	0.188	27	826	TP53INP1,PHLDA3,HMGB1,MCL1,PPP1R15A,JUN,BNIP3,CLU,SQSTM1,PRMT2,FGFR3,DNAJA1,NOTCH1,HSPD1,DDIT4,CALM1,FOS,PPID,ZMAT3,CCN1,EGR1,TIMP3,SUDS3,LRP1,BBC3,AGRN,SOD1
GO: Biological Process	GO:0043408	regulation of MAPK cascade		0.00272	1	0.0301	0.279	27	860	EPHB2,SOX2,PSAP,HSPH1,PER1,DAG1,HMGB1,JUN,CXCR4,UCHL1,GNAI2,STK39,FGFR3,PLCG2,DNAJA1,NOTCH1,NTRK2,PPIA,YWHAZ,ZNF675,NCOR1,CCN1,TIMP3,FGFBP3,LRP1,SOD1,EPHB1
GO: Molecular Function	GO:0031625	ubiquitin protein ligase binding		3.55e-10	3.26e-07	1.63e-07	1.2e-06	26	323	PER1,CKB,JUN,UBC,UBE2D1,FAF2,CLU,SYT11,CXCR4,SQSTM1,UCHL1,DNAJA1,HSPA8,RBX1,EIF4E2,HSP90AB1,HSPD1,RTN4,TUBB,YWHAZ,ZNF675,HLTF,SUMO2,CACYBP,PCBP2,TPI1
GO: Molecular Function	GO:0044389	ubiquitin-like protein ligase binding		1.29e-09	1.18e-06	3.94e-07	2.91e-06	26	343	PER1,CKB,JUN,UBC,UBE2D1,FAF2,CLU,SYT11,CXCR4,SQSTM1,UCHL1,DNAJA1,HSPA8,RBX1,EIF4E2,HSP90AB1,HSPD1,RTN4,TUBB,YWHAZ,ZNF675,HLTF,SUMO2,CACYBP,PCBP2,TPI1
GO: Biological Process	GO:0021537	telencephalon development		8.26e-09	4.92e-05	1.45e-06	1.34e-05	26	393	EPHB2,EPHB3,SOX2,CFL1,NARS1,ADGRG1,DBI,HNRNPK,BNIP3,BTG2,SALL1,CXCR4,NFIB,ZBTB18,NTRK2,RTN4,ID4,POU3F3,BCAN,NR2F1,FOXB1,LRP1,H2AX,ATP1B2,HES5,ATP2B4
GO: Biological Process	GO:0048608	reproductive structure development		2.47e-07	0.00147	2.54e-05	0.000235	26	466	SOX2,SOX9,IRX5,PSAP,ATRX,LGR4,NASP,ADGRG1,PTCH1,HNRNPA2B1,HNRNPK,SALL1,EIF2S2,FER,FKBP4,NOTCH1,PRDX4,ID4,SF1,NR2F2,AKAP9,CST3,LRP2,H3-3A,H3-3B,SOD1
GO: Biological Process	GO:0061458	reproductive system development		3.04e-07	0.00181	2.96e-05	0.000275	26	471	SOX2,SOX9,IRX5,PSAP,ATRX,LGR4,NASP,ADGRG1,PTCH1,HNRNPA2B1,HNRNPK,SALL1,EIF2S2,FER,FKBP4,NOTCH1,PRDX4,ID4,SF1,NR2F2,AKAP9,CST3,LRP2,H3-3A,H3-3B,SOD1
GO: Biological Process	GO:0036293	response to decreased oxygen levels		4.87e-06	0.029	0.000268	0.00249	26	547	HSP90B1,ABAT,ACTN4,PPP1R15A,PGK1,JUN,JUND,BNIP3,ZFP36L1,CXCR4,PRMT2,NOTCH1,HSPD1,DDIT4,FOS,RTN4,PPIA,CRYAB,EGR1,TIMP3,CPEB4,CST3,CHCHD2,IRS2,ENO1,BBC3
GO: Biological Process	GO:0090596	sensory organ morphogenesis		7.86e-06	0.0468	0.00039	0.00362	26	562	EPHB2,SOX2,SOX9,INTU,SPARC,IRX5,FJX1,PTCH1,ARID1A,PTK2,PCDH17,STAT3,FAT1,FGFR3,DYNC1H1,NOTCH1,FZD3,NTRK2,LRIG1,EGR1,ATP1B2,IRX2,AGRN,MARCKS,SOD1,EPHB1
GO: Biological Process	GO:0010975	regulation of neuron projection development		6.12e-05	0.364	0.00176	0.0163	26	634	EPHB2,EPHB3,MAP2,CFL1,HMGB1,TUBB2B,PLXNB2,PTK2,HNRNPK,RGMA,METRN,FKBP4,GOLGA4,HSPB1,CNTFR,NRCAM,NTRK2,RTN4,CLSTN1,NR2F1,IFRD1,LRP1,ATP1B2,GOLGA8A,AGRN,MARCKS
GO: Biological Process	GO:0090066	regulation of anatomical structure size		0.000139	0.825	0.00338	0.0313	26	667	NCALD,MAP2,CFL1,SPTAN1,TMOD2,PPP1R15A,PTK2,STAT3,RGMA,CXCR4,FER,HAX1,GOLGA4,HSPB1,HSP90AB1,AKT3,NRCAM,RTN4,LARS1,CLSTN1,IFRD1,LAMTOR4,LRP1,TMSB4X,TMSB10,SOD1
GO: Biological Process	GO:0030335	positive regulation of cell migration		0.000288	1	0.00592	0.0549	26	699	EPHB2,SOX9,SPARC,MOSPD2,HMGB1,ACTN4,PTK2,STAT3,PTP4A1,NEDD9,JUN,CXCR4,FER,GNAI2,STK39,PLCG2,HSPB1,NOTCH1,AKT3,RTN4,FAM107A,CCN1,EGR1,LRP1,TMSB4X,IRS2
GO: Biological Process	GO:0055082	cellular chemical homeostasis		0.0056	1	0.0494	0.458	26	864	HSP90B1,DBI,PTK2,HNRNPK,CKB,BNIP3,CXCR4,STK39,PLCG2,CALM1,RTN4,NUCB2,CLIC4,APLP2,ATP6V1G1,CLSTN1,SLC1A3,TMEM38B,PHPT1,LRP1,FTL,IRS2,ATP1B2,BBC3,ATP2B4,SOD1
GO: Molecular Function	GO:0003712	transcription coregulator activity		5.25e-05	0.0482	0.00371	0.0275	25	564	URI1,HMGB1,ACTN4,PFDN5,ARID1A,TRIP11,BTG2,TCERG1,SQSTM1,BUD31,TRIM8,PRMT2,NOTCH1,TCF4,SRSF2,USP22,PIR,SF1,NCOR1,PSIP1,CEBPZ,BRD7,ENO1,PMF1,PBXIP1
GO: Molecular Function	GO:0050839	cell adhesion molecule binding		0.000139	0.128	0.00753	0.0557	25	600	SPTAN1,HMGB1,ACTN4,ITGB8,PTK2,HNRNPK,MFGE8,CADM1,NRXN2,FER,HSPA8,CNN3,HSP90AB1,H1-10,NRCAM,RTN4,KTN1,PPIA,YWHAZ,CCN1,WASF2,CCT8,EMD,ENO1,RPL15
GO: Biological Process	GO:0006457	protein folding		2.21e-12	1.31e-08	2.68e-09	2.49e-08	25	248	HSP90B1,HSPH1,PFDN5,TTC1,ST13,CLU,DNAJA1,FKBP4,HSPA8,HSPB1,VBP1,HSP90AB1,HSPD1,HSPE1,PRDX4,DNAJB4,CCT7,CHORDC1,PPIA,PPID,KHSRP,CRYAB,CDC37,CCT8,PTGES3
GO: Biological Process	GO:0000375	RNA splicing, via transesterification reactions		7.65e-09	4.55e-05	1.43e-06	1.33e-05	25	364	CWF19L2,LUC7L3,HNRNPA2B1,HNRNPK,CIRBP,MFAP1,BUD31,QKI,HSPA8,SRSF2,SRSF3,SRSF5,RBM3,RNPC3,SF1,KHSRP,LUC7L,FXR1,SF3B1,PSIP1,CELF2,FAM50A,RBMX2,SF3B6,SON
GO: Biological Process	GO:0072594	establishment of protein localization to organelle		3.67e-06	0.0218	0.000212	0.00197	25	505	CFL1,VPS13C,HSPH1,SRP9,SRP68,ADAR,STAT3,CLU,SQSTM1,HAX1,DNAJA1,HSPA8,NOTCH1,HSP90AB1,KPNA4,HSPD1,IPO5,CALM1,CCT7,YWHAZ,SEC62,LRP2,CCT8,NUTF2,BBC3
GO: Biological Process	GO:1903829	positive regulation of protein localization		2.48e-05	0.148	0.000979	0.00907	25	565	EPHB2,ABAT,CFL1,HNRNPK,NEDD9,SYT11,SQSTM1,TRIM8,HSP90AB1,IPO5,RTN4,CCT7,OAZ1,PPIA,PPID,PHPT1,LRP1,LRP2,CCT8,IRS2,EMD,NUTF2,BBC3,ATP2B4,MARCKS
GO: Biological Process	GO:2000112	regulation of cellular macromolecule biosynthetic process		0.000307	1	0.00614	0.0569	25	663	PER1,SRP9,DBI,PPP1R15A,PLXNB2,HNRNPD,CIRBP,BTG2,ZFP36L1,ZFP36L2,QKI,HSPB1,EIF4E2,TUT4,RBM3,DCP2,KHSRP,FXR1,DPH5,CPEB4,EIF5B,IRS2,EIF3H,GOLGA8A,AGRN
GO: Biological Process	GO:0043434	response to peptide hormone		0.000418	1	0.00763	0.0707	25	677	SPARC,CFL1,VPS13C,DAG1,HMGB1,PTK2,HNRNPK,STAT3,JUN,JUND,BTG2,ZFP36L1,FER,GNAI2,HSPB1,AKT3,SRSF3,SRSF5,FOS,NUCB2,EGR1,WDR6,IRS2,CACYBP,MARCKS
GO: Biological Process	GO:0051347	positive regulation of transferase activity		0.000599	1	0.0101	0.0935	25	694	EPHB2,EPHB3,HSPH1,DAG1,HMGB1,DBI,HNRNPA2B1,HNRNPD,PTK2,NEDD9,CLU,FGFR3,PIBF1,MNAT1,HSP90AB1,CALM1,NTRK2,PPIA,CCN1,EGR1,PTGES3,AGRN,ATP2B4,MARCKS,EPHB1
GO: Biological Process	GO:0098771	inorganic ion homeostasis		0.00164	1	0.0212	0.197	25	746	HSP90B1,CA14,DBI,PTK2,CKB,BNIP3,CXCR4,GNAI2,STK39,FGFR3,PLCG2,CA12,CALM1,NUCB2,CLIC4,APLP2,ATP6V1G1,CLSTN1,SLC1A3,TMEM38B,FTL,ATP1B2,BBC3,ATP2B4,SOD1
GO: Biological Process	GO:0050801	ion homeostasis		0.0021	1	0.0249	0.231	25	760	HSP90B1,CA14,DBI,PTK2,CKB,BNIP3,CXCR4,GNAI2,STK39,FGFR3,PLCG2,CA12,CALM1,NUCB2,CLIC4,APLP2,ATP6V1G1,CLSTN1,SLC1A3,TMEM38B,FTL,ATP1B2,BBC3,ATP2B4,SOD1
GO: Molecular Function	GO:0061629	RNA polymerase II-specific DNA-binding transcription factor binding		1.41e-06	0.0013	0.00013	0.000959	24	426	SOX2,HMGB1,ACTN4,ARID1A,STAT3,JUN,JUND,SALL1,TCERG1,BUD31,PRMT2,DNAJA1,FKBP4,HSPB1,RBX1,FOS,ID4,PPID,NCOR1,IFRD1,GTF2I,CSNK2B,LRP2,SUMO2
GO: Biological Process	GO:0000398	mRNA splicing, via spliceosome		2.72e-08	0.000162	3.71e-06	3.44e-05	24	360	CWF19L2,LUC7L3,HNRNPA2B1,HNRNPK,CIRBP,MFAP1,BUD31,QKI,HSPA8,SRSF2,SRSF3,SRSF5,RBM3,RNPC3,SF1,LUC7L,FXR1,SF3B1,PSIP1,CELF2,FAM50A,RBMX2,SF3B6,SON
GO: Biological Process	GO:0000377	RNA splicing, via transesterification reactions with bulged adenosine as nucleophile		2.72e-08	0.000162	3.71e-06	3.44e-05	24	360	CWF19L2,LUC7L3,HNRNPA2B1,HNRNPK,CIRBP,MFAP1,BUD31,QKI,HSPA8,SRSF2,SRSF3,SRSF5,RBM3,RNPC3,SF1,LUC7L,FXR1,SF3B1,PSIP1,CELF2,FAM50A,RBMX2,SF3B6,SON
GO: Biological Process	GO:0010001	glial cell differentiation		1.11e-07	0.000661	1.23e-05	0.000114	24	388	SOX2,SOX9,SPTAN1,DAG1,ADGRG1,HNRNPA2B1,STAT3,FAT1,BNIP3,CADM1,METRN,CLU,CXCR4,NFIB,FGFR3,DYNC1H1,NOTCH1,NTRK2,RTN4,ID4,EGR1,LRP1,HES5,SOD1
GO: Biological Process	GO:0007548	sex differentiation		1.32e-06	0.00785	9.57e-05	0.000887	24	445	SOX2,SOX9,IRX5,ATRX,LGR4,NASP,ADGRG1,HNRNPA2B1,HNRNPK,SALL1,EIF2S2,FER,FKBP4,CNTFR,PRDX4,SF1,NR2F2,AKAP9,CST3,LRP2,H3-3A,H3-3B,PBX1,SOD1
GO: Biological Process	GO:0032535	regulation of cellular component size		2.83e-06	0.0168	0.000179	0.00166	24	465	NCALD,MAP2,CFL1,SPTAN1,TMOD2,PPP1R15A,STAT3,RGMA,CXCR4,FER,HAX1,GOLGA4,HSPB1,HSP90AB1,AKT3,NRCAM,RTN4,LARS1,CLSTN1,IFRD1,LAMTOR4,LRP1,TMSB4X,TMSB10
GO: Biological Process	GO:0001666	response to hypoxia		1.42e-05	0.0848	0.000646	0.00599	24	512	HSP90B1,ABAT,ACTN4,PGK1,JUN,JUND,BNIP3,ZFP36L1,CXCR4,PRMT2,NOTCH1,HSPD1,DDIT4,FOS,RTN4,PPIA,CRYAB,EGR1,TIMP3,CST3,CHCHD2,IRS2,ENO1,BBC3
GO: Biological Process	GO:0050767	regulation of neurogenesis		2.9e-05	0.173	0.00109	0.0101	24	535	EPHB2,SOX2,MAP2,DAG1,PLXNB2,PTK2,STAT3,RGMA,METRN,CXCR4,FGFR3,GOLGA4,NOTCH1,FZD3,NTRK2,RTN4,ID4,IFRD1,LRP1,HLTF,LRP2,GOLGA8A,HES5,MARCKS
GO: Biological Process	GO:0031099	regeneration		3.27e-05	0.194	0.00119	0.0111	24	539	SOX2,SOX9,DAG1,HMGB1,NCAM1,PTCH1,STAT3,RGMA,JUN,CXCR4,HSPA8,NOTCH1,CNTFR,HSPD1,SRSF5,FOS,RTN4,TUBB,IFRD1,CCN1,TIMP3,CSNK2B,LRP1,LRP2
GO: Biological Process	GO:0045936	negative regulation of phosphate metabolic process		3.78e-05	0.225	0.00132	0.0122	24	544	EPHB2,URI1,PPP1R15A,ADAR,STAT3,JUN,CADM1,UCHL1,GNAI2,STK39,PIBF1,DNAJA1,HSPB1,IPO5,DDIT4,CALM1,CHORDC1,PPIA,NR2F2,ZNF675,NCOR1,MIDN,LRP1,IRS2
GO: Biological Process	GO:0010563	negative regulation of phosphorus metabolic process		3.89e-05	0.232	0.00135	0.0125	24	545	EPHB2,URI1,PPP1R15A,ADAR,STAT3,JUN,CADM1,UCHL1,GNAI2,STK39,PIBF1,DNAJA1,HSPB1,IPO5,DDIT4,CALM1,CHORDC1,PPIA,NR2F2,ZNF675,NCOR1,MIDN,LRP1,IRS2
GO: Biological Process	GO:0006979	response to oxidative stress		0.000136	0.809	0.00333	0.0309	24	591	PSAP,TP53INP1,CFL1,HSPH1,PER1,MCL1,JUN,BNIP3,FER,HSPA8,HSPB1,KPNA4,HSPD1,KLF6,FOS,PRDX4,PPIA,PPID,CRYAB,PSIP1,CST3,CHCHD2,SUMO2,SOD1
GO: Biological Process	GO:0009896	positive regulation of catabolic process		0.000158	0.942	0.00372	0.0345	24	597	SOX9,TP53INP1,HMGB1,DDB1,HNRNPD,PTK2,RGMA,BNIP3,BTG2,ZFP36L1,ZFP36L2,CLU,TRIM8,UVRAG,RBX1,TUT4,DCP2,OAZ1,KHSRP,LRP1,LRP2,IRS2,SUMO2,VGLL4
GO: Biological Process	GO:0051493	regulation of cytoskeleton organization		0.000246	1	0.00522	0.0484	24	615	NES,MAP9,MAP2,CFL1,SPTAN1,HSPH1,TMOD2,SKA2,PTK2,NEDD9,FER,HAX1,FKBP4,DYNC1H1,CLIC4,PHPT1,AKAP9,FAM107A,WASF2,LRP1,TMSB4X,TMSB10,LIMCH1,AGRN
GO: Biological Process	GO:0061919	process utilizing autophagic mechanism		0.000258	1	0.00536	0.0497	24	617	PSAP,TP53INP1,VPS13C,HMGB1,MCL1,PTK2,STAT3,BNIP3,CLU,SYT11,SQSTM1,UCHL1,TRIM8,HAX1,UVRAG,HSPA8,HSPB1,HSP90AB1,CALM1,ATP6V1G1,CDC37,WDR6,GOLGA8A,LIX1
GO: Biological Process	GO:0006914	autophagy		0.000258	1	0.00536	0.0497	24	617	PSAP,TP53INP1,VPS13C,HMGB1,MCL1,PTK2,STAT3,BNIP3,CLU,SYT11,SQSTM1,UCHL1,TRIM8,HAX1,UVRAG,HSPA8,HSPB1,HSP90AB1,CALM1,ATP6V1G1,CDC37,WDR6,GOLGA8A,LIX1
GO: Biological Process	GO:0043065	positive regulation of apoptotic process		0.00245	1	0.0282	0.261	24	727	TP53INP1,PHLDA3,HMGB1,MCL1,PPP1R15A,JUN,BNIP3,CLU,SQSTM1,PRMT2,FGFR3,DNAJA1,NOTCH1,HSPD1,CALM1,PPID,ZMAT3,CCN1,EGR1,TIMP3,SUDS3,BBC3,AGRN,SOD1
GO: Biological Process	GO:0043068	positive regulation of programmed cell death		0.00312	1	0.033	0.306	24	741	TP53INP1,PHLDA3,HMGB1,MCL1,PPP1R15A,JUN,BNIP3,CLU,SQSTM1,PRMT2,FGFR3,DNAJA1,NOTCH1,HSPD1,CALM1,PPID,ZMAT3,CCN1,EGR1,TIMP3,SUDS3,BBC3,AGRN,SOD1
Pathway	1270303	Axon guidance	BioSystems: REACTOME	0.000495	1	0.0326	0.272	24	551	EPHB2,EPHB3,MYL6,MYO10,CFL1,SPTAN1,PSMA7,PSMB1,NCAM1,PTK2,RGMA,UBC,FGFR3,HSPA8,RBX1,HSP90AB1,CALM1,NRCAM,AKAP9,CSNK2B,NCAN,IRS2,AGRN,EPHB1
GO: Molecular Function	GO:0003729	mRNA binding		0.00221	1	0.0451	0.333	23	648	LUC7L3,HNRNPA2B1,HNRNPD,HNRNPK,NCBP3,CIRBP,ZFP36L1,ZFP36L2,EIF2S2,HNRNPA0,QKI,SRSF3,SRSF5,SF1,KHSRP,LUC7L,FXR1,SF3B1,CELF2,SLC4A1AP,SF3B6,CPEB4,PCBP2
GO: Biological Process	GO:0007411	axon guidance		3.8e-07	0.00226	3.64e-05	0.000338	23	385	EPHB2,EPHB3,NCALD,DAG1,LGR4,NCAM1,TUBB2B,PTCH1,PLXNB2,PTK2,PCDH17,STAT3,NRXN2,CXCR4,NFIB,NOTCH1,NRCAM,FZD3,RTN4,LRP1,LRP2,AGRN,EPHB1
GO: Biological Process	GO:0097485	neuron projection guidance		3.97e-07	0.00236	3.69e-05	0.000342	23	386	EPHB2,EPHB3,NCALD,DAG1,LGR4,NCAM1,TUBB2B,PTCH1,PLXNB2,PTK2,PCDH17,STAT3,NRXN2,CXCR4,NFIB,NOTCH1,NRCAM,FZD3,RTN4,LRP1,LRP2,AGRN,EPHB1
GO: Biological Process	GO:0051962	positive regulation of nervous system development		1.13e-06	0.00671	8.29e-05	0.000768	23	410	EPHB2,EPHB3,SOX2,DAG1,PLXNB2,PTK2,STAT3,METRN,CXCR4,GOLGA4,NOTCH1,FZD3,NTRK2,RTN4,ID4,CLSTN1,LRRN3,LRP1,LRP2,GOLGA8A,AGRN,MARCKS,EPHB1
GO: Biological Process	GO:0070997	neuron death		7.24e-05	0.431	0.00199	0.0185	23	531	NES,HSPH1,MCL1,STAT3,JUN,BNIP3,BTG2,CLU,FGFR3,CNTFR,HSP90AB1,HSPD1,DDIT4,FOS,NTRK2,FOXB1,EGR1,CPEB4,LRP1,BBC3,AGRN,SOD1,EPHB1
GO: Biological Process	GO:0007517	muscle organ development		0.000176	1	0.00405	0.0375	23	564	MYL6,DAG1,PTCH1,BTG2,QKI,ZBTB18,HSPA8,NOTCH1,CNTFR,HSP90AB1,FOS,CERT1,NR2F2,CRYAB,NCOR1,LUC7L,FXR1,EGR1,LRP2,EMD,GOLGA8A,MARCKS,EPHB1
GO: Biological Process	GO:0001558	regulation of cell growth		0.000185	1	0.00419	0.0389	23	566	NCALD,URI1,MAP2,CFL1,PTK2,HNRNPK,CIRBP,RGMA,CXCR4,GOLGA4,NRCAM,RTN4,CLSTN1,CRYAB,ZMAT3,IFRD1,FAM107A,LRP1,H3-3A,H3-3B,VGLL4,ENO1,BBC3
GO: Biological Process	GO:0031400	negative regulation of protein modification process		0.00112	1	0.0163	0.151	23	645	EPHB2,DBI,PPP1R15A,ADAR,JUN,CADM1,SQSTM1,UCHL1,GNAI2,STK39,PIBF1,DNAJA1,HSPB1,IPO5,DDIT4,CALM1,CHORDC1,PPIA,NR2F2,ZNF675,LRP1,BEX4,ATP2B4
GO: Biological Process	GO:0050804	modulation of chemical synaptic transmission		0.00411	1	0.0404	0.374	23	715	EPHB2,CFL1,NCAM1,TUBB2B,DBI,PTK2,PCDH17,HNRNPK,STAT3,SYT11,SQSTM1,GNAI2,CALM1,NTRK2,BCAN,CLSTN1,SLC1A3,PREPL,AKAP9,FAM107A,EGR1,CSNK2B,EPHB1
GO: Biological Process	GO:0099177	regulation of trans-synaptic signaling		0.00418	1	0.0406	0.376	23	716	EPHB2,CFL1,NCAM1,TUBB2B,DBI,PTK2,PCDH17,HNRNPK,STAT3,SYT11,SQSTM1,GNAI2,CALM1,NTRK2,BCAN,CLSTN1,SLC1A3,PREPL,AKAP9,FAM107A,EGR1,CSNK2B,EPHB1
GO: Biological Process	GO:1905114	cell surface receptor signaling pathway involved in cell-cell signaling		0.00525	1	0.0472	0.438	23	730	SOX2,SOX9,ABAT,LGR4,PFDN5,DDB1,JUN,SALL1,FGFR3,PLCG2,METAP2,NOTCH1,RBX1,FZD3,ID4,CELSR2,EGR1,CSNK2B,BRD7,LRP1,VGLL4,EMD,PBXIP1
GO: Biological Process	GO:1903311	regulation of mRNA metabolic process		6.44e-07	0.00384	5.27e-05	0.000489	22	367	HNRNPA2B1,HNRNPD,HNRNPK,CIRBP,BTG2,PAPOLA,ZFP36L1,ZFP36L2,HNRNPA0,QKI,HSPA8,TUT4,SRSF2,SRSF3,RBM3,DCP2,SF1,KHSRP,FXR1,CELF2,FAM50A,SON
GO: Biological Process	GO:0060560	developmental growth involved in morphogenesis		3.4e-06	0.0202	0.0002	0.00186	22	406	SOX9,NCALD,MAP2,CFL1,PCDH17,HNRNPK,STAT3,RGMA,CADM1,SALL1,NRXN2,CXCR4,GOLGA4,NOTCH1,HSP90AB1,NRCAM,RTN4,BCAN,CLSTN1,IFRD1,LRP1,AUTS2
GO: Biological Process	GO:0060041	retina development in camera-type eye		1.6e-05	0.0953	0.000701	0.00649	22	448	SOX2,SOX9,IRX5,PER1,FJX1,PFDN5,PTCH1,PCDH17,STAT3,FAT1,CADM1,DYNC1H1,NOTCH1,GPM6A,NTRK2,CLIC4,SF1,EGR1,IRX2,AGRN,ATP2B4,MARCKS
GO: Biological Process	GO:0062197	cellular response to chemical stress		3.21e-05	0.191	0.00118	0.0109	22	469	PSAP,TP53INP1,CFL1,HSPH1,MCL1,JUN,BNIP3,ZFP36L1,FER,STK39,DNAJA1,HSPA8,HSPB1,RBX1,KLF6,FOS,PPIA,EGR1,CST3,CHCHD2,SUMO2,SOD1
GO: Biological Process	GO:1901214	regulation of neuron death		3.77e-05	0.224	0.00132	0.0122	22	474	NES,HSPH1,MCL1,STAT3,JUN,BTG2,CLU,FGFR3,CNTFR,HSP90AB1,HSPD1,DDIT4,FOS,NTRK2,FOXB1,EGR1,CPEB4,LRP1,BBC3,AGRN,SOD1,EPHB1
GO: Biological Process	GO:0042326	negative regulation of phosphorylation		4.01e-05	0.239	0.00138	0.0128	22	476	EPHB2,PPP1R15A,ADAR,STAT3,JUN,CADM1,UCHL1,STK39,PIBF1,DNAJA1,HSPB1,IPO5,DDIT4,CALM1,CHORDC1,PPIA,NR2F2,ZNF675,NCOR1,MIDN,LRP1,IRS2
GO: Biological Process	GO:0048638	regulation of developmental growth		4.27e-05	0.254	0.00142	0.0132	22	478	NCALD,MAP2,CFL1,NCAM1,PTCH1,PTK2,HNRNPK,STAT3,RGMA,CXCR4,FGFR3,GOLGA4,NOTCH1,NRCAM,RTN4,CLSTN1,NCOR1,IFRD1,LRP1,VGLL4,AGRN,SOD1
GO: Biological Process	GO:0031346	positive regulation of cell projection organization		7.8e-05	0.464	0.0021	0.0195	22	498	EPHB2,CFL1,HMGB1,TUBB2B,PLXNB2,HNRNPK,NEDD9,RGMA,METRN,GOLGA4,HSPB1,CNTFR,GPM6A,NTRK2,RTN4,WASF2,LRP1,AUTS2,ATP1B2,GOLGA8A,AGRN,MARCKS
GO: Biological Process	GO:0022411	cellular component disassembly		0.000456	1	0.00817	0.0758	22	565	NES,MAP2,CFL1,VPS13C,SPTAN1,TMOD2,ARID1A,NEDD9,BNIP3,SQSTM1,FER,HAX1,UVRAG,HSPA8,DDIT4,CALM1,CDC37,CST3,LRP1,GOLGA8A,PBXIP1,LIX1
GO: Biological Process	GO:0001503	ossification		0.000489	1	0.00861	0.0798	22	568	SOX2,SOX9,INTU,SPARC,ERH,LGR4,PTCH1,ADAR,PTK2,JUND,CFDP1,FGFR3,NOTCH1,HSPE1,IARS1,ID4,TMEM38B,CCN1,TMSB4X,H3-3A,H3-3B,PBX1
GO: Biological Process	GO:0016055	Wnt signaling pathway		0.000538	1	0.00922	0.0855	22	572	SOX2,SOX9,LGR4,PFDN5,DDB1,JUN,SALL1,FGFR3,PLCG2,METAP2,NOTCH1,RBX1,FZD3,ID4,CELSR2,EGR1,CSNK2B,BRD7,LRP1,VGLL4,EMD,PBXIP1
GO: Biological Process	GO:0198738	cell-cell signaling by wnt		0.000563	1	0.0096	0.089	22	574	SOX2,SOX9,LGR4,PFDN5,DDB1,JUN,SALL1,FGFR3,PLCG2,METAP2,NOTCH1,RBX1,FZD3,ID4,CELSR2,EGR1,CSNK2B,BRD7,LRP1,VGLL4,EMD,PBXIP1
GO: Biological Process	GO:0060562	epithelial tube morphogenesis		0.000756	1	0.0122	0.113	22	587	SOX2,SOX9,SPARC,CFL1,DAG1,LGR4,PTCH1,ARID1A,PLXNB2,RGMA,SALL1,SARS1,CXCR4,NOTCH1,FZD3,CLIC4,CSNK2B,LRP2,TMSB4X,PBX1,IRX2,HES5
GO: Biological Process	GO:0001655	urogenital system development		0.000826	1	0.013	0.121	22	591	EPHB2,EPHB3,SOX9,PSAP,LGR4,PTCH1,HNRNPK,FAT1,SALL1,NFIA,CXCR4,FKBP4,HSPA8,NOTCH1,ID4,POU3F3,FOXB1,EGR1,LRP2,PBX1,IRX2,HES5
GO: Biological Process	GO:0030099	myeloid cell differentiation		0.00357	1	0.0367	0.34	22	665	SPARC,HMGB1,ADAR,ITGB8,STAT3,NEDD9,JUN,ZFP36L1,CXCR4,H4C3,FER,FGFR3,HAX1,TCEA1,KLF6,FOS,PIR,ZNF675,NCOR1,SF3B1,WASF2,PBX1
Pathway	M39729	VEGFA-VEGFR2 signaling pathway	MSigDB C2 BIOCARTA (v7.5.1)	0.00012	0.283	0.0149	0.125	22	438	EPHB2,CFL1,HMGB1,FJX1,PGK1,PTK2,STAT3,JUN,SARS1,QKI,DNAJA1,HSPB1,RCN1,DNAJB4,CCT7,LUC7L,CCN1,EGR1,TMSB4X,TMSB10,EIF3H,PBXIP1
GO: Molecular Function	GO:0003779	actin binding		0.000394	0.361	0.0151	0.111	21	497	NCALD,MAP2,MYO10,CFL1,SPTAN1,DAG1,TMOD2,ACTN4,PTK2,CXCR4,FER,WIPF2,CNN3,FAM107A,WASF2,TMSB4X,WDR82,TMSB10,LIMCH1,EMD,MARCKS
GO: Molecular Function	GO:0033218	amide binding		0.000594	0.545	0.021	0.155	21	513	EPHB2,PSAP,HMGB1,SRP68,PFDN5,DBI,CLU,FKBP4,HSPA8,VBP1,HSP90AB1,KPNA4,IPO5,CLSTN1,PPIA,CERT1,PPID,CRYAB,CST3,LRP1,LRP2
GO: Biological Process	GO:0050807	regulation of synapse organization		4.48e-08	0.000267	5.68e-06	5.26e-05	21	288	EPHB2,EPHB3,SPARC,CFL1,DAG1,PTK2,HNRNPK,NEDD9,TUBA1A,HSPA8,GPM6A,NRCAM,NTRK2,TUBB,CLSTN1,YWHAZ,LRRN3,NCAN,AGRN,MARCKS,EPHB1
GO: Biological Process	GO:0050803	regulation of synapse structure or activity		8.5e-08	0.000506	9.73e-06	9.02e-05	21	299	EPHB2,EPHB3,SPARC,CFL1,DAG1,PTK2,HNRNPK,NEDD9,TUBA1A,HSPA8,GPM6A,NRCAM,NTRK2,TUBB,CLSTN1,YWHAZ,LRRN3,NCAN,AGRN,MARCKS,EPHB1
GO: Biological Process	GO:0051098	regulation of binding		0.000106	0.628	0.0027	0.025	21	473	NES,CCPG1,MAP2,HMGB1,HNRNPK,RGMA,JUN,NFIB,SPON1,HSP90AB1,CALM1,APLP2,ZNF675,CSNK2B,LRP1,TMSB4X,SUMO2,ENO1,GOLGA8A,AGRN,PBXIP1
GO: Biological Process	GO:0043254	regulation of protein-containing complex assembly		0.000115	0.686	0.00289	0.0268	21	476	SOX9,MAP2,CFL1,SPTAN1,TMOD2,HMGB1,NCAM1,CLU,FER,HAX1,PLCG2,FKBP4,HSPA8,CRYAB,AKAP9,TRIM9,TMSB4X,H3-3A,H3-3B,TMSB10,BBC3
GO: Biological Process	GO:0034329	cell junction assembly		0.0004	1	0.0074	0.0686	21	522	EPHB2,EPHB3,CFL1,SPOCK2,ACTN4,PLXNB2,PTK2,PCDH17,CADM1,NRXN2,FER,GPM6A,NRCAM,NTRK2,CLSTN1,LRRN3,FAM107A,LRP1,LIMCH1,AGRN,EPHB1
GO: Biological Process	GO:0006417	regulation of translation		0.000749	1	0.0122	0.113	21	548	PER1,SRP9,PPP1R15A,PLXNB2,HNRNPD,CIRBP,BTG2,ZFP36L1,ZFP36L2,QKI,HSPB1,EIF4E2,TUT4,RBM3,DCP2,KHSRP,FXR1,DPH5,CPEB4,EIF5B,EIF3H
GO: Biological Process	GO:0033674	positive regulation of kinase activity		0.00198	1	0.0242	0.224	21	593	EPHB2,EPHB3,HSPH1,DAG1,HMGB1,PTK2,NEDD9,CLU,FGFR3,PIBF1,MNAT1,HSP90AB1,CALM1,NTRK2,PPIA,CCN1,EGR1,AGRN,ATP2B4,MARCKS,EPHB1
GO: Biological Process	GO:0006873	cellular ion homeostasis		0.00271	1	0.0301	0.279	21	609	HSP90B1,DBI,PTK2,CKB,BNIP3,CXCR4,STK39,PLCG2,CALM1,NUCB2,CLIC4,APLP2,ATP6V1G1,CLSTN1,SLC1A3,TMEM38B,FTL,ATP1B2,BBC3,ATP2B4,SOD1
GO: Biological Process	GO:0050673	epithelial cell proliferation		0.0038	1	0.0382	0.354	21	627	SOX2,SOX9,INTU,SPARC,LGR4,HMGB1,PTCH1,ITGB8,STAT3,FABP7,JUN,ZFP36L1,NFIB,FGFR3,NOTCH1,AKT3,RTN4,NR2F1,NR2F2,IRS2,HES5
GO: Biological Process	GO:0003002	regionalization		0.00416	1	0.0406	0.376	21	632	INTU,ADGRG1,PTCH1,PTK2,BTG2,NOTCH1,DDIT4,NR2F1,NR2F2,NCOR1,FOXB1,FXR1,SF3B1,SOX21,CELSR2,LRP2,HES4,PBX1,IRX2,AGRN,HES5
Pathway	1270414	Cellular responses to stress	BioSystems: REACTOME	0.000486	1	0.0326	0.272	21	452	HSPH1,PSMA7,PSMB1,ST13,STAT3,JUN,UBC,UBE2D1,H4C3,UVRAG,FKBP4,HSPA8,RBX1,HSP90AB1,FOS,LAMTOR4,H2AX,H3-3A,H3-3B,PTGES3,SOD1
GO: Biological Process	GO:0048593	camera-type eye morphogenesis		4.68e-07	0.00278	4.28e-05	0.000397	20	303	EPHB2,SOX2,SOX9,IRX5,FJX1,PTCH1,ARID1A,PTK2,PCDH17,STAT3,FAT1,FGFR3,DYNC1H1,NOTCH1,NTRK2,EGR1,IRX2,AGRN,MARCKS,EPHB1
GO: Biological Process	GO:0048592	eye morphogenesis		1.34e-05	0.0799	0.000622	0.00577	20	378	EPHB2,SOX2,SOX9,IRX5,FJX1,PTCH1,ARID1A,PTK2,PCDH17,STAT3,FAT1,FGFR3,DYNC1H1,NOTCH1,NTRK2,EGR1,IRX2,AGRN,MARCKS,EPHB1
GO: Biological Process	GO:0007568	aging		3.12e-05	0.186	0.00116	0.0107	20	401	ABAT,DAG1,NCAM1,PPP1R15A,HNRNPK,STAT3,JUN,JUND,CLU,HSPA8,HSPB1,FOS,NTRK2,RTN4,CRYAB,TIMP3,LRP1,LRP2,CACYBP,SOD1
GO: Biological Process	GO:2000146	negative regulation of cell motility		0.000127	0.754	0.00314	0.0291	20	444	TP53INP1,CFL1,DAG1,ADGRG1,HMGB1,PTK2,STAT3,NEDD9,CXCR4,NOTCH1,RTN4,CLIC4,NR2F2,SUDS3,CSNK2B,LRP1,CD63,LIMCH1,ATP1B2,ATP2B4
GO: Biological Process	GO:0040013	negative regulation of locomotion		0.000361	1	0.00684	0.0634	20	481	TP53INP1,CFL1,DAG1,ADGRG1,HMGB1,PTK2,STAT3,NEDD9,CXCR4,NOTCH1,RTN4,CLIC4,NR2F2,SUDS3,CSNK2B,LRP1,CD63,LIMCH1,ATP1B2,ATP2B4
GO: Biological Process	GO:1901653	cellular response to peptide		0.00137	1	0.0185	0.171	20	536	EPHB2,CFL1,PTK2,HNRNPK,STAT3,JUN,ZFP36L1,FER,GNAI2,AKT3,SRSF3,SRSF5,KLF6,FOS,NUCB2,EGR1,WDR6,LRP1,IRS2,MARCKS
GO: Biological Process	GO:0003012	muscle system process		0.00253	1	0.0286	0.265	20	565	ABAT,MYL6,DAG1,TMOD2,PTK2,KCND3,CXCR4,HSPB1,NOTCH1,CALM1,CERT1,TMEM38B,CRYAB,GTF2I,AKAP9,EMD,ENO1,AGRN,ATP2B4,SOD1
GO: Biological Process	GO:0044089	positive regulation of cellular component biogenesis		0.00285	1	0.0311	0.288	20	571	EPHB2,EPHB3,SOX9,CFL1,DAG1,CLU,FER,PLCG2,DYNC1H1,GPM6A,NTRK2,CLSTN1,LRRN3,AKAP9,WASF2,AUTS2,LIMCH1,BBC3,AGRN,EPHB1
GO: Biological Process	GO:0010038	response to metal ion		0.00366	1	0.0372	0.345	20	584	SOX2,HSP90B1,ABAT,SPARC,NCAM1,HNRNPD,JUN,JUND,BNIP3,CLU,SYT11,STK39,PLCG2,MNAT1,HSPA8,CALM1,FOS,CLIC4,CACYBP,SOD1
GO: Biological Process	GO:0001701	in utero embryonic development		0.00493	1	0.045	0.417	20	600	SOX2,NASP,PTCH1,ADAR,ZFP36L1,EIF2S2,ZBTB18,NOTCH1,EIF4E2,RTN4,RCN1,PHF6,CERT1,NR2F2,NCOR1,SF3B1,CCN1,SUDS3,SF3B6,ENO1
GO: Molecular Function	GO:0051082	unfolded protein binding		4.34e-12	3.98e-09	3.98e-09	2.95e-08	19	132	HSP90B1,PFDN5,TTC1,ST13,CLU,DNAJA1,HSPA8,HSPB1,VBP1,HSP90AB1,HSPD1,HSPE1,DNAJB4,CCT7,PPIA,CRYAB,CDC37,CCT8,PTGES3
GO: Biological Process	GO:0008406	gonad development		3.57e-05	0.212	0.00127	0.0118	19	372	SOX9,IRX5,ATRX,NASP,ADGRG1,HNRNPA2B1,HNRNPK,SALL1,EIF2S2,FER,PRDX4,SF1,NR2F2,AKAP9,CST3,LRP2,H3-3A,H3-3B,SOD1
GO: Biological Process	GO:0045137	development of primary sexual characteristics		4.43e-05	0.264	0.00144	0.0134	19	378	SOX9,IRX5,ATRX,NASP,ADGRG1,HNRNPA2B1,HNRNPK,SALL1,EIF2S2,FER,PRDX4,SF1,NR2F2,AKAP9,CST3,LRP2,H3-3A,H3-3B,SOD1
GO: Biological Process	GO:0030336	negative regulation of cell migration		0.000217	1	0.00481	0.0446	19	427	TP53INP1,DAG1,ADGRG1,HMGB1,PTK2,STAT3,NEDD9,CXCR4,NOTCH1,RTN4,CLIC4,NR2F2,SUDS3,CSNK2B,LRP1,CD63,LIMCH1,ATP1B2,ATP2B4
GO: Biological Process	GO:0031589	cell-substrate adhesion		0.000224	1	0.00488	0.0452	19	428	EPHB3,CFL1,DAG1,SPOCK2,ACTN4,ITGB8,PTK2,NEDD9,FER,NOTCH1,BCAN,FAM107A,CCN1,LRP1,CD63,LIMCH1,ATP1B2,MARCKS,EPHB1
GO: Biological Process	GO:0010720	positive regulation of cell development		0.000316	1	0.00618	0.0572	19	440	EPHB2,SOX2,DAG1,PLXNB2,PTK2,STAT3,NEDD9,METRN,CXCR4,GOLGA4,NOTCH1,FZD3,NTRK2,RTN4,ID4,LRP1,LRP2,GOLGA8A,MARCKS
GO: Biological Process	GO:0061351	neural precursor cell proliferation		2.58e-07	0.00153	2.6e-05	0.000241	18	239	SOX2,NES,ADGRG1,PLXNB2,FABP7,BTG2,SALL1,CXCR4,GNAI2,GNG5,NOTCH1,FZD3,ID4,POU3F3,IFRD1,LRP2,HES5,EPHB1
GO: Biological Process	GO:0009266	response to temperature stimulus		3.99e-06	0.0237	0.000224	0.00208	18	289	TP53INP1,PER1,HMGB1,CIRBP,CXCR4,DNAJA1,HSPA8,HSPB1,HSP90AB1,HSPD1,RBM3,FOS,DNAJB4,CHORDC1,CRYAB,PSIP1,SOD1,EPHB1
GO: Biological Process	GO:0050769	positive regulation of neurogenesis		4.68e-05	0.278	0.00147	0.0136	18	347	EPHB2,SOX2,DAG1,PLXNB2,PTK2,STAT3,METRN,CXCR4,GOLGA4,NOTCH1,FZD3,NTRK2,RTN4,ID4,LRP1,LRP2,GOLGA8A,MARCKS
GO: Biological Process	GO:0060538	skeletal muscle organ development		5.63e-05	0.335	0.00166	0.0154	18	352	MYL6,DAG1,BTG2,QKI,ZBTB18,HSPA8,NOTCH1,CNTFR,FOS,NR2F2,CRYAB,NCOR1,FXR1,EGR1,EMD,GOLGA8A,MARCKS,EPHB1
GO: Biological Process	GO:0048588	developmental cell growth		7.77e-05	0.462	0.0021	0.0195	18	361	SOX9,NCALD,MAP2,PCDH17,HNRNPK,RGMA,NRXN2,CXCR4,PRMT2,GOLGA4,HSP90AB1,NRCAM,RTN4,BCAN,CLSTN1,IFRD1,LRP1,AUTS2
GO: Biological Process	GO:0051402	neuron apoptotic process		0.000125	0.746	0.00312	0.029	18	375	NES,HSPH1,MCL1,JUN,BNIP3,BTG2,FGFR3,CNTFR,HSP90AB1,HSPD1,NTRK2,FOXB1,EGR1,CPEB4,LRP1,BBC3,AGRN,SOD1
GO: Biological Process	GO:0001933	negative regulation of protein phosphorylation		0.000523	1	0.00902	0.0836	18	422	EPHB2,PPP1R15A,ADAR,JUN,CADM1,UCHL1,STK39,PIBF1,DNAJA1,HSPB1,IPO5,DDIT4,CALM1,CHORDC1,PPIA,NR2F2,ZNF675,LRP1
GO: Biological Process	GO:0010639	negative regulation of organelle organization		0.00065	1	0.0108	0.0999	18	430	ATRX,MAP2,CFL1,SPTAN1,TMOD2,MCL1,BNIP3,CLU,FGFR3,MNAT1,FKBP4,DCP2,TRIM9,WASF2,TMSB4X,H3-3A,H3-3B,TMSB10
GO: Biological Process	GO:0070371	ERK1 and ERK2 cascade		0.00112	1	0.0162	0.151	18	451	EPHB2,SOX9,HMGB1,JUN,ZFP36L1,ZFP36L2,CXCR4,GNAI2,FGFR3,NOTCH1,NTRK2,YWHAZ,CCN1,TIMP3,FGFBP3,LRP1,ENO1,EPHB1
GO: Biological Process	GO:1901342	regulation of vasculature development		0.00203	1	0.0243	0.225	18	476	SPARC,TSPAN18,HMGB1,PPP1R15A,PGK1,ITGB8,STAT3,SARS1,CXCR4,HSPB1,TCF4,AKT3,IARS1,RTN4,GTF2I,CCN1,LRP1,ATP2B4
GO: Biological Process	GO:0031331	positive regulation of cellular catabolic process		0.00232	1	0.0271	0.251	18	482	TP53INP1,HMGB1,HNRNPD,PTK2,RGMA,BNIP3,BTG2,ZFP36L1,ZFP36L2,CLU,TRIM8,UVRAG,RBX1,TUT4,DCP2,KHSRP,IRS2,SUMO2
GO: Biological Process	GO:0021700	developmental maturation		0.00276	1	0.0306	0.283	18	490	IRX5,SPTAN1,DAG1,HNRNPK,NFIA,FGFR3,NOTCH1,TUT4,NRCAM,KLF6,BCAN,CLSTN1,YWHAZ,CD63,H3-3A,H3-3B,AGRN,HES5
GO: Biological Process	GO:0016032	viral process		0.00482	1	0.0443	0.41	18	517	CFL1,DAG1,HMGB1,NCAM1,ADAR,DDB1,JUN,NFIA,CXCR4,TRIM8,UVRAG,HSPA8,NOTCH1,HSP90AB1,HACD3,PPIA,PPID,PCBP2
Pathway	1269350	Platelet activation, signaling and aggregation	BioSystems: REACTOME	2.43e-05	0.0576	0.0048	0.0401	18	282	SPARC,PSAP,CFL1,ACTN4,PTK2,CLU,GNAI2,PLCG2,GNG5,AKT3,CALM1,APLP2,PPIA,YWHAZ,TIMP3,CD63,TMSB4X,SOD1
GO: Molecular Function	GO:0042277	peptide binding		0.00201	1	0.042	0.311	17	417	EPHB2,HMGB1,SRP68,PFDN5,CLU,HSPA8,VBP1,HSP90AB1,KPNA4,IPO5,CLSTN1,PPIA,PPID,CRYAB,CST3,LRP1,LRP2
GO: Biological Process	GO:0046661	male sex differentiation		2.28e-06	0.0136	0.000153	0.00142	17	250	SOX2,SOX9,ATRX,LGR4,NASP,ADGRG1,HNRNPA2B1,EIF2S2,FER,FKBP4,PRDX4,SF1,AKAP9,CST3,LRP2,H3-3A,H3-3B
GO: Biological Process	GO:0021543	pallium development		3.87e-06	0.0231	0.00022	0.00204	17	260	SOX2,CFL1,NARS1,ADGRG1,HNRNPK,BNIP3,BTG2,ZBTB18,NTRK2,RTN4,ID4,POU3F3,BCAN,NR2F1,LRP1,H2AX,ATP2B4
GO: Biological Process	GO:0021953	central nervous system neuron differentiation		1.63e-05	0.0969	0.000708	0.00656	17	290	EPHB2,EPHB3,SOX2,PSAP,MAP2,LGR4,NCAM1,PTCH1,PTK2,BTG2,NFIB,NOTCH1,HSP90AB1,NTRK2,ID4,HES5,EPHB1
GO: Biological Process	GO:0007519	skeletal muscle tissue development		8.55e-05	0.509	0.00226	0.021	17	331	MYL6,DAG1,BTG2,QKI,ZBTB18,HSPA8,NOTCH1,FOS,NR2F2,CRYAB,NCOR1,FXR1,EGR1,EMD,GOLGA8A,MARCKS,EPHB1
GO: Biological Process	GO:0043523	regulation of neuron apoptotic process		9.2e-05	0.547	0.0024	0.0223	17	333	NES,HSPH1,MCL1,JUN,BTG2,FGFR3,CNTFR,HSP90AB1,HSPD1,NTRK2,FOXB1,EGR1,CPEB4,LRP1,BBC3,AGRN,SOD1
GO: Biological Process	GO:0031647	regulation of protein stability		0.000257	1	0.00536	0.0497	17	363	URI1,PFDN5,SUGT1,CLU,HSPA8,VBP1,HSP90AB1,HSPD1,RTN4,CCT7,CRYAB,CDC37,NCOR1,FAM107A,CCT8,ATP1B2,PTGES3
GO: Biological Process	GO:0022604	regulation of cell morphogenesis		0.000409	1	0.00754	0.0699	17	378	EPHB2,SPARC,MYO10,CFL1,DAG1,ACTN4,TTC3,PLXNB2,PTK2,HNRNPK,STAT3,NEDD9,CXCR4,CFDP1,RTN4,PLEKHO1,MARCKS
GO: Biological Process	GO:0034599	cellular response to oxidative stress		0.000489	1	0.00861	0.0798	17	384	PSAP,TP53INP1,CFL1,HSPH1,MCL1,JUN,BNIP3,FER,HSPA8,HSPB1,KLF6,FOS,PPIA,CST3,CHCHD2,SUMO2,SOD1
GO: Biological Process	GO:0010506	regulation of autophagy		0.000582	1	0.00985	0.0913	17	390	PSAP,TP53INP1,VPS13C,HMGB1,MCL1,PTK2,STAT3,BNIP3,SQSTM1,UCHL1,TRIM8,HAX1,UVRAG,HSPB1,ATP6V1G1,WDR6,GOLGA8A
GO: Biological Process	GO:0009612	response to mechanical stimulus		0.000582	1	0.00985	0.0913	17	390	SOX2,SOX9,DAG1,PTCH1,PTK2,JUN,JUND,BNIP3,BTG2,NRXN2,CXCR4,HSPB1,FOS,NTRK2,SLC1A3,EGR1,TIMP3
GO: Biological Process	GO:0009895	negative regulation of catabolic process		0.000771	1	0.0124	0.115	17	400	MCL1,DBI,HNRNPD,PTK2,STAT3,CIRBP,HNRNPA0,QKI,HSP90AB1,DDIT4,NCOR1,TIMP3,WDR6,CST3,EIF3H,GOLGA8A,ATP2B4
GO: Biological Process	GO:1902903	regulation of supramolecular fiber organization		0.00195	1	0.0239	0.222	17	436	MAP2,CFL1,SPTAN1,TMOD2,PFDN5,CLU,FER,HAX1,FKBP4,HSPA8,VBP1,CRYAB,AKAP9,WASF2,TMSB4X,TMSB10,LIMCH1
GO: Biological Process	GO:0062012	regulation of small molecule metabolic process		0.00264	1	0.0294	0.273	17	449	SOX9,HMGB1,DBI,PGAM1,DDB1,STAT3,PIBF1,DDIT4,NUCB2,NCOR1,MIDN,EGR1,TMSB4X,IRS2,ENO1,ATP2B4,SOD1
GO: Biological Process	GO:0071375	cellular response to peptide hormone stimulus		0.00282	1	0.0311	0.288	17	452	CFL1,PTK2,HNRNPK,STAT3,JUN,ZFP36L1,FER,GNAI2,AKT3,SRSF3,SRSF5,FOS,NUCB2,EGR1,WDR6,IRS2,MARCKS
GO: Biological Process	GO:0010631	epithelial cell migration		0.00345	1	0.0358	0.331	17	461	SOX9,SPARC,HMGB1,PTK2,JUN,CXCR4,PLCG2,HSPB1,NOTCH1,AKT3,RTN4,NR2F2,CSNK2B,CD63,TMSB4X,IRS2,ATP2B4
GO: Biological Process	GO:0045765	regulation of angiogenesis		0.00368	1	0.0373	0.345	17	464	SPARC,TSPAN18,HMGB1,PPP1R15A,PGK1,ITGB8,STAT3,SARS1,CXCR4,HSPB1,TCF4,AKT3,IARS1,RTN4,GTF2I,CCN1,ATP2B4
GO: Biological Process	GO:0090132	epithelium migration		0.00392	1	0.0391	0.363	17	467	SOX9,SPARC,HMGB1,PTK2,JUN,CXCR4,PLCG2,HSPB1,NOTCH1,AKT3,RTN4,NR2F2,CSNK2B,CD63,TMSB4X,IRS2,ATP2B4
GO: Biological Process	GO:0048863	stem cell differentiation		0.00464	1	0.0431	0.4	17	475	SOX2,SOX9,CFL1,PTCH1,STAT3,ZFP36L2,CXCR4,FGFR3,METAP2,NOTCH1,GPM6A,FOS,ESF1,SF3B1,SOX21,TMSB4X,HES5
GO: Biological Process	GO:0090130	tissue migration		0.00484	1	0.0443	0.411	17	477	SOX9,SPARC,HMGB1,PTK2,JUN,CXCR4,PLCG2,HSPB1,NOTCH1,AKT3,RTN4,NR2F2,CSNK2B,CD63,TMSB4X,IRS2,ATP2B4
Pathway	1269594	Signaling by Wnt	BioSystems: REACTOME	0.000698	1	0.0424	0.354	17	338	SOX2,SOX9,PSMA7,PSMB1,LGR4,UBC,H4C3,GNG5,RBX1,CALM1,FZD3,TMED5,YWHAZ,CSNK2B,H2AX,H3-3A,H3-3B
GO: Biological Process	GO:0043484	regulation of RNA splicing		2.01e-06	0.012	0.000138	0.00128	16	221	HNRNPA2B1,HNRNPK,CIRBP,CCNL1,QKI,HSPA8,SRSF2,SRSF3,SRSF5,USP22,RBM3,SF1,FXR1,CELF2,FAM50A,SON
GO: Biological Process	GO:0001764	neuron migration		3.78e-06	0.0225	0.000216	0.002	16	232	ADGRG1,TUBB2B,PLXNB2,TUBB2A,PTK2,STAT3,CXCR4,GPM6A,DDIT4,NRCAM,FZD3,NTRK2,NR2F1,NR2F2,CELSR2,AUTS2
GO: Biological Process	GO:0008361	regulation of cell size		1.67e-05	0.0992	0.000719	0.00666	16	261	NCALD,MAP2,CFL1,STAT3,RGMA,CXCR4,GOLGA4,HSP90AB1,AKT3,NRCAM,RTN4,LARS1,CLSTN1,IFRD1,LAMTOR4,LRP1
GO: Biological Process	GO:0071453	cellular response to oxygen levels		2.64e-05	0.157	0.00104	0.00959	16	271	PPP1R15A,PGK1,JUN,JUND,BNIP3,ZFP36L1,NOTCH1,FOS,RTN4,ATP6V1G1,EGR1,TIMP3,CPEB4,CHCHD2,ENO1,BBC3
GO: Biological Process	GO:0001649	osteoblast differentiation		0.000156	0.928	0.0037	0.0343	16	315	SOX2,SOX9,ERH,LGR4,PTCH1,ADAR,PTK2,JUND,NOTCH1,HSPE1,IARS1,ID4,CCN1,TMSB4X,H3-3A,H3-3B
GO: Biological Process	GO:0034249	negative regulation of cellular amide metabolic process		0.000168	0.998	0.00388	0.036	16	317	SRP9,HNRNPD,CIRBP,BTG2,ZFP36L1,ZFP36L2,CLU,SPON1,EIF4E2,TUT4,NTRK2,RTN4,DCP2,KHSRP,FXR1,CPEB4
GO: Biological Process	GO:0000302	response to reactive oxygen species		0.000174	1	0.00401	0.0372	16	318	PSAP,CFL1,HSPH1,PER1,JUN,BNIP3,FER,HSPA8,HSPB1,KPNA4,HSPD1,KLF6,FOS,CRYAB,CST3,SOD1
GO: Biological Process	GO:0010632	regulation of epithelial cell migration		0.000605	1	0.0102	0.0943	16	356	SOX9,SPARC,HMGB1,PTK2,JUN,PLCG2,HSPB1,NOTCH1,AKT3,RTN4,NR2F2,CSNK2B,CD63,TMSB4X,IRS2,ATP2B4
GO: Biological Process	GO:0097193	intrinsic apoptotic signaling pathway		0.000745	1	0.0121	0.112	16	363	URI1,HSPH1,PHLDA3,MCL1,PPP1R15A,HNRNPK,BNIP3,CLU,DNAJA1,HSPB1,DDIT4,PPIA,ENO1,BBC3,IFI6,SOD1
GO: Biological Process	GO:0071241	cellular response to inorganic substance		0.000813	1	0.0129	0.119	16	366	SOX2,HSP90B1,ATRX,NCAM1,HNRNPD,JUN,JUND,BNIP3,SYT11,STK39,PLCG2,HSPA8,FOS,CLIC4,CACYBP,SOD1
GO: Biological Process	GO:0048839	inner ear development		0.00105	1	0.0154	0.143	16	375	EPHB2,SOX2,SOX9,HSP90B1,SPARC,PSAP,TRIP11,PGK1,STAT3,FGFR3,NOTCH1,FZD3,LRIG1,ATP1B2,HES5,SOD1
GO: Biological Process	GO:0006913	nucleocytoplasmic transport		0.00111	1	0.0162	0.15	16	377	CFL1,ADAR,HNRNPA2B1,HNRNPD,STAT3,NCBP3,SQSTM1,HSPA8,NOTCH1,HSP90AB1,KPNA4,IPO5,SRSF3,EMD,NUTF2,XPOT
GO: Biological Process	GO:0051169	nuclear transport		0.00114	1	0.0164	0.152	16	378	CFL1,ADAR,HNRNPA2B1,HNRNPD,STAT3,NCBP3,SQSTM1,HSPA8,NOTCH1,HSP90AB1,KPNA4,IPO5,SRSF3,EMD,NUTF2,XPOT
GO: Biological Process	GO:0019058	viral life cycle		0.00114	1	0.0164	0.152	16	378	DAG1,HMGB1,NCAM1,ADAR,DDB1,NFIA,CXCR4,TRIM8,UVRAG,HSPA8,NOTCH1,HSP90AB1,HACD3,PPIA,PPID,PCBP2
GO: Biological Process	GO:1904951	positive regulation of establishment of protein localization		0.00157	1	0.0206	0.191	16	390	ABAT,HSP90AB1,IPO5,CCT7,OAZ1,PPIA,PPID,PHPT1,LRP1,LRP2,CCT8,IRS2,EMD,NUTF2,BBC3,MARCKS
GO: Biological Process	GO:0032868	response to insulin		0.00235	1	0.0273	0.253	16	406	VPS13C,HMGB1,HNRNPK,JUN,ZFP36L1,FER,GNAI2,AKT3,SRSF3,SRSF5,FOS,NUCB2,EGR1,WDR6,IRS2,MARCKS
GO: Biological Process	GO:0043583	ear development		0.00247	1	0.0283	0.262	16	408	EPHB2,SOX2,SOX9,HSP90B1,SPARC,PSAP,TRIP11,PGK1,STAT3,FGFR3,NOTCH1,FZD3,LRIG1,ATP1B2,HES5,SOD1
GO: Biological Process	GO:0018108	peptidyl-tyrosine phosphorylation		0.00512	1	0.0463	0.429	16	440	EPHB2,EPHB3,HSPH1,PTK2,NEDD9,FER,PRMT2,FGFR3,HAX1,PLCG2,PIBF1,NTRK2,APLP2,AGRN,HES5,EPHB1
GO: Biological Process	GO:0018212	peptidyl-tyrosine modification		0.00534	1	0.0476	0.441	16	442	EPHB2,EPHB3,HSPH1,PTK2,NEDD9,FER,PRMT2,FGFR3,HAX1,PLCG2,PIBF1,NTRK2,APLP2,AGRN,HES5,EPHB1
GO: Molecular Function	GO:0003713	transcription coactivator activity		0.000557	0.511	0.0205	0.151	15	304	HMGB1,ACTN4,ARID1A,TRIP11,TCERG1,BUD31,TRIM8,PRMT2,NOTCH1,USP22,PSIP1,CEBPZ,BRD7,PMF1,PBXIP1
GO: Molecular Function	GO:0045296	cadherin binding		0.00176	1	0.0404	0.299	15	341	SPTAN1,HNRNPK,FER,HSPA8,CNN3,HSP90AB1,H1-10,RTN4,KTN1,YWHAZ,WASF2,CCT8,EMD,ENO1,RPL15
GO: Biological Process	GO:0050684	regulation of mRNA processing		5.42e-07	0.00323	4.82e-05	0.000446	15	176	HNRNPA2B1,HNRNPK,CIRBP,PAPOLA,ZFP36L1,QKI,HSPA8,SRSF2,SRSF3,RBM3,SF1,FXR1,CELF2,FAM50A,SON
GO: Biological Process	GO:0048709	oligodendrocyte differentiation		6.27e-07	0.00373	5.25e-05	0.000487	15	178	SOX9,DAG1,ADGRG1,HNRNPA2B1,BNIP3,CLU,CXCR4,FGFR3,DYNC1H1,NOTCH1,NTRK2,RTN4,ID4,EGR1,HES5
GO: Biological Process	GO:0050821	protein stabilization		1.72e-05	0.103	0.000738	0.00684	15	233	URI1,PFDN5,SUGT1,CLU,VBP1,HSP90AB1,HSPD1,RTN4,CCT7,CRYAB,CDC37,NCOR1,CCT8,ATP1B2,PTGES3
GO: Biological Process	GO:0035148	tube formation		2.21e-05	0.132	0.000887	0.00822	15	238	SOX9,SPARC,CFL1,PTCH1,ARID1A,PLXNB2,RGMA,SALL1,NFIB,NOTCH1,FZD3,YWHAZ,LRP2,IRX2,HES5
GO: Biological Process	GO:0007416	synapse assembly		2.82e-05	0.168	0.00107	0.0099	15	243	EPHB2,EPHB3,SPOCK2,PLXNB2,PTK2,PCDH17,CADM1,NRXN2,GPM6A,NRCAM,NTRK2,CLSTN1,LRRN3,AGRN,EPHB1
GO: Biological Process	GO:0036294	cellular response to decreased oxygen levels		4.09e-05	0.244	0.0014	0.013	15	251	PPP1R15A,PGK1,JUN,JUND,BNIP3,ZFP36L1,NOTCH1,FOS,RTN4,EGR1,TIMP3,CPEB4,CHCHD2,ENO1,BBC3
GO: Biological Process	GO:0021915	neural tube development		0.000134	0.799	0.0033	0.0306	15	279	INTU,CFL1,PTCH1,ARID1A,PLXNB2,PTK2,RGMA,SALL1,ZFP36L1,NOTCH1,FZD3,FOXB1,LRP2,HES5,MARCKS
GO: Biological Process	GO:0031330	negative regulation of cellular catabolic process		0.000305	1	0.00614	0.0569	15	301	MCL1,DBI,HNRNPD,PTK2,STAT3,CIRBP,HNRNPA0,QKI,HSP90AB1,TIMP3,WDR6,CST3,EIF3H,GOLGA8A,ATP2B4
GO: Biological Process	GO:0071383	cellular response to steroid hormone stimulus		0.000351	1	0.00667	0.0618	15	305	URI1,PER1,ARID1A,ZFP36L1,ZFP36L2,PRMT2,DNAJA1,FKBP4,HSPA8,DDIT4,NTRK2,NCOR1,FAM107A,EGR1,PTGES3
GO: Biological Process	GO:0030902	hindbrain development		0.000678	1	0.0112	0.104	15	325	EPHB2,ABAT,PSAP,HNRNPD,HNRNPK,CKB,NFIB,ZBTB18,HSPA8,NOTCH1,FZD3,NCOR1,CELSR2,ATP1B2,EPHB1
GO: Biological Process	GO:0034504	protein localization to nucleus		0.00193	1	0.0238	0.221	15	361	SOX9,CFL1,ADAR,STAT3,SQSTM1,TRIM8,HSPA8,NOTCH1,HSP90AB1,KPNA4,IPO5,CCT7,CCT8,SUMO2,NUTF2
Pathway	1269689	mRNA Splicing	BioSystems: REACTOME	1.43e-05	0.0339	0.00409	0.0341	15	196	HNRNPA2B1,HNRNPD,HNRNPK,PAPOLA,BUD31,HNRNPA0,HSPA8,SRSF2,SRSF3,SRSF5,RNPC3,SF1,SF3B1,SF3B6,PCBP2
Pathway	1269688	Processing of Capped Intron-Containing Pre-mRNA	BioSystems: REACTOME	0.00021	0.497	0.0199	0.166	15	248	HNRNPA2B1,HNRNPD,HNRNPK,PAPOLA,BUD31,HNRNPA0,HSPA8,SRSF2,SRSF3,SRSF5,RNPC3,SF1,SF3B1,SF3B6,PCBP2
GO: Biological Process	GO:0060042	retina morphogenesis in camera-type eye		5.61e-06	0.0334	0.0003	0.00278	14	186	SOX2,SOX9,IRX5,FJX1,PTCH1,PCDH17,STAT3,DYNC1H1,NOTCH1,NTRK2,EGR1,IRX2,AGRN,MARCKS
GO: Biological Process	GO:0008584	male gonad development		3.37e-05	0.2	0.00122	0.0113	14	218	SOX9,ATRX,NASP,ADGRG1,HNRNPA2B1,EIF2S2,FER,PRDX4,SF1,AKAP9,CST3,LRP2,H3-3A,H3-3B
GO: Biological Process	GO:0050770	regulation of axonogenesis		3.54e-05	0.211	0.00127	0.0118	14	219	EPHB2,EPHB3,MAP2,PLXNB2,PTK2,RGMA,METRN,GOLGA4,NTRK2,RTN4,CLSTN1,IFRD1,LRP1,GOLGA8A
GO: Biological Process	GO:0046546	development of primary male sexual characteristics		3.54e-05	0.211	0.00127	0.0118	14	219	SOX9,ATRX,NASP,ADGRG1,HNRNPA2B1,EIF2S2,FER,PRDX4,SF1,AKAP9,CST3,LRP2,H3-3A,H3-3B
GO: Biological Process	GO:0042552	myelination		3.72e-05	0.222	0.00132	0.0122	14	220	PSAP,SPTAN1,DAG1,ADGRG1,CLU,CXCR4,SCD,FGFR3,QKI,DYNC1H1,NTRK2,ID4,HES5,SOD1
GO: Biological Process	GO:0008366	axon ensheathment		4.32e-05	0.257	0.00142	0.0132	14	223	PSAP,SPTAN1,DAG1,ADGRG1,CLU,CXCR4,SCD,FGFR3,QKI,DYNC1H1,NTRK2,ID4,HES5,SOD1
GO: Biological Process	GO:0007272	ensheathment of neurons		4.32e-05	0.257	0.00142	0.0132	14	223	PSAP,SPTAN1,DAG1,ADGRG1,CLU,CXCR4,SCD,FGFR3,QKI,DYNC1H1,NTRK2,ID4,HES5,SOD1
GO: Biological Process	GO:0021782	glial cell development		4.99e-05	0.297	0.00154	0.0143	14	226	SPTAN1,DAG1,ADGRG1,FAT1,CADM1,CLU,FGFR3,DYNC1H1,NTRK2,ID4,EGR1,LRP1,HES5,SOD1
GO: Biological Process	GO:0042542	response to hydrogen peroxide		4.99e-05	0.297	0.00154	0.0143	14	226	PSAP,CFL1,HSPH1,PER1,JUN,BNIP3,HSPA8,HSPB1,KPNA4,HSPD1,KLF6,CRYAB,CST3,SOD1
GO: Biological Process	GO:0022618	ribonucleoprotein complex assembly		0.000159	0.946	0.00373	0.0345	14	252	LUC7L3,ADAR,EIF2S2,HSP90AB1,SRSF5,SF1,LUC7L,SF3B1,PSIP1,CELF2,RBMX2,SF3B6,EIF3H,PTGES3
GO: Biological Process	GO:0071826	ribonucleoprotein complex subunit organization		0.00022	1	0.00484	0.0449	14	260	LUC7L3,ADAR,EIF2S2,HSP90AB1,SRSF5,SF1,LUC7L,SF3B1,PSIP1,CELF2,RBMX2,SF3B6,EIF3H,PTGES3
GO: Biological Process	GO:1990138	neuron projection extension		0.000247	1	0.00522	0.0484	14	263	NCALD,MAP2,PCDH17,HNRNPK,NRXN2,CXCR4,GOLGA4,HSP90AB1,NRCAM,RTN4,BCAN,IFRD1,LRP1,AUTS2
GO: Biological Process	GO:0045664	regulation of neuron differentiation		0.000499	1	0.00871	0.0807	14	282	SOX2,SOX9,PER1,TTC3,SALL1,FGFR3,NOTCH1,TCF4,NRCAM,RTN4,ID4,SOX21,PBX1,HES5
GO: Biological Process	GO:0051403	stress-activated MAPK cascade		0.001	1	0.015	0.139	14	303	HSPH1,PER1,HMGB1,PTK2,ZFP36L1,STK39,FGFR3,DNAJA1,HACD3,PPIA,CRYAB,ZNF675,NCOR1,EPHB1
GO: Biological Process	GO:0045926	negative regulation of growth		0.00121	1	0.0174	0.161	14	309	MAP2,CFL1,PTCH1,PTK2,CIRBP,RGMA,FGFR3,RTN4,CRYAB,ZMAT3,IFRD1,VGLL4,ENO1,BBC3
GO: Biological Process	GO:0031098	stress-activated protein kinase signaling cascade		0.00137	1	0.0185	0.171	14	313	HSPH1,PER1,HMGB1,PTK2,ZFP36L1,STK39,FGFR3,DNAJA1,HACD3,PPIA,CRYAB,ZNF675,NCOR1,EPHB1
GO: Biological Process	GO:0060541	respiratory system development		0.00188	1	0.0234	0.217	14	324	SOX2,SOX9,SPARC,DAG1,HMGB1,HNRNPA2B1,HNRNPK,NFIB,FGFR3,NOTCH1,YWHAZ,TMEM38B,PTGES3,MARCKS
GO: Biological Process	GO:0033002	muscle cell proliferation		0.00249	1	0.0284	0.263	14	334	NCAM1,PTK2,STAT3,JUN,GNAI2,MNAT1,NOTCH1,FOS,SF1,EGR1,TIMP3,VGLL4,HES5,EPHB1
GO: Biological Process	GO:0006401	RNA catabolic process		0.00285	1	0.0311	0.288	14	339	HNRNPD,CIRBP,BTG2,ZFP36L1,ZFP36L2,HNRNPA0,ZCCHC7,QKI,TUT4,DCP2,KHSRP,FXR1,SKIC3,WDR82
GO: Biological Process	GO:0051054	positive regulation of DNA metabolic process		0.00378	1	0.0381	0.353	14	350	ATRX,HMGB1,ARID1A,HNRNPA2B1,HNRNPD,JUN,HSP90AB1,CCT7,BRD7,CST3,CCT8,H2AX,CACYBP,PTGES3
Pathway	1269690	mRNA Splicing - Major Pathway	BioSystems: REACTOME	3.74e-05	0.0887	0.00554	0.0463	14	188	HNRNPA2B1,HNRNPD,HNRNPK,PAPOLA,BUD31,HNRNPA0,HSPA8,SRSF2,SRSF3,SRSF5,SF1,SF3B1,SF3B6,PCBP2
GO: Molecular Function	GO:0005539	glycosaminoglycan binding		0.0017	1	0.04	0.296	13	272	LGR4,ADGRG1,HMGB1,NCAM1,SPOCK2,PTCH1,APLP2,BCAN,PPIA,CCN1,FGFBP3,NCAN,AGRN
GO: Biological Process	GO:0061077	chaperone-mediated protein folding		8.18e-10	4.87e-06	2.43e-07	2.26e-06	13	77	HSPH1,ST13,CLU,FKBP4,HSPA8,HSPB1,HSPE1,DNAJB4,CCT7,CHORDC1,PPID,CCT8,PTGES3
GO: Biological Process	GO:0048024	regulation of mRNA splicing, via spliceosome		9.22e-07	0.00549	6.92e-05	0.000641	13	137	HNRNPA2B1,HNRNPK,CIRBP,QKI,HSPA8,SRSF2,SRSF3,RBM3,SF1,FXR1,CELF2,FAM50A,SON
GO: Biological Process	GO:0048678	response to axon injury		5.63e-06	0.0335	0.0003	0.00278	13	161	DAG1,HMGB1,NCAM1,RGMA,JUN,BNIP3,FGFR3,PLCG2,CNTFR,RTN4,CST3,LRP1,SOD1
GO: Biological Process	GO:0021675	nerve development		7.87e-06	0.0469	0.00039	0.00362	13	166	EPHB2,NES,DAG1,ADGRG1,PGK1,SALL1,TUBA1A,FGFR3,KLF6,RTN4,SLC1A3,LRIG1,EPHB1
GO: Biological Process	GO:1902904	negative regulation of supramolecular fiber organization		5.65e-05	0.336	0.00166	0.0154	13	200	MAP2,CFL1,SPTAN1,TMOD2,PFDN5,CLU,FKBP4,HSPA8,VBP1,CRYAB,WASF2,TMSB4X,TMSB10
GO: Biological Process	GO:0071456	cellular response to hypoxia		0.000162	0.963	0.00378	0.035	13	222	PGK1,JUN,JUND,BNIP3,ZFP36L1,NOTCH1,FOS,RTN4,EGR1,TIMP3,CHCHD2,ENO1,BBC3
GO: Biological Process	GO:0099173	postsynapse organization		0.000282	1	0.00583	0.0541	13	235	EPHB2,EPHB3,CFL1,HNRNPK,NEDD9,CADM1,NRXN2,HSPA8,NRCAM,WASF2,AGRN,MARCKS,EPHB1
GO: Biological Process	GO:0014074	response to purine-containing compound		0.000294	1	0.00601	0.0557	13	236	HSP90B1,SPARC,PER1,PPP1R15A,JUN,ZFP36L1,PLCG2,HSPD1,FOS,TMEM38B,AKAP9,EGR1,SOD1
GO: Biological Process	GO:0010976	positive regulation of neuron projection development		0.000491	1	0.00861	0.0798	13	249	EPHB2,HMGB1,TUBB2B,PLXNB2,HNRNPK,RGMA,HSPB1,CNTFR,NTRK2,RTN4,LRP1,ATP1B2,MARCKS
GO: Biological Process	GO:0001763	morphogenesis of a branching structure		0.00127	1	0.0178	0.165	13	276	SOX2,SOX9,DAG1,LGR4,PTCH1,HNRNPK,SALL1,SARS1,CXCR4,NOTCH1,RTN4,CLIC4,PBX1
GO: Biological Process	GO:0006402	mRNA catabolic process		0.00144	1	0.0192	0.178	13	280	HNRNPD,CIRBP,BTG2,ZFP36L1,ZFP36L2,HNRNPA0,ZCCHC7,QKI,TUT4,DCP2,KHSRP,FXR1,SKIC3
GO: Biological Process	GO:0071248	cellular response to metal ion		0.00144	1	0.0192	0.178	13	280	SOX2,HSP90B1,JUN,JUND,BNIP3,SYT11,STK39,PLCG2,HSPA8,FOS,CLIC4,CACYBP,SOD1
GO: Biological Process	GO:0030324	lung development		0.00158	1	0.0206	0.191	13	283	SOX2,SOX9,SPARC,DAG1,HMGB1,HNRNPA2B1,HNRNPK,NFIB,FGFR3,NOTCH1,YWHAZ,TMEM38B,PTGES3
GO: Biological Process	GO:0030323	respiratory tube development		0.00179	1	0.0225	0.209	13	287	SOX2,SOX9,SPARC,DAG1,HMGB1,HNRNPA2B1,HNRNPK,NFIB,FGFR3,NOTCH1,YWHAZ,TMEM38B,PTGES3
GO: Biological Process	GO:0008037	cell recognition		0.00197	1	0.0241	0.223	13	290	EPHB2,EPHB3,NCAM1,NEDD9,MFGE8,CADM1,CXCR4,NRCAM,RTN4,CCT7,YWHAZ,CCT8,EPHB1
GO: Biological Process	GO:0007623	circadian rhythm		0.00249	1	0.0284	0.263	13	298	PER1,LGR4,HMGB1,PTGDS,DDB1,HNRNPD,JUN,JUND,NTRK2,ID4,NCOR1,EGR1,CST3
GO: Biological Process	GO:2000113	negative regulation of cellular macromolecule biosynthetic process		0.00467	1	0.0432	0.4	13	321	SRP9,DBI,HNRNPD,CIRBP,BTG2,ZFP36L1,ZFP36L2,EIF4E2,TUT4,DCP2,KHSRP,FXR1,CPEB4
GO: Biological Process	GO:1901215	negative regulation of neuron death		0.00479	1	0.0441	0.408	13	322	NES,HSPH1,STAT3,JUN,BTG2,CNTFR,HSP90AB1,HSPD1,NTRK2,FOXB1,CPEB4,LRP1,SOD1
GO: Biological Process	GO:0001101	response to acid chemical		0.00491	1	0.0449	0.416	13	323	CFL1,HNRNPD,HNRNPK,DYNC1H1,IPO5,NTRK2,LARS1,SLC1A3,LAMTOR4,TIMP3,CPEB4,ENO1,ATP2B4
GO: Biological Process	GO:0044843	cell cycle G1/S phase transition		0.00543	1	0.0483	0.447	13	327	SOX2,NASP,ARID1A,CIRBP,CXCR4,PRMT2,PLCG2,MNAT1,HSPA8,ID4,FAM107A,BRD7,ATP2B4
GO: Biological Process	GO:0051348	negative regulation of transferase activity		0.00571	1	0.0497	0.461	13	329	EPHB2,ADAR,UCHL1,DNAJA1,HSPB1,IPO5,CHORDC1,PPIA,NR2F2,ZNF675,MIDN,PHPT1,IRS2
GO: Molecular Function	GO:0051087	chaperone binding		4.49e-06	0.00412	0.000374	0.00277	12	128	ST13,SUGT1,CLU,DNAJA1,HSPA8,HSPD1,HSPE1,DNAJB4,CDC37,LRP2,PTGES3,SOD1
GO: Molecular Function	GO:0003714	transcription corepressor activity		0.000966	0.887	0.0256	0.19	12	224	URI1,HMGB1,PFDN5,BTG2,TCERG1,TCF4,SRSF2,SF1,NCOR1,BRD7,ENO1,PBXIP1
GO: Biological Process	GO:0021987	cerebral cortex development		4.91e-05	0.292	0.00153	0.0142	12	170	SOX2,NARS1,ADGRG1,HNRNPK,BNIP3,ZBTB18,NTRK2,RTN4,POU3F3,NR2F1,LRP1,H2AX
GO: Biological Process	GO:0009408	response to heat		5.5e-05	0.327	0.00165	0.0153	12	172	TP53INP1,HMGB1,DNAJA1,HSPA8,HSPB1,HSP90AB1,HSPD1,DNAJB4,CHORDC1,CRYAB,PSIP1,SOD1
GO: Biological Process	GO:0035966	response to topologically incorrect protein		6.15e-05	0.366	0.00176	0.0163	12	174	HSPH1,PPP1R15A,UBXN4,FAF2,CLU,DNAJA1,HSPA8,HSPB1,HSP90AB1,HSPD1,HSPE1,DNAJB4
GO: Biological Process	GO:0031333	negative regulation of protein-containing complex assembly		6.5e-05	0.387	0.00183	0.0169	12	175	SOX9,MAP2,CFL1,SPTAN1,TMOD2,HMGB1,CLU,FKBP4,CRYAB,TRIM9,TMSB4X,TMSB10
GO: Biological Process	GO:0003407	neural retina development		0.000123	0.729	0.00307	0.0284	12	187	SOX9,IRX5,FJX1,PCDH17,STAT3,DYNC1H1,NOTCH1,GPM6A,NTRK2,AGRN,ATP2B4,MARCKS
GO: Biological Process	GO:0048675	axon extension		0.00023	1	0.00498	0.0461	12	200	NCALD,MAP2,PCDH17,NRXN2,CXCR4,GOLGA4,HSP90AB1,NRCAM,RTN4,IFRD1,LRP1,AUTS2
GO: Biological Process	GO:0072175	epithelial tube formation		0.000462	1	0.00826	0.0765	12	216	SOX9,SPARC,CFL1,PTCH1,ARID1A,PLXNB2,RGMA,SALL1,FZD3,LRP2,IRX2,HES5
GO: Biological Process	GO:0034614	cellular response to reactive oxygen species		0.000614	1	0.0103	0.0953	12	223	PSAP,CFL1,HSPH1,JUN,BNIP3,FER,HSPA8,HSPB1,KLF6,FOS,CST3,SOD1
GO: Biological Process	GO:0043524	negative regulation of neuron apoptotic process		0.000664	1	0.011	0.102	12	225	NES,HSPH1,JUN,BTG2,CNTFR,HSP90AB1,HSPD1,NTRK2,FOXB1,CPEB4,LRP1,SOD1
GO: Biological Process	GO:0030705	cytoskeleton-dependent intracellular transport		0.000836	1	0.0132	0.122	12	231	INTU,MAP2,MYO10,ACTN4,TUBA1A,UCHL1,HSPA8,DYNC1H1,HSPB1,TUBB,CLSTN1,SOD1
GO: Biological Process	GO:0016331	morphogenesis of embryonic epithelium		0.00097	1	0.0147	0.137	12	235	SOX9,CFL1,PTCH1,ARID1A,PLXNB2,RGMA,FAT1,SALL1,FZD3,LRP2,IRX2,HES5
GO: Biological Process	GO:0019827	stem cell population maintenance		0.00101	1	0.015	0.139	12	236	SOX2,SOX9,ARID1A,STAT3,SALL1,ZFP36L2,TRIM8,FGFR3,NOTCH1,TUT4,SUDS3,HES5
GO: Biological Process	GO:0098727	maintenance of cell number		0.00129	1	0.0181	0.168	12	243	SOX2,SOX9,ARID1A,STAT3,SALL1,ZFP36L2,TRIM8,FGFR3,NOTCH1,TUT4,SUDS3,HES5
GO: Biological Process	GO:1901888	regulation of cell junction assembly		0.00134	1	0.0183	0.17	12	244	EPHB2,EPHB3,CFL1,PTK2,NTRK2,CLSTN1,LRRN3,FAM107A,LRP1,LIMCH1,AGRN,EPHB1
GO: Biological Process	GO:0010721	negative regulation of cell development		0.00164	1	0.0212	0.197	12	250	EPHB2,MAP2,ACTN4,TTC3,PTK2,RGMA,FGFR3,NOTCH1,RTN4,ID4,IFRD1,HES5
GO: Biological Process	GO:0042246	tissue regeneration		0.00194	1	0.0238	0.221	12	255	SOX2,DAG1,STAT3,CXCR4,HSPA8,NOTCH1,HSPD1,FOS,TUBB,IFRD1,CCN1,TIMP3
GO: Biological Process	GO:0051651	maintenance of location in cell		0.00301	1	0.0323	0.299	12	269	HSP90B1,VPS13C,DBI,PLCG2,UVRAG,CALM1,TMEM38B,AKAP9,TMSB4X,FTL,TMSB10,BBC3
GO: Biological Process	GO:0032984	protein-containing complex disassembly		0.00463	1	0.0431	0.4	12	284	NES,MAP2,CFL1,SPTAN1,TMOD2,ARID1A,BNIP3,UVRAG,HSPA8,DDIT4,CALM1,LIX1
GO: Biological Process	GO:0050920	regulation of chemotaxis		0.00463	1	0.0431	0.4	12	284	MOSPD2,HMGB1,TUBB2B,PTK2,NEDD9,CXCR4,STK39,HSPB1,NOTCH1,HSPD1,TMSB4X,AGRN
GO: Biological Process	GO:0033673	negative regulation of kinase activity		0.00517	1	0.0467	0.433	12	288	EPHB2,ADAR,UCHL1,DNAJA1,HSPB1,IPO5,CHORDC1,PPIA,NR2F2,ZNF675,MIDN,IRS2
GO: Biological Process	GO:0017148	negative regulation of translation		0.00545	1	0.0484	0.448	12	290	SRP9,HNRNPD,CIRBP,BTG2,ZFP36L1,ZFP36L2,EIF4E2,TUT4,DCP2,KHSRP,FXR1,CPEB4
Pathway	1269367	Platelet degranulation	BioSystems: REACTOME	1.9e-05	0.045	0.00409	0.0341	12	132	SPARC,PSAP,CFL1,ACTN4,CLU,CALM1,APLP2,PPIA,TIMP3,CD63,TMSB4X,SOD1
Pathway	1269365	Response to elevated platelet cytosolic Ca2+	BioSystems: REACTOME	2.76e-05	0.0654	0.00503	0.042	12	137	SPARC,PSAP,CFL1,ACTN4,CLU,CALM1,APLP2,PPIA,TIMP3,CD63,TMSB4X,SOD1
GO: Molecular Function	GO:0031072	heat shock protein binding		0.000164	0.15	0.00834	0.0617	11	157	ST13,HNRNPK,DNAJA1,FKBP4,HSPA8,HSP90AB1,CHORDC1,PPID,CDC37,ENO1,PTGES3
GO: Molecular Function	GO:0016922	nuclear receptor binding		0.000867	0.796	0.0256	0.19	11	191	ACTN4,ARID1A,STAT3,JUND,BUD31,PRMT2,FKBP4,PPID,NCOR1,LRP2,SUMO2
GO: Biological Process	GO:2000177	regulation of neural precursor cell proliferation		1.91e-05	0.113	0.000804	0.00745	11	130	SOX2,NES,ADGRG1,BTG2,SALL1,GNAI2,GNG5,NOTCH1,FZD3,ID4,LRP2
GO: Biological Process	GO:0021954	central nervous system neuron development		2.2e-05	0.131	0.000887	0.00822	11	132	EPHB2,EPHB3,MAP2,LGR4,NCAM1,PTK2,BTG2,NFIB,HSP90AB1,NTRK2,EPHB1
GO: Biological Process	GO:0006986	response to unfolded protein		7.59e-05	0.452	0.00206	0.0191	11	151	HSPH1,PPP1R15A,UBXN4,FAF2,DNAJA1,HSPA8,HSPB1,HSP90AB1,HSPD1,HSPE1,DNAJB4
GO: Biological Process	GO:0001838	embryonic epithelial tube formation		0.000428	1	0.00777	0.072	11	184	SOX9,CFL1,PTCH1,ARID1A,PLXNB2,RGMA,SALL1,FZD3,LRP2,IRX2,HES5
GO: Biological Process	GO:0051592	response to calcium ion		0.000726	1	0.0118	0.11	11	196	SPARC,HNRNPD,JUN,JUND,SYT11,PLCG2,MNAT1,CALM1,FOS,CLIC4,CACYBP
GO: Biological Process	GO:0032200	telomere organization		0.000789	1	0.0127	0.117	11	198	ATRX,HNRNPA2B1,HNRNPD,H4C3,HSP90AB1,DCP2,CCT7,CCT8,H3-3A,H3-3B,PTGES3
GO: Biological Process	GO:0043488	regulation of mRNA stability		0.000857	1	0.0135	0.125	11	200	HNRNPD,CIRBP,BTG2,ZFP36L1,ZFP36L2,HNRNPA0,QKI,TUT4,DCP2,KHSRP,FXR1
GO: Biological Process	GO:0046683	response to organophosphorus		0.00101	1	0.015	0.139	11	204	HSP90B1,SPARC,PER1,JUN,ZFP36L1,PLCG2,HSPD1,FOS,AKAP9,EGR1,SOD1
GO: Biological Process	GO:2001242	regulation of intrinsic apoptotic signaling pathway		0.00137	1	0.0185	0.171	11	212	URI1,HSPH1,MCL1,HNRNPK,CLU,DNAJA1,HSPB1,PPIA,ENO1,BBC3,SOD1
GO: Biological Process	GO:0010634	positive regulation of epithelial cell migration		0.00148	1	0.0197	0.182	11	214	SOX9,SPARC,HMGB1,PTK2,JUN,PLCG2,HSPB1,AKT3,RTN4,TMSB4X,IRS2
GO: Biological Process	GO:0048754	branching morphogenesis of an epithelial tube		0.00148	1	0.0197	0.182	11	214	SOX2,SOX9,DAG1,LGR4,PTCH1,SALL1,SARS1,CXCR4,NOTCH1,CLIC4,PBX1
GO: Biological Process	GO:0043487	regulation of RNA stability		0.00159	1	0.0207	0.192	11	216	HNRNPD,CIRBP,BTG2,ZFP36L1,ZFP36L2,HNRNPA0,QKI,TUT4,DCP2,KHSRP,FXR1
GO: Biological Process	GO:0061013	regulation of mRNA catabolic process		0.00159	1	0.0207	0.192	11	216	HNRNPD,CIRBP,BTG2,ZFP36L1,ZFP36L2,HNRNPA0,QKI,TUT4,DCP2,KHSRP,FXR1
GO: Biological Process	GO:0006403	RNA localization		0.00178	1	0.0225	0.209	11	219	HNRNPA2B1,NCBP3,ZFP36L1,QKI,SRSF3,DCP2,CCT7,KHSRP,CCT8,NUTF2,XPOT
GO: Biological Process	GO:0030308	negative regulation of cell growth		0.00278	1	0.0307	0.285	11	232	MAP2,CFL1,CIRBP,RGMA,RTN4,CRYAB,ZMAT3,IFRD1,VGLL4,ENO1,BBC3
GO: Biological Process	GO:0061138	morphogenesis of a branching epithelium		0.00518	1	0.0467	0.433	11	252	SOX2,SOX9,DAG1,LGR4,PTCH1,SALL1,SARS1,CXCR4,NOTCH1,CLIC4,PBX1
GO: Biological Process	GO:0051701	biological process involved in interaction with host		0.00565	1	0.0495	0.459	11	255	DAG1,HMGB1,NCAM1,DDB1,CXCR4,TRIM8,UVRAG,HSP90AB1,HSPD1,PPIA,PPID
Pathway	1268694	Chaperonin-mediated protein folding	BioSystems: REACTOME	6.23e-06	0.0148	0.00296	0.0247	11	99	TUBB2B,PFDN5,TUBB2A,STAT3,TUBA1A,GNAI2,GNG5,VBP1,CCT7,CSNK2B,CCT8
Pathway	1268693	Protein folding	BioSystems: REACTOME	1.1e-05	0.0262	0.00409	0.0341	11	105	TUBB2B,PFDN5,TUBB2A,STAT3,TUBA1A,GNAI2,GNG5,VBP1,CCT7,CSNK2B,CCT8
Pathway	M39406	mRNA processing	MSigDB C2 BIOCARTA (v7.5.1)	0.0001	0.238	0.0132	0.11	11	133	HNRNPA2B1,HNRNPD,HNRNPK,PAPOLA,PRMT2,SRSF2,SRSF3,SRSF5,SF3B1,CELF2,PCBP2
Pathway	M39691	Brain-derived neurotrophic factor (BDNF) signaling pathway	MSigDB C2 BIOCARTA (v7.5.1)	0.000203	0.482	0.0199	0.166	11	144	CFL1,NCAM1,STAT3,JUN,SQSTM1,EIF2S2,FOS,NTRK2,EGR1,IRS2,MARCKS
Pathway	P00005	Angiogenesis	PantherDB	0.00029	0.688	0.0246	0.205	11	150	EPHB2,EPHB3,PTK2,STAT3,JUN,PLCG2,NOTCH1,AKT3,FZD3,FOS,CRYAB
Pathway	M39373	Sudden infant death syndrome (SIDS) susceptibility pathways	MSigDB C2 BIOCARTA (v7.5.1)	0.00056	1	0.0349	0.292	11	162	SOX2,HSP90B1,MAP2,JUN,HSPD1,NTRK2,SLC1A3,YWHAZ,EGR1,PBX1,HES5
GO: Molecular Function	GO:0044183	protein folding chaperone		6.82e-07	0.000626	7.97e-05	0.00059	10	71	HSP90B1,HSPH1,HSPA8,HSPB1,HSP90AB1,HSPD1,HSPE1,CCT7,KHSRP,CCT8
GO: Biological Process	GO:0045665	negative regulation of neuron differentiation		7.31e-06	0.0435	0.000373	0.00346	10	96	SOX2,SOX9,TTC3,FGFR3,NOTCH1,RTN4,ID4,SOX21,PBX1,HES5
GO: Biological Process	GO:0021545	cranial nerve development		5.97e-05	0.355	0.00172	0.016	10	122	EPHB2,NES,ADGRG1,PGK1,SALL1,TUBA1A,KLF6,RTN4,SLC1A3,EPHB1
GO: Biological Process	GO:0007422	peripheral nervous system development		0.000148	0.882	0.00356	0.033	10	136	SPTAN1,DAG1,ADGRG1,HNRNPK,NOTCH1,NTRK2,RTN4,AGRN,HES5,SOD1
GO: Biological Process	GO:0042490	mechanoreceptor differentiation		0.000224	1	0.00488	0.0452	10	143	SOX2,TRIP11,PGK1,STAT3,FGFR3,NOTCH1,NTRK2,ATP1B2,HES5,SOD1
GO: Biological Process	GO:0014013	regulation of gliogenesis		0.000347	1	0.00662	0.0614	10	151	DAG1,PTK2,STAT3,CXCR4,FGFR3,NOTCH1,RTN4,ID4,LRP2,HES5
GO: Biological Process	GO:0061387	regulation of extent of cell growth		0.000575	1	0.00978	0.0906	10	161	NCALD,MAP2,RGMA,CXCR4,GOLGA4,NRCAM,RTN4,CLSTN1,IFRD1,LRP1
GO: Biological Process	GO:1903313	positive regulation of mRNA metabolic process		0.000764	1	0.0123	0.114	10	167	HNRNPD,CIRBP,BTG2,ZFP36L1,ZFP36L2,HSPA8,TUT4,RBM3,DCP2,KHSRP
GO: Biological Process	GO:0034728	nucleosome organization		0.0008	1	0.0127	0.118	10	168	SOX9,ATRX,NASP,HMGB1,ARID1A,H4C3,H1-10,H2AX,H3-3A,H3-3B
GO: Biological Process	GO:0072089	stem cell proliferation		0.00124	1	0.0176	0.164	10	178	SOX9,NES,PTCH1,ZFP36L1,NFIB,NOTCH1,KLF6,ID4,IRS2,PBX1
GO: Biological Process	GO:0001659	temperature homeostasis		0.00226	1	0.0266	0.246	10	193	ABAT,ACOT13,LGR4,STAT3,CXCR4,SQSTM1,SCD,DYNC1H1,NOTCH1,EGR1
GO: Biological Process	GO:0006606	protein import into nucleus		0.00244	1	0.0281	0.261	10	195	CFL1,ADAR,STAT3,SQSTM1,HSPA8,NOTCH1,HSP90AB1,KPNA4,IPO5,NUTF2
GO: Biological Process	GO:0050768	negative regulation of neurogenesis		0.00253	1	0.0286	0.265	10	196	EPHB2,MAP2,PTK2,RGMA,FGFR3,NOTCH1,RTN4,ID4,IFRD1,HES5
GO: Biological Process	GO:0051170	import into nucleus		0.00303	1	0.0324	0.301	10	201	CFL1,ADAR,STAT3,SQSTM1,HSPA8,NOTCH1,HSP90AB1,KPNA4,IPO5,NUTF2
GO: Biological Process	GO:0051961	negative regulation of nervous system development		0.00326	1	0.034	0.315	10	203	EPHB2,MAP2,PTK2,RGMA,FGFR3,NOTCH1,RTN4,ID4,IFRD1,HES5
GO: Biological Process	GO:0051100	negative regulation of binding		0.004	1	0.0398	0.369	10	209	NES,MAP2,HNRNPK,RGMA,JUN,NFIB,ZNF675,TMSB4X,SUMO2,GOLGA8A
GO: Biological Process	GO:0022037	metencephalon development		0.00537	1	0.0477	0.442	10	218	ABAT,PSAP,HNRNPD,HNRNPK,CKB,ZBTB18,HSPA8,FZD3,NCOR1,CELSR2
Pathway	1269725	Regulation of mRNA stability by proteins that bind AU-rich elements	BioSystems: REACTOME	1.82e-05	0.0432	0.00409	0.0341	10	91	PSMA7,PSMB1,HNRNPD,UBC,ZFP36L1,HSPA8,HSPB1,DCP2,YWHAZ,KHSRP
Pathway	799177	Estrogen signaling pathway	BioSystems: KEGG	3.5e-05	0.0829	0.00554	0.0463	10	98	HSP90B1,JUN,GNAI2,FKBP4,HSPA8,HSP90AB1,AKT3,CALM1,FOS,CREB5
GO: Molecular Function	GO:0001540	amyloid-beta binding		0.000202	0.185	0.00959	0.071	9	110	EPHB2,PFDN5,CLU,VBP1,CLSTN1,CRYAB,CST3,LRP1,LRP2
GO: Molecular Function	GO:0031490	chromatin DNA binding		0.000957	0.879	0.0256	0.19	9	136	SOX2,ATRX,PER1,ACTN4,STAT3,NOTCH1,H1-10,H3-3A,H3-3B
GO: Biological Process	GO:2000179	positive regulation of neural precursor cell proliferation		6.53e-06	0.0389	0.000344	0.00319	9	75	SOX2,NES,ADGRG1,GNAI2,GNG5,NOTCH1,FZD3,ID4,LRP2
GO: Biological Process	GO:0048857	neural nucleus development		6.22e-05	0.37	0.00177	0.0164	9	99	CKB,CXCR4,NFIB,UCHL1,FGFR3,CALM1,FZD3,CELSR2,SUDS3
GO: Biological Process	GO:0000245	spliceosomal complex assembly		7.86e-05	0.468	0.00211	0.0195	9	102	LUC7L3,SRSF5,SF1,LUC7L,SF3B1,PSIP1,CELF2,RBMX2,SF3B6
GO: Biological Process	GO:0072080	nephron tubule development		0.000369	1	0.00693	0.0642	9	125	SOX9,LGR4,PTCH1,SALL1,NOTCH1,POU3F3,PBX1,IRX2,HES5
GO: Biological Process	GO:0072091	regulation of stem cell proliferation		0.000369	1	0.00693	0.0642	9	125	SOX9,PTCH1,ZFP36L1,NFIB,NOTCH1,KLF6,ID4,IRS2,PBX1
GO: Biological Process	GO:0006334	nucleosome assembly		0.000391	1	0.00728	0.0675	9	126	SOX9,ATRX,NASP,HMGB1,H4C3,H1-10,H2AX,H3-3A,H3-3B
GO: Biological Process	GO:0061326	renal tubule development		0.000492	1	0.00862	0.0799	9	130	SOX9,LGR4,PTCH1,SALL1,NOTCH1,POU3F3,PBX1,IRX2,HES5
GO: Biological Process	GO:1901216	positive regulation of neuron death		0.000977	1	0.0148	0.137	9	143	MCL1,JUN,CLU,FGFR3,DDIT4,FOS,EGR1,BBC3,AGRN
GO: Biological Process	GO:0032414	positive regulation of ion transmembrane transporter activity		0.00125	1	0.0176	0.164	9	148	EPHB2,CFL1,ACTN4,STK39,PLCG2,CALM1,AKAP9,TMSB4X,ATP1B2
GO: Biological Process	GO:0042303	molting cycle		0.00131	1	0.0182	0.169	9	149	SOX9,INTU,PER1,LGR4,DBI,NOTCH1,FZD3,SOX21,LRIG1
GO: Biological Process	GO:0048640	negative regulation of developmental growth		0.00131	1	0.0182	0.169	9	149	MAP2,CFL1,PTCH1,PTK2,RGMA,FGFR3,RTN4,IFRD1,VGLL4
GO: Biological Process	GO:0042633	hair cycle		0.00131	1	0.0182	0.169	9	149	SOX9,INTU,PER1,LGR4,DBI,NOTCH1,FZD3,SOX21,LRIG1
GO: Biological Process	GO:0032411	positive regulation of transporter activity		0.00213	1	0.0252	0.233	9	160	EPHB2,CFL1,ACTN4,STK39,PLCG2,CALM1,AKAP9,TMSB4X,ATP1B2
GO: Biological Process	GO:0019079	viral genome replication		0.00242	1	0.0279	0.259	9	163	ADAR,DDB1,NFIA,HSPA8,NOTCH1,HACD3,PPIA,PPID,PCBP2
GO: Biological Process	GO:0043467	regulation of generation of precursor metabolites and energy		0.00333	1	0.0347	0.322	9	171	HMGB1,PGAM1,PGK1,STAT3,BNIP3,DDIT4,NCOR1,CHCHD2,IRS2
GO: Biological Process	GO:0072009	nephron epithelium development		0.00388	1	0.0389	0.36	9	175	SOX9,LGR4,PTCH1,SALL1,NOTCH1,POU3F3,PBX1,IRX2,HES5
GO: Biological Process	GO:0070507	regulation of microtubule cytoskeleton organization		0.00466	1	0.0432	0.4	9	180	MAP9,MAP2,HSPH1,SKA2,FKBP4,DYNC1H1,AKAP9,FAM107A,AGRN
Pathway	1270431	Senescence-Associated Secretory Phenotype (SASP)	BioSystems: REACTOME	0.000495	1	0.0326	0.272	9	111	STAT3,JUN,UBC,UBE2D1,H4C3,FOS,H2AX,H3-3A,H3-3B
GO: Molecular Function	GO:0140662	ATP-dependent protein folding chaperone		6.94e-07	0.000637	7.97e-05	0.00059	8	41	HSP90B1,HSPH1,HSPA8,HSP90AB1,HSPD1,HSPE1,CCT7,CCT8
GO: Biological Process	GO:0035196	miRNA processing		1.4e-05	0.0834	0.000642	0.00595	8	63	ADAR,HNRNPA2B1,STAT3,TUT4,SRSF3,RBM3,NR2F1,NCOR1
GO: Biological Process	GO:0070918	small regulatory ncRNA processing		2.22e-05	0.132	0.000887	0.00822	8	67	ADAR,HNRNPA2B1,STAT3,TUT4,SRSF3,RBM3,NR2F1,NCOR1
GO: Biological Process	GO:0010586	miRNA metabolic process		0.000334	1	0.00643	0.0596	8	98	SOX9,STAT3,JUN,NFIB,TUT4,FOS,KHSRP,EGR1
GO: Biological Process	GO:0031103	axon regeneration		0.00041	1	0.00754	0.0699	8	101	DAG1,HMGB1,NCAM1,RGMA,JUN,CNTFR,RTN4,LRP1
GO: Biological Process	GO:0001656	metanephros development		0.000468	1	0.00835	0.0774	8	103	SOX9,LGR4,PTCH1,SALL1,POU3F3,EGR1,IRX2,HES5
GO: Biological Process	GO:0031102	neuron projection regeneration		0.000918	1	0.0141	0.13	8	114	DAG1,HMGB1,NCAM1,RGMA,JUN,CNTFR,RTN4,LRP1
GO: Biological Process	GO:0060113	inner ear receptor cell differentiation		0.00121	1	0.0174	0.161	8	119	SOX2,TRIP11,PGK1,STAT3,FGFR3,NOTCH1,HES5,SOD1
GO: Biological Process	GO:0022404	molting cycle process		0.0015	1	0.0198	0.184	8	123	SOX9,INTU,LGR4,DBI,NOTCH1,FZD3,SOX21,LRIG1
GO: Biological Process	GO:0022405	hair cycle process		0.0015	1	0.0198	0.184	8	123	SOX9,INTU,LGR4,DBI,NOTCH1,FZD3,SOX21,LRIG1
GO: Biological Process	GO:2001243	negative regulation of intrinsic apoptotic signaling pathway		0.00158	1	0.0206	0.191	8	124	URI1,HSPH1,MCL1,CLU,DNAJA1,HSPB1,PPIA,ENO1
GO: Biological Process	GO:0014020	primary neural tube formation		0.00193	1	0.0238	0.221	8	128	CFL1,PTCH1,ARID1A,PLXNB2,RGMA,SALL1,FZD3,LRP2
GO: Biological Process	GO:1901890	positive regulation of cell junction assembly		0.00234	1	0.0272	0.252	8	132	EPHB2,EPHB3,CFL1,NTRK2,CLSTN1,LRRN3,AGRN,EPHB1
GO: Biological Process	GO:0030901	midbrain development		0.00246	1	0.0282	0.261	8	133	CKB,UCHL1,FGFR3,CALM1,FZD3,APLP2,FOXB1,SUDS3
GO: Biological Process	GO:0000956	nuclear-transcribed mRNA catabolic process		0.00246	1	0.0282	0.261	8	133	HNRNPD,BTG2,ZFP36L1,ZFP36L2,ZCCHC7,TUT4,DCP2,SKIC3
GO: Biological Process	GO:0051963	regulation of synapse assembly		0.00257	1	0.0287	0.266	8	134	EPHB2,EPHB3,PTK2,NTRK2,CLSTN1,LRRN3,AGRN,EPHB1
GO: Biological Process	GO:0030518	intracellular steroid hormone receptor signaling pathway		0.00257	1	0.0287	0.266	8	134	PER1,ARID1A,PRMT2,DNAJA1,FKBP4,NTRK2,NCOR1,PTGES3
GO: Biological Process	GO:0042116	macrophage activation		0.00308	1	0.0327	0.303	8	138	HMGB1,JUN,JUND,CLU,SYT11,STK39,PLCG2,HSPD1
GO: Biological Process	GO:0030516	regulation of axon extension		0.00308	1	0.0327	0.303	8	138	NCALD,MAP2,CXCR4,GOLGA4,NRCAM,RTN4,IFRD1,LRP1
GO: Biological Process	GO:0032760	positive regulation of tumor necrosis factor production		0.00322	1	0.0337	0.313	8	139	EPHB2,HMGB1,STAT3,CLU,PLCG2,HSPB1,HSPD1,CCN1
GO: Biological Process	GO:0045807	positive regulation of endocytosis		0.00337	1	0.035	0.325	8	140	ACTN4,HNRNPK,CLU,PLCG2,HSPA8,LRP1,LRP2,CD63
GO: Biological Process	GO:0062014	negative regulation of small molecule metabolic process		0.00367	1	0.0372	0.345	8	142	SOX9,DBI,STAT3,PIBF1,DDIT4,NCOR1,ATP2B4,SOD1
GO: Biological Process	GO:1903557	positive regulation of tumor necrosis factor superfamily cytokine production		0.00383	1	0.0385	0.356	8	143	EPHB2,HMGB1,STAT3,CLU,PLCG2,HSPB1,HSPD1,CCN1
GO: Biological Process	GO:0051101	regulation of DNA binding		0.004	1	0.0398	0.369	8	144	HMGB1,JUN,NFIB,CALM1,ZNF675,CSNK2B,TMSB4X,SUMO2
GO: Biological Process	GO:0002088	lens development in camera-type eye		0.00417	1	0.0406	0.376	8	145	SOX2,CA14,PTK2,FAT1,FGFR3,TCF4,CRYAB,SOX21
GO: Biological Process	GO:0050764	regulation of phagocytosis		0.00471	1	0.0435	0.403	8	148	HMGB1,PTK2,MFGE8,SYT11,PLCG2,HSPA8,LRP1,SOD1
Pathway	M39788	Neural crest cell migration in cancer	MSigDB C2 BIOCARTA (v7.5.1)	2.86e-06	0.00677	0.00226	0.0188	8	44	EPHB2,EPHB3,STAT3,JUN,AKT3,FOS,NTRK2,EPHB1
Pathway	1269279	Fcgamma receptor (FCGR) dependent phagocytosis	BioSystems: REACTOME	0.000788	1	0.0455	0.38	8	95	MYO10,CFL1,PLD3,PTK2,PLCG2,WIPF2,HSP90AB1,WASF2
GO: Molecular Function	GO:0036002	pre-mRNA binding		0.000209	0.192	0.00959	0.071	7	66	SOX9,HNRNPA2B1,HNRNPK,SRSF2,RNPC3,SF1,CELF2
GO: Biological Process	GO:0006458	de novo' protein folding		1.25e-05	0.0741	0.000584	0.00541	7	45	HSPH1,ST13,HSPA8,HSPD1,HSPE1,DNAJB4,PTGES3
GO: Biological Process	GO:0021955	central nervous system neuron axonogenesis		0.000128	0.763	0.00316	0.0293	7	64	EPHB2,EPHB3,NCAM1,PTK2,NFIB,HSP90AB1,EPHB1
GO: Biological Process	GO:0008038	neuron recognition		0.000347	1	0.00662	0.0614	7	75	EPHB2,EPHB3,NCAM1,CXCR4,NRCAM,RTN4,YWHAZ
GO: Biological Process	GO:0048524	positive regulation of viral process		0.000377	1	0.00705	0.0653	7	76	HMGB1,ADAR,DDB1,NOTCH1,HACD3,PPIA,PPID
GO: Biological Process	GO:0060216	definitive hemopoiesis		0.000516	1	0.00892	0.0827	7	80	ADAR,ZFP36L2,METAP2,NCOR1,SF3B1,SUMO2,PBX1
GO: Biological Process	GO:0051965	positive regulation of synapse assembly		0.000644	1	0.0107	0.0996	7	83	EPHB2,EPHB3,NTRK2,CLSTN1,LRRN3,AGRN,EPHB1
GO: Biological Process	GO:2000628	regulation of miRNA metabolic process		0.000692	1	0.0114	0.106	7	84	SOX9,STAT3,JUN,NFIB,FOS,KHSRP,EGR1
GO: Biological Process	GO:0042220	response to cocaine		0.000914	1	0.014	0.13	7	88	ABAT,NCAM1,PPP1R15A,HSP90AB1,HSPD1,SLC1A3,EGR1
GO: Biological Process	GO:0072078	nephron tubule morphogenesis		0.00112	1	0.0162	0.15	7	91	SOX9,LGR4,PTCH1,SALL1,PBX1,IRX2,HES5
GO: Biological Process	GO:0007405	neuroblast proliferation		0.00119	1	0.0171	0.158	7	92	SOX2,PLXNB2,NOTCH1,FZD3,ID4,IFRD1,HES5
GO: Biological Process	GO:0072088	nephron epithelium morphogenesis		0.00127	1	0.0178	0.165	7	93	SOX9,LGR4,PTCH1,SALL1,PBX1,IRX2,HES5
GO: Biological Process	GO:0035914	skeletal muscle cell differentiation		0.00127	1	0.0178	0.165	7	93	BTG2,NOTCH1,FOS,EGR1,EMD,MARCKS,EPHB1
GO: Biological Process	GO:0014015	positive regulation of gliogenesis		0.00135	1	0.0183	0.17	7	94	DAG1,PTK2,STAT3,CXCR4,NOTCH1,RTN4,LRP2
GO: Biological Process	GO:0008088	axo-dendritic transport		0.00135	1	0.0183	0.17	7	94	MAP2,UCHL1,HSPA8,DYNC1H1,HSPB1,CLSTN1,SOD1
GO: Biological Process	GO:0032272	negative regulation of protein polymerization		0.00135	1	0.0183	0.17	7	94	MAP2,CFL1,SPTAN1,TMOD2,FKBP4,TMSB4X,TMSB10
GO: Biological Process	GO:0061333	renal tubule morphogenesis		0.00152	1	0.0201	0.186	7	96	SOX9,LGR4,PTCH1,SALL1,PBX1,IRX2,HES5
GO: Biological Process	GO:1903201	regulation of oxidative stress-induced cell death		0.00172	1	0.022	0.204	7	98	PSAP,HSPH1,MCL1,HSPA8,HSPB1,PPIA,SOD1
GO: Biological Process	GO:0006096	glycolytic process		0.00193	1	0.0238	0.221	7	100	PGAM1,PGK1,STAT3,DDIT4,NCOR1,ENO1,TPI1
GO: Biological Process	GO:0006757	ATP generation from ADP		0.00204	1	0.0244	0.226	7	101	PGAM1,PGK1,STAT3,DDIT4,NCOR1,ENO1,TPI1
GO: Biological Process	GO:0071277	cellular response to calcium ion		0.00204	1	0.0244	0.226	7	101	JUN,JUND,SYT11,PLCG2,FOS,CLIC4,CACYBP
GO: Biological Process	GO:0010921	regulation of phosphatase activity		0.00204	1	0.0244	0.226	7	101	HSP90B1,URI1,PPP1R15A,GNAI2,HSP90AB1,CALM1,CSNK2B
GO: Biological Process	GO:0045685	regulation of glial cell differentiation		0.00241	1	0.0279	0.259	7	104	DAG1,CXCR4,FGFR3,NOTCH1,RTN4,ID4,HES5
GO: Biological Process	GO:0072028	nephron morphogenesis		0.00255	1	0.0286	0.265	7	105	SOX9,LGR4,PTCH1,SALL1,PBX1,IRX2,HES5
GO: Biological Process	GO:0048708	astrocyte differentiation		0.00283	1	0.0311	0.288	7	107	SOX9,STAT3,FGFR3,NOTCH1,ID4,LRP1,HES5
GO: Biological Process	GO:0046031	ADP metabolic process		0.00348	1	0.0359	0.333	7	111	PGAM1,PGK1,STAT3,DDIT4,NCOR1,ENO1,TPI1
GO: Biological Process	GO:0002028	regulation of sodium ion transport		0.00403	1	0.0398	0.369	7	114	PER1,ACTN4,STK39,AKT3,ATP1B2,AGRN,ATP2B4
GO: Biological Process	GO:0031101	fin regeneration		0.00403	1	0.0398	0.369	7	114	SOX2,CXCR4,HSPA8,NOTCH1,HSPD1,TUBB,CCN1
GO: Biological Process	GO:1900407	regulation of cellular response to oxidative stress		0.00423	1	0.0406	0.376	7	115	PSAP,HSPH1,MCL1,HSPA8,HSPB1,PPIA,SOD1
GO: Biological Process	GO:0061157	mRNA destabilization		0.00443	1	0.0415	0.385	7	116	HNRNPD,BTG2,ZFP36L1,ZFP36L2,TUT4,DCP2,KHSRP
GO: Biological Process	GO:0035304	regulation of protein dephosphorylation		0.00443	1	0.0415	0.385	7	116	HSP90B1,PPP1R15A,GNAI2,HSP90AB1,CALM1,PPIA,CSNK2B
GO: Biological Process	GO:0050779	RNA destabilization		0.00533	1	0.0475	0.441	7	120	HNRNPD,BTG2,ZFP36L1,ZFP36L2,TUT4,DCP2,KHSRP
GO: Biological Process	GO:0001843	neural tube closure		0.00533	1	0.0475	0.441	7	120	PTCH1,ARID1A,PLXNB2,RGMA,SALL1,FZD3,LRP2
GO: Biological Process	GO:0061014	positive regulation of mRNA catabolic process		0.00533	1	0.0475	0.441	7	120	HNRNPD,BTG2,ZFP36L1,ZFP36L2,TUT4,DCP2,KHSRP
GO: Biological Process	GO:0006165	nucleoside diphosphate phosphorylation		0.00533	1	0.0475	0.441	7	120	PGAM1,PGK1,STAT3,DDIT4,NCOR1,ENO1,TPI1
GO: Biological Process	GO:0001942	hair follicle development		0.00533	1	0.0475	0.441	7	120	SOX9,INTU,LGR4,DBI,NOTCH1,FZD3,SOX21
GO: Biological Process	GO:0050772	positive regulation of axonogenesis		0.00557	1	0.0493	0.457	7	121	PLXNB2,METRN,GOLGA4,NTRK2,RTN4,LRP1,GOLGA8A
GO: Biological Process	GO:0099175	regulation of postsynapse organization		0.00557	1	0.0493	0.457	7	121	EPHB2,CFL1,HNRNPK,NEDD9,HSPA8,NRCAM,MARCKS
Pathway	1268696	Prefoldin mediated transfer of substrate to CCT/TriC	BioSystems: REACTOME	1.61e-06	0.00381	0.00191	0.0159	7	29	TUBB2B,PFDN5,TUBB2A,TUBA1A,VBP1,CCT7,CCT8
Pathway	1268695	Cooperation of Prefoldin and TriC/CCT in actin and tubulin folding	BioSystems: REACTOME	5.07e-06	0.012	0.00296	0.0247	7	34	TUBB2B,PFDN5,TUBB2A,TUBA1A,VBP1,CCT7,CCT8
Pathway	M39798	Neural crest cell migration during development	MSigDB C2 BIOCARTA (v7.5.1)	1.87e-05	0.0444	0.00409	0.0341	7	41	EPHB2,EPHB3,STAT3,JUN,AKT3,FOS,EPHB1
Pathway	1269709	tRNA Aminoacylation	BioSystems: REACTOME	3.52e-05	0.0835	0.00554	0.0463	7	45	NARS1,SARS1,IARS1,LARS1,PPA1,YARS1,IARS2
Pathway	138045	HIF-1-alpha transcription factor network	BioSystems: Pathway Interaction Database	0.00038	0.9	0.029	0.242	7	65	MCL1,PGK1,JUN,BNIP3,CXCR4,FOS,ENO1
Pathway	M255	HIF-1-alpha transcription factor network	MSigDB C2 BIOCARTA (v7.5.1)	0.000417	0.989	0.0309	0.258	7	66	MCL1,PGK1,JUN,BNIP3,CXCR4,FOS,ENO1
GO: Molecular Function	GO:0016875	ligase activity, forming carbon-oxygen bonds		0.000129	0.119	0.00741	0.0548	6	43	NARS1,SARS1,IARS1,LARS1,YARS1,IARS2
GO: Molecular Function	GO:0004812	aminoacyl-tRNA ligase activity		0.000129	0.119	0.00741	0.0548	6	43	NARS1,SARS1,IARS1,LARS1,YARS1,IARS2
GO: Molecular Function	GO:0050840	extracellular matrix binding		0.00125	1	0.0301	0.223	6	65	SPARC,DAG1,ADGRG1,SPOCK2,CCN1,AGRN
GO: Biological Process	GO:0071679	commissural neuron axon guidance		1.66e-06	0.00988	0.000119	0.0011	6	22	EPHB2,DAG1,NCAM1,PTCH1,NFIB,FZD3
GO: Biological Process	GO:0042026	protein refolding		1.43e-05	0.0853	0.000646	0.00599	6	31	ST13,DNAJA1,HSPA8,HSPB1,HSPD1,CRYAB
GO: Biological Process	GO:0045070	positive regulation of viral genome replication		2.09e-05	0.125	0.000864	0.00801	6	33	ADAR,DDB1,NOTCH1,HACD3,PPIA,PPID
GO: Biological Process	GO:0051085	chaperone cofactor-dependent protein refolding		2.98e-05	0.177	0.00111	0.0103	6	35	HSPH1,ST13,HSPA8,HSPE1,DNAJB4,PTGES3
GO: Biological Process	GO:0051084	de novo' post-translational protein folding		7.55e-05	0.449	0.00206	0.0191	6	41	HSPH1,ST13,HSPA8,HSPE1,DNAJB4,PTGES3
GO: Biological Process	GO:0072210	metanephric nephron development		9.93e-05	0.591	0.00255	0.0236	6	43	SOX9,LGR4,SALL1,EGR1,IRX2,HES5
GO: Biological Process	GO:0006418	tRNA aminoacylation for protein translation		9.93e-05	0.591	0.00255	0.0236	6	43	NARS1,SARS1,IARS1,LARS1,YARS1,IARS2
GO: Biological Process	GO:0043039	tRNA aminoacylation		0.000146	0.869	0.00352	0.0326	6	46	NARS1,SARS1,IARS1,LARS1,YARS1,IARS2
GO: Biological Process	GO:0043038	amino acid activation		0.000165	0.982	0.00383	0.0355	6	47	NARS1,SARS1,IARS1,LARS1,YARS1,IARS2
GO: Biological Process	GO:1901998	toxin transport		0.000234	1	0.00504	0.0467	6	50	ARID1A,BNIP3,DNAJA1,CCT7,CCT8,BBC3
GO: Biological Process	GO:0006376	mRNA splice site selection		0.000396	1	0.00734	0.068	6	55	LUC7L3,SRSF5,SF1,LUC7L,PSIP1,CELF2
GO: Biological Process	GO:0030850	prostate gland development		0.000974	1	0.0148	0.137	6	65	SOX9,PSAP,PTCH1,FKBP4,NOTCH1,ID4
GO: Biological Process	GO:0060219	camera-type eye photoreceptor cell differentiation		0.00124	1	0.0176	0.163	6	68	SOX9,PCDH17,STAT3,DYNC1H1,NOTCH1,NTRK2
GO: Biological Process	GO:0043666	regulation of phosphoprotein phosphatase activity		0.00133	1	0.0183	0.17	6	69	HSP90B1,PPP1R15A,GNAI2,HSP90AB1,CALM1,CSNK2B
GO: Biological Process	GO:1902893	regulation of miRNA transcription		0.00133	1	0.0183	0.17	6	69	SOX9,STAT3,JUN,NFIB,FOS,EGR1
GO: Biological Process	GO:0061614	miRNA transcription		0.00144	1	0.0192	0.178	6	70	SOX9,STAT3,JUN,NFIB,FOS,EGR1
GO: Biological Process	GO:0000288	nuclear-transcribed mRNA catabolic process, deadenylation-dependent decay		0.00155	1	0.0203	0.188	6	71	HNRNPD,BTG2,ZFP36L1,ZFP36L2,TUT4,DCP2
GO: Biological Process	GO:0070303	negative regulation of stress-activated protein kinase signaling cascade		0.00179	1	0.0225	0.209	6	73	HSPH1,PER1,DNAJA1,PPIA,ZNF675,NCOR1
GO: Biological Process	GO:0032873	negative regulation of stress-activated MAPK cascade		0.00179	1	0.0225	0.209	6	73	HSPH1,PER1,DNAJA1,PPIA,ZNF675,NCOR1
GO: Biological Process	GO:0098930	axonal transport		0.00219	1	0.0258	0.239	6	76	MAP2,UCHL1,DYNC1H1,HSPB1,CLSTN1,SOD1
GO: Biological Process	GO:0002931	response to ischemia		0.00267	1	0.0297	0.275	6	79	SQSTM1,UCHL1,HSPB1,HSPD1,EGR1,CPEB4
GO: Biological Process	GO:0050771	negative regulation of axonogenesis		0.00284	1	0.0311	0.288	6	80	EPHB2,MAP2,PTK2,RGMA,RTN4,IFRD1
GO: Biological Process	GO:0014003	oligodendrocyte development		0.00322	1	0.0337	0.313	6	82	ADGRG1,CLU,FGFR3,DYNC1H1,ID4,HES5
GO: Biological Process	GO:0014009	glial cell proliferation		0.00408	1	0.0402	0.373	6	86	DBI,PTK2,STAT3,CLU,NOTCH1,IFRD1
GO: Biological Process	GO:0010833	telomere maintenance via telomere lengthening		0.00483	1	0.0443	0.41	6	89	HNRNPA2B1,HSP90AB1,DCP2,CCT7,CCT8,PTGES3
GO: Biological Process	GO:0003281	ventricular septum development		0.0051	1	0.0462	0.428	6	90	TRIP11,SALL1,CXCR4,NOTCH1,CCN1,LRP2
GO: Biological Process	GO:1903578	regulation of ATP metabolic process		0.00567	1	0.0495	0.459	6	92	PGAM1,STAT3,DDIT4,NCOR1,TMSB4X,ENO1
Pathway	1269710	Cytosolic tRNA aminoacylation	BioSystems: REACTOME	1.22e-05	0.0289	0.00409	0.0341	6	26	NARS1,SARS1,IARS1,LARS1,PPA1,YARS1
Pathway	M14691	Aminoacyl-tRNA biosynthesis	MSigDB C2 BIOCARTA (v7.5.1)	0.000183	0.435	0.0198	0.165	6	41	NARS1,SARS1,IARS1,LARS1,YARS1,IARS2
Pathway	137979	FOXA1 transcription factor network	BioSystems: Pathway Interaction Database	0.00024	0.57	0.0219	0.183	6	43	JUN,NFIA,NFIB,FOS,NR2F2,SOD1
Pathway	M285	FOXA1 transcription factor network	MSigDB C2 BIOCARTA (v7.5.1)	0.000273	0.648	0.024	0.2	6	44	JUN,NFIA,NFIB,FOS,NR2F2,SOD1
GO: Molecular Function	GO:0035925	mRNA 3'-UTR AU-rich region binding		9.91e-05	0.0909	0.0065	0.0481	5	26	HNRNPD,ZFP36L1,ZFP36L2,HNRNPA0,KHSRP
GO: Molecular Function	GO:0070325	lipoprotein particle receptor binding		0.000712	0.654	0.0234	0.173	5	39	HSP90B1,CLU,DNAJA1,LRP1,LRP2
GO: Biological Process	GO:1902175	regulation of oxidative stress-induced intrinsic apoptotic signaling pathway		0.000222	1	0.00487	0.0452	5	32	HSPH1,MCL1,HSPB1,PPIA,SOD1
GO: Biological Process	GO:0060009	Sertoli cell development		0.000258	1	0.00536	0.0497	5	33	SOX9,ATRX,FER,AKAP9,CST3
GO: Biological Process	GO:0060074	synapse maturation		0.000298	1	0.00605	0.0561	5	34	HNRNPK,NFIA,BCAN,CLSTN1,YWHAZ
GO: Biological Process	GO:0048670	regulation of collateral sprouting		0.000447	1	0.00804	0.0745	5	37	RGMA,RTN4,CLSTN1,IFRD1,LRP1
GO: Biological Process	GO:0106030	neuron projection fasciculation		0.000507	1	0.0088	0.0816	5	38	EPHB2,EPHB3,NCAM1,NRCAM,RTN4
GO: Biological Process	GO:0007413	axonal fasciculation		0.000507	1	0.0088	0.0816	5	38	EPHB2,EPHB3,NCAM1,NRCAM,RTN4
GO: Biological Process	GO:2000737	negative regulation of stem cell differentiation		0.000646	1	0.0107	0.0996	5	40	STAT3,ZFP36L2,NOTCH1,TMSB4X,HES5
GO: Biological Process	GO:0032291	axon ensheathment in central nervous system		0.000726	1	0.0118	0.11	5	41	CLU,FGFR3,DYNC1H1,ID4,HES5
GO: Biological Process	GO:0022010	central nervous system myelination		0.000726	1	0.0118	0.11	5	41	CLU,FGFR3,DYNC1H1,ID4,HES5
GO: Biological Process	GO:0022011	myelination in peripheral nervous system		0.000812	1	0.0129	0.119	5	42	SPTAN1,DAG1,ADGRG1,NTRK2,SOD1
GO: Biological Process	GO:0060008	Sertoli cell differentiation		0.000906	1	0.014	0.13	5	43	SOX9,ATRX,FER,AKAP9,CST3
GO: Biological Process	GO:0021554	optic nerve development		0.000906	1	0.014	0.13	5	43	EPHB2,TUBA1A,KLF6,RTN4,EPHB1
GO: Biological Process	GO:0032292	peripheral nervous system axon ensheathment		0.00101	1	0.015	0.139	5	44	SPTAN1,DAG1,ADGRG1,NTRK2,SOD1
GO: Biological Process	GO:0021952	central nervous system projection neuron axonogenesis		0.00124	1	0.0176	0.163	5	46	EPHB2,EPHB3,NCAM1,NFIB,EPHB1
GO: Biological Process	GO:0048668	collateral sprouting		0.00136	1	0.0185	0.171	5	47	RGMA,RTN4,CLSTN1,IFRD1,LRP1
GO: Biological Process	GO:0032733	positive regulation of interleukin-10 production		0.0015	1	0.0198	0.184	5	48	HMGB1,STAT3,PLCG2,PIBF1,HSPD1
GO: Biological Process	GO:0030521	androgen receptor signaling pathway		0.00165	1	0.0212	0.197	5	49	ARID1A,PRMT2,DNAJA1,FKBP4,NCOR1
GO: Biological Process	GO:0021762	substantia nigra development		0.00197	1	0.0241	0.223	5	51	CKB,UCHL1,FGFR3,CALM1,SUDS3
GO: Biological Process	GO:0008631	intrinsic apoptotic signaling pathway in response to oxidative stress		0.00215	1	0.0253	0.235	5	52	HSPH1,MCL1,HSPB1,PPIA,SOD1
GO: Biological Process	GO:0014044	Schwann cell development		0.00234	1	0.0272	0.252	5	53	SPTAN1,DAG1,ADGRG1,NTRK2,SOD1
GO: Biological Process	GO:0048013	ephrin receptor signaling pathway		0.00234	1	0.0272	0.252	5	53	EPHB2,EPHB3,PTK2,NOTCH1,EPHB1
GO: Biological Process	GO:0071276	cellular response to cadmium ion		0.00298	1	0.0321	0.298	5	56	SOX2,JUN,HSPA8,FOS,SOD1
GO: Biological Process	GO:0033120	positive regulation of RNA splicing		0.00323	1	0.0337	0.313	5	57	HNRNPK,CIRBP,HSPA8,SRSF5,RBM3
GO: Biological Process	GO:0048713	regulation of oligodendrocyte differentiation		0.00323	1	0.0337	0.313	5	57	DAG1,CXCR4,NOTCH1,ID4,HES5
GO: Biological Process	GO:0018208	peptidyl-proline modification		0.00348	1	0.0359	0.333	5	58	FKBP4,PRDX4,PPIA,PPID,P4HA1
GO: Biological Process	GO:0045747	positive regulation of Notch signaling pathway		0.00348	1	0.0359	0.333	5	58	SOX2,STAT3,NOTCH1,TSPAN5,HES5
GO: Biological Process	GO:0071364	cellular response to epidermal growth factor stimulus		0.00375	1	0.0378	0.351	5	59	SOX9,CFL1,ZFP36L1,ZFP36L2,FOS
GO: Biological Process	GO:0043392	negative regulation of DNA binding		0.00403	1	0.0398	0.369	5	60	JUN,NFIB,ZNF675,TMSB4X,SUMO2
GO: Biological Process	GO:0051489	regulation of filopodium assembly		0.00403	1	0.0398	0.369	5	60	EPHB2,MYO10,GPM6A,FXR1,AGRN
GO: Biological Process	GO:0014037	Schwann cell differentiation		0.00464	1	0.0431	0.4	5	62	SPTAN1,DAG1,ADGRG1,NTRK2,SOD1
GO: Biological Process	GO:1900368	regulation of post-transcriptional gene silencing by RNA		0.00464	1	0.0431	0.4	5	62	ADAR,STAT3,NR2F1,NCOR1,FXR1
GO: Biological Process	GO:0060147	regulation of post-transcriptional gene silencing		0.00497	1	0.0452	0.419	5	63	ADAR,STAT3,NR2F1,NCOR1,FXR1
GO: Biological Process	GO:0071354	cellular response to interleukin-6		0.00497	1	0.0452	0.419	5	63	CFL1,STAT3,FER,TUT4,TIMP3
GO: Biological Process	GO:0031290	retinal ganglion cell axon guidance		0.00497	1	0.0452	0.419	5	63	EPHB2,EPHB3,CXCR4,NRCAM,EPHB1
GO: Biological Process	GO:0060688	regulation of morphogenesis of a branching structure		0.00568	1	0.0495	0.459	5	65	SOX9,LGR4,HNRNPK,SALL1,RTN4
GO: Biological Process	GO:0045604	regulation of epidermal cell differentiation		0.00568	1	0.0495	0.459	5	65	PTCH1,ZFP36L1,FGFR3,NOTCH1,HES5
Pathway	1268697	Formation of tubulin folding intermediates by CCT/TriC	BioSystems: REACTOME	0.00017	0.402	0.0192	0.16	5	26	TUBB2B,TUBB2A,TUBA1A,CCT7,CCT8
Pathway	1269961	Gluconeogenesis	BioSystems: REACTOME	0.000469	1	0.0326	0.272	5	32	MDH1,PGAM1,PGK1,ENO1,TPI1
GO: Molecular Function	GO:0070182	DNA polymerase binding		0.000902	0.828	0.0256	0.19	4	24	HMGB1,HNRNPA2B1,HSP90AB1,PTGES3
GO: Molecular Function	GO:0000979	RNA polymerase II core promoter sequence-specific DNA binding		0.000902	0.828	0.0256	0.19	4	24	FOS,EGR1,H3-3A,H3-3B
GO: Biological Process	GO:0002176	male germ cell proliferation		5.91e-05	0.352	0.00172	0.0159	4	13	PTGDS,UCHL1,EIF2S2,PRDX4
GO: Biological Process	GO:0021631	optic nerve morphogenesis		5.91e-05	0.352	0.00172	0.0159	4	13	EPHB2,TUBA1A,KLF6,EPHB1
GO: Biological Process	GO:1905907	negative regulation of amyloid fibril formation		8.16e-05	0.486	0.00218	0.0202	4	14	PFDN5,CLU,VBP1,CRYAB
GO: Biological Process	GO:0061158	3'-UTR-mediated mRNA destabilization		0.000186	1	0.00419	0.0389	4	17	HNRNPD,ZFP36L1,ZFP36L2,KHSRP
GO: Biological Process	GO:0036093	germ cell proliferation		0.000236	1	0.00505	0.0468	4	18	PTGDS,UCHL1,EIF2S2,PRDX4
GO: Biological Process	GO:1905906	regulation of amyloid fibril formation		0.000236	1	0.00505	0.0468	4	18	PFDN5,CLU,VBP1,CRYAB
GO: Biological Process	GO:0043217	myelin maintenance		0.000295	1	0.00601	0.0557	4	19	ADGRG1,CLU,CXCR4,SOD1
GO: Biological Process	GO:2000811	negative regulation of anoikis		0.000295	1	0.00601	0.0557	4	19	MCL1,PTK2,NOTCH1,NTRK2
GO: Biological Process	GO:0060019	radial glial cell differentiation		0.000363	1	0.00686	0.0636	4	20	STAT3,METRN,NOTCH1,HES5
GO: Biological Process	GO:0072234	metanephric nephron tubule development		0.000443	1	0.00798	0.074	4	21	SOX9,LGR4,POU3F3,HES5
GO: Biological Process	GO:0042921	glucocorticoid receptor signaling pathway		0.000443	1	0.00798	0.074	4	21	PER1,ARID1A,NTRK2,PTGES3
GO: Biological Process	GO:0031958	corticosteroid receptor signaling pathway		0.000533	1	0.00918	0.0851	4	22	PER1,ARID1A,NTRK2,PTGES3
GO: Biological Process	GO:0072243	metanephric nephron epithelium development		0.000885	1	0.0138	0.128	4	25	SOX9,LGR4,POU3F3,HES5
GO: Biological Process	GO:0051131	chaperone-mediated protein complex assembly		0.000885	1	0.0138	0.128	4	25	CLU,HSP90AB1,HSPD1,PTGES3
GO: Biological Process	GO:0072170	metanephric tubule development		0.00103	1	0.0153	0.142	4	26	SOX9,LGR4,POU3F3,HES5
GO: Biological Process	GO:2000209	regulation of anoikis		0.00103	1	0.0153	0.142	4	26	MCL1,PTK2,NOTCH1,NTRK2
GO: Biological Process	GO:0072273	metanephric nephron morphogenesis		0.00103	1	0.0153	0.142	4	26	SOX9,LGR4,SALL1,HES5
GO: Biological Process	GO:1902430	negative regulation of amyloid-beta formation		0.00203	1	0.0243	0.225	4	31	CLU,SPON1,NTRK2,RTN4
GO: Biological Process	GO:0072207	metanephric epithelium development		0.00203	1	0.0243	0.225	4	31	SOX9,LGR4,POU3F3,HES5
GO: Biological Process	GO:0048935	peripheral nervous system neuron development		0.00203	1	0.0243	0.225	4	31	NOTCH1,NTRK2,RTN4,HES5
GO: Biological Process	GO:0048934	peripheral nervous system neuron differentiation		0.00203	1	0.0243	0.225	4	31	NOTCH1,NTRK2,RTN4,HES5
GO: Biological Process	GO:0055064	chloride ion homeostasis		0.00203	1	0.0243	0.225	4	31	PTK2,CKB,STK39,CA12
GO: Biological Process	GO:0055083	monovalent inorganic anion homeostasis		0.00228	1	0.0268	0.248	4	32	PTK2,CKB,STK39,CA12
GO: Biological Process	GO:0035994	response to muscle stretch		0.00256	1	0.0287	0.266	4	33	PTK2,JUN,HSPB1,FOS
GO: Biological Process	GO:0003338	metanephros morphogenesis		0.00256	1	0.0287	0.266	4	33	SOX9,LGR4,SALL1,HES5
GO: Biological Process	GO:0002052	positive regulation of neuroblast proliferation		0.00287	1	0.0312	0.29	4	34	SOX2,NOTCH1,FZD3,ID4
GO: Biological Process	GO:1902992	negative regulation of amyloid precursor protein catabolic process		0.00319	1	0.0336	0.312	4	35	CLU,SPON1,NTRK2,RTN4
GO: Biological Process	GO:0035767	endothelial cell chemotaxis		0.00354	1	0.0365	0.338	4	36	HMGB1,HSPB1,NOTCH1,TMSB4X
GO: Biological Process	GO:0043276	anoikis		0.00392	1	0.0391	0.363	4	37	MCL1,PTK2,NOTCH1,NTRK2
GO: Biological Process	GO:0045686	negative regulation of glial cell differentiation		0.00475	1	0.0437	0.405	4	39	FGFR3,NOTCH1,ID4,HES5
GO: Biological Process	GO:0043243	positive regulation of protein-containing complex disassembly		0.00568	1	0.0495	0.459	4	41	NES,CFL1,BNIP3,UVRAG
Pathway	413341	Glycolysis, core module involving three-carbon compounds	BioSystems: KEGG	7.84e-05	0.186	0.0109	0.0912	4	12	PGAM1,PGK1,ENO1,TPI1
Pathway	1270424	Attenuation phase	BioSystems: REACTOME	0.000206	0.488	0.0199	0.166	4	15	FKBP4,HSPA8,HSP90AB1,PTGES3
Pathway	413342	Gluconeogenesis, oxaloacetate => fructose-6P	BioSystems: KEGG	0.000347	0.823	0.0274	0.229	4	17	PGAM1,PGK1,ENO1,TPI1
Pathway	M2349	Pertussis toxin-insensitive CCR5 Signaling in Macrophage	MSigDB C2 BIOCARTA (v7.5.1)	0.000347	0.823	0.0274	0.229	4	17	JUN,CXCR4,CALM1,FOS
Pathway	SMP00128	Gluconeogenesis	SMPDB	0.000547	1	0.0349	0.292	4	19	MDH1,PGAM1,PGK1,TPI1
GO: Molecular Function	GO:0050733	RS domain binding		0.000325	0.298	0.0136	0.1	3	8	SRSF5,LUC7L,SON
GO: Molecular Function	GO:0030235	nitric-oxide synthase regulator activity		0.000677	0.622	0.023	0.17	3	10	HSP90AB1,CALM1,ATP2B4
GO: Molecular Function	GO:0008046	axon guidance receptor activity		0.000918	0.843	0.0256	0.19	3	11	EPHB2,EPHB3,EPHB1
GO: Molecular Function	GO:0002162	dystroglycan binding		0.00121	1	0.03	0.222	3	12	MAP2,DAG1,AGRN
GO: Molecular Function	GO:0097157	pre-mRNA intronic binding		0.00195	1	0.042	0.311	3	14	SOX9,HNRNPA2B1,RNPC3
GO: Molecular Function	GO:0004517	nitric-oxide synthase activity		0.00195	1	0.042	0.311	3	14	HSP90AB1,CALM1,ATP2B4
GO: Biological Process	GO:2000981	negative regulation of inner ear receptor cell differentiation		5.24e-05	0.312	0.00158	0.0147	3	5	FGFR3,NOTCH1,HES5
GO: Biological Process	GO:0045608	negative regulation of inner ear auditory receptor cell differentiation		5.24e-05	0.312	0.00158	0.0147	3	5	FGFR3,NOTCH1,HES5
GO: Biological Process	GO:0045632	negative regulation of mechanoreceptor differentiation		5.24e-05	0.312	0.00158	0.0147	3	5	FGFR3,NOTCH1,HES5
GO: Biological Process	GO:1905653	positive regulation of artery morphogenesis		0.000179	1	0.00409	0.0379	3	7	NOTCH1,AKT3,RTN4
GO: Biological Process	GO:0072282	metanephric nephron tubule morphogenesis		0.000282	1	0.00583	0.0541	3	8	SOX9,LGR4,HES5
GO: Biological Process	GO:1902949	positive regulation of tau-protein kinase activity		0.000418	1	0.00763	0.0707	3	9	CLU,HSP90AB1,EGR1
GO: Biological Process	GO:0072173	metanephric tubule morphogenesis		0.000799	1	0.0127	0.118	3	11	SOX9,LGR4,HES5
GO: Biological Process	GO:0099545	trans-synaptic signaling by trans-synaptic complex		0.000799	1	0.0127	0.118	3	11	EPHB2,DAG1,CADM1
GO: Biological Process	GO:0045162	clustering of voltage-gated sodium channels		0.00105	1	0.0154	0.143	3	12	SPTAN1,NRCAM,AGRN
GO: Biological Process	GO:0072070	loop of Henle development		0.00105	1	0.0154	0.143	3	12	POU3F3,IRX2,HES5
GO: Biological Process	GO:0045955	negative regulation of calcium ion-dependent exocytosis		0.00105	1	0.0154	0.143	3	12	GNAI2,NOTCH1,TRIM9
GO: Biological Process	GO:0045607	regulation of inner ear auditory receptor cell differentiation		0.00105	1	0.0154	0.143	3	12	FGFR3,NOTCH1,HES5
GO: Biological Process	GO:2000980	regulation of inner ear receptor cell differentiation		0.00135	1	0.0183	0.17	3	13	FGFR3,NOTCH1,HES5
GO: Biological Process	GO:0017038	protein import		0.00135	1	0.0183	0.17	3	13	CLU,HSPA8,LRP2
GO: Biological Process	GO:0061635	regulation of protein complex stability		0.00135	1	0.0183	0.17	3	13	SQSTM1,HSPA8,HSP90AB1
GO: Biological Process	GO:0045631	regulation of mechanoreceptor differentiation		0.00135	1	0.0183	0.17	3	13	FGFR3,NOTCH1,HES5
GO: Biological Process	GO:0106074	aminoacyl-tRNA metabolism involved in translational fidelity		0.0017	1	0.0218	0.202	3	14	IARS1,LARS1,IARS2
GO: Biological Process	GO:1905651	regulation of artery morphogenesis		0.00209	1	0.0248	0.23	3	15	NOTCH1,AKT3,RTN4
GO: Biological Process	GO:2000343	positive regulation of chemokine (C-X-C motif) ligand 2 production		0.00209	1	0.0248	0.23	3	15	HMGB1,CCN1,LRP1
GO: Biological Process	GO:0048936	peripheral nervous system neuron axonogenesis		0.00209	1	0.0248	0.23	3	15	NOTCH1,RTN4,HES5
GO: Biological Process	GO:0090128	regulation of synapse maturation		0.00254	1	0.0286	0.265	3	16	HNRNPK,CLSTN1,YWHAZ
GO: Biological Process	GO:0030644	cellular chloride ion homeostasis		0.00254	1	0.0286	0.265	3	16	PTK2,CKB,STK39
GO: Biological Process	GO:0045683	negative regulation of epidermis development		0.00254	1	0.0286	0.265	3	16	FGFR3,NOTCH1,HES5
GO: Biological Process	GO:0045605	negative regulation of epidermal cell differentiation		0.00254	1	0.0286	0.265	3	16	FGFR3,NOTCH1,HES5
GO: Biological Process	GO:0030320	cellular monovalent inorganic anion homeostasis		0.00305	1	0.0324	0.301	3	17	PTK2,CKB,STK39
GO: Biological Process	GO:1902947	regulation of tau-protein kinase activity		0.00305	1	0.0324	0.301	3	17	CLU,HSP90AB1,EGR1
GO: Biological Process	GO:0048102	autophagic cell death		0.00305	1	0.0324	0.301	3	17	TP53INP1,BNIP3,CALM1
GO: Biological Process	GO:0031053	primary miRNA processing		0.00305	1	0.0324	0.301	3	17	HNRNPA2B1,STAT3,SRSF3
GO: Biological Process	GO:1904872	regulation of telomerase RNA localization to Cajal body		0.00361	1	0.0367	0.34	3	18	DCP2,CCT7,CCT8
GO: Biological Process	GO:0045820	negative regulation of glycolytic process		0.00361	1	0.0367	0.34	3	18	STAT3,DDIT4,NCOR1
GO: Biological Process	GO:0021781	glial cell fate commitment		0.00361	1	0.0367	0.34	3	18	SOX2,SOX9,HES5
GO: Biological Process	GO:0061684	chaperone-mediated autophagy		0.00361	1	0.0367	0.34	3	18	CLU,HSPA8,HSP90AB1
GO: Biological Process	GO:0048715	negative regulation of oligodendrocyte differentiation		0.00361	1	0.0367	0.34	3	18	NOTCH1,ID4,HES5
GO: Biological Process	GO:1901201	regulation of extracellular matrix assembly		0.00423	1	0.0406	0.376	3	19	SOX9,DAG1,NOTCH1
GO: Biological Process	GO:0098760	response to interleukin-7		0.00423	1	0.0406	0.376	3	19	HMGB1,HSPD1,ENO1
GO: Biological Process	GO:0098761	cellular response to interleukin-7		0.00423	1	0.0406	0.376	3	19	HMGB1,HSPD1,ENO1
GO: Biological Process	GO:0006735	NADH regeneration		0.00423	1	0.0406	0.376	3	19	PGK1,ENO1,TPI1
GO: Biological Process	GO:0090685	RNA localization to nucleus		0.00423	1	0.0406	0.376	3	19	DCP2,CCT7,CCT8
GO: Biological Process	GO:0090672	telomerase RNA localization		0.00423	1	0.0406	0.376	3	19	DCP2,CCT7,CCT8
GO: Biological Process	GO:0090670	RNA localization to Cajal body		0.00423	1	0.0406	0.376	3	19	DCP2,CCT7,CCT8
GO: Biological Process	GO:0090671	telomerase RNA localization to Cajal body		0.00423	1	0.0406	0.376	3	19	DCP2,CCT7,CCT8
GO: Biological Process	GO:0061621	canonical glycolysis		0.00423	1	0.0406	0.376	3	19	PGK1,ENO1,TPI1
GO: Biological Process	GO:0061718	glucose catabolic process to pyruvate		0.00423	1	0.0406	0.376	3	19	PGK1,ENO1,TPI1
GO: Biological Process	GO:0000291	nuclear-transcribed mRNA catabolic process, exonucleolytic		0.00565	1	0.0495	0.459	3	21	HNRNPD,DCP2,SKIC3
GO: Biological Process	GO:1905146	lysosomal protein catabolic process		0.00565	1	0.0495	0.459	3	21	PSAP,LRP1,LRP2
GO: Biological Process	GO:1901533	negative regulation of hematopoietic progenitor cell differentiation		0.00565	1	0.0495	0.459	3	21	NOTCH1,TMSB4X,HES5
Pathway	137951	EphrinB-EPHB pathway	BioSystems: Pathway Interaction Database	0.000168	0.399	0.0192	0.16	3	6	EPHB2,EPHB3,EPHB1
GO: Molecular Function	GO:0004822	isoleucine-tRNA ligase activity		0.000345	0.317	0.0138	0.102	2	2	IARS1,IARS2
GO: Molecular Function	GO:1990829	C-rich single-stranded DNA binding		0.001	0.922	0.0256	0.19	2	3	HNRNPK,PCBP2
GO: Molecular Function	GO:0003681	bent DNA binding		0.001	0.922	0.0256	0.19	2	3	HMGB1,PIN4
GO: Biological Process	GO:1905663	positive regulation of telomerase RNA reverse transcriptase activity		0.000313	1	0.00614	0.0569	2	2	HNRNPA2B1,HNRNPD
GO: Biological Process	GO:0006428	isoleucyl-tRNA aminoacylation		0.000313	1	0.00614	0.0569	2	2	IARS1,IARS2
GO: Biological Process	GO:0072703	cellular response to methyl methanesulfonate		0.000313	1	0.00614	0.0569	2	2	TP53INP1,PPP1R15A
GO: Biological Process	GO:0072702	response to methyl methanesulfonate		0.000313	1	0.00614	0.0569	2	2	TP53INP1,PPP1R15A
GO: Biological Process	GO:0060843	venous endothelial cell differentiation		0.000313	1	0.00614	0.0569	2	2	NOTCH1,NR2F2
GO: Biological Process	GO:0048694	positive regulation of collateral sprouting of injured axon		0.000313	1	0.00614	0.0569	2	2	RTN4,LRP1
GO: Biological Process	GO:0048693	regulation of collateral sprouting of injured axon		0.000313	1	0.00614	0.0569	2	2	RTN4,LRP1
GO: Biological Process	GO:0048674	collateral sprouting of injured axon		0.000313	1	0.00614	0.0569	2	2	RTN4,LRP1
GO: Biological Process	GO:2001106	regulation of Rho guanyl-nucleotide exchange factor activity		0.000313	1	0.00614	0.0569	2	2	CCPG1,PBXIP1
GO: Biological Process	GO:1905661	regulation of telomerase RNA reverse transcriptase activity		0.000913	1	0.014	0.13	2	3	HNRNPA2B1,HNRNPD
GO: Biological Process	GO:2000974	negative regulation of pro-B cell differentiation		0.000913	1	0.014	0.13	2	3	NOTCH1,HES5
GO: Biological Process	GO:0061740	protein targeting to lysosome involved in chaperone-mediated autophagy		0.000913	1	0.014	0.13	2	3	CLU,HSPA8
GO: Biological Process	GO:0046726	positive regulation by virus of viral protein levels in host cell		0.0018	1	0.0225	0.209	2	4	DDB1,HACD3
GO: Biological Process	GO:1902340	negative regulation of chromosome condensation		0.0018	1	0.0225	0.209	2	4	H3-3A,H3-3B
GO: Biological Process	GO:0097167	circadian regulation of translation		0.0018	1	0.0225	0.209	2	4	PER1,HNRNPD
GO: Biological Process	GO:2000255	negative regulation of male germ cell proliferation		0.0018	1	0.0225	0.209	2	4	PTGDS,PRDX4
GO: Biological Process	GO:0072086	specification of loop of Henle identity		0.0018	1	0.0225	0.209	2	4	IRX2,HES5
GO: Biological Process	GO:0071211	protein targeting to vacuole involved in autophagy		0.0018	1	0.0225	0.209	2	4	CLU,HSPA8
GO: Biological Process	GO:1905167	positive regulation of lysosomal protein catabolic process		0.0018	1	0.0225	0.209	2	4	LRP1,LRP2
GO: Biological Process	GO:1905937	negative regulation of germ cell proliferation		0.0018	1	0.0225	0.209	2	4	PTGDS,PRDX4
GO: Biological Process	GO:0140199	negative regulation of adenylate cyclase-activating adrenergic receptor signaling pathway involved in heart process		0.0018	1	0.0225	0.209	2	4	GNAI2,ATP2B4
GO: Biological Process	GO:1905457	negative regulation of lymphoid progenitor cell differentiation		0.00297	1	0.032	0.297	2	5	NOTCH1,HES5
GO: Biological Process	GO:0071504	cellular response to heparin		0.00297	1	0.032	0.297	2	5	SOX9,EGR1
GO: Biological Process	GO:0098942	retrograde trans-synaptic signaling by trans-synaptic protein complex		0.00297	1	0.032	0.297	2	5	DAG1,CADM1
GO: Biological Process	GO:0140192	regulation of adenylate cyclase-activating adrenergic receptor signaling pathway involved in heart process		0.00297	1	0.032	0.297	2	5	GNAI2,ATP2B4
GO: Biological Process	GO:1903276	regulation of sodium ion export across plasma membrane		0.00297	1	0.032	0.297	2	5	ATP1B2,AGRN
GO: Biological Process	GO:1990441	negative regulation of transcription from RNA polymerase II promoter in response to endoplasmic reticulum stress		0.00297	1	0.032	0.297	2	5	PPP1R15A,JUN
GO: Biological Process	GO:1904352	positive regulation of protein catabolic process in the vacuole		0.00441	1	0.0414	0.384	2	6	LRP1,LRP2
GO: Biological Process	GO:0009449	gamma-aminobutyric acid biosynthetic process		0.00441	1	0.0414	0.384	2	6	ABAT,SLC1A3
GO: Biological Process	GO:0038146	chemokine (C-X-C motif) ligand 12 signaling pathway		0.00441	1	0.0414	0.384	2	6	CXCR4,STK39
GO: Biological Process	GO:0031508	pericentric heterochromatin formation		0.00441	1	0.0414	0.384	2	6	H3-3A,H3-3B
GO: Biological Process	GO:0072081	specification of nephron tubule identity		0.00441	1	0.0414	0.384	2	6	IRX2,HES5
GO: Biological Process	GO:1905323	telomerase holoenzyme complex assembly		0.00441	1	0.0414	0.384	2	6	HSP90AB1,PTGES3
GO: Biological Process	GO:0072047	proximal/distal pattern formation involved in nephron development		0.00441	1	0.0414	0.384	2	6	IRX2,HES5
GO: Biological Process	GO:0061083	regulation of protein refolding		0.00441	1	0.0414	0.384	2	6	ST13,HSPA8
GO: Biological Process	GO:0021934	hindbrain tangential cell migration		0.00441	1	0.0414	0.384	2	6	EPHB2,EPHB1
GO: Biological Process	GO:0061642	chemoattraction of axon		0.00441	1	0.0414	0.384	2	6	LRP1,LRP2
GO: Biological Process	GO:0048687	positive regulation of sprouting of injured axon		0.00441	1	0.0414	0.384	2	6	RTN4,LRP1
GO: Biological Process	GO:0021730	trigeminal sensory nucleus development		0.00441	1	0.0414	0.384	2	6	CXCR4,NFIB
GO: Biological Process	GO:0090230	regulation of centromere complex assembly		0.00441	1	0.0414	0.384	2	6	H3-3A,H3-3B

## Sheet: IPC3
Category	ID	Name	Source	p-value	q-value Bonferroni	q-value FDR B&H	q-value FDR B&Y	Hit Count in Query List	Hit Count in Genome	Hit in Query List
GO: Biological Process	GO:0007417	central nervous system development		1.73e-12	7.5e-09	7.5e-09	6.71e-08	49	1766	SOX11,GAP43,HMGB1,POGZ,ARID1A,ITGB1,HNRNPA2B1,MEIS2,FABP7,NEFM,SLC38A2,NEFL,NRXN1,NHLH1,KCNQ3,PCSK1N,ACTL6B,NNAT,HSPA8,FOXG1,PLXNA2,NOVA1,CCSAP,SFRP1,CALM1,NRCAM,ITSN1,POU3F3,TACC2,CHD7,LMO4,YY1,YWHAE,NR2F2,PPM1G,CCNG1,EFNB2,INA,FEZ1,TAGLN3,EML1,RERE,DAAM1,EIF3H,EMX2,PBX3,CDC42,NEUROD6,SEZ6
GO: Biological Process	GO:0048666	neuron development		1.28e-11	5.56e-08	1.85e-08	1.66e-07	46	1670	SOX11,PLK2,IRX5,MAP1A,GAP43,MAP6,HMGB1,NREP,NRN1,GDI1,ITGB1,NEFM,NEFL,DST,NRXN1,TSPO,LRRC7,ACTL6B,SEMA6A,ROBO3,BEX2,FOXG1,PLXNA2,NOVA1,VEGFA,CCSAP,SFRP1,FOXO6,THSD7A,NRCAM,ITSN1,CHD7,RUFY3,ARF1,EFNB2,SH3GLB1,INA,FEZ1,ENAH,CD24,RERE,EMX2,PBX3,CDC42,EPHA3,SEZ6
GO: Biological Process	GO:0045934	negative regulation of nucleobase-containing compound metabolic process		1.4e-10	6.08e-07	1.22e-07	1.09e-06	46	1793	SOX11,ARID4B,BCLAF1,NACA,HMGB1,HMGN2,HMGA1,PPP1R15A,ARID1A,HNRNPA2B1,HNRNPC,TERF2IP,MEIS2,DDX5,CSDE1,TSPO,LBH,HES6,UXT,HSPA8,FOXG1,VEGFA,EZR,SFRP1,SRSF7,MTF2,NOP53,CXXC5,PHF6,POU3F3,YY1,YWHAB,NR2F2,PHC2,NDFIP1,TXNIP,KHDRBS1,TAGLN3,H1-4,PKIA,TCF25,RERE,MAPK10,SPEN,ZNF281,XRCC6
GO: Biological Process	GO:1903508	positive regulation of nucleic acid-templated transcription		9.33e-10	4.05e-06	3.52e-07	3.15e-06	46	1900	SOX11,RGMB,ARID4B,BCLAF1,NACA,HMGB1,POGZ,HMGA1,PPP1R15A,ARID1A,MEIS2,DDX5,WAC,PTMA,ZNF462,TSTD1,MORF4L1,TOX3,BUD31,MYDGF,LBH,NHLH1,ACTL6B,BEX2,MIR9-1HG,VEGFA,PITHD1,SFRP1,MTF2,EBF3,POU3F3,CHD7,LMO4,YY1,NR2F2,RLF,PSIP1,HLTF,RERE,PBX3,SPEN,NEUROD6,PCBP2,ZNF281,XRCC6,ZNF292
GO: Biological Process	GO:0045893	positive regulation of DNA-templated transcription		9.33e-10	4.05e-06	3.52e-07	3.15e-06	46	1900	SOX11,RGMB,ARID4B,BCLAF1,NACA,HMGB1,POGZ,HMGA1,PPP1R15A,ARID1A,MEIS2,DDX5,WAC,PTMA,ZNF462,TSTD1,MORF4L1,TOX3,BUD31,MYDGF,LBH,NHLH1,ACTL6B,BEX2,MIR9-1HG,VEGFA,PITHD1,SFRP1,MTF2,EBF3,POU3F3,CHD7,LMO4,YY1,NR2F2,RLF,PSIP1,HLTF,RERE,PBX3,SPEN,NEUROD6,PCBP2,ZNF281,XRCC6,ZNF292
GO: Biological Process	GO:1902680	positive regulation of RNA biosynthetic process		1.03e-09	4.48e-06	3.52e-07	3.15e-06	46	1906	SOX11,RGMB,ARID4B,BCLAF1,NACA,HMGB1,POGZ,HMGA1,PPP1R15A,ARID1A,MEIS2,DDX5,WAC,PTMA,ZNF462,TSTD1,MORF4L1,TOX3,BUD31,MYDGF,LBH,NHLH1,ACTL6B,BEX2,MIR9-1HG,VEGFA,PITHD1,SFRP1,MTF2,EBF3,POU3F3,CHD7,LMO4,YY1,NR2F2,RLF,PSIP1,HLTF,RERE,PBX3,SPEN,NEUROD6,PCBP2,ZNF281,XRCC6,ZNF292
GO: Biological Process	GO:0031327	negative regulation of cellular biosynthetic process		1.88e-09	8.16e-06	5.44e-07	4.87e-06	46	1942	SOX11,ARID4B,BCLAF1,NACA,HMGB1,HMGN2,HMGA1,PPP1R15A,ARID1A,HNRNPA2B1,HNRNPC,MEIS2,DDX5,CSDE1,RACK1,TSPO,LBH,HES6,UXT,HSPA8,YTHDF2,FOXG1,VEGFA,EZR,SFRP1,MTF2,NOP53,CXXC5,PHF6,POU3F3,YY1,YWHAB,NR2F2,PHC2,TXNIP,KHDRBS1,EIF4EBP1,TAGLN3,H1-4,PKIA,TCF25,RERE,MAPK10,SPEN,ZNF281,XRCC6
GO: Biological Process	GO:0009890	negative regulation of biosynthetic process		4.21e-09	1.83e-05	1.01e-06	9.08e-06	46	1992	SOX11,ARID4B,BCLAF1,NACA,HMGB1,HMGN2,HMGA1,PPP1R15A,ARID1A,HNRNPA2B1,HNRNPC,MEIS2,DDX5,CSDE1,RACK1,TSPO,LBH,HES6,UXT,HSPA8,YTHDF2,FOXG1,VEGFA,EZR,SFRP1,MTF2,NOP53,CXXC5,PHF6,POU3F3,YY1,YWHAB,NR2F2,PHC2,TXNIP,KHDRBS1,EIF4EBP1,TAGLN3,H1-4,PKIA,TCF25,RERE,MAPK10,SPEN,ZNF281,XRCC6
GO: Biological Process	GO:0010558	negative regulation of macromolecule biosynthetic process		1.25e-09	5.41e-06	3.86e-07	3.46e-06	45	1848	SOX11,ARID4B,BCLAF1,NACA,HMGB1,HMGN2,HMGA1,PPP1R15A,ARID1A,HNRNPA2B1,HNRNPC,MEIS2,DDX5,CSDE1,RACK1,LBH,HES6,UXT,HSPA8,YTHDF2,FOXG1,VEGFA,EZR,SFRP1,MTF2,NOP53,CXXC5,PHF6,POU3F3,YY1,YWHAB,NR2F2,PHC2,TXNIP,KHDRBS1,EIF4EBP1,TAGLN3,H1-4,PKIA,TCF25,RERE,MAPK10,SPEN,ZNF281,XRCC6
GO: Biological Process	GO:0051253	negative regulation of RNA metabolic process		3.66e-10	1.59e-06	2.27e-07	2.03e-06	43	1645	SOX11,ARID4B,BCLAF1,NACA,HMGB1,HMGN2,HMGA1,PPP1R15A,ARID1A,HNRNPA2B1,HNRNPC,MEIS2,DDX5,CSDE1,LBH,HES6,UXT,HSPA8,FOXG1,VEGFA,EZR,SFRP1,SRSF7,MTF2,NOP53,CXXC5,PHF6,POU3F3,YY1,YWHAB,NR2F2,PHC2,TXNIP,KHDRBS1,TAGLN3,H1-4,PKIA,TCF25,RERE,MAPK10,SPEN,ZNF281,XRCC6
GO: Biological Process	GO:0051094	positive regulation of developmental process		3.56e-09	1.54e-05	9.58e-07	8.58e-06	43	1772	SOX11,ARID4B,MAP6,NACA,ADGRB2,HMGB1,ARID1A,GDI1,ITGB1,NEFL,RACK1,NRXN1,EXOSC6,TSPO,MYDGF,LBH,ACTL6B,BEX2,FOXG1,PLXNA2,VEGFA,AKAP6,EZR,PITHD1,SFRP1,FOXO6,NRCAM,ITSN1,CHD7,RUFY3,ARF1,CCND2,SRRT,RASGRP1,EFNB2,SH3GLB1,FEZ1,CD24,SPEN,CDC42,NEUROD6,XRCC6,SEZ6
GO: Biological Process	GO:0031175	neuron projection development		9.83e-12	4.26e-08	1.85e-08	1.66e-07	42	1407	PLK2,MAP1A,GAP43,MAP6,HMGB1,NREP,NRN1,GDI1,ITGB1,NEFM,NEFL,DST,NRXN1,TSPO,LRRC7,ACTL6B,SEMA6A,ROBO3,BEX2,FOXG1,PLXNA2,NOVA1,VEGFA,SFRP1,FOXO6,THSD7A,NRCAM,ITSN1,CHD7,RUFY3,ARF1,EFNB2,SH3GLB1,INA,FEZ1,ENAH,CD24,RERE,EMX2,CDC42,EPHA3,SEZ6
GO: Biological Process	GO:2000026	regulation of multicellular organismal development		2.58e-07	0.00112	3.2e-05	0.000286	41	1908	SOX11,PLK2,IRX5,MAP6,ADGRB2,HMGB1,PPP1R15A,ARID1A,GDI1,ITGB1,MEIS2,NEFL,RACK1,NRXN1,TSPO,MYDGF,HES6,ACTL6B,SEMA6A,BEX2,YTHDF2,FOXG1,PLXNA2,VEGFA,AKAP6,PITHD1,CCSAP,SFRP1,CHD7,YY1,RUFY3,NDFIP1,CCND2,SRRT,RASGRP1,SH3GLB1,CD24,HLTF,SPEN,NEUROD6,XRCC6
GO: Biological Process	GO:0007420	brain development		4.17e-11	1.81e-07	4.53e-08	4.05e-07	40	1349	SOX11,HMGB1,ARID1A,ITGB1,MEIS2,FABP7,NEFM,SLC38A2,NEFL,NRXN1,PCSK1N,NNAT,HSPA8,FOXG1,PLXNA2,CCSAP,SFRP1,CALM1,NRCAM,ITSN1,POU3F3,TACC2,CHD7,LMO4,YY1,YWHAE,NR2F2,CCNG1,EFNB2,INA,FEZ1,EML1,RERE,DAAM1,EIF3H,EMX2,PBX3,CDC42,NEUROD6,SEZ6
GO: Biological Process	GO:0060322	head development		1.95e-10	8.45e-07	1.41e-07	1.26e-06	40	1420	SOX11,HMGB1,ARID1A,ITGB1,MEIS2,FABP7,NEFM,SLC38A2,NEFL,NRXN1,PCSK1N,NNAT,HSPA8,FOXG1,PLXNA2,CCSAP,SFRP1,CALM1,NRCAM,ITSN1,POU3F3,TACC2,CHD7,LMO4,YY1,YWHAE,NR2F2,CCNG1,EFNB2,INA,FEZ1,EML1,RERE,DAAM1,EIF3H,EMX2,PBX3,CDC42,NEUROD6,SEZ6
GO: Biological Process	GO:0045892	negative regulation of DNA-templated transcription		9.2e-10	3.99e-06	3.52e-07	3.15e-06	40	1497	SOX11,ARID4B,BCLAF1,NACA,HMGB1,HMGN2,HMGA1,PPP1R15A,ARID1A,HNRNPA2B1,MEIS2,DDX5,LBH,HES6,UXT,HSPA8,FOXG1,VEGFA,EZR,SFRP1,MTF2,NOP53,CXXC5,PHF6,POU3F3,YY1,YWHAB,NR2F2,PHC2,TXNIP,KHDRBS1,TAGLN3,H1-4,PKIA,TCF25,RERE,MAPK10,SPEN,ZNF281,XRCC6
GO: Biological Process	GO:1903507	negative regulation of nucleic acid-templated transcription		9.75e-10	4.23e-06	3.52e-07	3.15e-06	40	1500	SOX11,ARID4B,BCLAF1,NACA,HMGB1,HMGN2,HMGA1,PPP1R15A,ARID1A,HNRNPA2B1,MEIS2,DDX5,LBH,HES6,UXT,HSPA8,FOXG1,VEGFA,EZR,SFRP1,MTF2,NOP53,CXXC5,PHF6,POU3F3,YY1,YWHAB,NR2F2,PHC2,TXNIP,KHDRBS1,TAGLN3,H1-4,PKIA,TCF25,RERE,MAPK10,SPEN,ZNF281,XRCC6
GO: Biological Process	GO:1902679	negative regulation of RNA biosynthetic process		1.05e-09	4.57e-06	3.52e-07	3.15e-06	40	1504	SOX11,ARID4B,BCLAF1,NACA,HMGB1,HMGN2,HMGA1,PPP1R15A,ARID1A,HNRNPA2B1,MEIS2,DDX5,LBH,HES6,UXT,HSPA8,FOXG1,VEGFA,EZR,SFRP1,MTF2,NOP53,CXXC5,PHF6,POU3F3,YY1,YWHAB,NR2F2,PHC2,TXNIP,KHDRBS1,TAGLN3,H1-4,PKIA,TCF25,RERE,MAPK10,SPEN,ZNF281,XRCC6
GO: Biological Process	GO:0046907	intracellular transport		1.82e-07	0.000791	2.4e-05	0.000215	40	1811	MAP1A,MAP6,ERC1,NACA,SPCS2,SSR2,GDI1,ITGB1,HNRNPA2B1,DDX5,NEFM,NEFL,DST,TSPO,ZFAND6,UXT,HSPA8,AKAP6,EZR,SRSF3,ITSN1,TUBB,OAZ1,TACC2,YWHAB,YWHAE,RUFY3,ARF1,NDFIP1,TXNIP,RASGRP1,SH3GLB1,KHDRBS1,FEZ1,SEC62,NSG1,ENAH,PKIA,CD24,CDC42
GO: Biological Process	GO:0000902	cell morphogenesis		2.65e-08	0.000115	4.6e-06	4.12e-05	36	1415	MAP1A,GAP43,MAP6,HMGB1,NRN1,GDI1,ITGB1,NEFM,NEFL,DST,NRXN1,SEMA6A,ROBO3,YTHDF2,FOXG1,PLXNA2,NOVA1,VEGFA,EZR,SFRP1,THSD7A,NRCAM,CHD7,CDC42EP3,RUFY3,RND3,EFNB2,SH3GLB1,INA,FEZ1,ENAH,RERE,EMX2,CDC42,PLEKHO1,EPHA3
GO: Biological Process	GO:0045184	establishment of protein localization		4.42e-05	0.192	0.00278	0.0249	36	1946	MAP1A,ERC1,NACA,SPCS2,SSR2,GDI1,ITGB1,DDX5,ADRA2A,RACK1,NRXN1,TSPO,ZFAND6,NNAT,HSPA8,AKAP6,EZR,SFRP1,CALM1,ITSN1,KTN1,OAZ1,YWHAB,YWHAE,RUFY3,ARF1,NDFIP1,TXNIP,SH3GLB1,ATAD1,SEC62,NSG1,PKIA,CD24,MAPK10,CDC42
GO: Biological Process	GO:0015031	protein transport		6.24e-05	0.271	0.0037	0.0332	34	1821	MAP1A,ERC1,NACA,SPCS2,SSR2,GDI1,ITGB1,DDX5,ADRA2A,RACK1,NRXN1,TSPO,ZFAND6,NNAT,HSPA8,AKAP6,EZR,SFRP1,ITSN1,KTN1,OAZ1,YWHAB,YWHAE,RUFY3,ARF1,NDFIP1,TXNIP,SH3GLB1,SEC62,NSG1,PKIA,CD24,MAPK10,CDC42
GO: Biological Process	GO:0035295	tube development		0.000116	0.505	0.00555	0.0497	34	1880	SOX11,PLK2,ADGRB2,HMGB1,POGZ,PPP1R15A,ARID1A,ITGB1,HNRNPA2B1,MEIS2,RACK1,NRXN1,MYDGF,SEMA6A,UXT,PLXNA2,VEGFA,SFRP1,THSD7A,NRCAM,KIF26B,CXXC5,POU3F3,CHD7,LMO4,YY1,NR2F2,ARF1,EFNB2,EIF4EBP1,ENAH,CD24,EMX2,CDC42
GO: Biological Process	GO:0048646	anatomical structure formation involved in morphogenesis		0.000129	0.559	0.00565	0.0506	34	1890	SOX11,PLK2,NACA,ADGRB2,HMGB1,FJX1,PPP1R15A,ARID1A,ITGB1,RACK1,NRXN1,MYDGF,HES6,SEMA6A,UXT,CCDC136,PLXNA2,VEGFA,SFRP1,THSD7A,NRCAM,KIF26B,CXXC5,CHD7,LMO4,YY1,NR2F2,CCNG1,EFNB2,CSRP2,ENAH,CDC42,PLEKHO1,EPHA3
GO: Biological Process	GO:0032989	cellular component morphogenesis		5.21e-09	2.26e-05	1.19e-06	1.06e-05	33	1141	MAP1A,GAP43,MAP6,NACA,NRN1,GDI1,ITGB1,NEFM,NEFL,DST,NRXN1,SUPV3L1,SEMA6A,ROBO3,CCDC136,FOXG1,PLXNA2,NOVA1,VEGFA,THSD7A,NRCAM,CHD7,RUFY3,EFNB2,SH3GLB1,INA,FEZ1,CSRP2,ENAH,RERE,CDC42,PLEKHO1,EPHA3
GO: Biological Process	GO:0019220	regulation of phosphate metabolic process		3.16e-05	0.137	0.00235	0.0211	33	1684	HMGB1,PPP1R15A,ITGB1,TERF2IP,ADRA2A,RACK1,NRXN1,TSPO,MYDGF,BOD1L1,WNK3,VEGFA,AKAP6,SFRP1,CALM1,NOP53,ITSN1,LMO4,YWHAB,YWHAE,NR2F2,ARF1,EEF1A2,CCND2,CCNG1,RASGRP1,SH3GLB1,PKIA,CD24,PRKAR2B,CDC42,XRCC6,EPHA3
GO: Biological Process	GO:0051174	regulation of phosphorus metabolic process		3.2e-05	0.139	0.00235	0.0211	33	1685	HMGB1,PPP1R15A,ITGB1,TERF2IP,ADRA2A,RACK1,NRXN1,TSPO,MYDGF,BOD1L1,WNK3,VEGFA,AKAP6,SFRP1,CALM1,NOP53,ITSN1,LMO4,YWHAB,YWHAE,NR2F2,ARF1,EEF1A2,CCND2,CCNG1,RASGRP1,SH3GLB1,PKIA,CD24,PRKAR2B,CDC42,XRCC6,EPHA3
GO: Biological Process	GO:0042981	regulation of apoptotic process		0.00031	1	0.0099	0.0886	33	1899	PLK2,BCLAF1,NACA,PHLDA3,HMGB1,PPP1R15A,ITGB1,PTMA,NEFL,RACK1,SUPV3L1,MORF4L1,TOX3,TSPO,MYDGF,ZFAND6,BEX2,HSPA8,WNK3,VEGFA,SFRP1,CALM1,NOP53,ITSN1,GRIA4,POU3F3,EEF1A2,CCND2,CCNG1,TXNIP,SH3GLB1,CD24,CDC42
GO: Biological Process	GO:0043067	regulation of programmed cell death		0.000472	1	0.0124	0.111	33	1944	PLK2,BCLAF1,NACA,PHLDA3,HMGB1,PPP1R15A,ITGB1,PTMA,NEFL,RACK1,SUPV3L1,MORF4L1,TOX3,TSPO,MYDGF,ZFAND6,BEX2,HSPA8,WNK3,VEGFA,SFRP1,CALM1,NOP53,ITSN1,GRIA4,POU3F3,EEF1A2,CCND2,CCNG1,TXNIP,SH3GLB1,CD24,CDC42
GO: Biological Process	GO:0051240	positive regulation of multicellular organismal process		0.000498	1	0.0124	0.111	33	1950	SOX11,ARID4B,MAP6,ADGRB2,HMGB1,ARID1A,GDI1,ITGB1,NEFL,ADRA2A,RACK1,NRXN1,EXOSC6,TSPO,MYDGF,LBH,ACTL6B,BEX2,FOXG1,PLXNA2,VEGFA,AKAP6,EZR,CHD7,RUFY3,CCND2,SRRT,RASGRP1,EFNB2,SH3GLB1,SPEN,NEUROD6,XRCC6
GO: Biological Process	GO:0045944	positive regulation of transcription by RNA polymerase II		2.8e-06	0.0121	0.000296	0.00265	32	1427	SOX11,ARID4B,BCLAF1,NACA,HMGB1,POGZ,HMGA1,MEIS2,PTMA,ZNF462,TSTD1,TOX3,MYDGF,NHLH1,BEX2,MIR9-1HG,VEGFA,MTF2,EBF3,POU3F3,CHD7,LMO4,YY1,NR2F2,RLF,PSIP1,HLTF,PBX3,NEUROD6,PCBP2,XRCC6,ZNF292
GO: Biological Process	GO:0072359	circulatory system development		0.00129	1	0.0242	0.217	32	1977	SOX11,PLK2,NACA,ADGRB2,HMGB1,PPP1R15A,ARID1A,ITGB1,MEIS2,RACK1,NRXN1,MYDGF,SEMA6A,UXT,VEGFA,AKAP6,CCSAP,SFRP1,THSD7A,NRCAM,CXXC5,CPE,CHD7,LMO4,YY1,NR2F2,CCND2,EFNB2,TCF25,EIF3H,CDC42,EPHA3
GO: Biological Process	GO:0000122	negative regulation of transcription by RNA polymerase II		4.7e-08	0.000204	7.54e-06	6.75e-05	31	1123	SOX11,ARID4B,NACA,HMGB1,HMGN2,PPP1R15A,ARID1A,HNRNPA2B1,MEIS2,DDX5,HES6,UXT,FOXG1,VEGFA,EZR,MTF2,NOP53,CXXC5,PHF6,POU3F3,YY1,NR2F2,TXNIP,KHDRBS1,TAGLN3,H1-4,PKIA,TCF25,MAPK10,SPEN,ZNF281
GO: Molecular Function	GO:0044877	protein-containing complex binding		0.001	0.639	0.0369	0.26	30	1726	PLK2,MAP1A,HMGB1,HMGN2,ARID1A,ITGB1,HNRNPC,DDX5,TSTD1,NEFM,NEFL,ADRA2A,DST,RACK1,NRXN1,UXT,HSPA8,EZR,TUBB,PHF6,OAZ1,YWHAB,YWHAE,GADD45GIP1,SRRT,INA,KHDRBS1,H1-4,EIF1,XRCC6
GO: Biological Process	GO:0032990	cell part morphogenesis		8.54e-09	3.71e-05	1.68e-06	1.51e-05	30	983	MAP1A,GAP43,MAP6,NRN1,GDI1,ITGB1,NEFM,NEFL,DST,NRXN1,SUPV3L1,SEMA6A,ROBO3,FOXG1,PLXNA2,NOVA1,VEGFA,THSD7A,NRCAM,CHD7,RUFY3,EFNB2,SH3GLB1,INA,FEZ1,ENAH,RERE,CDC42,PLEKHO1,EPHA3
GO: Biological Process	GO:0007010	cytoskeleton organization		0.00066	1	0.015	0.135	30	1736	PLK2,MAP1A,MAP6,NACA,HMGB1,ITGB1,NEFM,NEFL,ADRA2A,DST,ACTL6B,SEMA6A,UXT,EZR,CCSAP,SFRP1,THSD7A,TUBB,TACC2,CDC42EP3,RUFY3,ARF1,RND3,INA,CSRP2,ENAH,EML1,DAAM1,CDC42,EPHA3
GO: Biological Process	GO:0044093	positive regulation of molecular function		0.00185	1	0.0314	0.281	30	1853	PLK2,ERC1,HMGB1,PPP1R15A,ITGB1,HNRNPA2B1,TERF2IP,PTMA,ADRA2A,RACK1,NRXN1,BUD31,BEX2,HSPA8,WNK3,VEGFA,AKAP6,SFRP1,CALM1,ITSN1,LMO4,YWHAB,EEF1A2,CCND2,RASGRP1,SH3GLB1,CD24,CDC42,XRCC6,EPHA3
GO: Biological Process	GO:0031399	regulation of protein modification process		0.00241	1	0.037	0.331	30	1886	HMGB1,PPP1R15A,ITGB1,TERF2IP,ADRA2A,RACK1,NRXN1,HPF1,TSPO,MYDGF,BOD1L1,WNK3,VEGFA,AKAP6,SFRP1,CALM1,MTF2,NOP53,YWHAB,YWHAE,NR2F2,NDFIP1,CCND2,CCNG1,RASGRP1,PKIA,CD24,PRKAR2B,RERE,XRCC6
GO: Biological Process	GO:0120039	plasma membrane bounded cell projection morphogenesis		1.55e-08	6.74e-05	2.93e-06	2.62e-05	29	950	MAP1A,GAP43,MAP6,NRN1,GDI1,ITGB1,NEFM,NEFL,DST,NRXN1,SEMA6A,ROBO3,FOXG1,PLXNA2,NOVA1,VEGFA,THSD7A,NRCAM,CHD7,RUFY3,EFNB2,SH3GLB1,INA,FEZ1,ENAH,RERE,CDC42,PLEKHO1,EPHA3
GO: Biological Process	GO:0048858	cell projection morphogenesis		1.87e-08	8.1e-05	3.37e-06	3.02e-05	29	958	MAP1A,GAP43,MAP6,NRN1,GDI1,ITGB1,NEFM,NEFL,DST,NRXN1,SEMA6A,ROBO3,FOXG1,PLXNA2,NOVA1,VEGFA,THSD7A,NRCAM,CHD7,RUFY3,EFNB2,SH3GLB1,INA,FEZ1,ENAH,RERE,CDC42,PLEKHO1,EPHA3
GO: Biological Process	GO:0000904	cell morphogenesis involved in differentiation		2.46e-07	0.00107	3.14e-05	0.000281	29	1081	MAP1A,GAP43,MAP6,NRN1,GDI1,ITGB1,NEFM,NEFL,DST,NRXN1,SEMA6A,ROBO3,YTHDF2,FOXG1,PLXNA2,NOVA1,VEGFA,SFRP1,THSD7A,NRCAM,RUFY3,EFNB2,SH3GLB1,FEZ1,ENAH,RERE,EMX2,CDC42,EPHA3
GO: Biological Process	GO:0051726	regulation of cell cycle		2.5e-05	0.108	0.00201	0.018	29	1368	PLK2,HMGB1,PPP1R15A,ARID1A,ITGB1,MEIS2,WAC,RACK1,MORF4L1,ACTL6B,BEX2,MN1,HSPA8,YTHDF2,FOXG1,CCSAP,SFRP1,CALM1,NOP53,YY1,YWHAE,NR2F2,PPM1G,CCND2,CCNG1,SH3GLB1,EIF4EBP1,PKIA,CDC42
GO: Biological Process	GO:0048812	neuron projection morphogenesis		3.97e-08	0.000172	6.62e-06	5.93e-05	28	932	MAP1A,GAP43,MAP6,NRN1,GDI1,ITGB1,NEFM,NEFL,DST,NRXN1,SEMA6A,ROBO3,FOXG1,PLXNA2,NOVA1,VEGFA,THSD7A,NRCAM,CHD7,RUFY3,EFNB2,SH3GLB1,INA,FEZ1,ENAH,RERE,CDC42,EPHA3
GO: Biological Process	GO:0045597	positive regulation of cell differentiation		6.01e-06	0.0261	0.000567	0.00507	28	1199	SOX11,MAP6,HMGB1,ARID1A,GDI1,ITGB1,NEFL,TSPO,ACTL6B,BEX2,FOXG1,PLXNA2,VEGFA,AKAP6,PITHD1,SFRP1,NRCAM,RUFY3,SRRT,RASGRP1,EFNB2,SH3GLB1,FEZ1,CD24,SPEN,CDC42,NEUROD6,XRCC6
GO: Biological Process	GO:0051130	positive regulation of cellular component organization		2.75e-05	0.119	0.0021	0.0188	28	1303	MAP6,ADGRB2,HMGB1,PPP1R15A,GDI1,ITGB1,HNRNPA2B1,TERF2IP,NEFL,RACK1,NRXN1,LRRC7,HSPA8,PLXNA2,VEGFA,SFRP1,ITSN1,YY1,CDC42EP3,RUFY3,ARF1,SH3GLB1,ATAD1,FEZ1,CD24,CDC42,EPHA3,SEZ6
GO: Biological Process	GO:0042325	regulation of phosphorylation		0.000287	1	0.00936	0.0838	28	1495	HMGB1,PPP1R15A,ITGB1,TERF2IP,ADRA2A,RACK1,NRXN1,MYDGF,WNK3,VEGFA,AKAP6,SFRP1,CALM1,NOP53,ITSN1,LMO4,NR2F2,EEF1A2,CCND2,CCNG1,RASGRP1,SH3GLB1,PKIA,CD24,PRKAR2B,CDC42,XRCC6,EPHA3
GO: Biological Process	GO:0061564	axon development		3.75e-09	1.63e-05	9.58e-07	8.58e-06	27	780	MAP1A,GAP43,MAP6,HMGB1,NREP,NRN1,GDI1,ITGB1,NEFM,NEFL,DST,NRXN1,TSPO,SEMA6A,ROBO3,BEX2,FOXG1,PLXNA2,NOVA1,VEGFA,THSD7A,NRCAM,RUFY3,EFNB2,FEZ1,ENAH,EPHA3
GO: Biological Process	GO:0048667	cell morphogenesis involved in neuron differentiation		4.87e-08	0.000211	7.54e-06	6.75e-05	27	882	MAP1A,GAP43,MAP6,NRN1,GDI1,ITGB1,NEFM,NEFL,DST,NRXN1,SEMA6A,ROBO3,FOXG1,PLXNA2,NOVA1,VEGFA,THSD7A,NRCAM,RUFY3,EFNB2,SH3GLB1,FEZ1,ENAH,RERE,EMX2,CDC42,EPHA3
GO: Biological Process	GO:0035239	tube morphogenesis		0.000488	1	0.0124	0.111	27	1467	SOX11,PLK2,ADGRB2,HMGB1,PPP1R15A,ARID1A,ITGB1,MEIS2,RACK1,NRXN1,MYDGF,SEMA6A,UXT,VEGFA,SFRP1,THSD7A,NRCAM,KIF26B,CXXC5,CHD7,LMO4,YY1,NR2F2,EFNB2,ENAH,EMX2,CDC42
GO: Biological Process	GO:0040007	growth		0.000905	1	0.0192	0.172	27	1528	GAP43,NACA,NRN1,GDI1,ITGB1,RACK1,SUPV3L1,MORF4L1,SEMA6A,ROBO3,HSPA8,VEGFA,AKAP6,EZR,SFRP1,THSD7A,NRCAM,RBBP6,KIF26B,TUBB,CHD7,YY1,RUFY3,CCND2,SH3GLB1,INA,CDC42
GO: Biological Process	GO:0022603	regulation of anatomical structure morphogenesis		0.000144	0.625	0.00613	0.0548	26	1284	SOX11,PLK2,MAP6,ADGRB2,HMGB1,PPP1R15A,GDI1,ITGB1,NEFM,NEFL,RACK1,MYDGF,SEMA6A,PLXNA2,VEGFA,EZR,SFRP1,CPE,CDC42EP3,RUFY3,RND3,EFNB2,SH3GLB1,DAAM1,CDC42,PLEKHO1
GO: Biological Process	GO:0051093	negative regulation of developmental process		0.000173	0.751	0.00677	0.0606	26	1299	SOX11,PLK2,ARID4B,ADGRB2,HMGB1,GDI1,ITGB1,MEIS2,TSPO,DISP3,LBH,ACTL6B,SEMA6A,BEX2,CCDC136,YTHDF2,FOXG1,VEGFA,SFRP1,CPE,YY1,RUFY3,NDFIP1,CCND2,CD24,SEZ6
GO: Biological Process	GO:0022402	cell cycle process		0.00136	1	0.0251	0.225	26	1490	PLK2,POGZ,ARID1A,ITGB1,WAC,ACTL6B,UXT,MN1,HSPA8,YTHDF2,EZR,CCSAP,SFRP1,CALM1,NOP53,TUBB,TACC2,ARF1,CCND2,CCNG1,SH3GLB1,KHDRBS1,EIF4EBP1,PKIA,EML1,CDC42
GO: Biological Process	GO:0006259	DNA metabolic process		0.000128	0.553	0.00565	0.0506	25	1201	HMGB1,POGZ,HMGA1,ARID1A,HNRNPA2B1,HNRNPC,TERF2IP,ADRA2A,SUPV3L1,MORF4L1,HPF1,EXOSC6,BOD1L1,ACTL6B,VEGFA,RBBP6,NOP53,FAAP20,YY1,NDFIP1,RLF,H1-4,HLTF,CDC42,XRCC6
Pathway	1270302	Developmental Biology	BioSystems: REACTOME	0.000152	0.247	0.019	0.151	25	1078	RGMB,GAP43,ITGB1,NEFL,UBA52,SRGAP3,KCNQ3,SEMA6A,ROBO3,HSPA8,PLXNA2,VEGFA,EZR,CALM1,NRCAM,ITSN1,YY1,YWHAB,NR2F2,RASGRP1,EFNB2,ENAH,CD24,CDC42,EPHA3
GO: Biological Process	GO:0051960	regulation of nervous system development		7.55e-09	3.27e-05	1.56e-06	1.4e-05	24	645	SOX11,MAP6,ADGRB2,GDI1,ITGB1,NEFL,NRXN1,TSPO,HES6,SEMA6A,BEX2,YTHDF2,FOXG1,PLXNA2,VEGFA,CHD7,RUFY3,SRRT,SH3GLB1,CD24,HLTF,SPEN,NEUROD6,XRCC6
GO: Biological Process	GO:0060284	regulation of cell development		5.63e-08	0.000244	8.14e-06	7.29e-05	24	717	SOX11,MAP6,NACA,GDI1,ITGB1,NEFL,TSPO,HES6,SEMA6A,BEX2,YTHDF2,FOXG1,PLXNA2,VEGFA,CHD7,RUFY3,SRRT,SH3GLB1,CD24,HLTF,SPEN,CDC42,NEUROD6,XRCC6
GO: Biological Process	GO:0120035	regulation of plasma membrane bounded cell projection organization		3.62e-06	0.0157	0.000374	0.00335	24	905	GAP43,MAP6,HMGB1,GDI1,ITGB1,NEFM,NEFL,NRXN1,LRRC7,SEMA6A,PLXNA2,VEGFA,EZR,SFRP1,NRCAM,CDC42EP3,RUFY3,EFNB2,SH3GLB1,FEZ1,CD24,CDC42,EPHA3,SEZ6
GO: Biological Process	GO:0031344	regulation of cell projection organization		5.25e-06	0.0228	0.000517	0.00463	24	925	GAP43,MAP6,HMGB1,GDI1,ITGB1,NEFM,NEFL,NRXN1,LRRC7,SEMA6A,PLXNA2,VEGFA,EZR,SFRP1,NRCAM,CDC42EP3,RUFY3,EFNB2,SH3GLB1,FEZ1,CD24,CDC42,EPHA3,SEZ6
GO: Biological Process	GO:0000278	mitotic cell cycle		9.76e-05	0.424	0.0048	0.0429	24	1109	PLK2,HMGB1,POGZ,ARID1A,ITGB1,MEIS2,WAC,ACTL6B,HSPA8,FOXG1,CCSAP,CALM1,NOP53,TUBB,TACC2,YWHAE,ARF1,CCND2,CCNG1,KHDRBS1,EIF4EBP1,PKIA,EML1,CDC42
GO: Biological Process	GO:0051050	positive regulation of transport		0.000254	1	0.00884	0.0792	24	1182	SOX11,ERC1,ITGB1,SLC38A1,ADRA2A,RACK1,TSPO,NNAT,HSPA8,WNK3,VEGFA,AKAP6,EZR,CALM1,ITSN1,OAZ1,YWHAE,RUFY3,ARF1,SH3GLB1,ATAD1,KHDRBS1,FEZ1,CDC42
GO: Biological Process	GO:0048598	embryonic morphogenesis		0.000264	1	0.00888	0.0795	24	1185	SOX11,IRX5,ARID1A,ITGB1,MEIS2,RACK1,LBH,SEMA6A,YTHDF2,FOXG1,PLXNA2,VEGFA,EZR,SFRP1,SOBP,CXXC5,CHD7,LMO4,EFNB2,ENAH,EMX2,CDC42,ZNF281,EPHA3
GO: Biological Process	GO:0007423	sensory organ development		0.000281	1	0.00927	0.083	24	1190	SOX11,IRX5,MAP1A,HMGB1,FJX1,POGZ,ARID1A,ITGB1,MEIS2,SEMA6A,FOXG1,PLXNA2,VEGFA,SFRP1,SOBP,CHD7,LMO4,YY1,ARF1,EFNB2,RERE,EMX2,PBX3,CDC42
GO: Biological Process	GO:0060341	regulation of cellular localization		0.000366	1	0.0109	0.0974	24	1212	MAP1A,NACA,GDI1,ITGB1,ADRA2A,RACK1,NRXN1,NNAT,HSPA8,WNK3,VEGFA,EZR,SFRP1,OAZ1,YWHAE,RUFY3,ARF1,NDFIP1,SH3GLB1,KHDRBS1,FEZ1,PKIA,CDC42,EPHA3
GO: Biological Process	GO:0060548	negative regulation of cell death		0.00179	1	0.0307	0.275	24	1359	SOX11,PLK2,NACA,PPP1R15A,ITGB1,PTMA,NEFL,RACK1,SUPV3L1,TOX3,MYDGF,ZFAND6,HSPA8,WNK3,VEGFA,CCSAP,SFRP1,ITSN1,GRIA4,POU3F3,CCND2,CCNG1,SH3GLB1,FTH1
GO: Biological Process	GO:0007409	axonogenesis		1.72e-07	0.000746	2.33e-05	0.000209	23	705	MAP1A,GAP43,MAP6,NRN1,GDI1,ITGB1,NEFM,NEFL,DST,NRXN1,SEMA6A,ROBO3,FOXG1,PLXNA2,NOVA1,VEGFA,THSD7A,NRCAM,RUFY3,EFNB2,FEZ1,ENAH,EPHA3
GO: Biological Process	GO:0006886	intracellular protein transport		6.45e-05	0.28	0.00373	0.0334	23	1010	MAP1A,NACA,SPCS2,SSR2,GDI1,ITGB1,DDX5,TSPO,ZFAND6,HSPA8,AKAP6,OAZ1,YWHAB,YWHAE,RUFY3,ARF1,TXNIP,SH3GLB1,SEC62,NSG1,PKIA,CD24,CDC42
GO: Biological Process	GO:0051338	regulation of transferase activity		0.000134	0.583	0.00583	0.0522	23	1061	HMGB1,HNRNPA2B1,ADRA2A,RACK1,NRXN1,VEGFA,AKAP6,SFRP1,CALM1,ITSN1,LMO4,NR2F2,EEF1A2,CCND2,CCNG1,RASGRP1,SH3GLB1,PKIA,CD24,PRKAR2B,CDC42,XRCC6,EPHA3
GO: Biological Process	GO:0009894	regulation of catabolic process		0.000426	1	0.0122	0.109	23	1150	PLK2,MAP1A,HMGB1,ITGB1,HNRNPC,WAC,CSDE1,ADRA2A,RACK1,SUPV3L1,TSPO,YTHDF2,VEGFA,EZR,PITHD1,NOP53,OAZ1,NDFIP1,EEF1A2,SH3GLB1,FEZ1,ATP6V0E2,EIF3H
GO: Biological Process	GO:0048589	developmental growth		0.000528	1	0.0126	0.113	23	1168	GAP43,NACA,NRN1,GDI1,ITGB1,SEMA6A,ROBO3,HSPA8,VEGFA,AKAP6,EZR,SFRP1,THSD7A,NRCAM,RBBP6,KIF26B,TUBB,CHD7,YY1,RUFY3,CCND2,SH3GLB1,INA
GO: Biological Process	GO:1902533	positive regulation of intracellular signal transduction		0.000953	1	0.0199	0.178	23	1220	SOX11,PLK2,BCLAF1,HMGB1,ITGB1,TERF2IP,DDX5,WAC,ADRA2A,RACK1,NRXN1,MYDGF,LRRC7,VEGFA,AKAP6,CALM1,ITSN1,CXXC5,NDFIP1,RASGRP1,SH3GLB1,CD24,CDC42
GO: Biological Process	GO:0001944	vasculature development		0.00117	1	0.0229	0.205	23	1239	SOX11,PLK2,ADGRB2,HMGB1,PPP1R15A,ARID1A,ITGB1,RACK1,NRXN1,MYDGF,SEMA6A,UXT,VEGFA,SFRP1,THSD7A,NRCAM,CXXC5,CHD7,YY1,NR2F2,EFNB2,EIF3H,CDC42
GO: Biological Process	GO:0051248	negative regulation of protein metabolic process		0.00295	1	0.0423	0.379	23	1332	MAP1A,PPP1R15A,RTN1,TERF2IP,WAC,CSDE1,RACK1,TSPO,PCSK1N,BOD1L1,YTHDF2,VEGFA,SFRP1,CALM1,MTF2,NOP53,YWHAB,YWHAE,NR2F2,EIF4EBP1,PKIA,PRKAR2B,EIF3H
Pathway	1270303	Axon guidance	BioSystems: REACTOME	1.6e-08	2.6e-05	2.6e-05	0.000207	23	551	RGMB,GAP43,ITGB1,NEFL,UBA52,SRGAP3,KCNQ3,SEMA6A,ROBO3,HSPA8,PLXNA2,VEGFA,EZR,CALM1,NRCAM,ITSN1,YWHAB,RASGRP1,EFNB2,ENAH,CD24,CDC42,EPHA3
GO: Molecular Function	GO:0019904	protein domain specific binding		6.33e-05	0.0404	0.023	0.162	22	911	ERC1,ITGB1,HNRNPC,DDX5,NEFL,RACK1,HSPA8,EZR,SRSF7,CALM1,TUBB,POU3F3,CPE,TACC2,YWHAB,YWHAE,ARF1,NDFIP1,KHDRBS1,ENAH,PRKAR2B,CDC42
GO: Biological Process	GO:0050767	regulation of neurogenesis		5.57e-09	2.42e-05	1.21e-06	1.08e-05	22	535	SOX11,MAP6,GDI1,ITGB1,NEFL,TSPO,HES6,SEMA6A,BEX2,YTHDF2,FOXG1,PLXNA2,VEGFA,CHD7,RUFY3,SRRT,SH3GLB1,CD24,HLTF,SPEN,NEUROD6,XRCC6
GO: Biological Process	GO:0016071	mRNA metabolic process		8.08e-06	0.0351	0.000731	0.00654	22	821	SF3B4,HNRNPA2B1,HNRNPC,DDX5,CSDE1,SUPV3L1,EXOSC6,BUD31,HSPA8,YTHDF2,NOVA1,VEGFA,SRSF3,SRSF7,RBBP6,SRRT,PSIP1,KHDRBS1,CELF2,HLTF,PCBP2,SNRPE
GO: Biological Process	GO:0043549	regulation of kinase activity		4.74e-05	0.206	0.00294	0.0263	22	922	HMGB1,ADRA2A,RACK1,NRXN1,VEGFA,AKAP6,SFRP1,CALM1,ITSN1,LMO4,NR2F2,EEF1A2,CCND2,CCNG1,RASGRP1,SH3GLB1,PKIA,CD24,PRKAR2B,CDC42,XRCC6,EPHA3
GO: Biological Process	GO:0006974	cellular response to DNA damage stimulus		7.59e-05	0.33	0.00402	0.036	22	952	PLK2,BCLAF1,PHLDA3,HMGB1,POGZ,HMGA1,PPP1R15A,ARID1A,TERF2IP,DDX5,WAC,MORF4L1,HPF1,BOD1L1,ACTL6B,RBBP6,NOP53,FAAP20,YY1,CCNG1,HLTF,XRCC6
GO: Biological Process	GO:0042327	positive regulation of phosphorylation		0.000122	0.531	0.00565	0.0506	22	984	HMGB1,PPP1R15A,ITGB1,TERF2IP,ADRA2A,RACK1,NRXN1,MYDGF,WNK3,VEGFA,AKAP6,CALM1,ITSN1,LMO4,EEF1A2,CCND2,RASGRP1,SH3GLB1,CD24,CDC42,XRCC6,EPHA3
GO: Biological Process	GO:0032880	regulation of protein localization		0.000441	1	0.0123	0.11	22	1079	MAP1A,NACA,GDI1,ITGB1,ADRA2A,RACK1,NRXN1,NNAT,HSPA8,WNK3,VEGFA,EZR,SFRP1,OAZ1,YWHAE,RUFY3,ARF1,NDFIP1,SH3GLB1,PKIA,CDC42,EPHA3
GO: Biological Process	GO:0010562	positive regulation of phosphorus metabolic process		0.000499	1	0.0124	0.111	22	1089	HMGB1,PPP1R15A,ITGB1,TERF2IP,ADRA2A,RACK1,NRXN1,MYDGF,WNK3,VEGFA,AKAP6,CALM1,ITSN1,LMO4,EEF1A2,CCND2,RASGRP1,SH3GLB1,CD24,CDC42,XRCC6,EPHA3
GO: Biological Process	GO:0045937	positive regulation of phosphate metabolic process		0.000499	1	0.0124	0.111	22	1089	HMGB1,PPP1R15A,ITGB1,TERF2IP,ADRA2A,RACK1,NRXN1,MYDGF,WNK3,VEGFA,AKAP6,CALM1,ITSN1,LMO4,EEF1A2,CCND2,RASGRP1,SH3GLB1,CD24,CDC42,XRCC6,EPHA3
GO: Biological Process	GO:0001568	blood vessel development		0.00105	1	0.021	0.188	22	1152	SOX11,PLK2,ADGRB2,HMGB1,PPP1R15A,ARID1A,ITGB1,RACK1,NRXN1,MYDGF,SEMA6A,UXT,VEGFA,SFRP1,THSD7A,NRCAM,CXXC5,CHD7,YY1,NR2F2,EFNB2,CDC42
GO: Biological Process	GO:0007167	enzyme-linked receptor protein signaling pathway		0.0029	1	0.0423	0.379	22	1250	SOX11,RGMB,ARID4B,ANKS1B,NREP,ITGB1,DDX5,ADRA2A,NRXN1,SEMA6A,BEX2,HSPA8,VEGFA,SFRP1,SRSF3,SLA,TXNIP,EFNB2,SH3GLB1,EIF4EBP1,RERE,EPHA3
GO: Biological Process	GO:0048568	embryonic organ development		0.000434	1	0.0123	0.11	21	1005	SOX11,IRX5,ARID1A,MEIS2,TSPO,LBH,SEMA6A,FOXG1,PLXNA2,VEGFA,SFRP1,RBBP6,SOBP,CXXC5,CHD7,LMO4,NR2F2,EFNB2,EMX2,PBX3,CDC42
GO: Biological Process	GO:0048514	blood vessel morphogenesis		0.00059	1	0.0137	0.123	21	1029	SOX11,PLK2,ADGRB2,HMGB1,PPP1R15A,ITGB1,RACK1,NRXN1,MYDGF,SEMA6A,UXT,VEGFA,SFRP1,THSD7A,NRCAM,CXXC5,CHD7,YY1,NR2F2,EFNB2,CDC42
GO: Biological Process	GO:0010975	regulation of neuron projection development		1.93e-06	0.00839	0.000221	0.00198	20	634	MAP6,HMGB1,GDI1,ITGB1,NEFM,NEFL,NRXN1,LRRC7,SEMA6A,PLXNA2,VEGFA,SFRP1,NRCAM,RUFY3,EFNB2,SH3GLB1,FEZ1,CD24,EPHA3,SEZ6
GO: Biological Process	GO:0051129	negative regulation of cellular component organization		0.000148	0.643	0.00618	0.0554	20	859	MAP1A,HMGB1,GDI1,ITGB1,HNRNPC,TERF2IP,NRXN1,TSPO,SEMA6A,HSPA8,VEGFA,NOP53,LMO4,RUFY3,EFNB2,FEZ1,EIF4EBP1,CDC42,EPHA3,SEZ6
GO: Biological Process	GO:0034330	cell junction organization		0.000289	1	0.00937	0.0839	20	904	GAP43,ERC1,ADGRB2,ITGB1,NEFL,DST,NRXN1,HSPA8,VEGFA,SFRP1,NRCAM,ITSN1,TUBB,PCDHB2,ARF1,EFNB2,INA,CDC42,EPHA3,SEZ6
GO: Biological Process	GO:0048880	sensory system development		0.000509	1	0.0124	0.111	20	945	SOX11,IRX5,MAP1A,HMGB1,FJX1,ARID1A,ITGB1,MEIS2,SEMA6A,FOXG1,PLXNA2,VEGFA,SFRP1,CHD7,LMO4,YY1,EFNB2,EIF3H,PBX3,CDC42
GO: Biological Process	GO:0098916	anterograde trans-synaptic signaling		0.00138	1	0.0252	0.226	20	1025	PLK2,MAP1A,ERC1,ANKS1B,NRN1,ITGB1,SLC38A1,SLC38A2,ADRA2A,NRXN1,KCNQ3,CALM1,PCDHB2,GRIA4,ARF1,ATAD1,NSG1,CD24,PRKAR2B,SEZ6
GO: Biological Process	GO:0007268	chemical synaptic transmission		0.00138	1	0.0252	0.226	20	1025	PLK2,MAP1A,ERC1,ANKS1B,NRN1,ITGB1,SLC38A1,SLC38A2,ADRA2A,NRXN1,KCNQ3,CALM1,PCDHB2,GRIA4,ARF1,ATAD1,NSG1,CD24,PRKAR2B,SEZ6
GO: Biological Process	GO:0099537	trans-synaptic signaling		0.00151	1	0.0272	0.243	20	1033	PLK2,MAP1A,ERC1,ANKS1B,NRN1,ITGB1,SLC38A1,SLC38A2,ADRA2A,NRXN1,KCNQ3,CALM1,PCDHB2,GRIA4,ARF1,ATAD1,NSG1,CD24,PRKAR2B,SEZ6
GO: Biological Process	GO:0033365	protein localization to organelle		0.00162	1	0.0285	0.255	20	1039	MAP1A,NACA,SPCS2,PPP1R15A,TERF2IP,DDX5,TSPO,ZFAND6,HSPA8,VEGFA,EZR,CALM1,NOP53,CPE,YWHAE,TXNIP,SH3GLB1,SCG3,SEC62,PKIA
GO: Biological Process	GO:0099536	synaptic signaling		0.00206	1	0.0335	0.3	20	1061	PLK2,MAP1A,ERC1,ANKS1B,NRN1,ITGB1,SLC38A1,SLC38A2,ADRA2A,NRXN1,KCNQ3,CALM1,PCDHB2,GRIA4,ARF1,ATAD1,NSG1,CD24,PRKAR2B,SEZ6
GO: Biological Process	GO:0006518	peptide metabolic process		0.0027	1	0.0407	0.364	20	1086	SPCS2,PPP1R15A,RTN1,CSDE1,UBA52,RACK1,EIF3L,PCSK1N,YTHDF2,AKAP6,CPE,GADD45GIP1,EEF1A2,ATAD1,KHDRBS1,EIF4EBP1,BZW1,EIF3F,EIF3H,EIF1
GO: Biological Process	GO:0007017	microtubule-based process		0.00276	1	0.0412	0.369	20	1088	PLK2,MAP1A,MAP6,ITGB1,NEFM,NEFL,DST,UXT,HSPA8,EZR,CCSAP,KIF26B,KTN1,TUBB,TACC2,RASGRP1,FEZ1,EML1,CDC42,EPHA3
GO: Biological Process	GO:0007507	heart development		0.00287	1	0.0421	0.377	20	1092	SOX11,NACA,ARID1A,ITGB1,MEIS2,VEGFA,AKAP6,CCSAP,CXXC5,CPE,CHD7,LMO4,YY1,NR2F2,CCND2,EFNB2,TCF25,EIF3H,CDC42,EPHA3
GO: Biological Process	GO:0051668	localization within membrane		0.000196	0.849	0.00719	0.0644	19	809	NACA,SSR2,GDI1,ITGB1,RACK1,NRXN1,LRRC7,WNK3,EZR,CALM1,CPE,ARF1,SH3GLB1,ATAD1,SEC62,NSG1,CD24,MAPK10,EPHA3
GO: Biological Process	GO:0001654	eye development		0.000363	1	0.0109	0.0974	19	850	SOX11,IRX5,MAP1A,HMGB1,FJX1,ARID1A,ITGB1,MEIS2,SEMA6A,FOXG1,PLXNA2,VEGFA,SFRP1,CHD7,LMO4,YY1,EFNB2,PBX3,CDC42
GO: Biological Process	GO:0150063	visual system development		0.000379	1	0.0112	0.1	19	853	SOX11,IRX5,MAP1A,HMGB1,FJX1,ARID1A,ITGB1,MEIS2,SEMA6A,FOXG1,PLXNA2,VEGFA,SFRP1,CHD7,LMO4,YY1,EFNB2,PBX3,CDC42
GO: Biological Process	GO:0001525	angiogenesis		0.000503	1	0.0124	0.111	19	873	SOX11,PLK2,ADGRB2,HMGB1,PPP1R15A,ITGB1,RACK1,NRXN1,MYDGF,SEMA6A,UXT,VEGFA,SFRP1,THSD7A,NRCAM,CXXC5,YY1,EFNB2,CDC42
GO: Biological Process	GO:1903047	mitotic cell cycle process		0.000966	1	0.02	0.179	19	922	PLK2,POGZ,ARID1A,ITGB1,WAC,ACTL6B,HSPA8,CCSAP,CALM1,NOP53,TACC2,ARF1,CCND2,CCNG1,KHDRBS1,EIF4EBP1,PKIA,EML1,CDC42
GO: Biological Process	GO:0045596	negative regulation of cell differentiation		0.00103	1	0.0209	0.187	19	927	SOX11,HMGB1,GDI1,ITGB1,MEIS2,TSPO,DISP3,LBH,ACTL6B,SEMA6A,BEX2,YTHDF2,FOXG1,VEGFA,SFRP1,YY1,RUFY3,CCND2,CD24
GO: Biological Process	GO:0030029	actin filament-based process		0.00176	1	0.0304	0.272	19	971	NACA,HMGB1,ITGB1,ADRA2A,ABRACL,AKAP6,EZR,SFRP1,THSD7A,CDC42EP3,RUFY3,ARF1,RND3,INA,CSRP2,ENAH,DAAM1,CDC42,EPHA3
GO: Biological Process	GO:0097435	supramolecular fiber organization		0.00223	1	0.0354	0.317	19	992	MAP1A,NACA,ITGB1,NEFM,NEFL,DST,HSPA8,EZR,CCSAP,SFRP1,TACC2,CDC42EP3,RUFY3,ARF1,RND3,INA,CSRP2,ENAH,CDC42
GO: Molecular Function	GO:0003682	chromatin binding		0.000278	0.177	0.0253	0.178	18	740	HMGN2,HMGA1,ARID1A,HNRNPC,DDX5,WAC,MORF4L1,HPF1,TOX3,ACTL6B,UXT,MTF2,CHD7,YY1,PHC2,PSIP1,H1-4,RERE
GO: Biological Process	GO:0051962	positive regulation of nervous system development		5.54e-08	0.00024	8.14e-06	7.29e-05	18	410	SOX11,MAP6,ADGRB2,GDI1,ITGB1,NEFL,NRXN1,TSPO,BEX2,FOXG1,PLXNA2,VEGFA,RUFY3,SRRT,SH3GLB1,SPEN,NEUROD6,XRCC6
GO: Biological Process	GO:0030900	forebrain development		2.55e-05	0.111	0.00201	0.018	18	632	HMGB1,ARID1A,FABP7,NEFM,SLC38A2,NEFL,HSPA8,FOXG1,POU3F3,TACC2,CHD7,LMO4,YWHAE,NR2F2,FEZ1,DAAM1,EMX2,NEUROD6
GO: Biological Process	GO:0006325	chromatin organization		7.22e-05	0.313	0.00389	0.0348	18	685	ARID4B,HMGB1,HMGN2,HMGA1,ARID1A,HNRNPC,WAC,PTMA,ZNF462,MORF4L1,ACTL6B,MTF2,CHD7,YY1,H1-4,HLTF,RERE,EIF1
GO: Biological Process	GO:0072657	protein localization to membrane		0.000128	0.556	0.00565	0.0506	18	717	NACA,SSR2,GDI1,ITGB1,RACK1,NRXN1,LRRC7,WNK3,EZR,CALM1,CPE,SH3GLB1,ATAD1,SEC62,NSG1,CD24,MAPK10,EPHA3
GO: Biological Process	GO:0060627	regulation of vesicle-mediated transport		0.000171	0.743	0.00675	0.0604	18	734	ERC1,HMGB1,NRN1,ITGB1,ADRA2A,RACK1,NRXN1,HSPA8,VEGFA,EZR,CALM1,ITSN1,ARF1,EFNB2,SH3GLB1,ATAD1,CDC42,EPHA3
GO: Biological Process	GO:0080135	regulation of cellular response to stress		0.00139	1	0.0254	0.227	18	878	BCLAF1,HMGB1,POGZ,PPP1R15A,ARID1A,TERF2IP,DDX5,SLC38A2,RACK1,MORF4L1,ACTL6B,HSPA8,VEGFA,EZR,SFRP1,YY1,RASGRP1,CDC42
GO: Biological Process	GO:0040008	regulation of growth		0.0015	1	0.0271	0.243	18	884	GAP43,NACA,GDI1,RACK1,SUPV3L1,MORF4L1,SEMA6A,VEGFA,AKAP6,EZR,SFRP1,NRCAM,CHD7,YY1,RUFY3,CCND2,SH3GLB1,CDC42
GO: Biological Process	GO:0007389	pattern specification process		0.0019	1	0.032	0.286	18	903	SOX11,MEIS2,HES6,ROBO3,CCDC136,FOXG1,PLXNA2,CCSAP,SFRP1,MTF2,CXXC5,CHD7,YY1,NR2F2,EFNB2,EMX2,PBX3,EPHA3
GO: Biological Process	GO:0031329	regulation of cellular catabolic process		0.00219	1	0.0349	0.312	18	915	PLK2,MAP1A,HMGB1,HNRNPC,WAC,CSDE1,ADRA2A,RACK1,SUPV3L1,TSPO,YTHDF2,VEGFA,NOP53,EEF1A2,SH3GLB1,FEZ1,ATP6V0E2,EIF3H
GO: Molecular Function	GO:0008134	transcription factor binding		0.00078	0.498	0.0362	0.255	17	740	NACA,HMGB1,HMGA1,ARID1A,MEIS2,DDX5,PTMA,BUD31,HES6,BEX2,MTF2,CXXC5,TACC2,LMO4,YY1,PSIP1,SPEN
GO: Biological Process	GO:0010720	positive regulation of cell development		7.89e-07	0.00343	9.52e-05	0.000852	17	440	SOX11,MAP6,GDI1,ITGB1,NEFL,TSPO,BEX2,FOXG1,PLXNA2,VEGFA,RUFY3,SRRT,SH3GLB1,SPEN,CDC42,NEUROD6,XRCC6
GO: Biological Process	GO:0031346	positive regulation of cell projection organization		4.21e-06	0.0183	0.000425	0.0038	17	498	MAP6,HMGB1,GDI1,ITGB1,NEFL,NRXN1,LRRC7,PLXNA2,VEGFA,CDC42EP3,RUFY3,SH3GLB1,FEZ1,CD24,CDC42,EPHA3,SEZ6
GO: Biological Process	GO:0050808	synapse organization		3.98e-05	0.173	0.00269	0.0241	17	593	GAP43,ERC1,ADGRB2,ITGB1,NEFL,NRXN1,HSPA8,NRCAM,ITSN1,TUBB,PCDHB2,ARF1,EFNB2,INA,CDC42,EPHA3,SEZ6
GO: Biological Process	GO:0051347	positive regulation of transferase activity		0.000264	1	0.00888	0.0795	17	694	HMGB1,HNRNPA2B1,ADRA2A,NRXN1,VEGFA,AKAP6,CALM1,ITSN1,LMO4,EEF1A2,CCND2,RASGRP1,SH3GLB1,CD24,CDC42,XRCC6,EPHA3
GO: Biological Process	GO:0051301	cell division		0.000524	1	0.0126	0.113	17	737	PLK2,POGZ,RACK1,LBH,BOD1L1,YTHDF2,VEGFA,CCSAP,CALM1,TUBB,POU3F3,ARF1,CCND2,CCNG1,TXNIP,SH3GLB1,CDC42
GO: Biological Process	GO:0030036	actin cytoskeleton organization		0.00313	1	0.0441	0.395	17	871	NACA,HMGB1,ITGB1,ADRA2A,EZR,SFRP1,THSD7A,CDC42EP3,RUFY3,ARF1,RND3,INA,CSRP2,ENAH,DAAM1,CDC42,EPHA3
GO: Molecular Function	GO:0050839	cell adhesion molecule binding		0.000222	0.142	0.0244	0.172	16	600	ERC1,HMGB1,ITGB1,DST,RACK1,NRXN1,ROBO3,HSPA8,EZR,NRCAM,KTN1,CPE,YWHAB,YWHAE,SH3GLB1,BZW1
GO: Biological Process	GO:0050769	positive regulation of neurogenesis		1.62e-07	0.000702	2.26e-05	0.000203	16	347	SOX11,MAP6,GDI1,ITGB1,NEFL,TSPO,BEX2,FOXG1,PLXNA2,VEGFA,RUFY3,SRRT,SH3GLB1,SPEN,NEUROD6,XRCC6
GO: Biological Process	GO:0033674	positive regulation of kinase activity		0.000136	0.591	0.00585	0.0524	16	593	HMGB1,ADRA2A,NRXN1,VEGFA,AKAP6,CALM1,ITSN1,LMO4,EEF1A2,CCND2,RASGRP1,SH3GLB1,CD24,CDC42,XRCC6,EPHA3
GO: Biological Process	GO:0051052	regulation of DNA metabolic process		0.000343	1	0.0105	0.0939	16	644	HMGB1,POGZ,ARID1A,HNRNPA2B1,HNRNPC,TERF2IP,MORF4L1,EXOSC6,ACTL6B,VEGFA,RBBP6,YY1,NDFIP1,RLF,H1-4,CDC42
GO: Biological Process	GO:0051223	regulation of protein transport		0.000472	1	0.0124	0.111	16	663	GDI1,ADRA2A,RACK1,NRXN1,NNAT,HSPA8,EZR,SFRP1,OAZ1,YWHAE,RUFY3,ARF1,NDFIP1,SH3GLB1,PKIA,CDC42
GO: Biological Process	GO:0070201	regulation of establishment of protein localization		0.000769	1	0.0171	0.153	16	694	GDI1,ADRA2A,RACK1,NRXN1,NNAT,HSPA8,EZR,SFRP1,OAZ1,YWHAE,RUFY3,ARF1,NDFIP1,SH3GLB1,PKIA,CDC42
GO: Biological Process	GO:0016049	cell growth		0.000842	1	0.018	0.161	16	700	NRN1,GDI1,ITGB1,RACK1,SUPV3L1,SEMA6A,ROBO3,VEGFA,AKAP6,SFRP1,THSD7A,NRCAM,YY1,RUFY3,SH3GLB1,CDC42
GO: Biological Process	GO:0043010	camera-type eye development		0.00158	1	0.0282	0.252	16	744	SOX11,IRX5,MAP1A,FJX1,ARID1A,ITGB1,SEMA6A,FOXG1,PLXNA2,VEGFA,SFRP1,CHD7,LMO4,YY1,EFNB2,CDC42
GO: Biological Process	GO:0045859	regulation of protein kinase activity		0.00285	1	0.0419	0.375	16	789	HMGB1,ADRA2A,RACK1,NRXN1,VEGFA,AKAP6,SFRP1,CALM1,NR2F2,CCND2,CCNG1,RASGRP1,PKIA,CD24,PRKAR2B,XRCC6
GO: Molecular Function	GO:0003712	transcription coregulator activity		0.00036	0.23	0.0256	0.18	15	564	BCLAF1,NACA,HMGB1,HMGA1,ARID1A,DDX5,TOX3,BUD31,ACTL6B,UXT,LMO4,PSIP1,TCF25,RERE,SPEN
GO: Biological Process	GO:0008380	RNA splicing		7.9e-05	0.343	0.00408	0.0366	15	506	SF3B4,HMGA1,HNRNPA2B1,HNRNPC,DDX5,SLC38A2,BUD31,HSPA8,NOVA1,SRSF3,SRSF7,PSIP1,KHDRBS1,CELF2,SNRPE
GO: Biological Process	GO:0006397	mRNA processing		0.000189	0.822	0.00714	0.064	15	548	SF3B4,HNRNPA2B1,HNRNPC,DDX5,BUD31,HSPA8,NOVA1,SRSF3,SRSF7,RBBP6,SRRT,PSIP1,KHDRBS1,CELF2,SNRPE
GO: Biological Process	GO:0090596	sensory organ morphogenesis		0.000248	1	0.00883	0.079	15	562	SOX11,IRX5,FJX1,ARID1A,SEMA6A,FOXG1,PLXNA2,VEGFA,SFRP1,SOBP,CHD7,YY1,EFNB2,EMX2,CDC42
GO: Biological Process	GO:1903829	positive regulation of protein localization		0.000263	1	0.00888	0.0795	15	565	MAP1A,ITGB1,RACK1,NRXN1,NNAT,WNK3,VEGFA,EZR,OAZ1,YWHAE,RUFY3,ARF1,SH3GLB1,CDC42,EPHA3
GO: Biological Process	GO:0007346	regulation of mitotic cell cycle		0.000626	1	0.0144	0.129	15	614	PLK2,HMGB1,ARID1A,MEIS2,WAC,ACTL6B,FOXG1,CCSAP,NOP53,YWHAE,CCND2,CCNG1,EIF4EBP1,PKIA,CDC42
GO: Biological Process	GO:0003002	regionalization		0.000839	1	0.018	0.161	15	632	SOX11,HES6,ROBO3,CCDC136,FOXG1,PLXNA2,SFRP1,MTF2,CHD7,YY1,NR2F2,EFNB2,EMX2,PBX3,EPHA3
GO: Biological Process	GO:0060537	muscle tissue development		0.00219	1	0.0349	0.312	15	697	SOX11,NACA,ARID1A,ITGB1,DDX5,HSPA8,VEGFA,AKAP6,CHD7,YY1,NR2F2,CCND2,EFNB2,CSRP2,CDC42
GO: Biological Process	GO:0050804	modulation of chemical synaptic transmission		0.00279	1	0.0415	0.372	15	715	PLK2,MAP1A,ERC1,NRN1,ITGB1,SLC38A1,SLC38A2,ADRA2A,NRXN1,CALM1,GRIA4,ARF1,ATAD1,NSG1,PRKAR2B
GO: Biological Process	GO:0099177	regulation of trans-synaptic signaling		0.00283	1	0.0418	0.374	15	716	PLK2,MAP1A,ERC1,NRN1,ITGB1,SLC38A1,SLC38A2,ADRA2A,NRXN1,CALM1,GRIA4,ARF1,ATAD1,NSG1,PRKAR2B
GO: Molecular Function	GO:0140297	DNA-binding transcription factor binding		0.00128	0.815	0.0369	0.26	14	573	HMGB1,HMGA1,ARID1A,DDX5,PTMA,BUD31,HES6,BEX2,CXXC5,TACC2,LMO4,YY1,PSIP1,SPEN
GO: Biological Process	GO:0072001	renal system development		0.000523	1	0.0126	0.113	14	539	SOX11,HSPA8,VEGFA,EZR,SFRP1,THSD7A,KIF26B,CXXC5,POU3F3,EFNB2,CD24,DAAM1,EMX2,CDC42
GO: Biological Process	GO:0048545	response to steroid hormone		0.00117	1	0.0229	0.205	14	586	HMGB1,ARID1A,HNRNPA2B1,DDX5,NEFL,TSPO,LBH,HSPA8,VEGFA,SFRP1,CALM1,CCND2,TXNIP,EIF4EBP1
GO: Biological Process	GO:0001655	urogenital system development		0.00127	1	0.024	0.215	14	591	SOX11,HSPA8,VEGFA,EZR,SFRP1,THSD7A,KIF26B,CXXC5,POU3F3,EFNB2,CD24,DAAM1,EMX2,CDC42
GO: Biological Process	GO:0006281	DNA repair		0.00233	1	0.0362	0.324	14	631	HMGB1,POGZ,HMGA1,ARID1A,TERF2IP,MORF4L1,HPF1,BOD1L1,ACTL6B,NOP53,FAAP20,YY1,HLTF,XRCC6
GO: Biological Process	GO:0048562	embryonic organ morphogenesis		0.00339	1	0.0473	0.423	14	658	SOX11,IRX5,ARID1A,MEIS2,LBH,SEMA6A,FOXG1,PLXNA2,SFRP1,SOBP,CXXC5,CHD7,EFNB2,EMX2
Pathway	M39729	VEGFA-VEGFR2 signaling pathway	MSigDB C2 BIOCARTA (v7.5.1)	0.000226	0.367	0.0255	0.204	14	438	HMGB1,FJX1,ITGB1,PTMA,RACK1,VEGFA,EZR,YWHAE,PPM1G,TXNIP,CSRP2,EIF3F,EIF3H,CDC42
GO: Biological Process	GO:0000398	mRNA splicing, via spliceosome		3.31e-05	0.144	0.00235	0.0211	13	360	SF3B4,HNRNPA2B1,HNRNPC,DDX5,BUD31,HSPA8,NOVA1,SRSF3,SRSF7,PSIP1,KHDRBS1,CELF2,SNRPE
GO: Biological Process	GO:0000377	RNA splicing, via transesterification reactions with bulged adenosine as nucleophile		3.31e-05	0.144	0.00235	0.0211	13	360	SF3B4,HNRNPA2B1,HNRNPC,DDX5,BUD31,HSPA8,NOVA1,SRSF3,SRSF7,PSIP1,KHDRBS1,CELF2,SNRPE
GO: Biological Process	GO:0000375	RNA splicing, via transesterification reactions		3.71e-05	0.161	0.00259	0.0232	13	364	SF3B4,HNRNPA2B1,HNRNPC,DDX5,BUD31,HSPA8,NOVA1,SRSF3,SRSF7,PSIP1,KHDRBS1,CELF2,SNRPE
GO: Biological Process	GO:1903311	regulation of mRNA metabolic process		4.03e-05	0.175	0.00269	0.0241	13	367	SF3B4,HNRNPA2B1,HNRNPC,DDX5,CSDE1,HSPA8,YTHDF2,NOVA1,VEGFA,SRSF3,SRSF7,KHDRBS1,CELF2
GO: Biological Process	GO:0007411	axon guidance		6.57e-05	0.285	0.00375	0.0336	13	385	GAP43,NRXN1,SEMA6A,ROBO3,FOXG1,PLXNA2,NOVA1,VEGFA,NRCAM,EFNB2,FEZ1,ENAH,EPHA3
GO: Biological Process	GO:0097485	neuron projection guidance		6.74e-05	0.293	0.00378	0.0338	13	386	GAP43,NRXN1,SEMA6A,ROBO3,FOXG1,PLXNA2,NOVA1,VEGFA,NRCAM,EFNB2,FEZ1,ENAH,EPHA3
GO: Biological Process	GO:0071900	regulation of protein serine/threonine kinase activity		0.000408	1	0.0118	0.106	13	464	ADRA2A,NRXN1,VEGFA,AKAP6,SFRP1,CALM1,NR2F2,CCND2,CCNG1,RASGRP1,PKIA,CD24,PRKAR2B
GO: Biological Process	GO:0007018	microtubule-based movement		0.00076	1	0.017	0.152	13	496	MAP1A,MAP6,NEFM,NEFL,DST,UXT,HSPA8,CCSAP,KIF26B,KTN1,RASGRP1,FEZ1,CDC42
GO: Biological Process	GO:0001822	kidney development		0.00129	1	0.0242	0.217	13	526	SOX11,HSPA8,VEGFA,EZR,SFRP1,THSD7A,KIF26B,CXXC5,POU3F3,EFNB2,CD24,DAAM1,CDC42
GO: Biological Process	GO:0044772	mitotic cell cycle phase transition		0.00153	1	0.0274	0.246	13	536	PLK2,ARID1A,ITGB1,WAC,ACTL6B,HSPA8,CALM1,NOP53,CCND2,CCNG1,KHDRBS1,EIF4EBP1,PKIA
GO: Molecular Function	GO:0015631	tubulin binding		0.000907	0.579	0.0362	0.255	12	429	MAP1A,MAP6,MAP1LC3A,NEFM,DST,UXT,EZR,CCSAP,KIF26B,PHF6,FEZ1,EML1
GO: Biological Process	GO:0061351	neural precursor cell proliferation		2.5e-06	0.0108	0.000271	0.00242	12	239	ITGB1,FABP7,DISP3,BEX2,FOXG1,VEGFA,POU3F3,TACC2,CD24,EML1,RERE,EMX2
GO: Biological Process	GO:0099003	vesicle-mediated transport in synapse		1.55e-05	0.067	0.00132	0.0118	12	286	ERC1,NRN1,ADRA2A,NRXN1,HSPA8,CALM1,ITSN1,EFNB2,ATAD1,NSG1,CD24,MAPK10
GO: Biological Process	GO:0016358	dendrite development		7.84e-05	0.34	0.00408	0.0366	12	338	PLK2,MAP1A,MAP6,ITGB1,ACTL6B,FOXO6,ITSN1,ARF1,SH3GLB1,RERE,CDC42,SEZ6
GO: Biological Process	GO:0045927	positive regulation of growth		0.000101	0.436	0.00484	0.0434	12	347	NACA,GDI1,SUPV3L1,VEGFA,AKAP6,EZR,SFRP1,CHD7,RUFY3,CCND2,SH3GLB1,CDC42
GO: Biological Process	GO:0048588	developmental cell growth		0.000145	0.631	0.00613	0.0549	12	361	NRN1,GDI1,ITGB1,SEMA6A,ROBO3,VEGFA,AKAP6,THSD7A,NRCAM,YY1,RUFY3,SH3GLB1
GO: Biological Process	GO:0048592	eye morphogenesis		0.000222	0.965	0.00804	0.072	12	378	SOX11,IRX5,FJX1,ARID1A,SEMA6A,FOXG1,PLXNA2,VEGFA,SFRP1,YY1,EFNB2,CDC42
GO: Biological Process	GO:0006605	protein targeting		0.000282	1	0.00927	0.083	12	388	NACA,SPCS2,SSR2,GDI1,TSPO,ZFAND6,HSPA8,AKAP6,YWHAB,YWHAE,SH3GLB1,SEC62
GO: Biological Process	GO:0060560	developmental growth involved in morphogenesis		0.000424	1	0.0122	0.109	12	406	NRN1,GDI1,ITGB1,SEMA6A,ROBO3,VEGFA,SFRP1,THSD7A,NRCAM,KIF26B,RUFY3,SH3GLB1
GO: Biological Process	GO:0042176	regulation of protein catabolic process		0.000443	1	0.0123	0.11	12	408	PLK2,MAP1A,WAC,ADRA2A,RACK1,EZR,PITHD1,NOP53,OAZ1,NDFIP1,EEF1A2,EIF3H
GO: Biological Process	GO:0006338	chromatin remodeling		0.000526	1	0.0126	0.113	12	416	HMGB1,HMGA1,ARID1A,HNRNPC,PTMA,MORF4L1,ACTL6B,CHD7,YY1,H1-4,HLTF,RERE
GO: Biological Process	GO:0048638	regulation of developmental growth		0.00173	1	0.0302	0.271	12	478	NACA,GDI1,SEMA6A,VEGFA,AKAP6,EZR,NRCAM,CHD7,YY1,RUFY3,CCND2,SH3GLB1
GO: Biological Process	GO:0034329	cell junction assembly		0.00356	1	0.0493	0.441	12	522	GAP43,ADGRB2,ITGB1,DST,NRXN1,VEGFA,SFRP1,NRCAM,PCDHB2,EFNB2,CDC42,EPHA3
GO: Molecular Function	GO:0019207	kinase regulator activity		0.000108	0.0691	0.023	0.162	11	288	HMGB1,RACK1,CALM1,ITSN1,YWHAB,YWHAE,CCND2,CCNG1,PKIA,CD24,PRKAR2B
GO: Biological Process	GO:0043484	regulation of RNA splicing		7.17e-06	0.0311	0.000662	0.00593	11	221	SF3B4,HMGA1,HNRNPA2B1,DDX5,SLC38A2,HSPA8,NOVA1,SRSF3,SRSF7,KHDRBS1,CELF2
GO: Biological Process	GO:0030705	cytoskeleton-dependent intracellular transport		1.09e-05	0.0472	0.000964	0.00863	11	231	MAP1A,MAP6,NEFM,NEFL,DST,UXT,HSPA8,TUBB,RASGRP1,FEZ1,CDC42
GO: Biological Process	GO:0045664	regulation of neuron differentiation		6.79e-05	0.295	0.00378	0.0338	11	282	SOX11,NREP,ITGB1,DISP3,BEX2,FOXG1,SFRP1,NRCAM,CCND2,FEZ1,CD24
GO: Biological Process	GO:0002040	sprouting angiogenesis		9.84e-05	0.427	0.0048	0.0429	11	294	SOX11,PLK2,HMGB1,ITGB1,NRXN1,SEMA6A,VEGFA,THSD7A,CXXC5,EFNB2,CDC42
GO: Biological Process	GO:0048593	camera-type eye morphogenesis		0.000128	0.557	0.00565	0.0506	11	303	SOX11,IRX5,FJX1,ARID1A,SEMA6A,FOXG1,PLXNA2,VEGFA,SFRP1,YY1,EFNB2
GO: Biological Process	GO:0090150	establishment of protein localization to membrane		0.000305	1	0.00981	0.0878	11	335	NACA,SSR2,GDI1,RACK1,CALM1,SH3GLB1,ATAD1,SEC62,NSG1,CD24,MAPK10
GO: Biological Process	GO:0051054	positive regulation of DNA metabolic process		0.000442	1	0.0123	0.11	11	350	HMGB1,POGZ,ARID1A,HNRNPA2B1,TERF2IP,MORF4L1,EXOSC6,ACTL6B,VEGFA,YY1,CDC42
GO: Biological Process	GO:0021537	telencephalon development		0.00114	1	0.0225	0.202	11	393	NEFM,SLC38A2,NEFL,FOXG1,POU3F3,TACC2,CHD7,YWHAE,FEZ1,EMX2,NEUROD6
GO: Biological Process	GO:0032386	regulation of intracellular transport		0.002	1	0.033	0.295	11	422	GDI1,EZR,OAZ1,YWHAE,RUFY3,ARF1,SH3GLB1,KHDRBS1,FEZ1,PKIA,CDC42
GO: Biological Process	GO:0050890	cognition		0.00212	1	0.0341	0.306	11	425	PLK2,MAP1A,ITGB1,MEIS2,NRXN1,FOXO6,SOBP,CHD7,CCND2,ATAD1,PRKAR2B
Pathway	1269690	mRNA Splicing - Major Pathway	BioSystems: REACTOME	4.95e-06	0.00803	0.00399	0.0318	11	188	SF3B4,HNRNPA2B1,HNRNPC,DDX5,BUD31,HSPA8,SRSF3,SRSF7,SRRT,PCBP2,SNRPE
Pathway	1269689	mRNA Splicing	BioSystems: REACTOME	7.37e-06	0.012	0.00399	0.0318	11	196	SF3B4,HNRNPA2B1,HNRNPC,DDX5,BUD31,HSPA8,SRSF3,SRSF7,SRRT,PCBP2,SNRPE
Pathway	1269688	Processing of Capped Intron-Containing Pre-mRNA	BioSystems: REACTOME	6.53e-05	0.106	0.0136	0.109	11	248	SF3B4,HNRNPA2B1,HNRNPC,DDX5,BUD31,HSPA8,SRSF3,SRSF7,SRRT,PCBP2,SNRPE
GO: Molecular Function	GO:0019887	protein kinase regulator activity		0.000174	0.111	0.0244	0.172	10	254	HMGB1,RACK1,CALM1,YWHAB,YWHAE,CCND2,CCNG1,PKIA,CD24,PRKAR2B
GO: Molecular Function	GO:0008017	microtubule binding		0.000719	0.459	0.0362	0.255	10	304	MAP1A,MAP6,MAP1LC3A,NEFM,DST,UXT,EZR,CCSAP,KIF26B,EML1
GO: Molecular Function	GO:0003713	transcription coactivator activity		0.000719	0.459	0.0362	0.255	10	304	NACA,HMGB1,HMGA1,ARID1A,TOX3,BUD31,ACTL6B,LMO4,PSIP1,RERE
GO: Molecular Function	GO:0031625	ubiquitin protein ligase binding		0.00114	0.727	0.0369	0.26	10	323	MAP1LC3A,UBA52,KCNQ3,HSPA8,TUBB,YWHAE,TXNIP,HLTF,PRKAR2B,PCBP2
GO: Molecular Function	GO:0045296	cadherin binding		0.0017	1	0.0453	0.319	10	341	ERC1,ITGB1,RACK1,HSPA8,EZR,KTN1,YWHAB,YWHAE,SH3GLB1,BZW1
GO: Molecular Function	GO:0044389	ubiquitin-like protein ligase binding		0.00178	1	0.0454	0.319	10	343	MAP1LC3A,UBA52,KCNQ3,HSPA8,TUBB,YWHAE,TXNIP,HLTF,PRKAR2B,PCBP2
GO: Biological Process	GO:0006413	translational initiation		8.51e-07	0.00369	9.98e-05	0.000893	10	142	PPP1R15A,CSDE1,EIF3L,YTHDF2,KHDRBS1,EIF4EBP1,BZW1,EIF3F,EIF3H,EIF1
GO: Biological Process	GO:0010970	transport along microtubule		1.21e-05	0.0527	0.00105	0.00943	10	191	MAP1A,MAP6,NEFM,NEFL,DST,UXT,HSPA8,RASGRP1,FEZ1,CDC42
GO: Biological Process	GO:0099111	microtubule-based transport		0.000127	0.549	0.00565	0.0506	10	252	MAP1A,MAP6,NEFM,NEFL,DST,UXT,HSPA8,RASGRP1,FEZ1,CDC42
GO: Biological Process	GO:0021543	pallium development		0.000163	0.708	0.0065	0.0582	10	260	NEFM,SLC38A2,NEFL,FOXG1,POU3F3,TACC2,YWHAE,FEZ1,EMX2,NEUROD6
GO: Biological Process	GO:1990138	neuron projection extension		0.000179	0.777	0.0069	0.0618	10	263	NRN1,GDI1,ITGB1,SEMA6A,ROBO3,VEGFA,THSD7A,NRCAM,RUFY3,SH3GLB1
GO: Biological Process	GO:0030100	regulation of endocytosis		0.000313	1	0.00992	0.0888	10	282	ITGB1,HSPA8,VEGFA,CALM1,ITSN1,ARF1,EFNB2,ATAD1,CDC42,EPHA3
GO: Biological Process	GO:0007163	establishment or maintenance of cell polarity		0.00035	1	0.0106	0.0951	10	286	ITGB1,DST,RACK1,LRRC7,EZR,KIF26B,RUFY3,RND3,FEZ1,CDC42
GO: Biological Process	GO:0044843	cell cycle G1/S phase transition		0.000985	1	0.0203	0.181	10	327	PLK2,ARID1A,ITGB1,WAC,ACTL6B,MN1,HSPA8,CCND2,KHDRBS1,EIF4EBP1
GO: Biological Process	GO:0006310	DNA recombination		0.00174	1	0.0302	0.271	10	353	HMGB1,POGZ,TERF2IP,SUPV3L1,MORF4L1,EXOSC6,YY1,NDFIP1,H1-4,XRCC6
GO: Biological Process	GO:0048738	cardiac muscle tissue development		0.0028	1	0.0415	0.372	10	377	ARID1A,ITGB1,VEGFA,AKAP6,CHD7,YY1,NR2F2,CCND2,EFNB2,CDC42
GO: Biological Process	GO:0009952	anterior/posterior pattern specification		0.00308	1	0.0437	0.391	10	382	HES6,PLXNA2,SFRP1,CHD7,YY1,NR2F2,EFNB2,EMX2,PBX3,EPHA3
GO: Biological Process	GO:0048024	regulation of mRNA splicing, via spliceosome		5.39e-06	0.0234	0.00052	0.00466	9	137	SF3B4,HNRNPA2B1,DDX5,HSPA8,NOVA1,SRSF3,SRSF7,KHDRBS1,CELF2
GO: Biological Process	GO:0050684	regulation of mRNA processing		4.01e-05	0.174	0.00269	0.0241	9	176	SF3B4,HNRNPA2B1,DDX5,HSPA8,NOVA1,SRSF3,SRSF7,KHDRBS1,CELF2
GO: Biological Process	GO:0031503	protein-containing complex localization		0.00026	1	0.00888	0.0795	9	225	ANKS1B,NRXN1,LRRC7,AKAP6,EZR,EFNB2,ATAD1,NSG1,MAPK10
GO: Biological Process	GO:0032388	positive regulation of intracellular transport		0.000336	1	0.0103	0.0925	9	233	EZR,OAZ1,YWHAE,RUFY3,ARF1,SH3GLB1,KHDRBS1,FEZ1,CDC42
GO: Biological Process	GO:0048639	positive regulation of developmental growth		0.000484	1	0.0124	0.111	9	245	NACA,GDI1,VEGFA,AKAP6,EZR,CHD7,RUFY3,CCND2,SH3GLB1
GO: Biological Process	GO:0010976	positive regulation of neuron projection development		0.000544	1	0.0129	0.115	9	249	HMGB1,ITGB1,NRXN1,LRRC7,VEGFA,FEZ1,CD24,EPHA3,SEZ6
GO: Biological Process	GO:0035051	cardiocyte differentiation		0.000917	1	0.0194	0.174	9	268	ARID1A,ITGB1,VEGFA,AKAP6,YY1,NR2F2,CCND2,EFNB2,CDC42
GO: Biological Process	GO:0000082	G1/S transition of mitotic cell cycle		0.00166	1	0.0292	0.261	9	292	PLK2,ARID1A,ITGB1,WAC,ACTL6B,HSPA8,CCND2,KHDRBS1,EIF4EBP1
GO: Biological Process	GO:0031330	negative regulation of cellular catabolic process		0.00204	1	0.0334	0.299	9	301	MAP1A,HNRNPC,WAC,CSDE1,TSPO,VEGFA,NOP53,FEZ1,EIF3H
GO: Biological Process	GO:0006302	double-strand break repair		0.00238	1	0.0368	0.33	9	308	HMGB1,POGZ,ARID1A,TERF2IP,MORF4L1,HPF1,ACTL6B,YY1,XRCC6
GO: Biological Process	GO:0031669	cellular response to nutrient levels		0.00295	1	0.0423	0.379	9	318	MAP1LC3A,PPP1R15A,ITGB1,SLC38A2,MN1,HSPA8,SFRP1,FADS1,SH3GLB1
Pathway	M39406	mRNA processing	MSigDB C2 BIOCARTA (v7.5.1)	1.16e-05	0.0188	0.0047	0.0374	9	133	SF3B4,HNRNPA2B1,HNRNPC,SRSF3,SRSF7,PPM1G,CELF2,PCBP2,SNRPE
Pathway	83065	Axon guidance	BioSystems: KEGG	0.000101	0.163	0.0139	0.111	9	175	ITGB1,SRGAP3,SEMA6A,ROBO3,PLXNA2,EFNB2,ENAH,CDC42,EPHA3
GO: Biological Process	GO:0006446	regulation of translational initiation		2.25e-06	0.00976	0.00025	0.00224	8	92	PPP1R15A,CSDE1,YTHDF2,KHDRBS1,EIF4EBP1,BZW1,EIF3H,EIF1
GO: Biological Process	GO:0002181	cytoplasmic translation		0.000184	0.798	0.007	0.0627	8	169	CSDE1,UBA52,RACK1,EIF3L,YTHDF2,EIF4EBP1,EIF3F,EIF3H
GO: Biological Process	GO:0021987	cerebral cortex development		0.000192	0.831	0.00717	0.0642	8	170	NEFM,SLC38A2,NEFL,FOXG1,POU3F3,TACC2,YWHAE,EMX2
GO: Biological Process	GO:2001022	positive regulation of response to DNA damage stimulus		0.000365	1	0.0109	0.0974	8	187	BCLAF1,HMGB1,POGZ,ARID1A,DDX5,MORF4L1,ACTL6B,YY1
GO: Biological Process	GO:0021510	spinal cord development		0.000482	1	0.0124	0.111	8	195	SOX11,POGZ,NEFM,NEFL,ACTL6B,NOVA1,LMO4,PBX3
GO: Biological Process	GO:0048675	axon extension		0.00057	1	0.0134	0.12	8	200	GDI1,ITGB1,SEMA6A,ROBO3,VEGFA,THSD7A,NRCAM,RUFY3
GO: Biological Process	GO:0055007	cardiac muscle cell differentiation		0.000692	1	0.0156	0.14	8	206	ARID1A,ITGB1,VEGFA,AKAP6,YY1,NR2F2,CCND2,EFNB2
GO: Biological Process	GO:0061053	somite development		0.000809	1	0.0178	0.16	8	211	SOX11,HES6,PLXNA2,SFRP1,RBBP6,CHD7,EFNB2,EPHA3
GO: Biological Process	GO:0051302	regulation of cell division		0.00097	1	0.02	0.179	8	217	PLK2,RACK1,LBH,VEGFA,CALM1,TXNIP,SH3GLB1,CDC42
GO: Biological Process	GO:0050770	regulation of axonogenesis		0.00103	1	0.0209	0.187	8	219	MAP6,GDI1,NEFM,NEFL,SEMA6A,PLXNA2,VEGFA,RUFY3
GO: Biological Process	GO:0030307	positive regulation of cell growth		0.00103	1	0.0209	0.187	8	219	GDI1,SUPV3L1,VEGFA,AKAP6,SFRP1,RUFY3,SH3GLB1,CDC42
GO: Biological Process	GO:0001764	neuron migration		0.00149	1	0.027	0.241	8	232	SEMA6A,ROBO3,FOXG1,VEGFA,NRCAM,YWHAE,NR2F2,EMX2
GO: Biological Process	GO:0051896	regulation of protein kinase B signaling		0.00157	1	0.028	0.251	8	234	PHLDA3,ITGB1,RACK1,NRXN1,MYDGF,VEGFA,NOP53,ITSN1
GO: Biological Process	GO:0099173	postsynapse organization		0.00161	1	0.0285	0.255	8	235	GAP43,NEFL,NRXN1,HSPA8,NRCAM,ARF1,INA,CDC42
GO: Biological Process	GO:1905475	regulation of protein localization to membrane		0.00194	1	0.0323	0.289	8	242	GDI1,ITGB1,RACK1,NRXN1,WNK3,EZR,SH3GLB1,EPHA3
GO: Biological Process	GO:0031345	negative regulation of cell projection organization		0.00231	1	0.0362	0.324	8	249	GDI1,ITGB1,NRXN1,SEMA6A,RUFY3,EFNB2,EPHA3,SEZ6
GO: Biological Process	GO:0022618	ribonucleoprotein complex assembly		0.00249	1	0.038	0.34	8	252	SF3B4,EIF3L,NOP53,PSIP1,CELF2,EIF3F,EIF3H,SNRPE
GO: Biological Process	GO:0099504	synaptic vesicle cycle		0.00274	1	0.0411	0.368	8	256	ERC1,NRN1,ADRA2A,NRXN1,HSPA8,CALM1,ITSN1,CD24
GO: Biological Process	GO:0071826	ribonucleoprotein complex subunit organization		0.00301	1	0.043	0.385	8	260	SF3B4,EIF3L,NOP53,PSIP1,CELF2,EIF3F,EIF3H,SNRPE
Pathway	M2044	Spliceosome	MSigDB C2 BIOCARTA (v7.5.1)	6.01e-05	0.0975	0.0136	0.109	8	127	SF3B4,HNRNPC,DDX5,BUD31,HSPA8,SRSF3,SRSF7,SNRPE
Pathway	M5539	Axon guidance	MSigDB C2 BIOCARTA (v7.5.1)	6.71e-05	0.109	0.0136	0.109	8	129	ITGB1,SRGAP3,SEMA6A,ROBO3,PLXNA2,EFNB2,CDC42,EPHA3
Pathway	125136	Spliceosome	BioSystems: KEGG	8.77e-05	0.142	0.0139	0.111	8	134	SF3B4,HNRNPC,DDX5,BUD31,HSPA8,SRSF3,SRSF7,SNRPE
Pathway	1268678	Translation	BioSystems: REACTOME	0.000338	0.549	0.0279	0.222	8	163	SPCS2,SSR2,UBA52,EIF3L,EEF1A2,EIF4EBP1,EIF3F,EIF3H
GO: Biological Process	GO:0031076	embryonic camera-type eye development		2.37e-05	0.103	0.00198	0.0177	7	92	SOX11,ARID1A,SEMA6A,PLXNA2,SFRP1,LMO4,EFNB2
GO: Biological Process	GO:0008088	axo-dendritic transport		2.73e-05	0.118	0.0021	0.0188	7	94	MAP1A,MAP6,NEFM,NEFL,DST,HSPA8,FEZ1
GO: Biological Process	GO:0031103	axon regeneration		4.34e-05	0.188	0.00277	0.0248	7	101	GAP43,HMGB1,NREP,NEFM,NEFL,TSPO,BEX2
GO: Biological Process	GO:0031102	neuron projection regeneration		9.38e-05	0.407	0.00468	0.0419	7	114	GAP43,HMGB1,NREP,NEFM,NEFL,TSPO,BEX2
GO: Biological Process	GO:1905477	positive regulation of protein localization to membrane		0.000193	0.839	0.00717	0.0642	7	128	ITGB1,RACK1,NRXN1,WNK3,EZR,SH3GLB1,EPHA3
GO: Biological Process	GO:0045807	positive regulation of endocytosis		0.000335	1	0.0103	0.0925	7	140	ITGB1,HSPA8,VEGFA,ITSN1,ARF1,ATAD1,CDC42
GO: Biological Process	GO:0048678	response to axon injury		0.000772	1	0.0171	0.153	7	161	GAP43,HMGB1,NREP,NEFM,NEFL,TSPO,BEX2
GO: Biological Process	GO:0030010	establishment of cell polarity		0.00189	1	0.032	0.286	7	188	ITGB1,RACK1,EZR,KIF26B,RUFY3,FEZ1,CDC42
Pathway	1270323	L1CAM interactions	BioSystems: REACTOME	0.000103	0.166	0.0139	0.111	7	102	GAP43,ITGB1,KCNQ3,HSPA8,EZR,NRCAM,CD24
GO: Biological Process	GO:1903078	positive regulation of protein localization to plasma membrane		5.09e-05	0.221	0.00311	0.0278	6	71	ITGB1,RACK1,NRXN1,WNK3,EZR,EPHA3
GO: Biological Process	GO:0048596	embryonic camera-type eye morphogenesis		5.95e-05	0.258	0.00359	0.0321	6	73	SOX11,ARID1A,SEMA6A,PLXNA2,SFRP1,EFNB2
GO: Biological Process	GO:0008038	neuron recognition		6.93e-05	0.301	0.00381	0.0341	6	75	GAP43,ROBO3,FOXG1,NRCAM,EFNB2,EPHA3
GO: Biological Process	GO:1904377	positive regulation of protein localization to cell periphery		9.28e-05	0.403	0.00468	0.0419	6	79	ITGB1,RACK1,NRXN1,WNK3,EZR,EPHA3
GO: Biological Process	GO:0048048	embryonic eye morphogenesis		0.00018	0.78	0.0069	0.0618	6	89	SOX11,ARID1A,SEMA6A,PLXNA2,SFRP1,EFNB2
GO: Biological Process	GO:0007405	neuroblast proliferation		0.000216	0.936	0.00786	0.0704	6	92	ITGB1,BEX2,FOXG1,VEGFA,CD24,EML1
GO: Biological Process	GO:0072384	organelle transport along microtubule		0.000321	1	0.0101	0.0904	6	99	MAP6,NEFL,UXT,RASGRP1,FEZ1,CDC42
GO: Biological Process	GO:0032392	DNA geometric change		0.000398	1	0.0117	0.104	6	103	HMGB1,HMGA1,HNRNPA2B1,SUPV3L1,CHD7,XRCC6
GO: Biological Process	GO:0071103	DNA conformation change		0.000592	1	0.0137	0.123	6	111	HMGB1,HMGA1,HNRNPA2B1,SUPV3L1,CHD7,XRCC6
GO: Biological Process	GO:0050772	positive regulation of axonogenesis		0.000932	1	0.0195	0.175	6	121	MAP6,GDI1,NEFL,PLXNA2,VEGFA,RUFY3
GO: Biological Process	GO:0021766	hippocampus development		0.00125	1	0.0238	0.213	6	128	NEFM,NEFL,YWHAE,FEZ1,EMX2,NEUROD6
GO: Biological Process	GO:1903076	regulation of protein localization to plasma membrane		0.00125	1	0.0238	0.213	6	128	ITGB1,RACK1,NRXN1,WNK3,EZR,EPHA3
GO: Biological Process	GO:2000177	regulation of neural precursor cell proliferation		0.00135	1	0.0251	0.225	6	130	ITGB1,DISP3,BEX2,FOXG1,VEGFA,CD24
GO: Biological Process	GO:0045739	positive regulation of DNA repair		0.00197	1	0.0326	0.292	6	140	HMGB1,POGZ,ARID1A,MORF4L1,ACTL6B,YY1
GO: Biological Process	GO:0000018	regulation of DNA recombination		0.00211	1	0.0341	0.306	6	142	POGZ,TERF2IP,MORF4L1,EXOSC6,NDFIP1,H1-4
GO: Biological Process	GO:0045445	myoblast differentiation		0.00235	1	0.0364	0.326	6	145	HMGB1,ARID1A,ITGB1,DDX5,ACTL6B,CSRP2
GO: Biological Process	GO:0032434	regulation of proteasomal ubiquitin-dependent protein catabolic process		0.00307	1	0.0436	0.391	6	153	PLK2,MAP1A,WAC,RACK1,NOP53,EIF3H
GO: Biological Process	GO:1904375	regulation of protein localization to cell periphery		0.00327	1	0.0458	0.41	6	155	ITGB1,RACK1,NRXN1,WNK3,EZR,EPHA3
GO: Biological Process	GO:0001756	somitogenesis		0.00359	1	0.0497	0.445	6	158	HES6,PLXNA2,SFRP1,CHD7,EFNB2,EPHA3
GO: Molecular Function	GO:0004860	protein kinase inhibitor activity		0.000861	0.549	0.0362	0.255	5	77	RACK1,YWHAB,YWHAE,PKIA,PRKAR2B
GO: Molecular Function	GO:0019210	kinase inhibitor activity		0.00114	0.73	0.0369	0.26	5	82	RACK1,YWHAB,YWHAE,PKIA,PRKAR2B
GO: Biological Process	GO:0002183	cytoplasmic translational initiation		4.18e-05	0.181	0.00275	0.0246	5	42	EIF3L,YTHDF2,EIF4EBP1,EIF3F,EIF3H
GO: Biological Process	GO:0060900	embryonic camera-type eye formation		7.25e-05	0.315	0.00389	0.0348	5	47	SOX11,ARID1A,SEMA6A,PLXNA2,SFRP1
GO: Biological Process	GO:1902692	regulation of neuroblast proliferation		0.000118	0.514	0.00558	0.05	5	52	ITGB1,BEX2,FOXG1,VEGFA,CD24
GO: Biological Process	GO:2000179	positive regulation of neural precursor cell proliferation		0.000662	1	0.015	0.135	5	75	ITGB1,DISP3,BEX2,FOXG1,VEGFA
GO: Biological Process	GO:0097120	receptor localization to synapse		0.000662	1	0.015	0.135	5	75	ANKS1B,NRXN1,LRRC7,NSG1,MAPK10
GO: Biological Process	GO:0098930	axonal transport		0.000703	1	0.0158	0.142	5	76	MAP1A,MAP6,NEFL,DST,FEZ1
GO: Biological Process	GO:0016444	somatic cell DNA recombination		0.00105	1	0.021	0.188	5	83	HMGB1,EXOSC6,YY1,NDFIP1,XRCC6
GO: Biological Process	GO:0002562	somatic diversification of immune receptors via germline recombination within a single locus		0.00105	1	0.021	0.188	5	83	HMGB1,EXOSC6,YY1,NDFIP1,XRCC6
GO: Biological Process	GO:1903670	regulation of sprouting angiogenesis		0.00183	1	0.0312	0.28	5	94	SOX11,HMGB1,ITGB1,SEMA6A,VEGFA
GO: Biological Process	GO:0002200	somatic diversification of immune receptors		0.00192	1	0.0321	0.287	5	95	HMGB1,EXOSC6,YY1,NDFIP1,XRCC6
GO: Biological Process	GO:0099072	regulation of postsynaptic membrane neurotransmitter receptor levels		0.00192	1	0.0321	0.287	5	95	YWHAE,EFNB2,ATAD1,NSG1,MAPK10
GO: Biological Process	GO:0045665	negative regulation of neuron differentiation		0.00201	1	0.033	0.295	5	96	ITGB1,DISP3,BEX2,FOXG1,CD24
Pathway	M39423	Translation factors	MSigDB C2 BIOCARTA (v7.5.1)	0.000236	0.383	0.0255	0.204	5	53	EEF1A2,EIF4EBP1,EIF3F,EIF3H,EIF1
Pathway	137987	Regulation of Telomerase	BioSystems: Pathway Interaction Database	0.000658	1	0.0459	0.366	5	66	HNRNPC,TERF2IP,YWHAE,NR2F2,XRCC6
Pathway	M105	Regulation of Telomerase	MSigDB C2 BIOCARTA (v7.5.1)	0.000706	1	0.0459	0.366	5	67	HNRNPC,TERF2IP,YWHAE,NR2F2,XRCC6
GO: Molecular Function	GO:0005246	calcium channel regulator activity		0.00202	1	0.0496	0.349	4	56	NRXN1,CALM1,YWHAE,TSPAN13
GO: Biological Process	GO:0019081	viral translation		2.48e-05	0.108	0.00201	0.018	4	19	CSDE1,EIF3L,EIF3F,PCBP2
GO: Biological Process	GO:0034643	establishment of mitochondrion localization, microtubule-mediated		0.000162	0.704	0.0065	0.0582	4	30	MAP6,NEFL,UXT,FEZ1
GO: Biological Process	GO:0047497	mitochondrion transport along microtubule		0.000162	0.704	0.0065	0.0582	4	30	MAP6,NEFL,UXT,FEZ1
GO: Biological Process	GO:0051654	establishment of mitochondrion localization		0.000237	1	0.0085	0.0761	4	33	MAP6,NEFL,UXT,FEZ1
GO: Biological Process	GO:0002052	positive regulation of neuroblast proliferation		0.000267	1	0.0089	0.0797	4	34	ITGB1,BEX2,FOXG1,VEGFA
GO: Biological Process	GO:0035308	negative regulation of protein dephosphorylation		0.000456	1	0.0124	0.111	4	39	PPP1R15A,BOD1L1,YWHAB,YWHAE
GO: Biological Process	GO:0032435	negative regulation of proteasomal ubiquitin-dependent protein catabolic process		0.000503	1	0.0124	0.111	4	40	MAP1A,WAC,NOP53,EIF3H
GO: Biological Process	GO:0021846	cell proliferation in forebrain		0.000554	1	0.0131	0.117	4	41	FABP7,POU3F3,TACC2,EMX2
GO: Biological Process	GO:1902459	positive regulation of stem cell population maintenance		0.00109	1	0.0217	0.194	4	49	ARID4B,ARID1A,LBH,ACTL6B
GO: Biological Process	GO:0021762	substantia nigra development		0.00127	1	0.024	0.215	4	51	CALM1,YWHAE,INA,CDC42
GO: Biological Process	GO:1901799	negative regulation of proteasomal protein catabolic process		0.00169	1	0.0295	0.264	4	55	MAP1A,WAC,NOP53,EIF3H
GO: Biological Process	GO:2000059	negative regulation of ubiquitin-dependent protein catabolic process		0.0018	1	0.0309	0.277	4	56	MAP1A,WAC,NOP53,EIF3H
GO: Biological Process	GO:1990928	response to amino acid starvation		0.00205	1	0.0335	0.3	4	58	MAP1LC3A,SLC38A2,SH3GLB1,EIF4EBP1
GO: Biological Process	GO:0035305	negative regulation of dephosphorylation		0.00219	1	0.0349	0.312	4	59	PPP1R15A,BOD1L1,YWHAB,YWHAE
GO: Biological Process	GO:0051646	mitochondrion localization		0.00233	1	0.0362	0.324	4	60	MAP6,NEFL,UXT,FEZ1
GO: Biological Process	GO:0035196	miRNA processing		0.00278	1	0.0414	0.371	4	63	HNRNPA2B1,DDX5,SRSF3,SRRT
GO: Biological Process	GO:0061383	trabecula morphogenesis		0.00311	1	0.044	0.394	4	65	NACA,VEGFA,SFRP1,CHD7
GO: Biological Process	GO:0070918	small regulatory ncRNA processing		0.00348	1	0.0483	0.433	4	67	HNRNPA2B1,DDX5,SRSF3,SRRT
Pathway	169354	Noncanonical Wnt signaling pathway	BioSystems: Pathway Interaction Database	0.000266	0.432	0.027	0.215	4	30	CHD7,DAAM1,MAPK10,CDC42
Pathway	M23	Noncanonical Wnt signaling pathway	MSigDB C2 BIOCARTA (v7.5.1)	0.000343	0.557	0.0279	0.222	4	32	CHD7,DAAM1,MAPK10,CDC42
Pathway	1270318	Signaling by Robo receptor	BioSystems: REACTOME	0.000388	0.629	0.0286	0.228	4	33	SRGAP3,ROBO3,ENAH,CDC42
GO: Molecular Function	GO:1990247	N6-methyladenosine-containing RNA binding		0.00023	0.147	0.0244	0.172	3	13	HNRNPA2B1,HNRNPC,YTHDF2
GO: Molecular Function	GO:0034236	protein kinase A catalytic subunit binding		0.00036	0.23	0.0256	0.18	3	15	EZR,PKIA,PRKAR2B
GO: Biological Process	GO:0003404	optic vesicle morphogenesis		4.24e-05	0.184	0.00275	0.0246	3	8	SEMA6A,PLXNA2,EFNB2
GO: Biological Process	GO:0016198	axon choice point recognition		6.32e-05	0.274	0.0037	0.0332	3	9	GAP43,ROBO3,FOXG1
GO: Biological Process	GO:0060052	neurofilament cytoskeleton organization		0.000122	0.531	0.00565	0.0506	3	11	NEFM,NEFL,INA
GO: Biological Process	GO:1902946	protein localization to early endosome		0.000162	0.703	0.0065	0.0582	3	12	HSPA8,VEGFA,EZR
GO: Biological Process	GO:0075522	IRES-dependent viral translational initiation		0.000162	0.703	0.0065	0.0582	3	12	CSDE1,EIF3F,PCBP2
GO: Biological Process	GO:0032536	regulation of cell projection size		0.000328	1	0.0103	0.0918	3	15	NEFM,NEFL,EZR
GO: Biological Process	GO:0001732	formation of cytoplasmic translation initiation complex		0.000401	1	0.0117	0.105	3	16	EIF3L,EIF3F,EIF3H
GO: Biological Process	GO:0071481	cellular response to X-ray		0.000484	1	0.0124	0.111	3	17	SFRP1,CCND2,XRCC6
GO: Biological Process	GO:0031053	primary miRNA processing		0.000484	1	0.0124	0.111	3	17	HNRNPA2B1,SRSF3,SRRT
GO: Biological Process	GO:0019896	axonal transport of mitochondrion		0.000921	1	0.0194	0.174	3	21	MAP6,NEFL,FEZ1
GO: Biological Process	GO:2000479	regulation of cAMP-dependent protein kinase activity		0.00106	1	0.0211	0.189	3	22	AKAP6,PKIA,PRKAR2B
GO: Biological Process	GO:0033151	V(D)J recombination		0.00121	1	0.0235	0.211	3	23	HMGB1,YY1,XRCC6
GO: Biological Process	GO:0099188	postsynaptic cytoskeleton organization		0.00137	1	0.0252	0.226	3	24	NEFL,ARF1,INA
GO: Biological Process	GO:0036010	protein localization to endosome		0.00195	1	0.0323	0.29	3	27	HSPA8,VEGFA,EZR
GO: Biological Process	GO:0008090	retrograde axonal transport		0.00216	1	0.0348	0.311	3	28	MAP1A,NEFL,DST
GO: Biological Process	GO:2000819	regulation of nucleotide-excision repair		0.0024	1	0.0369	0.33	3	29	HMGB1,ARID1A,ACTL6B
GO: Biological Process	GO:0002072	optic cup morphogenesis involved in camera-type eye development		0.00265	1	0.04	0.358	3	30	SOX11,ARID1A,SFRP1
GO: Biological Process	GO:0060319	primitive erythrocyte differentiation		0.00265	1	0.04	0.358	3	30	TSPO,VEGFA,CHD7
GO: Biological Process	GO:0021535	cell migration in hindbrain		0.00265	1	0.04	0.358	3	30	ITGB1,PLXNA2,RERE
GO: Biological Process	GO:0045948	positive regulation of translational initiation		0.00319	1	0.0448	0.401	3	32	PPP1R15A,YTHDF2,KHDRBS1
Pathway	1269067	2-LTR circle formation	BioSystems: REACTOME	3.94e-05	0.0639	0.0128	0.102	3	7	HMGA1,PSIP1,XRCC6
Pathway	1269065	Integration of provirus	BioSystems: REACTOME	9.3e-05	0.151	0.0139	0.111	3	9	HMGA1,PSIP1,XRCC6
Pathway	1269059	Early Phase of HIV Life Cycle	BioSystems: REACTOME	0.000388	0.629	0.0286	0.228	3	14	HMGA1,PSIP1,XRCC6
Pathway	M40040	nsp1 from SARS-CoV-2 inhibits translation initiation in the host cell	MSigDB C2 BIOCARTA (v7.5.1)	0.000708	1	0.0459	0.366	3	17	EIF3F,EIF3H,EIF1
GO: Molecular Function	GO:0015655	alanine:sodium symporter activity		9.19e-05	0.0587	0.023	0.162	2	2	SLC38A1,SLC38A2
GO: Molecular Function	GO:0099184	structural constituent of postsynaptic intermediate filament cytoskeleton		0.00054	0.344	0.0344	0.242	2	4	NEFL,INA
GO: Molecular Function	GO:0005298	proline:sodium symporter activity		0.000894	0.57	0.0362	0.255	2	5	SLC38A1,SLC38A2
GO: Molecular Function	GO:0097100	supercoiled DNA binding		0.00133	0.85	0.0369	0.26	2	6	HMGB1,PSIP1
GO: Molecular Function	GO:0051575	5'-deoxyribose-5-phosphate lyase activity		0.00133	0.85	0.0369	0.26	2	6	HMGA1,XRCC6
GO: Molecular Function	GO:0005295	neutral amino acid:sodium symporter activity		0.00133	0.85	0.0369	0.26	2	6	SLC38A1,SLC38A2
GO: Biological Process	GO:0003403	optic vesicle formation		8.62e-05	0.374	0.0044	0.0394	2	2	SEMA6A,PLXNA2
GO: Biological Process	GO:0099185	postsynaptic intermediate filament cytoskeleton organization		0.000255	1	0.00884	0.0792	2	3	NEFL,INA
GO: Biological Process	GO:0043090	amino acid import		0.000255	1	0.00884	0.0792	2	3	SLC38A1,SLC38A2
GO: Biological Process	GO:0033366	protein localization to secretory granule		0.000506	1	0.0124	0.111	2	4	CPE,SCG3
GO: Biological Process	GO:1903803	L-glutamine import across plasma membrane		0.000506	1	0.0124	0.111	2	4	SLC38A1,SLC38A2
GO: Biological Process	GO:1902308	regulation of peptidyl-serine dephosphorylation		0.000506	1	0.0124	0.111	2	4	PPP1R15A,YWHAE
GO: Biological Process	GO:0045105	intermediate filament polymerization or depolymerization		0.000506	1	0.0124	0.111	2	4	NEFM,NEFL
GO: Biological Process	GO:0038189	neuropilin signaling pathway		0.000506	1	0.0124	0.111	2	4	VEGFA,CDC42
GO: Biological Process	GO:0033693	neurofilament bundle assembly		0.000506	1	0.0124	0.111	2	4	NEFM,NEFL
GO: Biological Process	GO:1903937	response to acrylamide		0.000506	1	0.0124	0.111	2	4	NEFM,NEFL
GO: Biological Process	GO:0035475	angioblast cell migration involved in selective angioblast sprouting		0.000506	1	0.0124	0.111	2	4	VEGFA,EFNB2
GO: Biological Process	GO:0051343	positive regulation of cyclic-nucleotide phosphodiesterase activity		0.000839	1	0.018	0.161	2	5	RACK1,CALM1
GO: Biological Process	GO:0002190	cap-independent translational initiation		0.000839	1	0.018	0.161	2	5	YTHDF2,EIF4EBP1
GO: Biological Process	GO:1905913	negative regulation of calcium ion export across plasma membrane		0.000839	1	0.018	0.161	2	5	CALM1,YWHAE
GO: Biological Process	GO:0035474	selective angioblast sprouting		0.000839	1	0.018	0.161	2	5	VEGFA,EFNB2
GO: Biological Process	GO:0031133	regulation of axon diameter		0.00125	1	0.0238	0.213	2	6	NEFM,NEFL
GO: Biological Process	GO:1905912	regulation of calcium ion export across plasma membrane		0.00125	1	0.0238	0.213	2	6	CALM1,YWHAE
GO: Biological Process	GO:0016199	axon midline choice point recognition		0.00125	1	0.0238	0.213	2	6	ROBO3,FOXG1
GO: Biological Process	GO:2000054	negative regulation of Wnt signaling pathway involved in dorsal/ventral axis specification		0.00231	1	0.0362	0.324	2	8	CCDC136,SFRP1
GO: Biological Process	GO:0045110	intermediate filament bundle assembly		0.00231	1	0.0362	0.324	2	8	NEFM,NEFL
GO: Biological Process	GO:0097368	establishment of Sertoli cell barrier		0.00295	1	0.0423	0.379	2	9	ARID4B,ITGB1
GO: Biological Process	GO:1902965	regulation of protein localization to early endosome		0.00295	1	0.0423	0.379	2	9	VEGFA,EZR
GO: Biological Process	GO:1902966	positive regulation of protein localization to early endosome		0.00295	1	0.0423	0.379	2	9	VEGFA,EZR
GO: Biological Process	GO:0006868	glutamine transport		0.00295	1	0.0423	0.379	2	9	SLC38A1,SLC38A2
Pathway	1269066	Integration of viral DNA into host genomic DNA	BioSystems: REACTOME	0.000331	0.538	0.0279	0.222	2	3	HMGA1,PSIP1
Pathway	1269068	Autointegration results in viral DNA circles	BioSystems: REACTOME	0.000331	0.538	0.0279	0.222	2	3	HMGA1,PSIP1

## Sheet: CN3
Category	ID	Name	Source	p-value	q-value Bonferroni	q-value FDR B&H	q-value FDR B&Y	Hit Count in Query List	Hit Count in Genome	Hit in Query List
Pathway	1269649	Gene Expression	BioSystems: REACTOME	2.37e-10	4.26e-07	4.26e-07	3.44e-06	60	1834	COX20,POP7,SMG1,RNGTT,ARID4B,EIF4A3,ACTB,SPCS2,EIF3E,HNRNPM,SRP9,SRP14,SEC11C,HNRNPA2B1,HNRNPC,HNRNPF,DDX5,DDX6,HNRNPU,ZNF331,PSMD6,UBA52,UBTF,PIN1,EIF3L,YWHAQ,NOTCH1,MEAF6,CHERP,SRSF5,LAMTOR5,TRMT112,HNRNPA3,HIPK2,THUMPD1,PRDX2,SYF2,KRR1,YWHAB,YWHAE,YWHAG,DIS3,EEF1A2,PRCC,TRIM28,EIF4A1,EIF4B,SF3B6,EIF4EBP1,H3-3A,ZNF721,MPHOSPH10,EIF3D,EIF3F,EIF3H,SNRPA1,PCBP1,PSMD14,SF3A2,RPAP2
GO: Biological Process	GO:0065003	protein-containing complex assembly		1.26e-08	5.78e-05	1.93e-05	0.000174	52	1859	COX20,CELF4,MAPT,ERC1,PEG10,SPTBN1,NAP1L5,EIF3E,NAP1L1,NAP1L4,TMOD2,HMGB1,HMGB2,NEFL,AP2M1,RACK1,NRXN1,UBTF,PIN1,EIF3L,VAMP2,MACROH2A2,YWHAQ,ATL2,SPTY2D1,TBCA,SAMD1,SRSF5,NOP53,DUT,COX7A2,STMN2,NLRP1,STMN1,APP,KIFAP3,MAPRE3,CELF2,EIF4B,MT-ND1,SF3B6,NSG1,EIF4EBP1,PAK3,TMSB4X,H3-3A,EIF3D,EIF3F,EIF3H,MAPK9,SNRPA1,SF3A2
GO: Biological Process	GO:0007417	central nervous system development		3.19e-07	0.00146	8.01e-05	0.000722	47	1766	CHL1,ATP5PF,GAP43,MAPT,SPTBN1,ACTB,HMGB1,MARCKSL1,NDN,HNRNPA2B1,MEIS2,NEFL,PTPRA,NRXN1,DRAXIN,BASP1,NEGR1,PCSK1N,MACROH2A2,ACTL6B,NNAT,YWHAQ,FOXG1,NOTCH1,DYNC1I2,NOVA1,RAC3,CTXN1,VIM,SFPQ,CALM1,NRCAM,NSF,STMN1,APP,YWHAE,YWHAG,PPM1G,CASK,EFNB2,INA,CHD5,RERE,EIF3H,MAPK9,PBX3,PCDH9
GO: Biological Process	GO:0031327	negative regulation of cellular biosynthetic process		4.52e-06	0.0207	0.000615	0.00554	47	1942	ZMYND11,CELF4,FOXK2,ARID4B,GAPDH,BCLAF1,EIF4A3,INSIG1,NACA,EIF3E,DACH1,SRP9,HMGB1,HMGB2,NDN,HNRNPA2B1,HNRNPC,MEIS2,DDX5,DDX6,HNRNPU,RACK1,BASP1,MACROH2A2,MALSU1,YWHAQ,FOXG1,NOTCH1,SAMD1,SFPQ,NOP53,HIPK2,IRX3,CBX4,APP,YWHAB,DIS3,CNBP,TRIM28,CBX5,CHD5,EIF4EBP1,PKIA,ZNF721,RERE,ZNF281,LRRFIP1
GO: Biological Process	GO:0009890	negative regulation of biosynthetic process		8.88e-06	0.0407	0.00107	0.00963	47	1992	ZMYND11,CELF4,FOXK2,ARID4B,GAPDH,BCLAF1,EIF4A3,INSIG1,NACA,EIF3E,DACH1,SRP9,HMGB1,HMGB2,NDN,HNRNPA2B1,HNRNPC,MEIS2,DDX5,DDX6,HNRNPU,RACK1,BASP1,MACROH2A2,MALSU1,YWHAQ,FOXG1,NOTCH1,SAMD1,SFPQ,NOP53,HIPK2,IRX3,CBX4,APP,YWHAB,DIS3,CNBP,TRIM28,CBX5,CHD5,EIF4EBP1,PKIA,ZNF721,RERE,ZNF281,LRRFIP1
GO: Biological Process	GO:0046907	intracellular transport		1.6e-06	0.00731	0.000252	0.00227	46	1811	SMG1,MAP6,MAPT,ERC1,EIF4A3,INSIG1,KIF1B,NACA,GDAP1,SPCS2,EIF3E,SRP9,SRP14,FNBP1L,HNRNPA2B1,DDX5,HNRNPU,NEFL,AP2M1,VAMP2,KIF5C,YWHAQ,HERC2,ATL2,HSPA9,NOTCH1,DYNC1I2,SFPQ,CDC42BPA,NSF,CNIH2,GET1,APP,CLSTN1,YWHAB,YWHAE,YWHAG,AKAP8L,RUFY3,NDFIP1,KIFAP3,TRIM28,SEC62,NSG1,PKIA,MAPK9
GO: Biological Process	GO:0010558	negative regulation of macromolecule biosynthetic process		2.76e-06	0.0126	0.000413	0.00372	46	1848	ZMYND11,CELF4,FOXK2,ARID4B,GAPDH,BCLAF1,EIF4A3,NACA,EIF3E,DACH1,SRP9,HMGB1,HMGB2,NDN,HNRNPA2B1,HNRNPC,MEIS2,DDX5,DDX6,HNRNPU,RACK1,BASP1,MACROH2A2,MALSU1,YWHAQ,FOXG1,NOTCH1,SAMD1,SFPQ,NOP53,HIPK2,IRX3,CBX4,APP,YWHAB,DIS3,CNBP,TRIM28,CBX5,CHD5,EIF4EBP1,PKIA,ZNF721,RERE,ZNF281,LRRFIP1
GO: Biological Process	GO:0048666	neuron development		4.23e-07	0.00194	9.68e-05	0.000872	45	1670	CHL1,GAP43,MAP6,MAPT,KIF1B,ACTB,GDAP1,DPYSL5,HMGB1,NDN,NREP,NEFL,NRXN1,DRAXIN,NEGR1,PIN1,ACTL6B,ATXN10,KIF5C,BEX2,FOXG1,NOTCH1,DYNC1I2,NOVA1,RAC3,VIM,SFPQ,THSD7A,NRCAM,NSF,CAMK2B,STMN2,STMN1,APP,CLSTN1,RUFY3,CASK,EFNB2,INA,DNM3,PAK3,RERE,MAPK9,PBX3,SF3A2
GO: Biological Process	GO:0031175	neuron projection development		8.3e-09	3.8e-05	1.9e-05	0.000171	44	1407	CHL1,GAP43,MAP6,MAPT,KIF1B,ACTB,GDAP1,DPYSL5,HMGB1,NDN,NREP,NEFL,NRXN1,DRAXIN,NEGR1,PIN1,ACTL6B,ATXN10,KIF5C,BEX2,FOXG1,NOTCH1,DYNC1I2,NOVA1,RAC3,VIM,SFPQ,THSD7A,NRCAM,NSF,CAMK2B,STMN2,STMN1,APP,CLSTN1,RUFY3,CASK,EFNB2,INA,DNM3,PAK3,RERE,MAPK9,SF3A2
GO: Biological Process	GO:0045184	establishment of protein localization		0.000105	0.482	0.00638	0.0574	43	1946	MAPT,ERC1,INSIG1,SPTBN1,NACA,GDAP1,SPCS2,EIF3E,HNRNPM,SRP9,SRP14,CHGA,DDX5,AP2M1,RACK1,NRXN1,VAMP2,MACROH2A2,KIF5C,NNAT,YWHAQ,HERC2,DNAJA1,HSPA9,NOTCH1,CD200,CALM1,NSF,CAMLG,GET1,APP,CLSTN1,YWHAB,YWHAE,YWHAG,RUFY3,NDFIP1,CASK,TRIM28,SEC62,NSG1,PKIA,MAPK9
GO: Biological Process	GO:1903508	positive regulation of nucleic acid-templated transcription		0.000127	0.582	0.00692	0.0624	42	1900	FOXK2,ARID4B,BCLAF1,EIF4A3,NACA,ACTB,HMGB1,HMGB2,NDN,MEIS2,DDX5,HNRNPU,PTMA,UBTF,PIN1,MLLT11,ACTL6B,YWHAQ,BEX2,NOTCH1,MEAF6,SFPQ,EBF3,HIPK2,IRX3,APP,AKAP8L,CASK,RLF,CNBP,MAPRE3,MORF4L2,TRIM28,HLTF,TMF1,TMSB4X,ZNF721,RERE,MAPK9,PBX3,PCBP1,ZNF281
GO: Biological Process	GO:0045893	positive regulation of DNA-templated transcription		0.000127	0.582	0.00692	0.0624	42	1900	FOXK2,ARID4B,BCLAF1,EIF4A3,NACA,ACTB,HMGB1,HMGB2,NDN,MEIS2,DDX5,HNRNPU,PTMA,UBTF,PIN1,MLLT11,ACTL6B,YWHAQ,BEX2,NOTCH1,MEAF6,SFPQ,EBF3,HIPK2,IRX3,APP,AKAP8L,CASK,RLF,CNBP,MAPRE3,MORF4L2,TRIM28,HLTF,TMF1,TMSB4X,ZNF721,RERE,MAPK9,PBX3,PCBP1,ZNF281
GO: Biological Process	GO:1902680	positive regulation of RNA biosynthetic process		0.000136	0.623	0.00716	0.0645	42	1906	FOXK2,ARID4B,BCLAF1,EIF4A3,NACA,ACTB,HMGB1,HMGB2,NDN,MEIS2,DDX5,HNRNPU,PTMA,UBTF,PIN1,MLLT11,ACTL6B,YWHAQ,BEX2,NOTCH1,MEAF6,SFPQ,EBF3,HIPK2,IRX3,APP,AKAP8L,CASK,RLF,CNBP,MAPRE3,MORF4L2,TRIM28,HLTF,TMF1,TMSB4X,ZNF721,RERE,MAPK9,PBX3,PCBP1,ZNF281
GO: Biological Process	GO:0042981	regulation of apoptotic process		0.000502	1	0.0163	0.147	40	1899	CHL1,TPT1,ZMYND11,GAPDH,RSL1D1,BCLAF1,NACA,ACTB,HMGB1,HMGB2,PTMA,MTRNR2L1,NEFL,RACK1,DRAXIN,PIN1,MLLT11,BEX2,DNAJA1,HSPA9,NOTCH1,MEAF6,SFPQ,CALM1,NOP53,LAMTOR5,CAMK2B,HIPK2,NLRP1,CBX4,PRDX2,APP,EEF1A2,CCND2,KIFAP3,ARHGDIA,MORF4L2,TMF1,PAK3,MAPK9
GO: Biological Process	GO:0043067	regulation of programmed cell death		0.000793	1	0.024	0.217	40	1944	CHL1,TPT1,ZMYND11,GAPDH,RSL1D1,BCLAF1,NACA,ACTB,HMGB1,HMGB2,PTMA,MTRNR2L1,NEFL,RACK1,DRAXIN,PIN1,MLLT11,BEX2,DNAJA1,HSPA9,NOTCH1,MEAF6,SFPQ,CALM1,NOP53,LAMTOR5,CAMK2B,HIPK2,NLRP1,CBX4,PRDX2,APP,EEF1A2,CCND2,KIFAP3,ARHGDIA,MORF4L2,TMF1,PAK3,MAPK9
GO: Biological Process	GO:0051240	positive regulation of multicellular organismal process		0.000842	1	0.025	0.225	40	1950	ATP5PF,ARID4B,GAPDH,MAP6,MAPT,SPTBN1,ACTB,NAP1L1,HMGB1,HMGB2,CHGA,NEFL,PTPRA,RACK1,NRXN1,BASP1,SCD,PIN1,MACROH2A2,ACTL6B,BEX2,FOXG1,NOTCH1,CD200,VIM,CACNA2D1,LAMTOR5,CAMK2B,HIPK2,NLRP1,PRDX2,APP,CLSTN1,RUFY3,CASK,CCND2,EFNB2,TMF1,PAK3,MAPK9
Pathway	1268677	Metabolism of proteins	BioSystems: REACTOME	0.000393	0.705	0.0137	0.11	40	1624	FOXK2,USP11,SPTBN1,ACTB,SPCS2,EIF3E,SRP9,SRP14,SEC11C,HNRNPC,TUBB2A,PSMD6,UBA52,NEGR1,EIF3L,VAMP2,KIF5C,HERC2,HSPA9,DYNC1I2,TBCA,THSD7A,CALM1,NSF,TRMT112,CNIH2,CBX4,APP,DIS3,EEF1A2,EIF4A1,EIF4B,SEC62,EIF4EBP1,H3-3A,EIF3D,EIF3F,EIF3H,PSMD14,ATP5F1B
GO: Biological Process	GO:0010629	negative regulation of gene expression		0.000306	1	0.0118	0.106	39	1790	SMG1,CELF4,GAPDH,MAPT,EIF4A3,EIF3E,HNRNPM,SRP9,HMGB1,HMGB2,NDN,HNRNPA2B1,HNRNPC,DDX5,DDX6,HNRNPU,RACK1,NRXN1,SYT11,UBTF,MACROH2A2,MALSU1,SPTY2D1,NOTCH1,CD200,VIM,SAMD1,TRIB2,APP,DIS3,NDFIP1,RESF1,CELF2,TRIM28,EIF4EBP1,TMF1,TMSB4X,H3-3A,ZNF281
GO: Biological Process	GO:0015031	protein transport		0.00043	1	0.0148	0.133	39	1821	ERC1,INSIG1,SPTBN1,NACA,GDAP1,SPCS2,EIF3E,HNRNPM,SRP9,SRP14,CHGA,DDX5,AP2M1,RACK1,NRXN1,VAMP2,KIF5C,NNAT,YWHAQ,HERC2,DNAJA1,HSPA9,NOTCH1,CD200,NSF,GET1,APP,CLSTN1,YWHAB,YWHAE,YWHAG,RUFY3,NDFIP1,CASK,TRIM28,SEC62,NSG1,PKIA,MAPK9
GO: Biological Process	GO:0045934	negative regulation of nucleobase-containing compound metabolic process		0.000627	1	0.0199	0.179	38	1793	ZMYND11,CELF4,FOXK2,ARID4B,BCLAF1,NACA,DACH1,HMGB1,HMGB2,NDN,HNRNPA2B1,HNRNPC,MEIS2,DDX5,HNRNPU,BASP1,MACROH2A2,YWHAQ,FOXG1,NOTCH1,SAMD1,SFPQ,NOP53,HIPK2,IRX3,CBX4,APP,YWHAB,NDFIP1,CNBP,TRIM28,CBX5,CHD5,PKIA,ZNF721,RERE,ZNF281,LRRFIP1
GO: Biological Process	GO:0032989	cellular component morphogenesis		6.08e-08	0.000278	3.48e-05	0.000313	37	1141	CHL1,GAP43,MAP6,MAPT,KIF1B,NACA,ACTB,DPYSL5,ACTG1,TMOD2,NDN,NEFL,NRXN1,DRAXIN,PIN1,KIF5C,FOXG1,NOTCH1,NOVA1,VIM,SFPQ,THSD7A,NRCAM,NSF,CAMK2B,STMN1,APP,CLSTN1,RUFY3,CASK,EFNB2,INA,CSRP2,DNM3,TMF1,PAK3,RERE
GO: Biological Process	GO:0000902	cell morphogenesis		1.03e-05	0.0472	0.00115	0.0104	37	1415	CHL1,GAP43,MAP6,MAPT,KIF1B,ACTB,DPYSL5,HMGB1,NDN,NEFL,NRXN1,DRAXIN,PIN1,KIF5C,FOXG1,NOTCH1,NOVA1,RAC3,VIM,SFPQ,THSD7A,NRCAM,NSF,CAMK2B,STMN1,APP,CLSTN1,RUFY3,CASK,ARHGDIA,EFNB2,INA,DNM3,PAK3,RERE,MAPK9,ZMYM4
GO: Biological Process	GO:0051253	negative regulation of RNA metabolic process		0.000241	1	0.00983	0.0886	37	1645	ZMYND11,CELF4,FOXK2,ARID4B,BCLAF1,NACA,DACH1,HMGB1,HMGB2,NDN,HNRNPA2B1,HNRNPC,MEIS2,DDX5,HNRNPU,BASP1,MACROH2A2,YWHAQ,FOXG1,NOTCH1,SAMD1,SFPQ,NOP53,HIPK2,IRX3,CBX4,APP,YWHAB,CNBP,TRIM28,CBX5,CHD5,PKIA,ZNF721,RERE,ZNF281,LRRFIP1
GO: Biological Process	GO:0060322	head development		2.67e-05	0.122	0.00238	0.0215	36	1420	CHL1,ATP5PF,MAPT,ACTB,HMGB1,MEIS2,NEFL,NRXN1,DRAXIN,BASP1,NEGR1,PCSK1N,MACROH2A2,NNAT,YWHAQ,FOXG1,NOTCH1,DYNC1I2,RAC3,SFPQ,CALM1,NRCAM,NSF,STMN1,APP,YWHAE,YWHAG,CASK,CNBP,EFNB2,INA,CHD5,RERE,EIF3H,PBX3,PCDH9
GO: Biological Process	GO:0051094	positive regulation of developmental process		0.00185	1	0.0418	0.377	36	1772	ARID4B,MAP6,MAPT,NACA,ACTB,NAP1L1,HMGB1,HMGB2,HNRNPU,NEFL,PTPRA,RACK1,NRXN1,BASP1,PIN1,MACROH2A2,ACTL6B,BEX2,FOXG1,NOTCH1,RAC3,VIM,NRCAM,CAMK2B,HIPK2,IRX3,APP,CLSTN1,RUFY3,CASK,CCND2,EFNB2,MORF4L2,PAK3,TMSB4X,MAPK9
GO: Molecular Function	GO:0044877	protein-containing complex binding		0.00428	1	0.0445	0.317	35	1726	ATP5PF,MAPT,EIF4A3,SPTBN1,ACTB,NAP1L4,SRP9,HMGB1,MARCKSL1,HNRNPC,DDX5,HNRNPU,NEFL,PTPRA,RACK1,NRXN1,VAMP2,MALSU1,YWHAQ,DYNC1I2,VIM,SAMD1,NSF,APP,YWHAB,YWHAE,CASK,KIFAP3,INA,CBX5,EIF4B,H3-3A,EIF1,PSMD14,CXADR
GO: Biological Process	GO:0007420	brain development		2.17e-05	0.0992	0.00202	0.0182	35	1349	CHL1,ATP5PF,MAPT,ACTB,HMGB1,MEIS2,NEFL,NRXN1,DRAXIN,BASP1,NEGR1,PCSK1N,MACROH2A2,NNAT,YWHAQ,FOXG1,NOTCH1,DYNC1I2,RAC3,SFPQ,CALM1,NRCAM,NSF,STMN1,APP,YWHAE,YWHAG,CASK,EFNB2,INA,CHD5,RERE,EIF3H,PBX3,PCDH9
GO: Biological Process	GO:0045892	negative regulation of DNA-templated transcription		0.000174	0.796	0.00828	0.0746	35	1497	ZMYND11,FOXK2,ARID4B,BCLAF1,NACA,DACH1,HMGB1,HMGB2,NDN,HNRNPA2B1,MEIS2,DDX5,HNRNPU,BASP1,MACROH2A2,YWHAQ,FOXG1,NOTCH1,SAMD1,SFPQ,NOP53,HIPK2,IRX3,CBX4,APP,YWHAB,CNBP,TRIM28,CBX5,CHD5,PKIA,ZNF721,RERE,ZNF281,LRRFIP1
GO: Biological Process	GO:1903507	negative regulation of nucleic acid-templated transcription		0.000181	0.827	0.00835	0.0752	35	1500	ZMYND11,FOXK2,ARID4B,BCLAF1,NACA,DACH1,HMGB1,HMGB2,NDN,HNRNPA2B1,MEIS2,DDX5,HNRNPU,BASP1,MACROH2A2,YWHAQ,FOXG1,NOTCH1,SAMD1,SFPQ,NOP53,HIPK2,IRX3,CBX4,APP,YWHAB,CNBP,TRIM28,CBX5,CHD5,PKIA,ZNF721,RERE,ZNF281,LRRFIP1
GO: Biological Process	GO:1902679	negative regulation of RNA biosynthetic process		0.00019	0.87	0.0087	0.0784	35	1504	ZMYND11,FOXK2,ARID4B,BCLAF1,NACA,DACH1,HMGB1,HMGB2,NDN,HNRNPA2B1,MEIS2,DDX5,HNRNPU,BASP1,MACROH2A2,YWHAQ,FOXG1,NOTCH1,SAMD1,SFPQ,NOP53,HIPK2,IRX3,CBX4,APP,YWHAB,CNBP,TRIM28,CBX5,CHD5,PKIA,ZNF721,RERE,ZNF281,LRRFIP1
GO: Biological Process	GO:0006396	RNA processing		0.00023	1	0.00955	0.086	35	1519	POP7,CELF4,RNGTT,RSL1D1,EIF4A3,HNRNPM,HNRNPA2B1,HNRNPC,HNRNPF,DNTTIP2,HNRNPH3,DDX5,HNRNPU,NOVA1,SFPQ,CHERP,SRSF5,RBBP6,NOP53,TRMT112,HNRNPA3,THUMPD1,YRDC,SYF2,APP,KRR1,DIS3,RBM39,AKAP8L,CELF2,SF3B6,MPHOSPH10,SNRPA1,PCBP1,SF3A2
GO: Biological Process	GO:0007010	cytoskeleton organization		0.00243	1	0.0489	0.44	35	1736	GAPDH,MAP6,MAPT,SPTBN1,NACA,ACTB,ACTG1,TMOD2,HMGB1,MARCKSL1,TUBB2A,HNRNPU,NEFL,PIN1,ACTL6B,YWHAQ,DYNC1I2,RAC3,VIM,CDC42BPA,THSD7A,CAMK2B,STMN2,STMN1,CLSTN1,RUFY3,ARHGDIA,MAPRE3,INA,CSRP2,PHACTR4,PAK3,TMSB4X,ZMYM4,CXADR
GO: Biological Process	GO:0043603	cellular amide metabolic process		0.000106	0.485	0.00638	0.0574	34	1400	CELF4,GAPDH,EIF4A3,GDAP1,SPCS2,EIF3E,SRP9,SEC11C,AASDHPPT,RTN1,DDX6,HNRNPU,UBA52,RACK1,PIN1,EIF3L,PCSK1N,MALSU1,VIM,MRPL55,APP,DIS3,EEF1A2,CNBP,EIF4A1,EIF4B,EIF4EBP1,EIF4G2,EIF3D,BZW1,EIF3F,EIF3H,EIF1,RSL24D1
GO: Biological Process	GO:0009057	macromolecule catabolic process		0.000847	1	0.025	0.225	34	1569	SMG1,USP11,EIF4A3,EIF3E,HNRNPM,HMGB1,HNRNPC,DDX5,HNRNPU,PSMD6,UBA52,FBXO9,RACK1,PIN1,ARIH1,HERC2,NOTCH1,VIM,TRIB2,NSF,RBBP6,NOP53,CAMLG,HIPK2,NLRP1,APP,SKP1,DIS3,NDFIP1,EEF1A2,TMF1,EIF3H,MAPK9,PSMD14
GO: Biological Process	GO:0000904	cell morphogenesis involved in differentiation		1.31e-06	0.00597	0.00023	0.00207	33	1081	CHL1,GAP43,MAP6,MAPT,KIF1B,ACTB,DPYSL5,NDN,NEFL,NRXN1,DRAXIN,PIN1,KIF5C,FOXG1,NOTCH1,NOVA1,RAC3,VIM,SFPQ,THSD7A,NRCAM,NSF,CAMK2B,STMN1,APP,CLSTN1,RUFY3,CASK,EFNB2,DNM3,PAK3,RERE,MAPK9
GO: Biological Process	GO:0006518	peptide metabolic process		1.44e-06	0.0066	0.00024	0.00216	33	1086	CELF4,GAPDH,EIF4A3,GDAP1,SPCS2,EIF3E,SRP9,SEC11C,RTN1,DDX6,HNRNPU,UBA52,RACK1,PIN1,EIF3L,PCSK1N,MALSU1,VIM,MRPL55,APP,DIS3,EEF1A2,CNBP,EIF4A1,EIF4B,EIF4EBP1,EIF4G2,EIF3D,BZW1,EIF3F,EIF3H,EIF1,RSL24D1
GO: Biological Process	GO:0044087	regulation of cellular component biogenesis		4.57e-06	0.0209	0.000615	0.00554	33	1146	GAP43,MAPT,SPTBN1,ACTG1,TMOD2,HMGB1,CHGA,FNBP1L,HNRNPU,PTPRA,RACK1,NRXN1,SYT11,NEGR1,MALSU1,YWHAQ,NOTCH1,NOP53,DUT,STMN2,STMN1,IRX3,APP,CLSTN1,MAPRE3,RESF1,TRIM28,EIF4EBP1,DNM3,PAK3,TMSB4X,H3-3A,MAPK9
GO: Biological Process	GO:0051248	negative regulation of protein metabolic process		9.28e-05	0.425	0.00582	0.0524	33	1332	CELF4,GAPDH,MAPT,EIF4A3,ACTB,EIF3E,SRP9,RTN1,DDX6,HNRNPU,RACK1,PIN1,PCSK1N,BOD1L1,MALSU1,YWHAQ,DNAJA1,TRIB2,CALM1,NOP53,LAMTOR5,CAMLG,HIPK2,CAMK2N2,APP,YWHAB,YWHAE,YWHAG,DIS3,EIF4EBP1,PKIA,PRKAR2B,EIF3H
GO: Biological Process	GO:0044092	negative regulation of molecular function		0.000237	1	0.00976	0.0879	33	1401	GAPDH,MAPT,EIF4A3,ACTB,NDN,HNRNPC,HNRNPU,MTRNR2L1,RACK1,PIN1,PCSK1N,BOD1L1,YWHAQ,DNAJA1,NOTCH1,CD200,C4orf3,TRIB2,CALM1,LAMTOR5,DUT,NLRP1,CAMK2N2,STMN1,PRDX2,APP,YWHAB,YWHAE,YWHAG,NDFIP1,PKIA,PRKAR2B,TMSB4X
GO: Molecular Function	GO:0019904	protein domain specific binding		2.21e-07	0.000155	3.6e-05	0.000257	32	911	GAPDH,MAPT,ERC1,TCEAL4,HNRNPM,HMGB2,HNRNPC,DDX5,DDX6,NEFL,AP2M1,RACK1,BASP1,YWHAQ,DNAJA1,VIM,SRSF5,CALM1,NSF,NLRP1,APP,SKP1,YWHAB,YWHAE,YWHAG,RBM39,NDFIP1,CASK,TRIM28,PAK3,PRKAR2B,CXADR
GO: Biological Process	GO:0048812	neuron projection morphogenesis		1.47e-07	0.000675	5.19e-05	0.000467	32	932	CHL1,GAP43,MAP6,MAPT,KIF1B,ACTB,DPYSL5,NDN,NEFL,NRXN1,DRAXIN,PIN1,KIF5C,FOXG1,NOTCH1,NOVA1,VIM,SFPQ,THSD7A,NRCAM,NSF,CAMK2B,STMN1,APP,CLSTN1,RUFY3,CASK,EFNB2,INA,DNM3,PAK3,RERE
GO: Biological Process	GO:0120039	plasma membrane bounded cell projection morphogenesis		2.26e-07	0.00104	6.73e-05	0.000606	32	950	CHL1,GAP43,MAP6,MAPT,KIF1B,ACTB,DPYSL5,NDN,NEFL,NRXN1,DRAXIN,PIN1,KIF5C,FOXG1,NOTCH1,NOVA1,VIM,SFPQ,THSD7A,NRCAM,NSF,CAMK2B,STMN1,APP,CLSTN1,RUFY3,CASK,EFNB2,INA,DNM3,PAK3,RERE
GO: Biological Process	GO:0048858	cell projection morphogenesis		2.73e-07	0.00125	7.34e-05	0.000661	32	958	CHL1,GAP43,MAP6,MAPT,KIF1B,ACTB,DPYSL5,NDN,NEFL,NRXN1,DRAXIN,PIN1,KIF5C,FOXG1,NOTCH1,NOVA1,VIM,SFPQ,THSD7A,NRCAM,NSF,CAMK2B,STMN1,APP,CLSTN1,RUFY3,CASK,EFNB2,INA,DNM3,PAK3,RERE
GO: Biological Process	GO:0032990	cell part morphogenesis		4.81e-07	0.0022	0.000105	0.000944	32	983	CHL1,GAP43,MAP6,MAPT,KIF1B,ACTB,DPYSL5,NDN,NEFL,NRXN1,DRAXIN,PIN1,KIF5C,FOXG1,NOTCH1,NOVA1,VIM,SFPQ,THSD7A,NRCAM,NSF,CAMK2B,STMN1,APP,CLSTN1,RUFY3,CASK,EFNB2,INA,DNM3,PAK3,RERE
GO: Biological Process	GO:0048667	cell morphogenesis involved in neuron differentiation		1.41e-07	0.000645	5.19e-05	0.000467	31	882	CHL1,GAP43,MAP6,MAPT,KIF1B,ACTB,DPYSL5,NDN,NEFL,NRXN1,DRAXIN,PIN1,KIF5C,FOXG1,NOTCH1,NOVA1,VIM,SFPQ,THSD7A,NRCAM,NSF,CAMK2B,STMN1,APP,CLSTN1,RUFY3,CASK,EFNB2,DNM3,PAK3,RERE
GO: Biological Process	GO:0009894	regulation of catabolic process		3.27e-05	0.15	0.00272	0.0245	31	1150	SMG1,ATP6V0B,FOXK2,GAPDH,MAPT,EIF4A3,HNRNPM,HMGB1,HNRNPC,HNRNPU,RACK1,SCOC,PIN1,ARIH1,VIM,TRIB2,NSF,NOP53,CAMLG,HIPK2,ATP6V1G1,APP,DIS3,NDFIP1,EEF1A2,ATP6V0E2,EIF4G2,TMF1,EIF3H,MAPK9,PSMD14
GO: Molecular Function	GO:0008092	cytoskeletal protein binding		0.000109	0.076	0.00475	0.0339	30	1123	GAPDH,MAP6,MAPT,KIF1B,SPTBN1,ACTB,DPYSL5,TMOD2,MARCKSL1,NDN,HNRNPU,SYT11,PIN1,VAMP2,KIF5C,YWHAQ,TBCA,CALM1,NRCAM,CAMK2B,STMN2,STMN1,CLSTN1,YWHAG,KIFAP3,MAPRE3,CSRP2,PHACTR4,DNM3,TMSB4X
GO: Biological Process	GO:0061564	axon development		3.22e-08	0.000147	2.87e-05	0.000258	30	780	CHL1,GAP43,MAP6,MAPT,KIF1B,ACTB,DPYSL5,HMGB1,NDN,NREP,NEFL,NRXN1,DRAXIN,PIN1,KIF5C,BEX2,FOXG1,NOTCH1,NOVA1,VIM,SFPQ,THSD7A,NRCAM,NSF,STMN1,APP,CLSTN1,RUFY3,EFNB2,PAK3
GO: Biological Process	GO:0060341	regulation of cellular localization		0.000201	0.92	0.00885	0.0797	30	1212	MAPT,RSL1D1,INSIG1,SPTBN1,NACA,ACTB,EIF3E,HNRNPM,CHGA,AP2M1,RACK1,NRXN1,SYT11,PIN1,VAMP2,NNAT,DNAJA1,CD200,LAMTOR5,CAMK2B,CNIH2,APP,YWHAE,AKAP8L,RUFY3,NDFIP1,CASK,ARHGDIA,TRIM28,PKIA
GO: Biological Process	GO:0051093	negative regulation of developmental process		0.000638	1	0.0201	0.181	30	1299	TPT1,ARID4B,MAPT,INSIG1,ACTB,DPYSL5,HMGB1,HMGB3,MEIS2,DDX6,HNRNPU,DRAXIN,ACTL6B,YWHAQ,BEX2,HSPA9,FOXG1,NOTCH1,SFPQ,TRIB2,IRX3,PRDX2,APP,RUFY3,NDFIP1,CCND2,KIFAP3,DNM3,TMSB4X,CXADR
GO: Biological Process	GO:0051726	regulation of cell cycle		0.00144	1	0.0368	0.331	30	1368	ACTB,DACH1,HMGB1,MEIS2,HNRNPU,RACK1,PIN1,ACTL6B,YWHAQ,BEX2,FOXG1,MEAF6,SFPQ,SRSF5,CALM1,NOP53,CAMK2B,HIPK2,SYF2,APP,YWHAE,PPM1G,CCND2,MAPRE3,PRCC,MORF4L2,EIF4EBP1,PHACTR4,EIF4G2,PKIA
GO: Biological Process	GO:0033043	regulation of organelle organization		0.00162	1	0.0389	0.35	30	1378	SMG1,GAP43,MAP6,MAPT,SPTBN1,ACTB,ACTG1,TMOD2,HNRNPA2B1,HNRNPC,HNRNPU,NRXN1,SYT11,PIN1,MLLT11,ACTL6B,YWHAQ,RAC3,SFPQ,CAMK2B,STMN2,STMN1,ARHGDIA,MAPRE3,RESF1,TRIM28,PAK3,TMSB4X,H3-3A,MAPK9
GO: Biological Process	GO:0006325	chromatin organization		6.85e-09	3.14e-05	1.9e-05	0.000171	29	685	ZMYND11,ARID4B,NAP1L5,ACTB,NAP1L1,NAP1L4,HMGB1,HMGB2,CHD2,NDN,HNRNPC,HNRNPU,PTMA,UBTF,MACROH2A2,ACTL6B,SPTY2D1,MEAF6,SAMD1,CBX4,RESF1,MORF4L2,TRIM28,CBX5,CHD5,HLTF,H3-3A,RERE,EIF1
GO: Biological Process	GO:0016071	mRNA metabolic process		3.33e-07	0.00152	8.01e-05	0.000722	29	821	SMG1,CELF4,RNGTT,EIF4A3,EIF3E,HNRNPM,HNRNPA2B1,HNRNPC,HNRNPF,HNRNPH3,DDX5,HNRNPU,NOVA1,VIM,SFPQ,SRSF5,RBBP6,HNRNPA3,SYF2,APP,DIS3,RBM39,AKAP8L,CELF2,SF3B6,HLTF,SNRPA1,PCBP1,SF3A2
GO: Biological Process	GO:0033365	protein localization to organelle		3.21e-05	0.147	0.00272	0.0245	29	1039	MAPT,INSIG1,NACA,GDAP1,SPCS2,HNRNPM,SRP9,SRP14,CHGA,DDX5,HNRNPU,SYT11,PIN1,MACROH2A2,DNAJA1,NOTCH1,CALM1,NOP53,LAMTOR5,CAMLG,GET1,APP,SKP1,YWHAE,MAPRE3,TRIM28,SEC62,PKIA,MAPK9
GO: Biological Process	GO:0000122	negative regulation of transcription by RNA polymerase II		0.000126	0.578	0.00692	0.0624	29	1123	FOXK2,ARID4B,NACA,DACH1,HMGB1,HMGB2,NDN,HNRNPA2B1,MEIS2,DDX5,HNRNPU,MACROH2A2,FOXG1,NOTCH1,SAMD1,SFPQ,NOP53,HIPK2,IRX3,CBX4,APP,CNBP,TRIM28,CBX5,CHD5,PKIA,ZNF721,ZNF281,LRRFIP1
GO: Biological Process	GO:0006259	DNA metabolic process		0.000388	1	0.0136	0.123	29	1201	SMG1,KIF1B,ACTB,NAP1L1,DACH1,HMGB1,HMGB2,HMGB3,HNRNPA2B1,HNRNPC,HNRNPU,BOD1L1,ACTL6B,HERC2,MEAF6,SFPQ,RBBP6,NOP53,DUT,NDFIP1,RLF,CNBP,MORF4L2,TRIM28,HLTF,PAK3,ZNF721,CCNB1IP1,PSMD14
GO: Biological Process	GO:0032880	regulation of protein localization		0.000153	0.701	0.00762	0.0687	28	1079	MAPT,RSL1D1,INSIG1,SPTBN1,NACA,ACTB,EIF3E,HNRNPM,CHGA,AP2M1,RACK1,NRXN1,SYT11,PIN1,VAMP2,NNAT,DNAJA1,CD200,LAMTOR5,CAMK2B,APP,YWHAE,RUFY3,NDFIP1,CASK,ARHGDIA,TRIM28,PKIA
GO: Biological Process	GO:0045597	positive regulation of cell differentiation		0.000822	1	0.0247	0.223	28	1199	MAP6,MAPT,ACTB,NAP1L1,HMGB1,HMGB2,HNRNPU,NEFL,PTPRA,PIN1,MACROH2A2,ACTL6B,BEX2,FOXG1,NOTCH1,RAC3,VIM,NRCAM,CAMK2B,IRX3,APP,RUFY3,CASK,EFNB2,MORF4L2,PAK3,TMSB4X,MAPK9
GO: Biological Process	GO:0007409	axonogenesis		1.8e-07	0.000823	5.88e-05	0.000529	27	705	CHL1,GAP43,MAP6,MAPT,KIF1B,ACTB,DPYSL5,NDN,NEFL,NRXN1,DRAXIN,PIN1,KIF5C,FOXG1,NOTCH1,NOVA1,VIM,SFPQ,THSD7A,NRCAM,NSF,STMN1,APP,CLSTN1,RUFY3,EFNB2,PAK3
GO: Biological Process	GO:0006412	translation		8.88e-06	0.0406	0.00107	0.00963	27	866	CELF4,GAPDH,EIF4A3,EIF3E,SRP9,DDX6,HNRNPU,UBA52,RACK1,EIF3L,MALSU1,VIM,MRPL55,APP,DIS3,EEF1A2,CNBP,EIF4A1,EIF4B,EIF4EBP1,EIF4G2,EIF3D,BZW1,EIF3F,EIF3H,EIF1,RSL24D1
GO: Biological Process	GO:0043043	peptide biosynthetic process		1.8e-05	0.0822	0.00179	0.0161	27	901	CELF4,GAPDH,EIF4A3,EIF3E,SRP9,DDX6,HNRNPU,UBA52,RACK1,EIF3L,MALSU1,VIM,MRPL55,APP,DIS3,EEF1A2,CNBP,EIF4A1,EIF4B,EIF4EBP1,EIF4G2,EIF3D,BZW1,EIF3F,EIF3H,EIF1,RSL24D1
GO: Biological Process	GO:0043604	amide biosynthetic process		0.000207	0.947	0.00902	0.0812	27	1042	CELF4,GAPDH,EIF4A3,EIF3E,SRP9,DDX6,HNRNPU,UBA52,RACK1,EIF3L,MALSU1,VIM,MRPL55,APP,DIS3,EEF1A2,CNBP,EIF4A1,EIF4B,EIF4EBP1,EIF4G2,EIF3D,BZW1,EIF3F,EIF3H,EIF1,RSL24D1
GO: Biological Process	GO:0031329	regulation of cellular catabolic process		6.28e-05	0.288	0.00442	0.0398	26	915	SMG1,ATP6V0B,FOXK2,GAPDH,MAPT,EIF4A3,HNRNPM,HMGB1,HNRNPC,HNRNPU,RACK1,SCOC,ARIH1,VIM,TRIB2,NOP53,CAMLG,HIPK2,ATP6V1G1,APP,DIS3,EEF1A2,ATP6V0E2,EIF4G2,EIF3H,MAPK9
GO: Biological Process	GO:0006974	cellular response to DNA damage stimulus		0.000119	0.546	0.00683	0.0615	26	952	SMG1,TPT1,MAPT,BCLAF1,KIF1B,ACTB,HMGB1,HMGB2,CHD2,DDX5,PIN1,BOD1L1,ACTL6B,HERC2,MEAF6,SFPQ,RBBP6,NOP53,HIPK2,NLRP1,SYF2,MORF4L2,TRIM28,CBX5,HLTF,PSMD14
GO: Biological Process	GO:0006886	intracellular protein transport		0.000301	1	0.0118	0.106	26	1010	INSIG1,NACA,GDAP1,SPCS2,EIF3E,SRP9,SRP14,DDX5,AP2M1,VAMP2,KIF5C,YWHAQ,HERC2,HSPA9,NOTCH1,NSF,GET1,YWHAB,YWHAE,YWHAG,RUFY3,TRIM28,SEC62,NSG1,PKIA,MAPK9
GO: Biological Process	GO:0044265	cellular macromolecule catabolic process		0.0017	1	0.0403	0.363	26	1137	SMG1,USP11,EIF4A3,EIF3E,HNRNPM,HNRNPC,DDX5,HNRNPU,PSMD6,UBA52,FBXO9,RACK1,ARIH1,HERC2,VIM,TRIB2,RBBP6,NOP53,CAMLG,HIPK2,SKP1,DIS3,NDFIP1,EIF3H,MAPK9,PSMD14
GO: Molecular Function	GO:0019900	kinase binding		0.000536	0.375	0.0121	0.0862	25	952	HINT1,MAPT,KIF1B,ACTB,NAP1L1,RACK1,PIN1,YWHAQ,RAC3,VIM,TRIB2,SRSF5,CALM1,NSF,RBBP6,CAMK2B,CAMK2N2,YWHAG,EEF1A2,CCND2,ARHGDIA,MAPRE3,PKIA,PRKAR2B,MAPK9
GO: Biological Process	GO:0051129	negative regulation of cellular component organization		5.98e-05	0.274	0.00428	0.0385	25	859	MAPT,SPTBN1,DPYSL5,TMOD2,HMGB1,HNRNPC,HNRNPU,NRXN1,DRAXIN,SYT11,YWHAQ,NOTCH1,DYNC1I2,VIM,SFPQ,NOP53,STMN2,STMN1,APP,RUFY3,EFNB2,EIF4EBP1,DNM3,TMSB4X,H3-3A
GO: Molecular Function	GO:0003682	chromatin binding		2.94e-05	0.0205	0.00187	0.0133	24	740	NAP1L5,ACTB,NAP1L1,NAP1L4,CHD2,NDN,HNRNPC,DDX5,HNRNPU,UBTF,MACROH2A2,ACTL6B,NOTCH1,SAMD1,SFPQ,CBX4,APP,CNBP,SBNO1,TRIM28,CBX5,CHD5,H3-3A,RERE
GO: Biological Process	GO:0006397	mRNA processing		7.94e-08	0.000363	4.04e-05	0.000364	24	548	CELF4,RNGTT,EIF4A3,HNRNPM,HNRNPA2B1,HNRNPC,HNRNPF,HNRNPH3,DDX5,HNRNPU,NOVA1,SFPQ,SRSF5,RBBP6,HNRNPA3,SYF2,APP,RBM39,AKAP8L,CELF2,SF3B6,SNRPA1,PCBP1,SF3A2
GO: Biological Process	GO:0120035	regulation of plasma membrane bounded cell projection organization		0.000338	1	0.0125	0.112	24	905	GAP43,MAP6,MAPT,DPYSL5,HMGB1,FNBP1L,NEFL,NRXN1,DRAXIN,NEGR1,DYNC1I2,VIM,SFPQ,NRCAM,CAMK2B,STMN2,APP,CLSTN1,RUFY3,CASK,EFNB2,DNM3,PAK3,SF3A2
GO: Biological Process	GO:0031344	regulation of cell projection organization		0.000462	1	0.0155	0.14	24	925	GAP43,MAP6,MAPT,DPYSL5,HMGB1,FNBP1L,NEFL,NRXN1,DRAXIN,NEGR1,DYNC1I2,VIM,SFPQ,NRCAM,CAMK2B,STMN2,APP,CLSTN1,RUFY3,CASK,EFNB2,DNM3,PAK3,SF3A2
GO: Molecular Function	GO:0019901	protein kinase binding		0.000648	0.453	0.0137	0.0978	23	855	HINT1,MAPT,ACTB,RACK1,PIN1,YWHAQ,RAC3,VIM,TRIB2,SRSF5,CALM1,NSF,RBBP6,CAMK2B,CAMK2N2,YWHAG,EEF1A2,CCND2,ARHGDIA,MAPRE3,PKIA,PRKAR2B,MAPK9
GO: Biological Process	GO:0045596	negative regulation of cell differentiation		0.0011	1	0.0306	0.276	23	927	INSIG1,ACTB,DPYSL5,HMGB1,HMGB3,MEIS2,DDX6,HNRNPU,DRAXIN,ACTL6B,YWHAQ,BEX2,HSPA9,FOXG1,NOTCH1,TRIB2,IRX3,PRDX2,APP,RUFY3,CCND2,KIFAP3,TMSB4X
GO: Biological Process	GO:0030029	actin filament-based process		0.00201	1	0.0448	0.404	23	971	MYL6,SPTBN1,NACA,ACTB,ACTG1,TMOD2,HMGB1,MARCKSL1,FNBP1L,RAC3,CACNA2D1,CDC42BPA,THSD7A,CAMK2B,STMN1,RUFY3,ARHGDIA,INA,CSRP2,PHACTR4,PAK3,TMSB4X,CXADR
Pathway	1269877	Membrane Trafficking	BioSystems: REACTOME	2.31e-05	0.0414	0.00207	0.0167	23	613	KIF1B,SPTBN1,FNBP1L,UBA52,AP2M1,SYT11,SCOC,VAMP2,YWHAQ,ACBD3,DYNC1I2,CALM1,NSF,CNIH2,APP,YWHAB,YWHAE,YWHAG,KIFAP3,FTH1,DNM3,TMF1,FTL
Pathway	1269876	Vesicle-mediated transport	BioSystems: REACTOME	7.06e-05	0.127	0.00409	0.033	23	659	KIF1B,SPTBN1,FNBP1L,UBA52,AP2M1,SYT11,SCOC,VAMP2,YWHAQ,ACBD3,DYNC1I2,CALM1,NSF,CNIH2,APP,YWHAB,YWHAE,YWHAG,KIFAP3,FTH1,DNM3,TMF1,FTL
GO: Biological Process	GO:0022613	ribonucleoprotein complex biogenesis		5.08e-07	0.00232	0.000106	0.000951	22	520	POP7,CELF4,RSL1D1,EIF4A3,EIF3E,EIF3L,MALSU1,SRSF5,NOP53,TRMT112,KRR1,DIS3,CELF2,EIF4B,SF3B6,MPHOSPH10,EIF3D,EIF3F,EIF3H,SNRPA1,SF3A2,RSL24D1
GO: Biological Process	GO:0034248	regulation of cellular amide metabolic process		7.76e-06	0.0355	0.000987	0.00889	22	615	CELF4,GAPDH,EIF4A3,EIF3E,SRP9,RTN1,DDX6,HNRNPU,RACK1,PIN1,MALSU1,VIM,APP,DIS3,CNBP,EIF4B,EIF4EBP1,EIF4G2,EIF3D,BZW1,EIF3H,EIF1
GO: Biological Process	GO:0034330	cell junction organization		0.0018	1	0.0412	0.371	22	904	GAP43,MAPT,ERC1,ACTB,ACTG1,NEFL,PTPRA,NRXN1,NEGR1,PIN1,NRCAM,CAMK2B,GET1,IRX3,APP,CLSTN1,CASK,EFNB2,INA,DNM3,PAK3,CXADR
GO: Biological Process	GO:0006338	chromatin remodeling		5.03e-08	0.00023	3.29e-05	0.000296	21	416	NAP1L5,ACTB,NAP1L1,NAP1L4,HMGB1,HMGB2,CHD2,NDN,HNRNPC,PTMA,UBTF,MACROH2A2,ACTL6B,SPTY2D1,SAMD1,RESF1,TRIM28,CHD5,HLTF,H3-3A,RERE
GO: Biological Process	GO:0008380	RNA splicing		1.27e-06	0.00579	0.00023	0.00207	21	506	CELF4,EIF4A3,HNRNPM,HNRNPA2B1,HNRNPC,HNRNPF,HNRNPH3,DDX5,HNRNPU,NOVA1,SFPQ,SRSF5,HNRNPA3,SYF2,RBM39,AKAP8L,CELF2,SF3B6,MPHOSPH10,SNRPA1,SF3A2
GO: Biological Process	GO:0010975	regulation of neuron projection development		3.9e-05	0.178	0.00297	0.0268	21	634	MAP6,MAPT,DPYSL5,HMGB1,NEFL,NRXN1,DRAXIN,NEGR1,DYNC1I2,VIM,SFPQ,NRCAM,CAMK2B,STMN2,CLSTN1,RUFY3,CASK,EFNB2,DNM3,PAK3,SF3A2
GO: Biological Process	GO:0060284	regulation of cell development		0.000217	0.994	0.00918	0.0827	21	717	MAP6,MAPT,NACA,DPYSL5,NAP1L1,HMGB2,NEFL,PTPRA,DRAXIN,BEX2,FOXG1,NOTCH1,RAC3,VIM,CAMK2B,RUFY3,CASK,KIFAP3,HLTF,PAK3,MAPK9
GO: Molecular Function	GO:0050839	cell adhesion molecule binding		9.56e-05	0.0668	0.00448	0.032	20	600	RSL1D1,ERC1,SPTBN1,EIF3E,HMGB1,FNBP1L,DDX6,RACK1,NRXN1,CD200,NRCAM,CAMLG,APP,YWHAB,YWHAE,EIF4G2,BZW1,PCBP1,CXADR,LRRFIP1
GO: Molecular Function	GO:0003729	mRNA binding		0.000265	0.185	0.00881	0.0628	20	648	CELF4,RSL1D1,EIF4A3,PEG10,HNRNPM,HNRNPA2B1,HNRNPC,DDX5,DDX6,HNRNPU,NOVA1,SRSF5,HNRNPA3,CNBP,CELF2,EIF4A1,SF3B6,EIF4G2,EIF3D,PCBP1
GO: Biological Process	GO:0000375	RNA splicing, via transesterification reactions		2.64e-08	0.000121	2.87e-05	0.000258	20	364	CELF4,EIF4A3,HNRNPM,HNRNPA2B1,HNRNPC,HNRNPF,HNRNPH3,DDX5,HNRNPU,NOVA1,SFPQ,SRSF5,HNRNPA3,SYF2,RBM39,CELF2,SF3B6,MPHOSPH10,SNRPA1,SF3A2
GO: Biological Process	GO:0006417	regulation of translation		1.53e-05	0.0699	0.00155	0.014	20	548	CELF4,GAPDH,EIF4A3,EIF3E,SRP9,DDX6,HNRNPU,RACK1,MALSU1,VIM,APP,DIS3,CNBP,EIF4B,EIF4EBP1,EIF4G2,EIF3D,BZW1,EIF3H,EIF1
GO: Biological Process	GO:0051960	regulation of nervous system development		0.000146	0.667	0.00733	0.066	20	645	MAP6,MAPT,DPYSL5,NAP1L1,HMGB2,NEFL,PTPRA,NRXN1,DRAXIN,BEX2,FOXG1,NOTCH1,VIM,CAMK2B,CLSTN1,RUFY3,CASK,KIFAP3,HLTF,PAK3
GO: Biological Process	GO:2000112	regulation of cellular macromolecule biosynthetic process		0.000209	0.959	0.00904	0.0814	20	663	CELF4,GAPDH,EIF4A3,EIF3E,SRP9,DDX6,HNRNPU,RACK1,MALSU1,VIM,APP,DIS3,CNBP,EIF4B,EIF4EBP1,EIF4G2,EIF3D,BZW1,EIF3H,EIF1
Pathway	M39729	VEGFA-VEGFR2 signaling pathway	MSigDB C2 BIOCARTA (v7.5.1)	4.86e-06	0.00873	0.000671	0.00542	20	438	GAPDH,NAP1L1,ACTG1,HMGB1,PTMA,RACK1,DNAJA1,TBCA,CACNA2D1,PRDX2,YWHAE,RBM39,PPM1G,CSRP2,EIF4G2,TMSB4X,EIF3D,EIF3F,EIF3H,MAPK9
Pathway	1270303	Axon guidance	BioSystems: REACTOME	0.000128	0.229	0.00618	0.0499	20	551	CHL1,MYL6,GAP43,SPTBN1,ACTB,DPYSL5,ACTG1,PSMD6,NEFL,UBA52,AP2M1,PTPRA,CALM1,NRCAM,CAMK2B,YWHAB,EFNB2,DNM3,PAK3,PSMD14
GO: Molecular Function	GO:0140657	ATP-dependent activity		0.000274	0.192	0.00881	0.0628	19	600	ATP5PF,ATP6V0B,MYL6,EIF4A3,KIF1B,CHD2,DDX5,DDX6,KIF5C,HSPA9,DYNC1I2,NSF,NLRP1,ATP6V1G1,EIF4A1,CHD5,ATP6V0E2,HLTF,ATP5F1B
GO: Biological Process	GO:0000398	mRNA splicing, via spliceosome		1.12e-07	0.000513	4.66e-05	0.00042	19	360	CELF4,EIF4A3,HNRNPM,HNRNPA2B1,HNRNPC,HNRNPF,HNRNPH3,DDX5,HNRNPU,NOVA1,SFPQ,SRSF5,HNRNPA3,SYF2,RBM39,CELF2,SF3B6,SNRPA1,SF3A2
GO: Biological Process	GO:0000377	RNA splicing, via transesterification reactions with bulged adenosine as nucleophile		1.12e-07	0.000513	4.66e-05	0.00042	19	360	CELF4,EIF4A3,HNRNPM,HNRNPA2B1,HNRNPC,HNRNPF,HNRNPH3,DDX5,HNRNPU,NOVA1,SFPQ,SRSF5,HNRNPA3,SYF2,RBM39,CELF2,SF3B6,SNRPA1,SF3A2
GO: Biological Process	GO:0050808	synapse organization		0.000141	0.644	0.00724	0.0652	19	593	GAP43,MAPT,ERC1,ACTB,ACTG1,NEFL,NRXN1,NEGR1,PIN1,NRCAM,CAMK2B,GET1,APP,CLSTN1,CASK,EFNB2,INA,DNM3,PAK3
GO: Biological Process	GO:0051276	chromosome organization		0.000516	1	0.0166	0.15	19	658	SMG1,MAPT,ACTB,HMGB1,HMGB2,HMGB3,CHD2,HNRNPA2B1,HNRNPC,HNRNPU,ACTL6B,YWHAQ,SFPQ,AKAP8L,RESF1,TRIM28,CHD5,H3-3A,CCNB1IP1
GO: Biological Process	GO:0050767	regulation of neurogenesis		0.000116	0.529	0.00669	0.0603	18	535	MAP6,MAPT,DPYSL5,NAP1L1,HMGB2,NEFL,PTPRA,DRAXIN,BEX2,FOXG1,NOTCH1,VIM,CAMK2B,RUFY3,CASK,KIFAP3,HLTF,PAK3
GO: Biological Process	GO:0051051	negative regulation of transport		0.00216	1	0.0456	0.411	18	688	ATP5PF,MAPT,INSIG1,HMGB1,CHGA,RACK1,SYT11,YWHAQ,NOTCH1,CD200,C4orf3,CALM1,CNIH2,YRDC,APP,YWHAE,NDFIP1,PKIA
GO: Biological Process	GO:0070201	regulation of establishment of protein localization		0.00237	1	0.0481	0.433	18	694	MAPT,INSIG1,EIF3E,HNRNPM,CHGA,RACK1,NRXN1,VAMP2,NNAT,DNAJA1,CD200,APP,YWHAE,RUFY3,NDFIP1,CASK,TRIM28,PKIA
GO: Biological Process	GO:0051098	regulation of binding		8.11e-05	0.371	0.00515	0.0464	17	473	EIF4A3,ACTB,EIF3E,HMGB1,HMGB2,RACK1,PIN1,C4orf3,CALM1,LAMTOR5,HIPK2,STMN1,APP,MAPRE3,TRIM28,TMSB4X,EIF3D
GO: Molecular Function	GO:0003712	transcription coregulator activity		0.00255	1	0.0312	0.223	16	564	ZMYND11,BCLAF1,NACA,HMGB1,HMGB2,DDX5,HNRNPU,BASP1,ACTL6B,NOTCH1,HIPK2,CBX4,RBM39,TRIM28,TMF1,RERE
GO: Biological Process	GO:0043254	regulation of protein-containing complex assembly		0.000279	1	0.0111	0.1	16	476	MAPT,SPTBN1,TMOD2,HMGB1,RACK1,YWHAQ,NOP53,DUT,STMN2,STMN1,MAPRE3,EIF4EBP1,PAK3,TMSB4X,H3-3A,MAPK9
GO: Biological Process	GO:0070997	neuron death		0.000909	1	0.0258	0.233	16	531	CHL1,GAPDH,MAPT,CHGA,NEFL,RACK1,DRAXIN,PIN1,CD200,CAMK2B,HIPK2,NLRP1,PRDX2,APP,EFNB2,PAK3
Pathway	1269690	mRNA Splicing - Major Pathway	BioSystems: REACTOME	1.19e-08	2.14e-05	7.2e-06	5.81e-05	16	188	EIF4A3,HNRNPM,HNRNPA2B1,HNRNPC,HNRNPF,DDX5,HNRNPU,CHERP,SRSF5,HNRNPA3,SYF2,PRCC,SF3B6,SNRPA1,PCBP1,SF3A2
Pathway	1269689	mRNA Splicing	BioSystems: REACTOME	2.16e-08	3.87e-05	9.68e-06	7.81e-05	16	196	EIF4A3,HNRNPM,HNRNPA2B1,HNRNPC,HNRNPF,DDX5,HNRNPU,CHERP,SRSF5,HNRNPA3,SYF2,PRCC,SF3B6,SNRPA1,PCBP1,SF3A2
Pathway	1269688	Processing of Capped Intron-Containing Pre-mRNA	BioSystems: REACTOME	5.56e-07	0.000998	0.000111	0.000895	16	248	EIF4A3,HNRNPM,HNRNPA2B1,HNRNPC,HNRNPF,DDX5,HNRNPU,CHERP,SRSF5,HNRNPA3,SYF2,PRCC,SF3B6,SNRPA1,PCBP1,SF3A2
GO: Molecular Function	GO:0045182	translation regulator activity		0.000518	0.362	0.0121	0.086	15	436	CELF4,EIF4A3,EIF3E,EIF3L,EEF1A2,CNBP,EIF4A1,EIF4B,EIF4EBP1,EIF4G2,EIF3D,EIF3F,EIF3H,EIF1,PCBP1
GO: Molecular Function	GO:0004857	enzyme inhibitor activity		0.000582	0.407	0.0127	0.0907	15	441	GAPDH,HNRNPC,RACK1,PCSK1N,BOD1L1,NOTCH1,TRIB2,CAMK2N2,APP,YWHAB,YWHAE,YWHAG,PHACTR4,PKIA,PRKAR2B
GO: Biological Process	GO:0051962	positive regulation of nervous system development		0.000176	0.803	0.00828	0.0746	15	410	MAP6,MAPT,NAP1L1,NEFL,PTPRA,NRXN1,BEX2,FOXG1,NOTCH1,VIM,CAMK2B,CLSTN1,RUFY3,CASK,PAK3
GO: Biological Process	GO:0010720	positive regulation of cell development		0.000372	1	0.0134	0.121	15	440	MAP6,MAPT,NAP1L1,NEFL,PTPRA,BEX2,FOXG1,NOTCH1,RAC3,VIM,CAMK2B,RUFY3,CASK,PAK3,MAPK9
GO: Biological Process	GO:0072594	establishment of protein localization to organelle		0.0015	1	0.0376	0.339	15	505	MAPT,GDAP1,SPCS2,SRP9,SRP14,DDX5,MACROH2A2,DNAJA1,NOTCH1,CALM1,GET1,TRIM28,SEC62,PKIA,MAPK9
Pathway	1268678	Translation	BioSystems: REACTOME	1.2e-08	2.16e-05	7.2e-06	5.81e-05	15	163	SPCS2,EIF3E,SRP9,SRP14,SEC11C,UBA52,EIF3L,TRMT112,EEF1A2,EIF4A1,EIF4B,EIF4EBP1,EIF3D,EIF3F,EIF3H
Pathway	1269428	Signaling by Insulin receptor	BioSystems: REACTOME	6.25e-05	0.112	0.00374	0.0302	15	322	ATP6V0B,SPTBN1,PSMD6,NEFL,UBA52,PTPRA,CALM1,LAMTOR5,CAMK2B,ATP6V1G1,YWHAB,EIF4B,ATP6V0E2,EIF4EBP1,PSMD14
GO: Molecular Function	GO:0016887	ATP hydrolysis activity		0.000977	0.683	0.0163	0.116	14	416	ATP5PF,EIF4A3,KIF1B,CHD2,DDX5,DDX6,KIF5C,HSPA9,NSF,NLRP1,ATP6V1G1,EIF4A1,CHD5,ATP5F1B
GO: Molecular Function	GO:0015631	tubulin binding		0.00131	0.914	0.0203	0.145	14	429	GAPDH,MAP6,MAPT,KIF1B,DPYSL5,NDN,SYT11,KIF5C,YWHAQ,TBCA,STMN2,STMN1,MAPRE3,DNM3
GO: Biological Process	GO:0007411	axon guidance		0.000306	1	0.0118	0.106	14	385	CHL1,GAP43,KIF1B,DPYSL5,NRXN1,DRAXIN,PIN1,KIF5C,FOXG1,NOTCH1,NOVA1,NRCAM,APP,EFNB2
GO: Biological Process	GO:0097485	neuron projection guidance		0.000314	1	0.0118	0.107	14	386	CHL1,GAP43,KIF1B,DPYSL5,NRXN1,DRAXIN,PIN1,KIF5C,FOXG1,NOTCH1,NOVA1,NRCAM,APP,EFNB2
GO: Biological Process	GO:0042176	regulation of protein catabolic process		0.000545	1	0.0175	0.157	14	408	RACK1,PIN1,ARIH1,TRIB2,NSF,NOP53,CAMLG,APP,NDFIP1,EEF1A2,TMF1,EIF3H,MAPK9,PSMD14
GO: Biological Process	GO:0018205	peptidyl-lysine modification		0.00243	1	0.0489	0.44	14	478	HINT1,ARID4B,ACTB,BOD1L1,ACTL6B,NNAT,MEAF6,TRMT112,CBX4,APP,RLF,MORF4L2,TRIM28,CHD5
GO: Molecular Function	GO:0042393	histone binding		6.84e-05	0.0478	0.00368	0.0262	13	280	ZMYND11,NAP1L5,NAP1L1,NAP1L4,CHD2,PTMA,SPTY2D1,SAMD1,CBX4,RESF1,SBNO1,CBX5,CHD5
GO: Molecular Function	GO:0031625	ubiquitin protein ligase binding		0.000281	0.196	0.00881	0.0628	13	323	ACTG1,UBA52,SYT11,ARIH1,HERC2,DNAJA1,HSPA9,TRIB2,CAMLG,YWHAE,TRIM28,HLTF,PRKAR2B
GO: Molecular Function	GO:0045296	cadherin binding		0.00047	0.329	0.0117	0.0836	13	341	RSL1D1,ERC1,SPTBN1,EIF3E,FNBP1L,DDX6,RACK1,YWHAB,YWHAE,EIF4G2,BZW1,PCBP1,LRRFIP1
GO: Molecular Function	GO:0044389	ubiquitin-like protein ligase binding		0.000497	0.347	0.012	0.0853	13	343	ACTG1,UBA52,SYT11,ARIH1,HERC2,DNAJA1,HSPA9,TRIB2,CAMLG,YWHAE,TRIM28,HLTF,PRKAR2B
GO: Biological Process	GO:0030705	cytoskeleton-dependent intracellular transport		5.92e-06	0.0271	0.000774	0.00697	13	231	MAP6,MAPT,KIF1B,FNBP1L,HNRNPU,NEFL,KIF5C,DYNC1I2,SFPQ,CNIH2,APP,CLSTN1,KIFAP3
GO: Biological Process	GO:0022618	ribonucleoprotein complex assembly		1.51e-05	0.0689	0.00155	0.014	13	252	CELF4,EIF3E,EIF3L,SRSF5,NOP53,CELF2,EIF4B,SF3B6,EIF3D,EIF3F,EIF3H,SNRPA1,SF3A2
GO: Biological Process	GO:0071826	ribonucleoprotein complex subunit organization		2.09e-05	0.0958	0.002	0.018	13	260	CELF4,EIF3E,EIF3L,SRSF5,NOP53,CELF2,EIF4B,SF3B6,EIF3D,EIF3F,EIF3H,SNRPA1,SF3A2
GO: Biological Process	GO:0099003	vesicle-mediated transport in synapse		5.61e-05	0.257	0.00408	0.0367	13	286	ERC1,ACTB,ACTG1,AP2M1,NRXN1,SYT11,VAMP2,CALM1,CLSTN1,CASK,EFNB2,NSG1,DNM3
GO: Biological Process	GO:0034249	negative regulation of cellular amide metabolic process		0.000157	0.72	0.00774	0.0697	13	317	CELF4,GAPDH,EIF4A3,EIF3E,SRP9,RTN1,DDX6,HNRNPU,RACK1,PIN1,MALSU1,DIS3,EIF4EBP1
GO: Biological Process	GO:0090150	establishment of protein localization to membrane		0.000269	1	0.0108	0.0974	13	335	SPTBN1,NACA,SRP9,SRP14,RACK1,VAMP2,CALM1,NSF,CAMLG,GET1,CLSTN1,SEC62,NSG1
GO: Biological Process	GO:0050769	positive regulation of neurogenesis		0.000377	1	0.0135	0.121	13	347	MAP6,MAPT,NAP1L1,NEFL,PTPRA,BEX2,FOXG1,NOTCH1,VIM,CAMK2B,RUFY3,CASK,PAK3
Pathway	M2044	Spliceosome	MSigDB C2 BIOCARTA (v7.5.1)	3.28e-08	5.88e-05	1.18e-05	9.5e-05	13	127	EIF4A3,HNRNPM,HNRNPC,DDX5,HNRNPU,CHERP,SRSF5,HNRNPA3,SYF2,SF3B6,SNRPA1,PCBP1,SF3A2
Pathway	M39406	mRNA processing	MSigDB C2 BIOCARTA (v7.5.1)	5.71e-08	0.000103	1.4e-05	0.000113	13	133	CELF4,RNGTT,HNRNPM,HNRNPA2B1,HNRNPC,HNRNPU,SFPQ,SRSF5,RBM39,PPM1G,CELF2,SNRPA1,SF3A2
Pathway	125136	Spliceosome	BioSystems: KEGG	6.24e-08	0.000112	1.4e-05	0.000113	13	134	EIF4A3,HNRNPM,HNRNPC,DDX5,HNRNPU,CHERP,SRSF5,HNRNPA3,SYF2,SF3B6,SNRPA1,PCBP1,SF3A2
GO: Molecular Function	GO:0090079	translation regulator activity, nucleic acid binding		7.83e-08	5.47e-05	2.74e-05	0.000195	12	126	CELF4,EIF3E,EIF3L,EEF1A2,EIF4A1,EIF4B,EIF4G2,EIF3D,EIF3F,EIF3H,EIF1,PCBP1
GO: Biological Process	GO:0002181	cytoplasmic translation		1.23e-06	0.00564	0.00023	0.00207	12	169	EIF3E,HNRNPU,UBA52,RACK1,EIF3L,CNBP,EIF4A1,EIF4B,EIF4EBP1,EIF3D,EIF3F,EIF3H
GO: Biological Process	GO:0010970	transport along microtubule		4.42e-06	0.0203	0.000615	0.00554	12	191	MAP6,MAPT,KIF1B,HNRNPU,NEFL,KIF5C,DYNC1I2,SFPQ,CNIH2,APP,CLSTN1,KIFAP3
GO: Biological Process	GO:0040029	epigenetic regulation of gene expression		9.11e-06	0.0417	0.00107	0.00963	12	205	ARID4B,HMGB1,NDN,HNRNPU,UBTF,MACROH2A2,SPTY2D1,SAMD1,RESF1,TRIM28,H3-3A,EIF1
GO: Biological Process	GO:0051099	positive regulation of binding		1.85e-05	0.0847	0.0018	0.0162	12	220	EIF3E,HMGB1,HMGB2,PIN1,CALM1,LAMTOR5,HIPK2,STMN1,APP,MAPRE3,TRIM28,EIF3D
GO: Biological Process	GO:0099173	postsynapse organization		3.54e-05	0.162	0.0028	0.0252	12	235	GAP43,ACTB,ACTG1,NEFL,NRXN1,NRCAM,CAMK2B,APP,CASK,INA,DNM3,PAK3
GO: Biological Process	GO:0099111	microtubule-based transport		6.96e-05	0.319	0.00462	0.0416	12	252	MAP6,MAPT,KIF1B,HNRNPU,NEFL,KIF5C,DYNC1I2,SFPQ,CNIH2,APP,CLSTN1,KIFAP3
GO: Biological Process	GO:0033044	regulation of chromosome organization		0.000125	0.57	0.00692	0.0624	12	268	SMG1,MAPT,ACTB,HNRNPA2B1,HNRNPC,HNRNPU,ACTL6B,YWHAQ,SFPQ,RESF1,TRIM28,H3-3A
GO: Biological Process	GO:0045664	regulation of neuron differentiation		0.0002	0.916	0.00885	0.0797	12	282	NREP,DDX6,YWHAQ,BEX2,FOXG1,NOTCH1,RAC3,NRCAM,IRX3,APP,YWHAG,CCND2
GO: Biological Process	GO:2001020	regulation of response to DNA damage stimulus		0.0012	1	0.0328	0.295	12	345	SMG1,TPT1,MAPT,BCLAF1,ACTB,HMGB1,DDX5,PIN1,ACTL6B,MEAF6,MORF4L2,TRIM28
GO: Biological Process	GO:0034504	protein localization to nucleus		0.00175	1	0.0411	0.37	12	361	HNRNPM,DDX5,HNRNPU,PIN1,NOTCH1,NOP53,LAMTOR5,APP,SKP1,YWHAE,TRIM28,PKIA
GO: Biological Process	GO:0097193	intrinsic apoptotic signaling pathway		0.00183	1	0.0418	0.376	12	363	TPT1,HINT1,MAPT,BCLAF1,DDX5,RACK1,PIN1,MLLT11,DNAJA1,SFPQ,HIPK2,NLRP1
GO: Biological Process	GO:1903311	regulation of mRNA metabolic process		0.00201	1	0.0448	0.404	12	367	CELF4,EIF4A3,HNRNPM,HNRNPA2B1,HNRNPC,DDX5,HNRNPU,NOVA1,VIM,DIS3,RBM39,CELF2
Pathway	177876	RNA transport	BioSystems: KEGG	6.43e-06	0.0116	0.000825	0.00666	12	171	POP7,EIF4A3,EIF3E,EEF1A2,EIF4A1,EIF4B,EIF4EBP1,EIF4G2,EIF3D,EIF3F,EIF3H,EIF1
Pathway	1269431	IRS-mediated signalling	BioSystems: REACTOME	0.0011	1	0.0247	0.199	12	294	SPTBN1,PSMD6,NEFL,UBA52,PTPRA,CALM1,LAMTOR5,CAMK2B,YWHAB,EIF4B,EIF4EBP1,PSMD14
Pathway	1269429	Insulin receptor signalling cascade	BioSystems: REACTOME	0.0012	1	0.0256	0.207	12	297	SPTBN1,PSMD6,NEFL,UBA52,PTPRA,CALM1,LAMTOR5,CAMK2B,YWHAB,EIF4B,EIF4EBP1,PSMD14
Pathway	1269620	IRS-related events triggered by IGF1R	BioSystems: REACTOME	0.00124	1	0.0258	0.208	12	298	SPTBN1,PSMD6,NEFL,UBA52,PTPRA,CALM1,LAMTOR5,CAMK2B,YWHAB,EIF4B,EIF4EBP1,PSMD14
Pathway	1269618	IGF1R signaling cascade	BioSystems: REACTOME	0.00124	1	0.0258	0.208	12	298	SPTBN1,PSMD6,NEFL,UBA52,PTPRA,CALM1,LAMTOR5,CAMK2B,YWHAB,EIF4B,EIF4EBP1,PSMD14
Pathway	1269617	Signaling by Type 1 Insulin-like Growth Factor 1 Receptor (IGF1R)	BioSystems: REACTOME	0.00127	1	0.0262	0.212	12	299	SPTBN1,PSMD6,NEFL,UBA52,PTPRA,CALM1,LAMTOR5,CAMK2B,YWHAB,EIF4B,EIF4EBP1,PSMD14
GO: Molecular Function	GO:0019887	protein kinase regulator activity		0.000446	0.312	0.0115	0.0823	11	254	HMGB1,RACK1,TRIB2,CALM1,CAMK2N2,YWHAB,YWHAE,YWHAG,CCND2,PKIA,PRKAR2B
GO: Molecular Function	GO:0019207	kinase regulator activity		0.00125	0.873	0.0198	0.141	11	288	HMGB1,RACK1,TRIB2,CALM1,CAMK2N2,YWHAB,YWHAE,YWHAG,CCND2,PKIA,PRKAR2B
GO: Biological Process	GO:0006413	translational initiation		1.47e-06	0.00671	0.00024	0.00216	11	142	EIF3E,EIF3L,EIF4A1,EIF4B,EIF4EBP1,EIF4G2,EIF3D,BZW1,EIF3F,EIF3H,EIF1
GO: Biological Process	GO:0043484	regulation of RNA splicing		9.42e-05	0.431	0.00583	0.0525	11	221	CELF4,EIF4A3,HNRNPA2B1,HNRNPF,HNRNPH3,DDX5,HNRNPU,NOVA1,SRSF5,RBM39,CELF2
GO: Biological Process	GO:0031503	protein-containing complex localization		0.00011	0.505	0.00656	0.0591	11	225	HNRNPU,AP2M1,NRXN1,VAMP2,KIF5C,SFPQ,CNIH2,CLSTN1,EFNB2,NSG1,DNM3
GO: Biological Process	GO:0031345	negative regulation of cell projection organization		0.000267	1	0.0108	0.0973	11	249	DPYSL5,NRXN1,DRAXIN,DYNC1I2,VIM,SFPQ,STMN2,APP,RUFY3,EFNB2,DNM3
GO: Biological Process	GO:0016072	rRNA metabolic process		0.000826	1	0.0247	0.223	11	285	POP7,MAPT,RSL1D1,EIF4A3,UBTF,MACROH2A2,NOP53,TRMT112,KRR1,DIS3,MPHOSPH10
GO: Biological Process	GO:0033673	negative regulation of kinase activity		0.000899	1	0.0258	0.233	11	288	MAPT,ACTB,HNRNPU,RACK1,YWHAQ,DNAJA1,TRIB2,CAMK2N2,YWHAG,PKIA,PRKAR2B
GO: Biological Process	GO:0017148	negative regulation of translation		0.000951	1	0.0267	0.241	11	290	CELF4,GAPDH,EIF4A3,EIF3E,SRP9,DDX6,HNRNPU,RACK1,MALSU1,DIS3,EIF4EBP1
GO: Biological Process	GO:0071824	protein-DNA complex subunit organization		0.00101	1	0.0281	0.253	11	292	NAP1L5,NAP1L1,NAP1L4,HMGB1,HMGB2,CHD2,PTMA,UBTF,MACROH2A2,SPTY2D1,H3-3A
GO: Biological Process	GO:0009141	nucleoside triphosphate metabolic process		0.00166	1	0.0399	0.359	11	311	ATP5PF,CMPK1,FOXK2,GAPDH,KIF5C,DUT,ATP5MF,APP,MT-ND1,TMSB4X,ATP5F1B
GO: Biological Process	GO:2000113	negative regulation of cellular macromolecule biosynthetic process		0.00213	1	0.0456	0.411	11	321	CELF4,GAPDH,EIF4A3,EIF3E,SRP9,DDX6,HNRNPU,RACK1,MALSU1,DIS3,EIF4EBP1
Pathway	1270262	Apoptosis	BioSystems: REACTOME	3.74e-05	0.0671	0.00258	0.0208	11	172	MAPT,HMGB1,HMGB2,PSMD6,UBA52,YWHAQ,VIM,YWHAB,YWHAE,YWHAG,PSMD14
Pathway	1270261	Programmed Cell Death	BioSystems: REACTOME	4.38e-05	0.0786	0.00291	0.0235	11	175	MAPT,HMGB1,HMGB2,PSMD6,UBA52,YWHAQ,VIM,YWHAB,YWHAE,YWHAG,PSMD14
GO: Molecular Function	GO:0008135	translation factor activity, RNA binding		5.57e-07	0.00039	5.57e-05	0.000397	10	99	EIF3E,EIF3L,EEF1A2,EIF4A1,EIF4B,EIF4G2,EIF3D,EIF3F,EIF3H,EIF1
GO: Molecular Function	GO:0043021	ribonucleoprotein complex binding		0.00018	0.126	0.0074	0.0528	10	191	EIF4A3,SRP9,HNRNPC,DDX5,HNRNPU,RACK1,MALSU1,CBX5,EIF4B,EIF1
GO: Molecular Function	GO:0005516	calmodulin binding		0.000781	0.546	0.0154	0.11	10	230	GAP43,MAP6,SPTBN1,MARCKSL1,DDX5,BASP1,VAMP2,YWHAQ,CAMK2B,CASK
GO: Molecular Function	GO:0003730	mRNA 3'-UTR binding		0.00196	1	0.0258	0.184	10	260	RSL1D1,HNRNPA2B1,HNRNPC,DDX5,HNRNPU,NOVA1,HNRNPA3,CNBP,CELF2,PCBP1
GO: Biological Process	GO:0008088	axo-dendritic transport		2.35e-07	0.00108	6.73e-05	0.000606	10	94	MAP6,MAPT,KIF1B,HNRNPU,NEFL,KIF5C,SFPQ,CNIH2,APP,CLSTN1
GO: Biological Process	GO:0034728	nucleosome organization		4.43e-05	0.203	0.00327	0.0295	10	168	NAP1L5,NAP1L1,NAP1L4,HMGB1,HMGB2,CHD2,PTMA,MACROH2A2,SPTY2D1,H3-3A
GO: Biological Process	GO:0006403	RNA localization		0.000389	1	0.0136	0.123	10	219	SMG1,MAPT,EIF4A3,PEG10,KIF1B,HNRNPA2B1,HNRNPU,KIF5C,HNRNPA3,AKAP8L
GO: Biological Process	GO:1903050	regulation of proteolysis involved in protein catabolic process		0.00111	1	0.0307	0.277	10	251	RACK1,ARIH1,TRIB2,NOP53,CAMLG,HIPK2,TMF1,EIF3H,MAPK9,PSMD14
GO: Biological Process	GO:0099504	synaptic vesicle cycle		0.00129	1	0.0348	0.314	10	256	ERC1,ACTB,ACTG1,AP2M1,NRXN1,SYT11,VAMP2,CALM1,CASK,DNM3
GO: Biological Process	GO:1903828	negative regulation of protein localization		0.00202	1	0.0448	0.404	10	272	MAPT,INSIG1,NACA,CHGA,AP2M1,DNAJA1,CD200,APP,NDFIP1,PKIA
Pathway	M39475	Myometrial relaxation and contraction pathways	MSigDB C2 BIOCARTA (v7.5.1)	9.23e-05	0.166	0.00473	0.0382	10	158	ACTB,ACTG1,YWHAQ,CALM1,CAMK2B,YWHAB,YWHAE,YWHAG,PKIA,PRKAR2B
Pathway	585562	Epstein-Barr virus infection	BioSystems: KEGG	0.000643	1	0.0187	0.151	10	201	PTMA,PSMD6,YWHAQ,VIM,YWHAB,YWHAE,YWHAG,AKAP8L,MAPK9,PSMD14
GO: Molecular Function	GO:0003743	translation initiation factor activity		6.59e-08	4.6e-05	2.74e-05	0.000195	9	60	EIF3E,EIF3L,EIF4A1,EIF4B,EIF4G2,EIF3D,EIF3F,EIF3H,EIF1
GO: Molecular Function	GO:0005200	structural constituent of cytoskeleton		4.52e-05	0.0316	0.00263	0.0188	9	130	SPTBN1,ACTB,ACTG1,TUBB2A,NEFL,ACTL6B,VIM,CAMK2B,INA
GO: Biological Process	GO:0045814	negative regulation of gene expression, epigenetic		1.07e-05	0.0489	0.00117	0.0105	9	113	HMGB1,NDN,UBTF,MACROH2A2,SPTY2D1,SAMD1,RESF1,TRIM28,H3-3A
GO: Biological Process	GO:1902414	protein localization to cell junction		3.1e-05	0.142	0.00267	0.0241	9	129	MAPT,ACTB,ACTG1,NRXN1,VAMP2,KIF5C,CLSTN1,NSG1,MAPK9
GO: Biological Process	GO:0061136	regulation of proteasomal protein catabolic process		0.0013	1	0.0349	0.314	9	213	RACK1,ARIH1,TRIB2,NOP53,CAMLG,TMF1,EIF3H,MAPK9,PSMD14
GO: Biological Process	GO:0032271	regulation of protein polymerization		0.00227	1	0.0466	0.42	9	231	MAPT,SPTBN1,TMOD2,YWHAQ,STMN2,STMN1,MAPRE3,PAK3,TMSB4X
Pathway	M39423	Translation factors	MSigDB C2 BIOCARTA (v7.5.1)	5.44e-08	9.77e-05	1.4e-05	0.000113	9	53	EIF3E,EEF1A2,EIF4A1,EIF4B,EIF4EBP1,EIF3D,EIF3F,EIF3H,EIF1
Pathway	1268680	Cap-dependent Translation Initiation	BioSystems: REACTOME	7.74e-05	0.139	0.00421	0.034	9	125	EIF3E,UBA52,EIF3L,EIF4A1,EIF4B,EIF4EBP1,EIF3D,EIF3F,EIF3H
Pathway	1268679	Eukaryotic Translation Initiation	BioSystems: REACTOME	7.74e-05	0.139	0.00421	0.034	9	125	EIF3E,UBA52,EIF3L,EIF4A1,EIF4B,EIF4EBP1,EIF3D,EIF3F,EIF3H
Pathway	M39373	Sudden infant death syndrome (SIDS) susceptibility pathways	MSigDB C2 BIOCARTA (v7.5.1)	0.000543	0.975	0.0174	0.141	9	162	ACADM,GAPDH,SPTBN1,VAMP2,YWHAQ,YWHAB,YWHAE,YWHAG,PRKAR2B
GO: Molecular Function	GO:0004860	protein kinase inhibitor activity		6.25e-06	0.00437	0.000546	0.00389	8	77	RACK1,TRIB2,CAMK2N2,YWHAB,YWHAE,YWHAG,PKIA,PRKAR2B
GO: Molecular Function	GO:0003725	double-stranded RNA binding		9.14e-06	0.00639	0.0007	0.00499	8	81	HMGB1,HNRNPU,VIM,YRDC,NLRP1,EIF4A1,EIF4B,LRRFIP1
GO: Molecular Function	GO:0019210	kinase inhibitor activity		1e-05	0.007	0.0007	0.00499	8	82	RACK1,TRIB2,CAMK2N2,YWHAB,YWHAE,YWHAG,PKIA,PRKAR2B
GO: Molecular Function	GO:0003727	single-stranded RNA binding		9.62e-05	0.0672	0.00448	0.032	8	112	EIF4A3,HMGB1,HNRNPC,HNRNPF,HNRNPU,CBX4,CNBP,EIF4B
GO: Biological Process	GO:0002183	cytoplasmic translational initiation		3.76e-08	0.000172	2.87e-05	0.000258	8	42	EIF3E,EIF3L,EIF4A1,EIF4B,EIF4EBP1,EIF3D,EIF3F,EIF3H
GO: Biological Process	GO:0000380	alternative mRNA splicing, via spliceosome		2.58e-05	0.118	0.00236	0.0213	8	97	CELF4,EIF4A3,HNRNPM,DDX5,HNRNPU,NOVA1,SFPQ,CELF2
GO: Biological Process	GO:0031507	heterochromatin formation		3.71e-05	0.17	0.00288	0.0259	8	102	HMGB1,NDN,UBTF,SPTY2D1,SAMD1,RESF1,TRIM28,H3-3A
GO: Biological Process	GO:0070828	heterochromatin organization		6.38e-05	0.292	0.00442	0.0398	8	110	HMGB1,NDN,UBTF,SPTY2D1,SAMD1,RESF1,TRIM28,H3-3A
GO: Biological Process	GO:0006334	nucleosome assembly		0.000165	0.756	0.00804	0.0725	8	126	NAP1L5,NAP1L1,NAP1L4,HMGB1,HMGB2,MACROH2A2,SPTY2D1,H3-3A
GO: Biological Process	GO:0048024	regulation of mRNA splicing, via spliceosome		0.000293	1	0.0116	0.104	8	137	CELF4,EIF4A3,HNRNPA2B1,DDX5,HNRNPU,NOVA1,RBM39,CELF2
GO: Biological Process	GO:0051028	mRNA transport		0.000391	1	0.0136	0.123	8	143	SMG1,MAPT,EIF4A3,PEG10,HNRNPA2B1,KIF5C,HNRNPA3,AKAP8L
GO: Biological Process	GO:0031333	negative regulation of protein-containing complex assembly		0.00146	1	0.0368	0.331	8	175	SPTBN1,TMOD2,HMGB1,NOP53,STMN2,STMN1,EIF4EBP1,TMSB4X
GO: Biological Process	GO:0050684	regulation of mRNA processing		0.00152	1	0.0377	0.34	8	176	CELF4,EIF4A3,HNRNPA2B1,DDX5,HNRNPU,NOVA1,RBM39,CELF2
GO: Biological Process	GO:0050658	RNA transport		0.00157	1	0.0383	0.345	8	177	SMG1,MAPT,EIF4A3,PEG10,HNRNPA2B1,KIF5C,HNRNPA3,AKAP8L
GO: Biological Process	GO:0050657	nucleic acid transport		0.00157	1	0.0383	0.345	8	177	SMG1,MAPT,EIF4A3,PEG10,HNRNPA2B1,KIF5C,HNRNPA3,AKAP8L
GO: Biological Process	GO:0051236	establishment of RNA localization		0.00175	1	0.0411	0.37	8	180	SMG1,MAPT,EIF4A3,PEG10,HNRNPA2B1,KIF5C,HNRNPA3,AKAP8L
GO: Biological Process	GO:2000058	regulation of ubiquitin-dependent protein catabolic process		0.00222	1	0.0459	0.414	8	187	RACK1,ARIH1,TRIB2,NOP53,CAMLG,HIPK2,EIF3H,MAPK9
GO: Biological Process	GO:2001022	positive regulation of response to DNA damage stimulus		0.00222	1	0.0459	0.414	8	187	BCLAF1,ACTB,HMGB1,DDX5,ACTL6B,MEAF6,MORF4L2,TRIM28
GO: Biological Process	GO:0010977	negative regulation of neuron projection development		0.00229	1	0.0468	0.422	8	188	DRAXIN,DYNC1I2,VIM,SFPQ,STMN2,RUFY3,EFNB2,DNM3
Pathway	1268683	Activation of the mRNA upon binding of the cap-binding complex and eIFs, and subsequent binding to 43S	BioSystems: REACTOME	3.04e-06	0.00545	0.000462	0.00373	8	63	EIF3E,EIF3L,EIF4A1,EIF4B,EIF4EBP1,EIF3D,EIF3F,EIF3H
Pathway	1268686	GTP hydrolysis and joining of the 60S ribosomal subunit	BioSystems: REACTOME	0.000277	0.497	0.0106	0.0853	8	117	EIF3E,UBA52,EIF3L,EIF4A1,EIF4B,EIF3D,EIF3F,EIF3H
Pathway	1268688	L13a-mediated translational silencing of Ceruloplasmin expression	BioSystems: REACTOME	0.000277	0.497	0.0106	0.0853	8	117	EIF3E,UBA52,EIF3L,EIF4A1,EIF4B,EIF3D,EIF3F,EIF3H
Pathway	M16763	Neurotrophin signaling pathway	MSigDB C2 BIOCARTA (v7.5.1)	0.000457	0.821	0.0152	0.123	8	126	YWHAQ,CALM1,CAMK2B,YWHAB,YWHAE,YWHAG,ARHGDIA,MAPK9
Pathway	M19540	Oxidative phosphorylation	MSigDB C2 BIOCARTA (v7.5.1)	0.000623	1	0.0186	0.151	8	132	ATP5PF,ATP6V0B,COX7A2,ATP6V1G1,ATP5MF,MT-ND1,ATP6V0E2,ATP5F1B
Pathway	82942	Oxidative phosphorylation	BioSystems: KEGG	0.000655	1	0.0187	0.151	8	133	ATP5PF,ATP6V0B,COX7A2,ATP6V1G1,ATP5MF,MT-ND1,ATP6V0E2,ATP5F1B
Pathway	M39329	Calcium regulation in cardiac cells	MSigDB C2 BIOCARTA (v7.5.1)	0.00156	1	0.03	0.243	8	152	YWHAQ,CALM1,CAMK2B,YWHAB,YWHAE,YWHAG,PKIA,PRKAR2B
Pathway	1269753	G2/M Checkpoints	BioSystems: REACTOME	0.00313	1	0.0488	0.394	8	170	PSMD6,UBA52,YWHAQ,HERC2,YWHAB,YWHAE,YWHAG,PSMD14
GO: Molecular Function	GO:0098918	structural constituent of synapse		1.31e-07	9.16e-05	3.05e-05	0.000218	7	32	ERC1,ACTB,ACTG1,NEFL,CAMK2B,INA,DNM3
GO: Molecular Function	GO:0048306	calcium-dependent protein binding		0.000336	0.235	0.00905	0.0645	7	102	HNRNPM,DDX5,NRXN1,VAMP2,RAC3,CALM1,STMN2
GO: Molecular Function	GO:0031490	chromatin DNA binding		0.00185	1	0.0248	0.177	7	136	ACTB,HNRNPC,HNRNPU,MACROH2A2,NOTCH1,SBNO1,H3-3A
GO: Molecular Function	GO:0003697	single-stranded DNA binding		0.00227	1	0.0288	0.205	7	141	MAPT,HMGB1,HMGB2,HNRNPA2B1,HNRNPU,CNBP,PCBP1
GO: Molecular Function	GO:0015078	proton transmembrane transporter activity		0.00357	1	0.0396	0.282	7	153	ATP5PF,ATP6V0B,COX7A2,ATP6V1G1,ATP5MF,ATP6V0E2,ATP5F1B
GO: Molecular Function	GO:0044325	transmembrane transporter binding		0.00397	1	0.0427	0.305	7	156	EIF3E,AP2M1,VAMP2,YWHAQ,CHERP,CALM1,YWHAE
GO: Molecular Function	GO:0004386	helicase activity		0.00488	1	0.0487	0.347	7	162	EIF4A3,CHD2,DDX5,DDX6,EIF4A1,CHD5,HLTF
GO: Biological Process	GO:0021762	substantia nigra development		2.8e-06	0.0128	0.000413	0.00372	7	51	ATP5PF,ACTB,BASP1,YWHAQ,CALM1,YWHAE,INA
GO: Biological Process	GO:0098930	axonal transport		4.08e-05	0.187	0.00306	0.0275	7	76	MAP6,MAPT,KIF1B,NEFL,KIF5C,CNIH2,CLSTN1
GO: Biological Process	GO:0048488	synaptic vesicle endocytosis		6.66e-05	0.305	0.00448	0.0404	7	82	ACTB,ACTG1,AP2M1,SYT11,VAMP2,CALM1,DNM3
GO: Biological Process	GO:0140238	presynaptic endocytosis		6.66e-05	0.305	0.00448	0.0404	7	82	ACTB,ACTG1,AP2M1,SYT11,VAMP2,CALM1,DNM3
GO: Biological Process	GO:1990089	response to nerve growth factor		7.77e-05	0.356	0.00501	0.0451	7	84	MAPT,EIF4A3,KIF1B,DYNC1I2,STMN2,APP,MAPK9
GO: Biological Process	GO:0070972	protein localization to endoplasmic reticulum		0.000129	0.591	0.00695	0.0626	7	91	INSIG1,NACA,SPCS2,SRP9,SRP14,GET1,SEC62
GO: Biological Process	GO:0006446	regulation of translational initiation		0.000138	0.633	0.00719	0.0648	7	92	EIF3E,EIF4B,EIF4EBP1,EIF4G2,BZW1,EIF3H,EIF1
GO: Biological Process	GO:0099072	regulation of postsynaptic membrane neurotransmitter receptor levels		0.000169	0.774	0.00815	0.0734	7	95	AP2M1,VAMP2,CLSTN1,YWHAE,EFNB2,NSG1,DNM3
GO: Biological Process	GO:0045665	negative regulation of neuron differentiation		0.000181	0.826	0.00835	0.0752	7	96	DDX6,YWHAQ,BEX2,FOXG1,NOTCH1,IRX3,APP
GO: Biological Process	GO:0036465	synaptic vesicle recycling		0.000219	1	0.00918	0.0827	7	99	ACTB,ACTG1,AP2M1,SYT11,VAMP2,CALM1,DNM3
GO: Biological Process	GO:0048857	neural nucleus development		0.000219	1	0.00918	0.0827	7	99	ATP5PF,ACTB,BASP1,YWHAQ,CALM1,YWHAE,INA
GO: Biological Process	GO:0099175	regulation of postsynapse organization		0.000739	1	0.0228	0.206	7	121	NRXN1,NRCAM,CAMK2B,APP,CASK,DNM3,PAK3
GO: Biological Process	GO:0030901	midbrain development		0.00129	1	0.0348	0.314	7	133	ATP5PF,ACTB,BASP1,YWHAQ,CALM1,YWHAE,INA
GO: Biological Process	GO:0051101	regulation of DNA binding		0.00203	1	0.0448	0.404	7	144	HMGB1,HMGB2,CALM1,LAMTOR5,HIPK2,TRIM28,TMSB4X
Pathway	138001	mTOR signaling pathway	BioSystems: Pathway Interaction Database	2.26e-05	0.0406	0.00207	0.0167	7	60	YWHAQ,YWHAB,YWHAE,YWHAG,EIF4A1,EIF4B,EIF4EBP1
Pathway	1268685	Ribosomal scanning and start codon recognition	BioSystems: REACTOME	2.53e-05	0.0453	0.00216	0.0174	7	61	EIF3E,EIF3L,EIF4A1,EIF4B,EIF3D,EIF3F,EIF3H
Pathway	1268684	Translation initiation complex formation	BioSystems: REACTOME	2.81e-05	0.0505	0.0022	0.0177	7	62	EIF3E,EIF3L,EIF4A1,EIF4B,EIF3D,EIF3F,EIF3H
Pathway	1269896	Translocation of GLUT4 to the plasma membrane	BioSystems: REACTOME	2.81e-05	0.0505	0.0022	0.0177	7	62	VAMP2,YWHAQ,CALM1,YWHAB,YWHAE,YWHAG,KIFAP3
Pathway	373900	Synaptic vesicle cycle	BioSystems: KEGG	3.13e-05	0.0561	0.00224	0.0181	7	63	ATP6V0B,AP2M1,VAMP2,NSF,ATP6V1G1,ATP6V0E2,DNM3
Pathway	M121	mTOR signaling pathway	MSigDB C2 BIOCARTA (v7.5.1)	5.67e-05	0.102	0.00351	0.0283	7	69	YWHAQ,YWHAB,YWHAE,YWHAG,EIF4A1,EIF4B,EIF4EBP1
Pathway	1269655	TP53 Regulates Metabolic Genes	BioSystems: REACTOME	0.000214	0.384	0.00914	0.0738	7	85	COX20,YWHAQ,LAMTOR5,PRDX2,YWHAB,YWHAE,YWHAG
Pathway	P00049	Parkinson disease	PantherDB	0.000247	0.444	0.00986	0.0796	7	87	YWHAQ,HSPA9,YWHAB,YWHAE,YWHAG,CASK,MAPK9
Pathway	M16817	Oocyte meiosis	MSigDB C2 BIOCARTA (v7.5.1)	0.0012	1	0.0256	0.207	7	113	YWHAQ,CALM1,CAMK2B,SKP1,YWHAB,YWHAE,YWHAG
Pathway	126909	Oocyte meiosis	BioSystems: KEGG	0.00204	1	0.036	0.29	7	124	YWHAQ,CALM1,CAMK2B,SKP1,YWHAB,YWHAE,YWHAG
Pathway	M186	PDGFR-beta signaling pathway	MSigDB C2 BIOCARTA (v7.5.1)	0.00256	1	0.0425	0.343	7	129	PIN1,YWHAQ,YWHAB,YWHAE,YWHAG,ARHGDIA,MAPK9
GO: Molecular Function	GO:0099186	structural constituent of postsynapse		2.57e-07	0.00018	3.6e-05	0.000257	6	22	ACTB,ACTG1,NEFL,CAMK2B,INA,DNM3
GO: Biological Process	GO:0043388	positive regulation of DNA binding		0.000201	0.92	0.00885	0.0797	6	69	HMGB1,HMGB2,CALM1,LAMTOR5,HIPK2,TRIM28
GO: Biological Process	GO:0097120	receptor localization to synapse		0.000318	1	0.0118	0.107	6	75	NRXN1,VAMP2,KIF5C,CNIH2,CLSTN1,NSG1
GO: Biological Process	GO:0008038	neuron recognition		0.000318	1	0.0118	0.107	6	75	GAP43,NDN,FOXG1,NRCAM,APP,EFNB2
GO: Biological Process	GO:0000381	regulation of alternative mRNA splicing, via spliceosome		0.000367	1	0.0134	0.121	6	77	CELF4,EIF4A3,DDX5,HNRNPU,NOVA1,CELF2
GO: Biological Process	GO:0042551	neuron maturation		0.000393	1	0.0136	0.123	6	78	NRXN1,ACTL6B,RAC3,NRCAM,NSF,APP
GO: Biological Process	GO:1990090	cellular response to nerve growth factor stimulus		0.000451	1	0.0153	0.138	6	80	MAPT,EIF4A3,KIF1B,DYNC1I2,STMN2,APP
GO: Biological Process	GO:0035418	protein localization to synapse		0.000946	1	0.0267	0.241	6	92	MAPT,NRXN1,VAMP2,KIF5C,CLSTN1,NSG1
GO: Biological Process	GO:0072384	organelle transport along microtubule		0.00139	1	0.0368	0.331	6	99	MAP6,MAPT,KIF1B,NEFL,CNIH2,KIFAP3
GO: Biological Process	GO:0031103	axon regeneration		0.00154	1	0.0378	0.34	6	101	GAP43,HMGB1,NREP,NEFL,BEX2,SFPQ
GO: Biological Process	GO:0000245	spliceosomal complex assembly		0.00162	1	0.0389	0.35	6	102	CELF4,SRSF5,CELF2,SF3B6,SNRPA1,SF3A2
GO: Biological Process	GO:0032392	DNA geometric change		0.0017	1	0.0403	0.363	6	103	HMGB1,HMGB2,HMGB3,CHD2,HNRNPA2B1,CHD5
GO: Biological Process	GO:0046785	microtubule polymerization		0.00226	1	0.0466	0.42	6	109	MAPT,PIN1,YWHAQ,STMN2,STMN1,MAPRE3
GO: Biological Process	GO:0071103	DNA conformation change		0.00248	1	0.0496	0.446	6	111	HMGB1,HMGB2,HMGB3,CHD2,HNRNPA2B1,CHD5
Pathway	137981	Insulin-mediated glucose transport	BioSystems: Pathway Interaction Database	2.89e-06	0.00519	0.000462	0.00373	6	29	VAMP2,YWHAQ,CALM1,YWHAB,YWHAE,YWHAG
Pathway	137953	Role of Calcineurin-dependent NFAT signaling in lymphocytes	BioSystems: Pathway Interaction Database	8.44e-05	0.152	0.00446	0.036	6	51	YWHAQ,CALM1,YWHAB,YWHAE,YWHAG,MAPK9
Pathway	M295	Genes related to PIP3 signaling in cardiac myocytes	MSigDB C2 BIOCARTA (v7.5.1)	0.000387	0.695	0.0137	0.11	6	67	YWHAQ,YWHAB,YWHAE,YWHAG,EBP,PAK3
Pathway	1269316	Antiviral mechanism by IFN-stimulated genes	BioSystems: REACTOME	0.000817	1	0.0213	0.172	6	77	EIF4A3,UBA52,PIN1,ARIH1,EIF4A1,EIF4G2
Pathway	1269317	ISG15 antiviral mechanism	BioSystems: REACTOME	0.000817	1	0.0213	0.172	6	77	EIF4A3,UBA52,PIN1,ARIH1,EIF4A1,EIF4G2
Pathway	169352	Regulation of Wnt-mediated beta catenin signaling and target gene transcription	BioSystems: Pathway Interaction Database	0.000935	1	0.0227	0.184	6	79	YWHAQ,SKP1,YWHAB,YWHAE,YWHAG,CCND2
Pathway	M66	Validated targets of C-MYC transcriptional activation	MSigDB C2 BIOCARTA (v7.5.1)	0.000935	1	0.0227	0.184	6	79	GAPDH,PEG10,PTMA,UBTF,CCND2,EIF4A1
Pathway	M223	Regulation of nuclear beta catenin signaling and target gene transcription	MSigDB C2 BIOCARTA (v7.5.1)	0.000999	1	0.0236	0.191	6	80	YWHAQ,SKP1,YWHAB,YWHAE,YWHAG,CCND2
Pathway	169351	Validated targets of C-MYC transcriptional activation	BioSystems: Pathway Interaction Database	0.00107	1	0.0244	0.197	6	81	GAPDH,PEG10,PTMA,UBTF,CCND2,EIF4A1
Pathway	1269803	Regulation of PLK1 Activity at G2/M Transition	BioSystems: REACTOME	0.00184	1	0.0337	0.272	6	90	UBA52,DYNC1I2,SKP1,YWHAE,YWHAG,PRKAR2B
Pathway	1269512	RHO GTPases activate PKNs	BioSystems: REACTOME	0.0023	1	0.0396	0.32	6	94	MYL6,YWHAQ,YWHAB,YWHAE,YWHAG,H3-3A
Pathway	1270330	EPH-Ephrin signaling	BioSystems: REACTOME	0.00242	1	0.041	0.331	6	95	MYL6,ACTB,ACTG1,AP2M1,EFNB2,PAK3
GO: Molecular Function	GO:0016504	peptidase activator activity		0.000734	0.513	0.0151	0.108	5	56	RACK1,NLRP1,APP,MAPK9,PSMD14
GO: Molecular Function	GO:0036002	pre-mRNA binding		0.00155	1	0.0226	0.161	5	66	CELF4,HNRNPA2B1,DDX5,HNRNPU,CELF2
GO: Biological Process	GO:0001732	formation of cytoplasmic translation initiation complex		1.04e-06	0.00477	0.000207	0.00187	5	16	EIF3E,EIF3L,EIF3D,EIF3F,EIF3H
GO: Biological Process	GO:0099188	postsynaptic cytoskeleton organization		9.35e-06	0.0428	0.00107	0.00964	5	24	ACTB,ACTG1,NEFL,CAMK2B,INA
GO: Biological Process	GO:1903421	regulation of synaptic vesicle recycling		7.35e-05	0.337	0.00481	0.0433	5	36	AP2M1,SYT11,VAMP2,CALM1,DNM3
GO: Biological Process	GO:0045047	protein targeting to ER		0.000473	1	0.0155	0.14	5	53	SPCS2,SRP9,SRP14,GET1,SEC62
GO: Biological Process	GO:0072599	establishment of protein localization to endoplasmic reticulum		0.000663	1	0.0208	0.187	5	57	SPCS2,SRP9,SRP14,GET1,SEC62
GO: Biological Process	GO:0031113	regulation of microtubule polymerization		0.00129	1	0.0348	0.314	5	66	MAPT,YWHAQ,STMN2,STMN1,MAPRE3
GO: Biological Process	GO:0016126	sterol biosynthetic process		0.00179	1	0.0412	0.371	5	71	INSIG1,SQLE,FDFT1,IDI1,EBP
GO: Biological Process	GO:0050885	neuromuscular process controlling balance		0.00203	1	0.0448	0.404	5	73	NEFL,NRXN1,RAC3,CAMK2B,APP
GO: Biological Process	GO:0061951	establishment of protein localization to plasma membrane		0.00215	1	0.0456	0.411	5	74	SPTBN1,RACK1,VAMP2,NSF,NSG1
Pathway	M40040	nsp1 from SARS-CoV-2 inhibits translation initiation in the host cell	MSigDB C2 BIOCARTA (v7.5.1)	3.09e-06	0.00554	0.000462	0.00373	5	17	EIF3E,EIF3D,EIF3F,EIF3H,EIF1
Pathway	83041	Protein export	BioSystems: KEGG	1.57e-05	0.0281	0.00176	0.0142	5	23	SPCS2,SRP9,SRP14,SEC11C,SEC62
Pathway	M6981	Protein export	MSigDB C2 BIOCARTA (v7.5.1)	1.95e-05	0.0351	0.00195	0.0157	5	24	SPCS2,SRP9,SRP14,SEC11C,SEC62
Pathway	M247	Insulin-mediated glucose transport	MSigDB C2 BIOCARTA (v7.5.1)	2.96e-05	0.053	0.00221	0.0178	5	26	VAMP2,YWHAQ,YWHAB,YWHAE,YWHAG
Pathway	1269948	Iron uptake and transport	BioSystems: REACTOME	0.000396	0.711	0.0137	0.11	5	44	ATP6V0B,ATP6V1G1,ATP6V0E2,FTH1,FTL
Pathway	M87	LKB1 signaling events	MSigDB C2 BIOCARTA (v7.5.1)	0.00054	0.969	0.0174	0.141	5	47	MAPT,YWHAQ,YWHAB,YWHAE,YWHAG
Pathway	M39853	Cholesterol metabolism with Bloch and Kandutsch-Russell pathways	MSigDB C2 BIOCARTA (v7.5.1)	0.000596	1	0.0181	0.146	5	48	SQLE,FDFT1,SCD,IDI1,EBP
Pathway	M39829	Mechanoregulation and pathology of YAP/TAZ via Hippo and non-Hippo mechanisms	MSigDB C2 BIOCARTA (v7.5.1)	0.000596	1	0.0181	0.146	5	48	ACTB,ACTG1,YWHAQ,PAK3,MAPK9
Pathway	138036	FoxO family signaling	BioSystems: Pathway Interaction Database	0.000596	1	0.0181	0.146	5	48	YWHAQ,YWHAB,YWHAE,YWHAG,MAPK9
Pathway	M136	FoxO family signaling	MSigDB C2 BIOCARTA (v7.5.1)	0.000656	1	0.0187	0.151	5	49	YWHAQ,YWHAB,YWHAE,YWHAG,MAPK9
Pathway	83101	Vibrio cholerae infection	BioSystems: KEGG	0.00079	1	0.0212	0.171	5	51	ATP6V0B,ACTB,ACTG1,ATP6V1G1,ATP6V0E2
Pathway	1268682	Formation of the ternary complex, and subsequently, the 43S complex	BioSystems: REACTOME	0.000943	1	0.0227	0.184	5	53	EIF3E,EIF3L,EIF3D,EIF3F,EIF3H
Pathway	M113	Role of Calcineurin-dependent NFAT signaling in lymphocytes	MSigDB C2 BIOCARTA (v7.5.1)	0.000943	1	0.0227	0.184	5	53	YWHAQ,YWHAB,YWHAE,YWHAG,MAPK9
Pathway	M17906	Vibrio cholerae infection	MSigDB C2 BIOCARTA (v7.5.1)	0.00103	1	0.0239	0.193	5	54	ATP6V0B,ACTB,ACTG1,ATP6V1G1,ATP6V0E2
Pathway	1270038	Regulation of cholesterol biosynthesis by SREBP (SREBF)	BioSystems: REACTOME	0.00112	1	0.0248	0.2	5	55	INSIG1,SQLE,FDFT1,SCD,IDI1
Pathway	1269712	Deadenylation-dependent mRNA decay	BioSystems: REACTOME	0.00131	1	0.0268	0.216	5	57	EIF4A3,DDX6,DIS3,EIF4A1,EIF4B
Pathway	125138	Viral myocarditis	BioSystems: KEGG	0.00154	1	0.0299	0.242	5	59	ACTB,ACTG1,RAC3,EIF4G2,CXADR
Pathway	138019	p75(NTR)-mediated signaling	BioSystems: Pathway Interaction Database	0.00178	1	0.033	0.266	5	61	NDN,APP,YWHAE,ARHGDIA,MAPK9
Pathway	M153	p75(NTR)-mediated signaling	MSigDB C2 BIOCARTA (v7.5.1)	0.00288	1	0.047	0.379	5	68	NDN,APP,YWHAE,ARHGDIA,MAPK9
Pathway	P00016	Cytoskeletal regulation by Rho GTPase	PantherDB	0.00307	1	0.0484	0.39	5	69	ACTB,ACTG1,TUBB2A,STMN1,PAK3
GO: Molecular Function	GO:0098973	structural constituent of postsynaptic actin cytoskeleton		3.82e-07	0.000267	4.45e-05	0.000318	4	6	ACTB,ACTG1,CAMK2B,INA
GO: Molecular Function	GO:0042625	ATPase-coupled ion transmembrane transporter activity		0.000312	0.218	0.00881	0.0628	4	26	ATP6V0B,ATP6V1G1,ATP6V0E2,ATP5F1B
GO: Molecular Function	GO:0044769	ATPase activity, coupled to transmembrane movement of ions, rotational mechanism		0.000312	0.218	0.00881	0.0628	4	26	ATP6V0B,ATP6V1G1,ATP6V0E2,ATP5F1B
GO: Molecular Function	GO:0046961	proton-transporting ATPase activity, rotational mechanism		0.000312	0.218	0.00881	0.0628	4	26	ATP6V0B,ATP6V1G1,ATP6V0E2,ATP5F1B
GO: Molecular Function	GO:0009678	pyrophosphate hydrolysis-driven proton transmembrane transporter activity		0.000795	0.556	0.0154	0.11	4	33	ATP6V0B,ATP6V1G1,ATP6V0E2,ATP5F1B
GO: Molecular Function	GO:0030291	protein serine/threonine kinase inhibitor activity		0.00136	0.954	0.0207	0.148	4	38	YWHAE,YWHAG,PKIA,PRKAR2B
GO: Molecular Function	GO:0000217	DNA secondary structure binding		0.00182	1	0.0248	0.177	4	41	MAPT,HMGB1,HMGB2,HMGB3
GO: Molecular Function	GO:0051721	protein phosphatase 2A binding		0.00217	1	0.0281	0.2	4	43	MAPT,BOD1L1,VIM,EIF4EBP1
GO: Biological Process	GO:0021654	rhombomere boundary formation		1.45e-05	0.0662	0.00154	0.0139	4	13	NOTCH1,RAC3,SFPQ,EFNB2
GO: Biological Process	GO:0021594	rhombomere formation		2.71e-05	0.124	0.00238	0.0215	4	15	NOTCH1,RAC3,SFPQ,EFNB2
GO: Biological Process	GO:0021593	rhombomere morphogenesis		0.000112	0.513	0.00657	0.0592	4	21	NOTCH1,RAC3,SFPQ,EFNB2
GO: Biological Process	GO:0098974	postsynaptic actin cytoskeleton organization		0.000136	0.621	0.00716	0.0645	4	22	ACTB,ACTG1,CAMK2B,INA
GO: Biological Process	GO:0048859	formation of anatomical boundary		0.000193	0.884	0.00876	0.0789	4	24	NOTCH1,RAC3,SFPQ,EFNB2
GO: Biological Process	GO:0021546	rhombomere development		0.00031	1	0.0118	0.107	4	27	NOTCH1,RAC3,SFPQ,EFNB2
GO: Biological Process	GO:0034643	establishment of mitochondrion localization, microtubule-mediated		0.00047	1	0.0155	0.14	4	30	MAP6,MAPT,KIF1B,NEFL
GO: Biological Process	GO:0047497	mitochondrion transport along microtubule		0.00047	1	0.0155	0.14	4	30	MAP6,MAPT,KIF1B,NEFL
GO: Biological Process	GO:0051654	establishment of mitochondrion localization		0.000682	1	0.0212	0.191	4	33	MAP6,MAPT,KIF1B,NEFL
GO: Biological Process	GO:0060074	synapse maturation		0.000766	1	0.0234	0.211	4	34	NEFL,NRXN1,CAMK2B,CLSTN1
GO: Biological Process	GO:0140718	facultative heterochromatin formation		0.00143	1	0.0368	0.331	4	40	UBTF,SAMD1,RESF1,TRIM28
GO: Biological Process	GO:2000737	negative regulation of stem cell differentiation		0.00143	1	0.0368	0.331	4	40	HNRNPU,HSPA9,NOTCH1,TMSB4X
GO: Biological Process	GO:0043001	Golgi to plasma membrane protein transport		0.00222	1	0.0459	0.414	4	45	SPTBN1,RACK1,VAMP2,NSF
Pathway	1269755	Chk1/Chk2(Cds1) mediated inactivation of Cyclin B:Cdk1 complex	BioSystems: REACTOME	1.85e-05	0.0332	0.00195	0.0157	4	12	YWHAQ,YWHAB,YWHAE,YWHAG
Pathway	1270271	Activation of BAD and translocation to mitochondria	BioSystems: REACTOME	4.93e-05	0.0885	0.00316	0.0255	4	15	YWHAQ,YWHAB,YWHAE,YWHAG
Pathway	PW:0000454	cholesterol biosynthetic	Pathway Ontology	0.000107	0.192	0.00533	0.043	4	18	SQLE,FDFT1,IDI1,EBP
Pathway	138078	p38 signaling mediated by MAPKAP kinases	BioSystems: Pathway Interaction Database	0.000165	0.297	0.00782	0.0631	4	20	YWHAQ,YWHAB,YWHAE,YWHAG
Pathway	M199	p38 signaling mediated by MAPKAP kinases	MSigDB C2 BIOCARTA (v7.5.1)	0.000202	0.363	0.00907	0.0732	4	21	YWHAQ,YWHAB,YWHAE,YWHAG
Pathway	SMP00023	Steroid Biosynthesis	SMPDB	0.000202	0.363	0.00907	0.0732	4	21	SQLE,FDFT1,IDI1,EBP
Pathway	1269438	mTORC1-mediated signalling	BioSystems: REACTOME	0.000244	0.438	0.00986	0.0796	4	22	LAMTOR5,YWHAB,EIF4B,EIF4EBP1
Pathway	1270037	Cholesterol biosynthesis	BioSystems: REACTOME	0.000347	0.623	0.0127	0.103	4	24	SQLE,FDFT1,IDI1,EBP
Pathway	142269	superpathway of cholesterol biosynthesis	BioSystems: BIOCYC	0.000408	0.733	0.0138	0.112	4	25	SQLE,FDFT1,IDI1,EBP
Pathway	1270270	Activation of BH3-only proteins	BioSystems: REACTOME	0.00095	1	0.0227	0.184	4	31	YWHAQ,YWHAB,YWHAE,YWHAG
Pathway	138008	a6b1 and a6b4 Integrin signaling	BioSystems: Pathway Interaction Database	0.00095	1	0.0227	0.184	4	31	YWHAQ,YWHAB,YWHAE,YWHAG
Pathway	137967	Trk receptor signaling mediated by PI3K and PLC-gamma	BioSystems: Pathway Interaction Database	0.00107	1	0.0244	0.197	4	32	YWHAQ,YWHAB,YWHAE,YWHAG
Pathway	138020	Class I PI3K signaling events mediated by Akt	BioSystems: Pathway Interaction Database	0.00135	1	0.0273	0.22	4	34	YWHAQ,YWHAB,YWHAE,YWHAG
Pathway	M249	Class I PI3K signaling events mediated by Akt	MSigDB C2 BIOCARTA (v7.5.1)	0.00151	1	0.0298	0.241	4	35	YWHAQ,YWHAB,YWHAE,YWHAG
Pathway	M271	Trk receptor signaling mediated by PI3K and PLC-gamma	MSigDB C2 BIOCARTA (v7.5.1)	0.00168	1	0.0318	0.256	4	36	YWHAQ,YWHAB,YWHAE,YWHAG
Pathway	1269436	mTOR signalling	BioSystems: REACTOME	0.00227	1	0.0396	0.32	4	39	LAMTOR5,YWHAB,EIF4B,EIF4EBP1
Pathway	1269434	PKB-mediated events	BioSystems: REACTOME	0.0025	1	0.0419	0.338	4	40	LAMTOR5,YWHAB,EIF4B,EIF4EBP1
Pathway	137957	LKB1 signaling events	BioSystems: Pathway Interaction Database	0.00299	1	0.0475	0.383	4	42	YWHAQ,YWHAB,YWHAE,YWHAG
Pathway	M39703	Splicing factor NOVA regulated synaptic proteins	MSigDB C2 BIOCARTA (v7.5.1)	0.00299	1	0.0475	0.383	4	42	CHL1,CLSTN1,CASK,MAPK9
Pathway	1270039	Activation of gene expression by SREBF (SREBP)	BioSystems: REACTOME	0.00299	1	0.0475	0.383	4	42	SQLE,FDFT1,SCD,IDI1
GO: Molecular Function	GO:0050815	phosphoserine residue binding		0.000231	0.162	0.00881	0.0628	3	10	PIN1,YWHAB,YWHAE
GO: Molecular Function	GO:0140492	metal-dependent deubiquitinase activity		0.000315	0.22	0.00881	0.0628	3	11	EIF3F,EIF3H,PSMD14
GO: Molecular Function	GO:0050786	RAGE receptor binding		0.000837	0.585	0.0158	0.113	3	15	HMGB1,HMGB2,APP
GO: Molecular Function	GO:0086080	protein binding involved in heterotypic cell-cell adhesion		0.00123	0.858	0.0198	0.141	3	17	CD200,NRCAM,CXADR
GO: Molecular Function	GO:0046933	proton-transporting ATP synthase activity, rotational mechanism		0.00146	1	0.0217	0.155	3	18	ATP5PF,ATP5MF,ATP5F1B
GO: Molecular Function	GO:0000400	four-way junction DNA binding		0.00172	1	0.024	0.171	3	19	HMGB1,HMGB2,HMGB3
GO: Molecular Function	GO:0050998	nitric-oxide synthase binding		0.00302	1	0.0358	0.255	3	23	ACTB,CALM1,DNM3
GO: Molecular Function	GO:0008301	DNA binding, bending		0.00302	1	0.0358	0.255	3	23	HMGB1,HMGB2,HMGB3
GO: Molecular Function	GO:0004697	protein kinase C activity		0.00342	1	0.0385	0.275	3	24	SMG1,YWHAE,YWHAG
GO: Molecular Function	GO:0008656	cysteine-type endopeptidase activator activity involved in apoptotic process		0.00342	1	0.0385	0.275	3	24	RACK1,NLRP1,MAPK9
GO: Molecular Function	GO:0015252	proton channel activity		0.00385	1	0.042	0.3	3	25	ATP5PF,ATP5MF,ATP5F1B
GO: Molecular Function	GO:0016505	peptidase activator activity involved in apoptotic process		0.0048	1	0.0487	0.347	3	27	RACK1,NLRP1,MAPK9
GO: Biological Process	GO:0098961	dendritic transport of ribonucleoprotein complex		3.54e-05	0.162	0.0028	0.0252	3	6	HNRNPU,KIF5C,SFPQ
GO: Biological Process	GO:0098963	dendritic transport of messenger ribonucleoprotein complex		3.54e-05	0.162	0.0028	0.0252	3	6	HNRNPU,KIF5C,SFPQ
GO: Biological Process	GO:0016198	axon choice point recognition		0.000145	0.663	0.00733	0.066	3	9	GAP43,FOXG1,APP
GO: Biological Process	GO:1902415	regulation of mRNA binding		0.000369	1	0.0134	0.121	3	12	EIF4A3,EIF3E,EIF3D
GO: Biological Process	GO:0098935	dendritic transport		0.000475	1	0.0155	0.14	3	13	HNRNPU,KIF5C,SFPQ
GO: Biological Process	GO:1905214	regulation of RNA binding		0.000743	1	0.0228	0.206	3	15	EIF4A3,EIF3E,EIF3D
GO: Biological Process	GO:0090128	regulation of synapse maturation		0.000906	1	0.0258	0.233	3	16	NRXN1,CAMK2B,CLSTN1
GO: Biological Process	GO:0019081	viral translation		0.00153	1	0.0377	0.34	3	19	EIF3L,EIF3D,EIF3F
GO: Biological Process	GO:0090308	regulation of DNA methylation-dependent heterochromatin formation		0.00178	1	0.0411	0.37	3	20	SAMD1,RESF1,TRIM28
GO: Biological Process	GO:0032495	response to muramyl dipeptide		0.00178	1	0.0411	0.37	3	20	NOTCH1,VIM,NLRP1
GO: Biological Process	GO:0098969	neurotransmitter receptor transport to postsynaptic membrane		0.00178	1	0.0411	0.37	3	20	VAMP2,CLSTN1,NSG1
GO: Biological Process	GO:1903540	establishment of protein localization to postsynaptic membrane		0.00206	1	0.0448	0.404	3	21	VAMP2,CLSTN1,NSG1
GO: Biological Process	GO:0019896	axonal transport of mitochondrion		0.00206	1	0.0448	0.404	3	21	MAP6,MAPT,NEFL
GO: Biological Process	GO:1901533	negative regulation of hematopoietic progenitor cell differentiation		0.00206	1	0.0448	0.404	3	21	HSPA9,NOTCH1,TMSB4X
GO: Biological Process	GO:0098877	neurotransmitter receptor transport to plasma membrane		0.00236	1	0.048	0.432	3	22	VAMP2,CLSTN1,NSG1
Pathway	PW:0000184	terpenoid biosynthetic	Pathway Ontology	1.15e-05	0.0206	0.00137	0.0111	3	4	SQLE,FDFT1,IDI1
Pathway	PW:0000248	steroid biosynthetic	Pathway Ontology	0.000228	0.41	0.00953	0.0769	3	9	SQLE,FDFT1,IDI1
Pathway	MAP00100_Sterol_biosynthesis	MAP00100 Sterol biosynthesis	GenMAPP	0.000323	0.579	0.0121	0.0974	3	10	SQLE,FDFT1,IDI1
Pathway	142266	cholesterol biosynthesis II (via 24,25-dihydrolanosterol)	BioSystems: BIOCYC	0.000745	1	0.0203	0.164	3	13	SQLE,FDFT1,EBP
Pathway	142267	cholesterol biosynthesis I	BioSystems: BIOCYC	0.000745	1	0.0203	0.164	3	13	SQLE,FDFT1,EBP
Pathway	142268	cholesterol biosynthesis III (via desmosterol)	BioSystems: BIOCYC	0.000745	1	0.0203	0.164	3	13	SQLE,FDFT1,EBP
Pathway	M39608	Cholesterol biosynthesis pathway	MSigDB C2 BIOCARTA (v7.5.1)	0.00116	1	0.0254	0.205	3	15	SQLE,FDFT1,IDI1
Pathway	M7721	Eukaryotic protein translation	MSigDB C2 BIOCARTA (v7.5.1)	0.00141	1	0.0282	0.228	3	16	EIF4A1,EIF4G2,EIF1
Pathway	1268805	CREB phosphorylation through the activation of CaMKII	BioSystems: REACTOME	0.0017	1	0.0318	0.256	3	17	NEFL,CALM1,CAMK2B
Pathway	M5872	Steroid biosynthesis	MSigDB C2 BIOCARTA (v7.5.1)	0.0017	1	0.0318	0.256	3	17	SQLE,FDFT1,EBP
Pathway	1270129	Formation of ATP by chemiosmotic coupling	BioSystems: REACTOME	0.00202	1	0.0359	0.289	3	18	ATP5PF,ATP5MF,ATP5F1B
Pathway	1268802	Ras activation uopn Ca2+ infux through NMDA receptor	BioSystems: REACTOME	0.00237	1	0.0405	0.327	3	19	NEFL,CALM1,CAMK2B
Pathway	82937	Steroid biosynthesis	BioSystems: KEGG	0.00276	1	0.0454	0.367	3	20	SQLE,FDFT1,EBP
GO: Molecular Function	GO:0043530	adenosine 5'-monophosphoramidase activity		0.000959	0.67	0.0163	0.116	2	4	HINT1,HINT3
GO: Molecular Function	GO:0008426	protein kinase C inhibitor activity		0.000959	0.67	0.0163	0.116	2	4	YWHAE,YWHAG
GO: Molecular Function	GO:0099184	structural constituent of postsynaptic intermediate filament cytoskeleton		0.000959	0.67	0.0163	0.116	2	4	NEFL,INA
GO: Molecular Function	GO:0044378	non-sequence-specific DNA binding, bending		0.000959	0.67	0.0163	0.116	2	4	HMGB1,HMGB2
GO: Molecular Function	GO:0010858	calcium-dependent protein kinase regulator activity		0.00159	1	0.0226	0.161	2	5	HMGB1,CAMK2N2
GO: Molecular Function	GO:0097100	supercoiled DNA binding		0.00236	1	0.0294	0.21	2	6	HMGB1,HMGB2
GO: Molecular Function	GO:0008312	7S RNA binding		0.00327	1	0.0381	0.272	2	7	SRP9,SRP14
GO: Molecular Function	GO:0140713	histone chaperone activity		0.00433	1	0.0445	0.317	2	8	NAP1L1,SPTY2D1
GO: Molecular Function	GO:0050733	RS domain binding		0.00433	1	0.0445	0.317	2	8	SRSF5,RBM39
GO: Biological Process	GO:0099185	postsynaptic intermediate filament cytoskeleton organization		0.000446	1	0.0152	0.137	2	3	NEFL,INA
GO: Biological Process	GO:1903849	positive regulation of aorta morphogenesis		0.000884	1	0.0256	0.231	2	4	NOTCH1,EFNB2
GO: Biological Process	GO:0150111	regulation of transepithelial transport		0.000884	1	0.0256	0.231	2	4	ACTB,ACTG1
GO: Biological Process	GO:1901837	negative regulation of transcription of nucleolar large rRNA by RNA polymerase I		0.000884	1	0.0256	0.231	2	4	MACROH2A2,NOP53
GO: Biological Process	GO:0051343	positive regulation of cyclic-nucleotide phosphodiesterase activity		0.00146	1	0.0368	0.331	2	5	RACK1,CALM1
GO: Biological Process	GO:1905913	negative regulation of calcium ion export across plasma membrane		0.00146	1	0.0368	0.331	2	5	CALM1,YWHAE
GO: Biological Process	GO:0045900	negative regulation of translational elongation		0.00146	1	0.0368	0.331	2	5	EIF4A3,SRP9
GO: Biological Process	GO:1904591	positive regulation of protein import		0.00146	1	0.0368	0.331	2	5	HNRNPM,APP
GO: Biological Process	GO:0075525	viral translational termination-reinitiation		0.00146	1	0.0368	0.331	2	5	EIF3L,EIF3D
GO: Biological Process	GO:0007386	compartment pattern specification		0.00146	1	0.0368	0.331	2	5	NOTCH1,PBX3
GO: Biological Process	GO:1903847	regulation of aorta morphogenesis		0.00217	1	0.0456	0.411	2	6	NOTCH1,EFNB2
GO: Biological Process	GO:1905912	regulation of calcium ion export across plasma membrane		0.00217	1	0.0456	0.411	2	6	CALM1,YWHAE
GO: Biological Process	GO:0006880	intracellular sequestering of iron ion		0.00217	1	0.0456	0.411	2	6	FTH1,FTL
GO: Biological Process	GO:1904589	regulation of protein import		0.00217	1	0.0456	0.411	2	6	HNRNPM,APP
GO: Biological Process	GO:0016199	axon midline choice point recognition		0.00217	1	0.0456	0.411	2	6	FOXG1,APP
Pathway	142287	epoxysqualene biosynthesis	BioSystems: BIOCYC	0.000207	0.372	0.00907	0.0732	2	2	SQLE,FDFT1
Pathway	1268893	Loss of Function of FBXW7 in Cancer and NOTCH1 Signaling	BioSystems: REACTOME	0.00199	1	0.0356	0.288	2	5	NOTCH1,SKP1
Pathway	1268892	FBXW7 Mutants and NOTCH1 in Cancer	BioSystems: REACTOME	0.00199	1	0.0356	0.288	2	5	NOTCH1,SKP1

## Sheet: CN4
Category	ID	Name	Source	p-value	q-value Bonferroni	q-value FDR B&H	q-value FDR B&Y	Hit Count in Query List	Hit Count in Genome	Hit in Query List
Pathway	1269649	Gene Expression	BioSystems: REACTOME	6.43e-05	0.12	0.00386	0.0313	39	1834	PLK2,MAGOH,SRSF10,ARID4B,RPS2,PSMC2,SEC11C,PSMD8,UPF3A,NDUFA4,MDM4,HNRNPC,DDX5,UBTF,NFIX,SF3A3,ZNF506,SF3B2,NOTCH1,ELOB,SRSF3,SRSF4,YBX1,SEM1,COX6C,NR4A2,YWHAB,SRRT,ZNF708,TRMT6,PABPN1,PRCC,EIF5,H3-3A,EIF3F,SNRPD1,RPL5,RPL11,RPL12
GO: Biological Process	GO:0007417	central nervous system development		3.34e-05	0.146	0.0162	0.145	36	1766	ATP5PF,ACAT2,POGZ,DCC,SSBP3,SSTR2,MEF2C,NRP2,NEUROD2,NFIX,PGAP1,SYNE2,AFDN,PCSK1N,GNAI3,DLX5,ZBTB18,NOTCH1,DYNC1I1,NOVA1,CACNA1A,VSNL1,CALM1,UFC1,NR4A2,ID2,SLC1A2,SLC8A1,MACO1,TAGLN3,CNTNAP2,DIXDC1,EML1,RERE,DAAM1,EMX2
Pathway	1268677	Metabolism of proteins	BioSystems: REACTOME	5.67e-05	0.105	0.00363	0.0295	36	1624	RPS2,PSMC2,SEC11C,TOMM20,BCHE,PSMD8,MDM4,HNRNPC,ADRA2A,UBE2H,TUBA1A,PGAP1,UBE2S,GNAI3,ITM2B,HSPA9,DYNC1I1,TBCA,VCP,CALM1,SLC25A6,SEM1,GOSR1,CCT7,CPE,PTP4A2,USP14,LMAN1,EIF5,H3-3A,EIF3F,RPL5,MVD,RPL11,RPL12,HDGF
GO: Biological Process	GO:0065003	protein-containing complex assembly		0.000211	0.917	0.0316	0.283	35	1859	TPM1,SRSF10,NDUFAF8,LUC7L3,RPS2,POGZ,SSBP3,MDM4,NDUFB2,MEF2C,UBTF,SF3A3,UBE2S,AFDN,PLCG2,SF3B2,TBCA,VCP,ELOB,SRSF4,SEM1,COX7A2,RDX,SLC1A2,TXNDC12,NDUFA11,ZNHIT6,EIF5,H1-4,CD24,H3-3A,EIF3F,SNRPD1,RPL5,RPL11
GO: Biological Process	GO:1903508	positive regulation of nucleic acid-templated transcription		0.000318	1	0.0396	0.354	35	1900	SOX15,ARID4B,ASH1L,SREBF2,IER5,NCL,SSBP2,POGZ,DCC,SSBP3,MEF2C,DDX5,TSTD1,NEUROD2,TCERG1,PIK3R1,UBTF,NFIX,DLX5,BEX2,ZBTB18,NOTCH1,PITHD1,ELOB,YBX1,NR4A2,NSD1,ID2,RLF,HIVEP3,GMEB1,RERE,SPEN,ZNF281,HDGF
GO: Biological Process	GO:0045893	positive regulation of DNA-templated transcription		0.000318	1	0.0396	0.354	35	1900	SOX15,ARID4B,ASH1L,SREBF2,IER5,NCL,SSBP2,POGZ,DCC,SSBP3,MEF2C,DDX5,TSTD1,NEUROD2,TCERG1,PIK3R1,UBTF,NFIX,DLX5,BEX2,ZBTB18,NOTCH1,PITHD1,ELOB,YBX1,NR4A2,NSD1,ID2,RLF,HIVEP3,GMEB1,RERE,SPEN,ZNF281,HDGF
GO: Biological Process	GO:1902680	positive regulation of RNA biosynthetic process		0.000337	1	0.0397	0.356	35	1906	SOX15,ARID4B,ASH1L,SREBF2,IER5,NCL,SSBP2,POGZ,DCC,SSBP3,MEF2C,DDX5,TSTD1,NEUROD2,TCERG1,PIK3R1,UBTF,NFIX,DLX5,BEX2,ZBTB18,NOTCH1,PITHD1,ELOB,YBX1,NR4A2,NSD1,ID2,RLF,HIVEP3,GMEB1,RERE,SPEN,ZNF281,HDGF
GO: Biological Process	GO:0046907	intracellular transport		0.000277	1	0.0389	0.348	34	1811	MAGOH,SRSF10,TMEM50A,SREBF2,TOMM20,UPF3A,BLOC1S1,DDX5,RBSN,TUBA1A,PIK3R1,PGAP1,SYNE2,HSPA9,NOTCH1,DYNC1I1,VCP,SRSF3,SLC25A6,SEM1,GOSR1,RDX,PPIB,YWHAB,TXNDC12,TXNIP,LMAN1,PABPN1,ENAH,PKIA,CD24,FMN2,STX6,RPL11
GO: Biological Process	GO:0051253	negative regulation of RNA metabolic process		0.000101	0.441	0.0232	0.208	33	1645	SOX15,TCEAL7,SRSF10,ARID4B,SREBF2,UPF3A,MDM4,HNRNPC,MEF2C,DDX5,CSDE1,TCERG1,NFIX,ZNF506,ZBTB18,NOTCH1,CCDC85B,SRSF4,YBX1,NR4A2,NSD1,ID2,YWHAB,TXNIP,TAGLN3,H1-4,PKIA,RERE,MAPK10,SPEN,ZNF281,LCOR,HDGF
GO: Biological Process	GO:0045934	negative regulation of nucleobase-containing compound metabolic process		0.00049	1	0.046	0.412	33	1793	SOX15,TCEAL7,SRSF10,ARID4B,SREBF2,UPF3A,MDM4,HNRNPC,MEF2C,DDX5,CSDE1,TCERG1,NFIX,ZNF506,ZBTB18,NOTCH1,CCDC85B,SRSF4,YBX1,NR4A2,NSD1,ID2,YWHAB,TXNIP,TAGLN3,H1-4,PKIA,RERE,MAPK10,SPEN,ZNF281,LCOR,HDGF
GO: Biological Process	GO:0007420	brain development		4.95e-06	0.0215	0.00431	0.0386	32	1349	ATP5PF,ACAT2,DCC,SSBP3,SSTR2,MEF2C,NRP2,NEUROD2,NFIX,PGAP1,SYNE2,AFDN,PCSK1N,GNAI3,DLX5,ZBTB18,NOTCH1,DYNC1I1,CACNA1A,CALM1,UFC1,NR4A2,ID2,SLC1A2,SLC8A1,MACO1,CNTNAP2,DIXDC1,EML1,RERE,DAAM1,EMX2
GO: Biological Process	GO:0060322	head development		1.4e-05	0.0611	0.00764	0.0684	32	1420	ATP5PF,ACAT2,DCC,SSBP3,SSTR2,MEF2C,NRP2,NEUROD2,NFIX,PGAP1,SYNE2,AFDN,PCSK1N,GNAI3,DLX5,ZBTB18,NOTCH1,DYNC1I1,CACNA1A,CALM1,UFC1,NR4A2,ID2,SLC1A2,SLC8A1,MACO1,CNTNAP2,DIXDC1,EML1,RERE,DAAM1,EMX2
GO: Biological Process	GO:0009725	response to hormone		0.000605	1	0.047	0.421	27	1370	RPS6KB1,SREBF2,BCHE,NCL,SSTR2,MEF2C,DDX5,ADRA2A,PIK3R1,FDPS,DHCR24,OSBPL8,GNAS,HSPA9,NOTCH1,SRSF3,SRSF4,CALM1,YBX1,NR4A2,ID2,RDX,TXNDC12,TXNIP,LMAN1,CNTNAP2,CD24
GO: Molecular Function	GO:0019904	protein domain specific binding		2.91e-05	0.0217	0.0217	0.156	24	911	TPM1,TCEAL7,SRSF10,RPS6KB1,NCL,SSTR2,HNRNPC,MEF2C,DDX5,TUBA1A,PIK3R1,AFDN,GNAI3,DLX5,GNAS,VCP,CALM1,RDX,CPE,SKP1,YWHAB,ENAH,CNTNAP2,DIXDC1
GO: Biological Process	GO:0000122	negative regulation of transcription by RNA polymerase II		0.000399	1	0.043	0.385	24	1123	SOX15,ARID4B,SREBF2,MDM4,MEF2C,DDX5,TCERG1,NFIX,ZNF506,ZBTB18,NOTCH1,YBX1,NR4A2,NSD1,ID2,TXNIP,TAGLN3,H1-4,PKIA,MAPK10,SPEN,ZNF281,LCOR,HDGF
GO: Biological Process	GO:0009894	regulation of catabolic process		0.00056	1	0.047	0.421	24	1150	PLK2,MAGOH,SERBP1,SREBF2,PSMC2,UPF3A,MDM4,HNRNPC,CSDE1,ADRA2A,GNAI3,YTHDF2,VCP,PITHD1,ELOB,YBX1,RDX,ODC1,TXNDC12,USP14,MTMR4,FMN2,RPL5,RPL11
GO: Biological Process	GO:0016071	mRNA metabolic process		8.5e-05	0.37	0.0218	0.195	21	821	MAGOH,SRSF10,SERBP1,LUC7L3,NCL,UPF3A,HNRNPC,DDX5,CSDE1,TCERG1,SF3A3,SF3B2,YTHDF2,NOVA1,SRSF3,SRSF4,YBX1,SRRT,TRMT6,PABPN1,SNRPD1
GO: Biological Process	GO:0044057	regulation of system process		0.000201	0.876	0.0316	0.283	20	810	TPM1,ATP5PF,ACAT2,RPS6KB1,SSTR2,MDM4,MEF2C,ADRA2A,PIK3R1,FDPS,AFDN,GNAI3,GNAS,NOTCH1,CALM1,CAMK2D,CAMK2G,SLC8A1,MTMR4,CNTNAP2
GO: Biological Process	GO:0030900	forebrain development		7.33e-05	0.319	0.0218	0.195	18	632	DCC,SSTR2,MEF2C,NRP2,PGAP1,SYNE2,AFDN,DLX5,ZBTB18,NOTCH1,NR4A2,ID2,SLC1A2,SLC8A1,CNTNAP2,DIXDC1,DAAM1,EMX2
GO: Biological Process	GO:0022613	ribonucleoprotein complex biogenesis		7.65e-05	0.333	0.0218	0.195	16	520	SRSF10,LUC7L3,RPS2,RSL1D1,NCL,SF3A3,PAK1IP1,SF3B2,YTHDF2,SRSF4,ZNHIT6,EIF5,EIF3F,SNRPD1,RPL5,RPL11
GO: Biological Process	GO:0006397	mRNA processing		0.00014	0.61	0.0293	0.263	16	548	MAGOH,SRSF10,LUC7L3,NCL,HNRNPC,DDX5,TCERG1,SF3A3,SF3B2,NOVA1,SRSF3,SRSF4,YBX1,SRRT,PABPN1,SNRPD1
Pathway	1270303	Axon guidance	BioSystems: REACTOME	0.000548	1	0.0204	0.165	16	551	MYL6,PSMC2,PSMD8,DCC,NRP2,SRGAP3,PIK3R1,CALM1,SEM1,CAMK2D,CAMK2G,RDX,YWHAB,PPP2R5E,ENAH,CD24
GO: Biological Process	GO:0008380	RNA splicing		0.000192	0.838	0.0316	0.283	15	506	MAGOH,SRSF10,LUC7L3,NCL,HNRNPC,DDX5,TCERG1,PIK3R1,SF3A3,SF3B2,NOVA1,SRSF3,SRSF4,YBX1,SNRPD1
Pathway	M39729	VEGFA-VEGFR2 signaling pathway	MSigDB C2 BIOCARTA (v7.5.1)	0.000143	0.266	0.00761	0.0617	15	438	RPS6KB1,IER5,NCL,MEF2C,NRP2,PIK3R1,AFDN,TBCA,NR4A2,CCT7,TXNIP,SLC8A1,LMAN1,EIF3F,RPL5
Pathway	1270414	Cellular responses to stress	BioSystems: REACTOME	0.000202	0.375	0.00988	0.0801	15	452	PSMC2,MAP1LC3A,PSMD8,MDM4,UBN1,HSPA9,VCP,ELOB,SEM1,CAMK2D,CAMK2G,H1-4,H3-3A,ATOX1,MAPK10
GO: Biological Process	GO:0071826	ribonucleoprotein complex subunit organization		2.42e-06	0.0105	0.0043	0.0385	13	260	SRSF10,LUC7L3,RPS2,SF3A3,SF3B2,VCP,SRSF4,ZNHIT6,EIF5,EIF3F,SNRPD1,RPL5,RPL11
GO: Biological Process	GO:0000398	mRNA splicing, via spliceosome		7.55e-05	0.329	0.0218	0.195	13	360	MAGOH,SRSF10,LUC7L3,NCL,HNRNPC,DDX5,SF3A3,SF3B2,NOVA1,SRSF3,SRSF4,YBX1,SNRPD1
GO: Biological Process	GO:0000377	RNA splicing, via transesterification reactions with bulged adenosine as nucleophile		7.55e-05	0.329	0.0218	0.195	13	360	MAGOH,SRSF10,LUC7L3,NCL,HNRNPC,DDX5,SF3A3,SF3B2,NOVA1,SRSF3,SRSF4,YBX1,SNRPD1
GO: Biological Process	GO:0000375	RNA splicing, via transesterification reactions		8.43e-05	0.367	0.0218	0.195	13	364	MAGOH,SRSF10,LUC7L3,NCL,HNRNPC,DDX5,SF3A3,SF3B2,NOVA1,SRSF3,SRSF4,YBX1,SNRPD1
GO: Biological Process	GO:1903311	regulation of mRNA metabolic process		9.16e-05	0.399	0.0221	0.198	13	367	MAGOH,SRSF10,SERBP1,NCL,UPF3A,HNRNPC,DDX5,CSDE1,YTHDF2,NOVA1,SRSF3,SRSF4,YBX1
GO: Biological Process	GO:0021537	telencephalon development		0.00018	0.784	0.0316	0.283	13	393	DCC,MEF2C,SYNE2,AFDN,DLX5,ZBTB18,NR4A2,ID2,SLC1A2,SLC8A1,CNTNAP2,DIXDC1,EMX2
Pathway	1269690	mRNA Splicing - Major Pathway	BioSystems: REACTOME	2.27e-07	0.000422	0.000106	0.000856	13	188	MAGOH,SRSF10,HNRNPC,DDX5,SF3A3,SF3B2,SRSF3,SRSF4,YBX1,SRRT,PABPN1,PRCC,SNRPD1
Pathway	1269689	mRNA Splicing	BioSystems: REACTOME	3.68e-07	0.000683	0.000111	0.000902	13	196	MAGOH,SRSF10,HNRNPC,DDX5,SF3A3,SF3B2,SRSF3,SRSF4,YBX1,SRRT,PABPN1,PRCC,SNRPD1
Pathway	1269688	Processing of Capped Intron-Containing Pre-mRNA	BioSystems: REACTOME	5.14e-06	0.00956	0.000578	0.00469	13	248	MAGOH,SRSF10,HNRNPC,DDX5,SF3A3,SF3B2,SRSF3,SRSF4,YBX1,SRRT,PABPN1,PRCC,SNRPD1
GO: Biological Process	GO:0022618	ribonucleoprotein complex assembly		9.75e-06	0.0424	0.00606	0.0543	12	252	SRSF10,LUC7L3,RPS2,SF3A3,SF3B2,SRSF4,ZNHIT6,EIF5,EIF3F,SNRPD1,RPL5,RPL11
GO: Biological Process	GO:0090257	regulation of muscle system process		0.000141	0.616	0.0293	0.263	12	332	TPM1,RPS6KB1,SSTR2,MEF2C,ADRA2A,FDPS,NOTCH1,CALM1,CAMK2D,CAMK2G,SLC8A1,MTMR4
GO: Biological Process	GO:0051169	nuclear transport		0.000461	1	0.0446	0.399	12	378	MAGOH,UPF3A,DDX5,PIK3R1,HSPA9,NOTCH1,SRSF3,SEM1,PPIB,TXNIP,PABPN1,PKIA
Pathway	1269298	Fc epsilon receptor (FCERI) signaling	BioSystems: REACTOME	0.0013	1	0.0306	0.248	12	378	PSMC2,PSMD8,PIK3R1,PLCG2,CALM1,SEM1,CAMK2D,CAMK2G,SKP1,YWHAB,PPP2R5E,MAPK10
Pathway	1269056	Infectious disease	BioSystems: REACTOME	0.00162	1	0.0363	0.294	12	388	RPS2,PSMC2,PSMD8,ELOB,CALM1,SLC25A6,SEM1,SKP1,PABPN1,RPL5,RPL11,RPL12
GO: Biological Process	GO:0001649	osteoblast differentiation		0.000359	1	0.0411	0.368	11	315	RSL1D1,PSMC2,HNRNPC,MEF2C,DDX5,FASN,DLX5,GNAS,NOTCH1,ID2,H3-3A
GO: Biological Process	GO:0061351	neural precursor cell proliferation		0.000158	0.689	0.0313	0.28	10	239	AFDN,BEX2,NOTCH1,ID2,CNTNAP2,CD24,DIXDC1,EML1,RERE,EMX2
Pathway	M2044	Spliceosome	MSigDB C2 BIOCARTA (v7.5.1)	1.84e-06	0.00341	0.000403	0.00327	10	127	MAGOH,SRSF10,HNRNPC,DDX5,TCERG1,SF3A3,SF3B2,SRSF3,SRSF4,SNRPD1
Pathway	125136	Spliceosome	BioSystems: KEGG	2.99e-06	0.00556	0.000489	0.00396	10	134	MAGOH,SRSF10,HNRNPC,DDX5,TCERG1,SF3A3,SF3B2,SRSF3,SRSF4,SNRPD1
Pathway	1017634	cAMP signaling pathway	BioSystems: KEGG	8.93e-05	0.166	0.00519	0.042	10	198	SSTR2,PIK3R1,AFDN,GNAI3,GNAS,CALM1,CAMK2D,CAMK2G,GABBR2,MAPK10
Pathway	1269299	FCERI mediated MAPK activation	BioSystems: REACTOME	0.00108	1	0.028	0.227	10	271	PSMC2,PSMD8,PLCG2,CALM1,SEM1,CAMK2D,CAMK2G,YWHAB,PPP2R5E,MAPK10
Pathway	1269431	IRS-mediated signalling	BioSystems: REACTOME	0.00199	1	0.041	0.332	10	294	RPS6KB1,PSMC2,PSMD8,PIK3R1,CALM1,SEM1,CAMK2D,CAMK2G,YWHAB,PPP2R5E
Pathway	1269429	Insulin receptor signalling cascade	BioSystems: REACTOME	0.00214	1	0.0429	0.348	10	297	RPS6KB1,PSMC2,PSMD8,PIK3R1,CALM1,SEM1,CAMK2D,CAMK2G,YWHAB,PPP2R5E
Pathway	1269620	IRS-related events triggered by IGF1R	BioSystems: REACTOME	0.00219	1	0.0429	0.348	10	298	RPS6KB1,PSMC2,PSMD8,PIK3R1,CALM1,SEM1,CAMK2D,CAMK2G,YWHAB,PPP2R5E
Pathway	1269618	IGF1R signaling cascade	BioSystems: REACTOME	0.00219	1	0.0429	0.348	10	298	RPS6KB1,PSMC2,PSMD8,PIK3R1,CALM1,SEM1,CAMK2D,CAMK2G,YWHAB,PPP2R5E
Pathway	1269617	Signaling by Type 1 Insulin-like Growth Factor 1 Receptor (IGF1R)	BioSystems: REACTOME	0.00225	1	0.0435	0.352	10	299	RPS6KB1,PSMC2,PSMD8,PIK3R1,CALM1,SEM1,CAMK2D,CAMK2G,YWHAB,PPP2R5E
GO: Biological Process	GO:0002181	cytoplasmic translation		5.44e-05	0.237	0.0218	0.195	9	169	RPS2,CSDE1,YTHDF2,YBX1,EIF5,EIF3F,RPL5,RPL11,RPL12
GO: Biological Process	GO:0006403	RNA localization		0.000384	1	0.0428	0.384	9	219	MAGOH,TOMM20,UPF3A,SRSF3,YBX1,SEM1,CCT7,ZNHIT6,PABPN1
GO: Biological Process	GO:0043484	regulation of RNA splicing		0.00041	1	0.043	0.385	9	221	MAGOH,SRSF10,NCL,DDX5,PIK3R1,NOVA1,SRSF3,SRSF4,YBX1
Pathway	M39853	Cholesterol metabolism with Bloch and Kandutsch-Russell pathways	MSigDB C2 BIOCARTA (v7.5.1)	2.93e-09	5.45e-06	5.45e-06	4.42e-05	9	48	ACAT2,SREBF2,FASN,FDFT1,SCD,FDPS,DHCR7,DHCR24,MVD
Pathway	M39406	mRNA processing	MSigDB C2 BIOCARTA (v7.5.1)	2.09e-05	0.0389	0.00144	0.0117	9	133	SRSF10,HNRNPC,SF3A3,SF3B2,SRSF3,SRSF4,YBX1,PABPN1,SNRPD1
[truncated: 112 more rows]

## Sheet: IN2
Category	ID	Name	Source	p-value	q-value Bonferroni	q-value FDR B&H	q-value FDR B&Y	Hit Count in Query List	Hit Count in Genome	Hit in Query List
[truncated: 1,051 more rows]

[truncated: 8 more sheets: IN7, DEG_oRG, DEG_astroglia, DEG_IPC3, DEG_CN3, DEG_CN4, DEG_IN2, DEG_IN7]
