# Supplementary material for: Schizophrenia-associated NRXN1 deletions induce developmental-timing- and cell-type-specific vulnerabilities in human brain organoids
Source: Nat Commun. 2023 Jun 24;14:3770. doi: 10.1038/s41467-023-39420-6 (PMC10290702; doi:10.1038/s41467-023-39420-6)
Supplement: Supplementary file 7 — Supplementary Data 5 [file 41467_2023_39420_MOESM7_ESM.xlsx]

## Sheet: filtered
names	logfoldchanges	pvals_adj	cell_type	comparison	timepoint
PTPRZ1	-0.932621	4.21693e-101	Astroglia	Donor-NRXN1del_vs_Donor-Ctrl	3.5 mo
ADGRV1	-3.84444	5.88358e-85	Astroglia	Donor-NRXN1del_vs_Donor-Ctrl	3.5 mo
APC	-2.98114	1.57195e-71	Astroglia	Donor-NRXN1del_vs_Donor-Ctrl	3.5 mo
MDK	1.33568	2.4868e-63	Astroglia	Donor-NRXN1del_vs_Donor-Ctrl	3.5 mo
FOS	-3.27851	3.67924e-62	Astroglia	Donor-NRXN1del_vs_Donor-Ctrl	3.5 mo
QKI	-0.980185	2.34632e-50	Astroglia	Donor-NRXN1del_vs_Donor-Ctrl	3.5 mo
CNN3	-1.75436	1.95317e-49	Astroglia	Donor-NRXN1del_vs_Donor-Ctrl	3.5 mo
NR2F1	-2.7397	2.6043e-46	Astroglia	Donor-NRXN1del_vs_Donor-Ctrl	3.5 mo
PSAP	-2.10582	3.33158e-42	Astroglia	Donor-NRXN1del_vs_Donor-Ctrl	3.5 mo
CANX	-1.56832	5.33319e-42	Astroglia	Donor-NRXN1del_vs_Donor-Ctrl	3.5 mo
SLC1A3	-1.21289	1.35314e-40	Astroglia	Donor-NRXN1del_vs_Donor-Ctrl	3.5 mo
UBB	1.56352	8.22473e-40	Astroglia	Donor-NRXN1del_vs_Donor-Ctrl	3.5 mo
RTN4	-1.42603	1.21339e-36	Astroglia	Donor-NRXN1del_vs_Donor-Ctrl	3.5 mo
C12orf57	0.763506	1.15301e-34	Astroglia	Donor-NRXN1del_vs_Donor-Ctrl	3.5 mo
CLTC	-2.2717	7.52005e-30	Astroglia	Donor-NRXN1del_vs_Donor-Ctrl	3.5 mo
FAM107A	-2.50464	8.80155e-30	Astroglia	Donor-NRXN1del_vs_Donor-Ctrl	3.5 mo
POU3F2	-2.36898	1.16432e-29	Astroglia	Donor-NRXN1del_vs_Donor-Ctrl	3.5 mo
SYNE1	-2.40165	1.39678e-28	Astroglia	Donor-NRXN1del_vs_Donor-Ctrl	3.5 mo
SOX4	0.710603	2.59597e-28	Astroglia	Donor-NRXN1del_vs_Donor-Ctrl	3.5 mo
LIFR	-2.22762	5.1777e-28	Astroglia	Donor-NRXN1del_vs_Donor-Ctrl	3.5 mo
CKB	0.369477	5.40384e-28	Astroglia	Donor-NRXN1del_vs_Donor-Ctrl	3.5 mo
PRDX2	0.391969	9.78135e-28	Astroglia	Donor-NRXN1del_vs_Donor-Ctrl	3.5 mo
VCL	-2.25436	1.00234e-26	Astroglia	Donor-NRXN1del_vs_Donor-Ctrl	3.5 mo
ROBO2	-2.1929	1.9247e-26	Astroglia	Donor-NRXN1del_vs_Donor-Ctrl	3.5 mo
EMX1	2.02272	8.92753e-25	Astroglia	Donor-NRXN1del_vs_Donor-Ctrl	3.5 mo
SPTAN1	-2.12018	1.44416e-24	Astroglia	Donor-NRXN1del_vs_Donor-Ctrl	3.5 mo
UBC	-0.783822	2.24282e-24	Astroglia	Donor-NRXN1del_vs_Donor-Ctrl	3.5 mo
NRXN1	-2.42469	2.24282e-24	Astroglia	Donor-NRXN1del_vs_Donor-Ctrl	3.5 mo
HMGB1	0.439339	1.21585e-23	Astroglia	Donor-NRXN1del_vs_Donor-Ctrl	3.5 mo
SCN3A	-3.09864	4.01015e-23	Astroglia	Donor-NRXN1del_vs_Donor-Ctrl	3.5 mo
ANK2	-2.16811	4.99575e-23	Astroglia	Donor-NRXN1del_vs_Donor-Ctrl	3.5 mo
FGFR2	-2.13286	1.09445e-22	Astroglia	Donor-NRXN1del_vs_Donor-Ctrl	3.5 mo
DYNC1H1	-2.07917	6.085e-22	Astroglia	Donor-NRXN1del_vs_Donor-Ctrl	3.5 mo
EMX2	1.45612	7.43487e-22	Astroglia	Donor-NRXN1del_vs_Donor-Ctrl	3.5 mo
SPAG9	-1.59595	1.68537e-21	Astroglia	Donor-NRXN1del_vs_Donor-Ctrl	3.5 mo
ROCK2	-1.74697	5.33465e-21	Astroglia	Donor-NRXN1del_vs_Donor-Ctrl	3.5 mo
LHX2	1.49441	1.04614e-20	Astroglia	Donor-NRXN1del_vs_Donor-Ctrl	3.5 mo
SLC8A1	-2.47899	1.97138e-20	Astroglia	Donor-NRXN1del_vs_Donor-Ctrl	3.5 mo
PMP2	-2.69745	2.33973e-20	Astroglia	Donor-NRXN1del_vs_Donor-Ctrl	3.5 mo
TPM3	-1.80968	2.95342e-20	Astroglia	Donor-NRXN1del_vs_Donor-Ctrl	3.5 mo
PTN	-0.232464	2.40858e-19	Astroglia	Donor-NRXN1del_vs_Donor-Ctrl	3.5 mo
MT3	-2.13082	2.85297e-19	Astroglia	Donor-NRXN1del_vs_Donor-Ctrl	3.5 mo
MAP4	-1.7831	3.96488e-19	Astroglia	Donor-NRXN1del_vs_Donor-Ctrl	3.5 mo
TCF4	0.747068	4.84663e-19	Astroglia	Donor-NRXN1del_vs_Donor-Ctrl	3.5 mo
PCDH9	-2.03721	1.14241e-18	Astroglia	Donor-NRXN1del_vs_Donor-Ctrl	3.5 mo
CUX1	-1.89866	3.14003e-18	Astroglia	Donor-NRXN1del_vs_Donor-Ctrl	3.5 mo
LDHB	0.344704	7.41907e-18	Astroglia	Donor-NRXN1del_vs_Donor-Ctrl	3.5 mo
ADD1	-1.8113	1.10979e-17	Astroglia	Donor-NRXN1del_vs_Donor-Ctrl	3.5 mo
TXNRD1	-1.8018	3.22513e-17	Astroglia	Donor-NRXN1del_vs_Donor-Ctrl	3.5 mo
TRIM9	-1.96274	5.08828e-17	Astroglia	Donor-NRXN1del_vs_Donor-Ctrl	3.5 mo
ARFGEF1	-1.91351	5.37774e-17	Astroglia	Donor-NRXN1del_vs_Donor-Ctrl	3.5 mo
SYT11	-1.79327	7.44433e-17	Astroglia	Donor-NRXN1del_vs_Donor-Ctrl	3.5 mo
SCARB2	-1.81514	7.93987e-17	Astroglia	Donor-NRXN1del_vs_Donor-Ctrl	3.5 mo
PAM	-1.89671	8.18164e-17	Astroglia	Donor-NRXN1del_vs_Donor-Ctrl	3.5 mo
AKAP12	-1.85809	1.62273e-16	Astroglia	Donor-NRXN1del_vs_Donor-Ctrl	3.5 mo
MAPK1	-1.79965	1.67915e-16	Astroglia	Donor-NRXN1del_vs_Donor-Ctrl	3.5 mo
GPM6A	-1.6694	4.26013e-16	Astroglia	Donor-NRXN1del_vs_Donor-Ctrl	3.5 mo
SFRP2	-2.13132	1.09551e-15	Astroglia	Donor-NRXN1del_vs_Donor-Ctrl	3.5 mo
NOTCH2	-1.82102	1.7525e-15	Astroglia	Donor-NRXN1del_vs_Donor-Ctrl	3.5 mo
RACK1	0.257471	2.79379e-15	Astroglia	Donor-NRXN1del_vs_Donor-Ctrl	3.5 mo
HSPA5	-1.42842	2.94824e-15	Astroglia	Donor-NRXN1del_vs_Donor-Ctrl	3.5 mo
CDH2	-1.14199	3.0301e-15	Astroglia	Donor-NRXN1del_vs_Donor-Ctrl	3.5 mo
MDM2	-1.74088	5.15524e-15	Astroglia	Donor-NRXN1del_vs_Donor-Ctrl	3.5 mo
GSTP1	0.340384	5.52664e-15	Astroglia	Donor-NRXN1del_vs_Donor-Ctrl	3.5 mo
UCHL1	-1.56315	7.16852e-15	Astroglia	Donor-NRXN1del_vs_Donor-Ctrl	3.5 mo
RAPGEF2	-1.81823	7.46086e-15	Astroglia	Donor-NRXN1del_vs_Donor-Ctrl	3.5 mo
SCRG1	-1.78185	8.88861e-15	Astroglia	Donor-NRXN1del_vs_Donor-Ctrl	3.5 mo
CADM2	-1.817	1.46101e-14	Astroglia	Donor-NRXN1del_vs_Donor-Ctrl	3.5 mo
MACF1	-1.70384	1.47835e-14	Astroglia	Donor-NRXN1del_vs_Donor-Ctrl	3.5 mo
TMEM30A	-1.65861	1.94706e-14	Astroglia	Donor-NRXN1del_vs_Donor-Ctrl	3.5 mo
LRIG2	-1.78342	1.95172e-14	Astroglia	Donor-NRXN1del_vs_Donor-Ctrl	3.5 mo
KCNN3	-1.82616	2.18181e-14	Astroglia	Donor-NRXN1del_vs_Donor-Ctrl	3.5 mo
NRCAM	-1.68822	2.40162e-14	Astroglia	Donor-NRXN1del_vs_Donor-Ctrl	3.5 mo
NDRG4	-1.74848	2.73165e-14	Astroglia	Donor-NRXN1del_vs_Donor-Ctrl	3.5 mo
FLNA	-1.72329	2.98419e-14	Astroglia	Donor-NRXN1del_vs_Donor-Ctrl	3.5 mo
SLC2A3	-2.58027	5.94718e-14	Astroglia	Donor-NRXN1del_vs_Donor-Ctrl	3.5 mo
CTNNA1	-1.58905	6.83399e-14	Astroglia	Donor-NRXN1del_vs_Donor-Ctrl	3.5 mo
HNRNPU	-1.10046	8.77249e-14	Astroglia	Donor-NRXN1del_vs_Donor-Ctrl	3.5 mo
KIF1B	-1.34283	1.10394e-13	Astroglia	Donor-NRXN1del_vs_Donor-Ctrl	3.5 mo
CXCR4	-1.74172	1.1937e-13	Astroglia	Donor-NRXN1del_vs_Donor-Ctrl	3.5 mo
CALD1	-1.4559	2.16335e-13	Astroglia	Donor-NRXN1del_vs_Donor-Ctrl	3.5 mo
PMP22	-1.64385	2.71912e-13	Astroglia	Donor-NRXN1del_vs_Donor-Ctrl	3.5 mo
TAOK1	-1.67649	3.81487e-13	Astroglia	Donor-NRXN1del_vs_Donor-Ctrl	3.5 mo
EPHA5	-1.82722	4.28222e-13	Astroglia	Donor-NRXN1del_vs_Donor-Ctrl	3.5 mo
SACS	-1.6551	4.34743e-13	Astroglia	Donor-NRXN1del_vs_Donor-Ctrl	3.5 mo
SOX9	-1.4426	9.13227e-13	Astroglia	Donor-NRXN1del_vs_Donor-Ctrl	3.5 mo
MAP4K4	-1.53254	1.16788e-12	Astroglia	Donor-NRXN1del_vs_Donor-Ctrl	3.5 mo
NDFIP1	-1.18378	1.32167e-12	Astroglia	Donor-NRXN1del_vs_Donor-Ctrl	3.5 mo
NSG1	1.65788	1.35605e-12	Astroglia	Donor-NRXN1del_vs_Donor-Ctrl	3.5 mo
FEZ2	-1.63239	2.64069e-12	Astroglia	Donor-NRXN1del_vs_Donor-Ctrl	3.5 mo
MYO6	-1.40249	3.38897e-12	Astroglia	Donor-NRXN1del_vs_Donor-Ctrl	3.5 mo
RUFY3	-1.61581	3.47048e-12	Astroglia	Donor-NRXN1del_vs_Donor-Ctrl	3.5 mo
JAM3	-1.58877	3.51532e-12	Astroglia	Donor-NRXN1del_vs_Donor-Ctrl	3.5 mo
SPTBN1	-1.58963	4.62366e-12	Astroglia	Donor-NRXN1del_vs_Donor-Ctrl	3.5 mo
NAV3	-1.69158	4.8274e-12	Astroglia	Donor-NRXN1del_vs_Donor-Ctrl	3.5 mo
NRN1	2.67145	4.98268e-12	Astroglia	Donor-NRXN1del_vs_Donor-Ctrl	3.5 mo
ZEB2	-1.54457	1.05464e-11	Astroglia	Donor-NRXN1del_vs_Donor-Ctrl	3.5 mo
SEZ6L2	1.74722	1.21706e-11	Astroglia	Donor-NRXN1del_vs_Donor-Ctrl	3.5 mo
DST	-1.48922	1.31249e-11	Astroglia	Donor-NRXN1del_vs_Donor-Ctrl	3.5 mo
MSN	-1.61371	1.59781e-11	Astroglia	Donor-NRXN1del_vs_Donor-Ctrl	3.5 mo
ENC1	-1.55324	2.14566e-11	Astroglia	Donor-NRXN1del_vs_Donor-Ctrl	3.5 mo
SLC25A3	0.33122	2.1749e-11	Astroglia	Donor-NRXN1del_vs_Donor-Ctrl	3.5 mo
ACTR2	-1.4622	2.39641e-11	Astroglia	Donor-NRXN1del_vs_Donor-Ctrl	3.5 mo
PLXNC1	-1.89632	2.53325e-11	Astroglia	Donor-NRXN1del_vs_Donor-Ctrl	3.5 mo
EFNB2	-0.760045	2.59118e-11	Astroglia	Donor-NRXN1del_vs_Donor-Ctrl	3.5 mo
NCKAP1	-1.58247	4.1798e-11	Astroglia	Donor-NRXN1del_vs_Donor-Ctrl	3.5 mo
CALM2	-0.770973	4.65081e-11	Astroglia	Donor-NRXN1del_vs_Donor-Ctrl	3.5 mo
VEGFA	-1.58702	5.86475e-11	Astroglia	Donor-NRXN1del_vs_Donor-Ctrl	3.5 mo
MYEF2	-1.60112	8.05327e-11	Astroglia	Donor-NRXN1del_vs_Donor-Ctrl	3.5 mo
TOX	-1.91427	9.54895e-11	Astroglia	Donor-NRXN1del_vs_Donor-Ctrl	3.5 mo
GNB1	-1.50331	1.0081e-10	Astroglia	Donor-NRXN1del_vs_Donor-Ctrl	3.5 mo
TUBB2B	-0.312455	1.52671e-10	Astroglia	Donor-NRXN1del_vs_Donor-Ctrl	3.5 mo
CRB2	1.32319	2.02538e-10	Astroglia	Donor-NRXN1del_vs_Donor-Ctrl	3.5 mo
NCAM1	0.897113	2.19845e-10	Astroglia	Donor-NRXN1del_vs_Donor-Ctrl	3.5 mo
HMGA2	1.56928	2.67249e-10	Astroglia	Donor-NRXN1del_vs_Donor-Ctrl	3.5 mo
SOX6	-1.45693	2.71695e-10	Astroglia	Donor-NRXN1del_vs_Donor-Ctrl	3.5 mo
EEF2	-0.94599	2.88275e-10	Astroglia	Donor-NRXN1del_vs_Donor-Ctrl	3.5 mo
DNAJB1	-1.47588	4.69447e-10	Astroglia	Donor-NRXN1del_vs_Donor-Ctrl	3.5 mo
CAPRIN1	-1.41291	4.79905e-10	Astroglia	Donor-NRXN1del_vs_Donor-Ctrl	3.5 mo
NR2F2	-1.49277	5.33171e-10	Astroglia	Donor-NRXN1del_vs_Donor-Ctrl	3.5 mo
CTNND2	-1.43024	5.95753e-10	Astroglia	Donor-NRXN1del_vs_Donor-Ctrl	3.5 mo
PBX1	-1.43375	9.17836e-10	Astroglia	Donor-NRXN1del_vs_Donor-Ctrl	3.5 mo
ILK	-1.40989	1.09396e-09	Astroglia	Donor-NRXN1del_vs_Donor-Ctrl	3.5 mo
DOCK7	-1.41837	1.51722e-09	Astroglia	Donor-NRXN1del_vs_Donor-Ctrl	3.5 mo
RAB21	-1.40852	2.25706e-09	Astroglia	Donor-NRXN1del_vs_Donor-Ctrl	3.5 mo
APBB2	-1.42678	2.34103e-09	Astroglia	Donor-NRXN1del_vs_Donor-Ctrl	3.5 mo
GPC1	0.548828	3.17694e-09	Astroglia	Donor-NRXN1del_vs_Donor-Ctrl	3.5 mo
NIN	-1.48037	3.3921e-09	Astroglia	Donor-NRXN1del_vs_Donor-Ctrl	3.5 mo
TTC3	-0.875871	4.13322e-09	Astroglia	Donor-NRXN1del_vs_Donor-Ctrl	3.5 mo
ID2	-1.48155	4.59902e-09	Astroglia	Donor-NRXN1del_vs_Donor-Ctrl	3.5 mo
NEO1	-1.3853	4.62583e-09	Astroglia	Donor-NRXN1del_vs_Donor-Ctrl	3.5 mo
RAB10	-1.42999	5.04118e-09	Astroglia	Donor-NRXN1del_vs_Donor-Ctrl	3.5 mo
BASP1	-0.18092	5.37632e-09	Astroglia	Donor-NRXN1del_vs_Donor-Ctrl	3.5 mo
TTYH1	0.269771	5.92211e-09	Astroglia	Donor-NRXN1del_vs_Donor-Ctrl	3.5 mo
RAB11A	-1.47616	5.99883e-09	Astroglia	Donor-NRXN1del_vs_Donor-Ctrl	3.5 mo
XBP1	-1.35975	6.37895e-09	Astroglia	Donor-NRXN1del_vs_Donor-Ctrl	3.5 mo
ID4	-0.643832	8.94006e-09	Astroglia	Donor-NRXN1del_vs_Donor-Ctrl	3.5 mo
RAB5A	-1.40313	9.27536e-09	Astroglia	Donor-NRXN1del_vs_Donor-Ctrl	3.5 mo
PREX1	-1.37225	1.02266e-08	Astroglia	Donor-NRXN1del_vs_Donor-Ctrl	3.5 mo
ATXN2	-1.37546	1.86294e-08	Astroglia	Donor-NRXN1del_vs_Donor-Ctrl	3.5 mo
CLSTN1	-1.38397	2.10209e-08	Astroglia	Donor-NRXN1del_vs_Donor-Ctrl	3.5 mo
ABI2	-1.41136	3.24869e-08	Astroglia	Donor-NRXN1del_vs_Donor-Ctrl	3.5 mo
DNER	0.612834	3.42618e-08	Astroglia	Donor-NRXN1del_vs_Donor-Ctrl	3.5 mo
EPS8	-1.46677	3.44782e-08	Astroglia	Donor-NRXN1del_vs_Donor-Ctrl	3.5 mo
ITM2C	-1.15195	3.74412e-08	Astroglia	Donor-NRXN1del_vs_Donor-Ctrl	3.5 mo
IER2	-1.11424	3.74412e-08	Astroglia	Donor-NRXN1del_vs_Donor-Ctrl	3.5 mo
FRS2	-1.39767	3.84612e-08	Astroglia	Donor-NRXN1del_vs_Donor-Ctrl	3.5 mo
BCL11A	1.25821	3.92224e-08	Astroglia	Donor-NRXN1del_vs_Donor-Ctrl	3.5 mo
TAOK3	-1.31743	4.53134e-08	Astroglia	Donor-NRXN1del_vs_Donor-Ctrl	3.5 mo
ID3	-2.51977	4.93443e-08	Astroglia	Donor-NRXN1del_vs_Donor-Ctrl	3.5 mo
CYFIP2	-1.32409	6.14183e-08	Astroglia	Donor-NRXN1del_vs_Donor-Ctrl	3.5 mo
COPA	-1.35555	6.28073e-08	Astroglia	Donor-NRXN1del_vs_Donor-Ctrl	3.5 mo
B2M	-1.38317	6.46364e-08	Astroglia	Donor-NRXN1del_vs_Donor-Ctrl	3.5 mo
CTNNB1	-1.41694	6.50478e-08	Astroglia	Donor-NRXN1del_vs_Donor-Ctrl	3.5 mo
VIM	-0.161772	7.14441e-08	Astroglia	Donor-NRXN1del_vs_Donor-Ctrl	3.5 mo
ENAH	-1.22757	9.28147e-08	Astroglia	Donor-NRXN1del_vs_Donor-Ctrl	3.5 mo
NEDD4L	-1.1455	9.63503e-08	Astroglia	Donor-NRXN1del_vs_Donor-Ctrl	3.5 mo
MYO9A	-1.3929	9.8314e-08	Astroglia	Donor-NRXN1del_vs_Donor-Ctrl	3.5 mo
SFRP1	0.880828	9.93923e-08	Astroglia	Donor-NRXN1del_vs_Donor-Ctrl	3.5 mo
NRG1	-1.29726	1.04997e-07	Astroglia	Donor-NRXN1del_vs_Donor-Ctrl	3.5 mo
SNCAIP	-1.29718	1.37145e-07	Astroglia	Donor-NRXN1del_vs_Donor-Ctrl	3.5 mo
SEMA5B	-1.29235	1.51541e-07	Astroglia	Donor-NRXN1del_vs_Donor-Ctrl	3.5 mo
LEF1	1.85843	1.63687e-07	Astroglia	Donor-NRXN1del_vs_Donor-Ctrl	3.5 mo
GLUL	0.479387	1.71674e-07	Astroglia	Donor-NRXN1del_vs_Donor-Ctrl	3.5 mo
SEMA6A	-1.29586	1.76828e-07	Astroglia	Donor-NRXN1del_vs_Donor-Ctrl	3.5 mo
NDN	-1.12523	1.78723e-07	Astroglia	Donor-NRXN1del_vs_Donor-Ctrl	3.5 mo
IMPA1	-1.32385	1.78991e-07	Astroglia	Donor-NRXN1del_vs_Donor-Ctrl	3.5 mo
RBM3	-1.30007	1.81681e-07	Astroglia	Donor-NRXN1del_vs_Donor-Ctrl	3.5 mo
CCDC88A	-1.2609	2.11907e-07	Astroglia	Donor-NRXN1del_vs_Donor-Ctrl	3.5 mo
DPYSL3	-1.26221	2.16257e-07	Astroglia	Donor-NRXN1del_vs_Donor-Ctrl	3.5 mo
HDAC2	0.394874	2.25767e-07	Astroglia	Donor-NRXN1del_vs_Donor-Ctrl	3.5 mo
FGFR1	-1.30323	2.29665e-07	Astroglia	Donor-NRXN1del_vs_Donor-Ctrl	3.5 mo
GLI3	-1.25986	2.5358e-07	Astroglia	Donor-NRXN1del_vs_Donor-Ctrl	3.5 mo
EXOC7	-1.29188	2.59083e-07	Astroglia	Donor-NRXN1del_vs_Donor-Ctrl	3.5 mo
GNB4	-1.27914	2.62786e-07	Astroglia	Donor-NRXN1del_vs_Donor-Ctrl	3.5 mo
HES5	-1.13562	2.95426e-07	Astroglia	Donor-NRXN1del_vs_Donor-Ctrl	3.5 mo
PEBP1	0.156845	3.10298e-07	Astroglia	Donor-NRXN1del_vs_Donor-Ctrl	3.5 mo
LRP6	-1.27838	3.14646e-07	Astroglia	Donor-NRXN1del_vs_Donor-Ctrl	3.5 mo
ANKS1B	-1.45683	3.16797e-07	Astroglia	Donor-NRXN1del_vs_Donor-Ctrl	3.5 mo
HSP90AB1	0.231878	4.1615e-07	Astroglia	Donor-NRXN1del_vs_Donor-Ctrl	3.5 mo
WASF3	-1.25352	4.39053e-07	Astroglia	Donor-NRXN1del_vs_Donor-Ctrl	3.5 mo
ADNP	-1.32753	4.6023e-07	Astroglia	Donor-NRXN1del_vs_Donor-Ctrl	3.5 mo
NFIB	0.501816	5.14796e-07	Astroglia	Donor-NRXN1del_vs_Donor-Ctrl	3.5 mo
TNC	-1.31868	5.44637e-07	Astroglia	Donor-NRXN1del_vs_Donor-Ctrl	3.5 mo
S100B	-1.50972	5.48813e-07	Astroglia	Donor-NRXN1del_vs_Donor-Ctrl	3.5 mo
CST3	0.48779	5.72608e-07	Astroglia	Donor-NRXN1del_vs_Donor-Ctrl	3.5 mo
CDK6	-1.35497	5.8072e-07	Astroglia	Donor-NRXN1del_vs_Donor-Ctrl	3.5 mo
CDC42	-1.03349	5.81748e-07	Astroglia	Donor-NRXN1del_vs_Donor-Ctrl	3.5 mo
HES1	0.933973	6.34484e-07	Astroglia	Donor-NRXN1del_vs_Donor-Ctrl	3.5 mo
BOC	-1.30881	7.12379e-07	Astroglia	Donor-NRXN1del_vs_Donor-Ctrl	3.5 mo
MARK3	-1.28847	7.26496e-07	Astroglia	Donor-NRXN1del_vs_Donor-Ctrl	3.5 mo
CLCN3	-1.15743	8.46507e-07	Astroglia	Donor-NRXN1del_vs_Donor-Ctrl	3.5 mo
GNAI2	0.100532	8.74659e-07	Astroglia	Donor-NRXN1del_vs_Donor-Ctrl	3.5 mo
BTBD1	-1.25314	8.84425e-07	Astroglia	Donor-NRXN1del_vs_Donor-Ctrl	3.5 mo
SDC3	-1.34803	9.76889e-07	Astroglia	Donor-NRXN1del_vs_Donor-Ctrl	3.5 mo
TNFRSF1A	-1.31132	1.2987e-06	Astroglia	Donor-NRXN1del_vs_Donor-Ctrl	3.5 mo
TOP2B	-1.29851	1.34521e-06	Astroglia	Donor-NRXN1del_vs_Donor-Ctrl	3.5 mo
KIF1A	-1.24715	1.36158e-06	Astroglia	Donor-NRXN1del_vs_Donor-Ctrl	3.5 mo
HNRNPA3	-0.890561	1.51572e-06	Astroglia	Donor-NRXN1del_vs_Donor-Ctrl	3.5 mo
SORT1	-1.30865	1.58477e-06	Astroglia	Donor-NRXN1del_vs_Donor-Ctrl	3.5 mo
SOX11	0.584116	1.62169e-06	Astroglia	Donor-NRXN1del_vs_Donor-Ctrl	3.5 mo
KPNA1	-1.19233	1.80434e-06	Astroglia	Donor-NRXN1del_vs_Donor-Ctrl	3.5 mo
PLCB1	0.860977	1.90684e-06	Astroglia	Donor-NRXN1del_vs_Donor-Ctrl	3.5 mo
BMP7	-1.19546	1.90684e-06	Astroglia	Donor-NRXN1del_vs_Donor-Ctrl	3.5 mo
MAP1A	-1.25467	1.90684e-06	Astroglia	Donor-NRXN1del_vs_Donor-Ctrl	3.5 mo
FRYL	-1.17947	1.90684e-06	Astroglia	Donor-NRXN1del_vs_Donor-Ctrl	3.5 mo
SUMO1	-0.0383103	2.00875e-06	Astroglia	Donor-NRXN1del_vs_Donor-Ctrl	3.5 mo
ID1	-2.42999	2.09572e-06	Astroglia	Donor-NRXN1del_vs_Donor-Ctrl	3.5 mo
EPHA3	-2.08641	2.18715e-06	Astroglia	Donor-NRXN1del_vs_Donor-Ctrl	3.5 mo
PAFAH1B1	-1.2097	2.22078e-06	Astroglia	Donor-NRXN1del_vs_Donor-Ctrl	3.5 mo
KIDINS220	-1.26946	2.77716e-06	Astroglia	Donor-NRXN1del_vs_Donor-Ctrl	3.5 mo
CDH4	-1.1692	2.8752e-06	Astroglia	Donor-NRXN1del_vs_Donor-Ctrl	3.5 mo
PCLO	-1.18174	2.94858e-06	Astroglia	Donor-NRXN1del_vs_Donor-Ctrl	3.5 mo
ZSWIM6	-1.34237	3.07348e-06	Astroglia	Donor-NRXN1del_vs_Donor-Ctrl	3.5 mo
LTBP1	-1.52965	3.12145e-06	Astroglia	Donor-NRXN1del_vs_Donor-Ctrl	3.5 mo
PDLIM7	-1.17813	3.15078e-06	Astroglia	Donor-NRXN1del_vs_Donor-Ctrl	3.5 mo
RAP2A	-1.1645	3.33831e-06	Astroglia	Donor-NRXN1del_vs_Donor-Ctrl	3.5 mo
PPP2R1A	-1.35879	3.49269e-06	Astroglia	Donor-NRXN1del_vs_Donor-Ctrl	3.5 mo
SCYL2	-1.29587	3.66855e-06	Astroglia	Donor-NRXN1del_vs_Donor-Ctrl	3.5 mo
ARHGEF7	-1.19706	4.8045e-06	Astroglia	Donor-NRXN1del_vs_Donor-Ctrl	3.5 mo
ROBO1	-1.15925	4.80936e-06	Astroglia	Donor-NRXN1del_vs_Donor-Ctrl	3.5 mo
TIMP2	-1.32732	4.87144e-06	Astroglia	Donor-NRXN1del_vs_Donor-Ctrl	3.5 mo
CAMSAP2	-1.20399	5.07796e-06	Astroglia	Donor-NRXN1del_vs_Donor-Ctrl	3.5 mo
MAP2	-1.37425	5.28876e-06	Astroglia	Donor-NRXN1del_vs_Donor-Ctrl	3.5 mo
UTRN	-1.21732	5.37126e-06	Astroglia	Donor-NRXN1del_vs_Donor-Ctrl	3.5 mo
PTEN	-1.16603	5.6207e-06	Astroglia	Donor-NRXN1del_vs_Donor-Ctrl	3.5 mo
ARPC3	0.131794	6.21136e-06	Astroglia	Donor-NRXN1del_vs_Donor-Ctrl	3.5 mo
COPS2	-1.20209	7.12727e-06	Astroglia	Donor-NRXN1del_vs_Donor-Ctrl	3.5 mo
MPST	0.692642	7.36491e-06	Astroglia	Donor-NRXN1del_vs_Donor-Ctrl	3.5 mo
BAIAP2	-1.17058	7.64131e-06	Astroglia	Donor-NRXN1del_vs_Donor-Ctrl	3.5 mo
NECTIN3	-1.18787	7.73301e-06	Astroglia	Donor-NRXN1del_vs_Donor-Ctrl	3.5 mo
CALR	-1.11594	8.07406e-06	Astroglia	Donor-NRXN1del_vs_Donor-Ctrl	3.5 mo
PDCD6IP	-1.20125	8.43726e-06	Astroglia	Donor-NRXN1del_vs_Donor-Ctrl	3.5 mo
WDFY3	-1.27104	8.47163e-06	Astroglia	Donor-NRXN1del_vs_Donor-Ctrl	3.5 mo
SBF2	-1.18995	9.45842e-06	Astroglia	Donor-NRXN1del_vs_Donor-Ctrl	3.5 mo
DMWD	-1.18742	9.50367e-06	Astroglia	Donor-NRXN1del_vs_Donor-Ctrl	3.5 mo
CBL	-1.15728	1.01115e-05	Astroglia	Donor-NRXN1del_vs_Donor-Ctrl	3.5 mo
HOOK3	-1.14864	1.06544e-05	Astroglia	Donor-NRXN1del_vs_Donor-Ctrl	3.5 mo
KIF3B	-1.28989	1.07981e-05	Astroglia	Donor-NRXN1del_vs_Donor-Ctrl	3.5 mo
FAM168B	-1.11789	1.09629e-05	Astroglia	Donor-NRXN1del_vs_Donor-Ctrl	3.5 mo
GRB2	-1.1861	1.10606e-05	Astroglia	Donor-NRXN1del_vs_Donor-Ctrl	3.5 mo
CSNK1D	-1.13879	1.19261e-05	Astroglia	Donor-NRXN1del_vs_Donor-Ctrl	3.5 mo
DUSP15	-1.42232	1.19261e-05	Astroglia	Donor-NRXN1del_vs_Donor-Ctrl	3.5 mo
CAMK2D	-1.15784	1.2015e-05	Astroglia	Donor-NRXN1del_vs_Donor-Ctrl	3.5 mo
PDIA3	-0.944118	1.20489e-05	Astroglia	Donor-NRXN1del_vs_Donor-Ctrl	3.5 mo
PTPRS	-1.16368	1.20704e-05	Astroglia	Donor-NRXN1del_vs_Donor-Ctrl	3.5 mo
SH3RF1	-1.12729	1.28537e-05	Astroglia	Donor-NRXN1del_vs_Donor-Ctrl	3.5 mo
ARHGDIA	-1.27292	1.51556e-05	Astroglia	Donor-NRXN1del_vs_Donor-Ctrl	3.5 mo
FGFR3	-1.10722	1.52178e-05	Astroglia	Donor-NRXN1del_vs_Donor-Ctrl	3.5 mo
LAMA1	-1.54732	1.54564e-05	Astroglia	Donor-NRXN1del_vs_Donor-Ctrl	3.5 mo
TGFBR1	-1.16562	1.55374e-05	Astroglia	Donor-NRXN1del_vs_Donor-Ctrl	3.5 mo
USP9X	-1.13095	1.76652e-05	Astroglia	Donor-NRXN1del_vs_Donor-Ctrl	3.5 mo
DMD	-1.12929	1.83788e-05	Astroglia	Donor-NRXN1del_vs_Donor-Ctrl	3.5 mo
ATP2B1	0.571581	1.97142e-05	Astroglia	Donor-NRXN1del_vs_Donor-Ctrl	3.5 mo
MTURN	-1.18428	2.05122e-05	Astroglia	Donor-NRXN1del_vs_Donor-Ctrl	3.5 mo
DCLK1	-1.10471	2.30966e-05	Astroglia	Donor-NRXN1del_vs_Donor-Ctrl	3.5 mo
NFE2L2	-1.03947	2.33882e-05	Astroglia	Donor-NRXN1del_vs_Donor-Ctrl	3.5 mo
MTPN	-1.27965	2.49379e-05	Astroglia	Donor-NRXN1del_vs_Donor-Ctrl	3.5 mo
NTM	-1.19766	2.67367e-05	Astroglia	Donor-NRXN1del_vs_Donor-Ctrl	3.5 mo
S1PR1	-1.09779	2.67761e-05	Astroglia	Donor-NRXN1del_vs_Donor-Ctrl	3.5 mo
GRIPAP1	-1.1253	2.79705e-05	Astroglia	Donor-NRXN1del_vs_Donor-Ctrl	3.5 mo
MYO5A	-1.29165	2.98164e-05	Astroglia	Donor-NRXN1del_vs_Donor-Ctrl	3.5 mo
MYH10	-1.1333	3.02282e-05	Astroglia	Donor-NRXN1del_vs_Donor-Ctrl	3.5 mo
PTPN11	-1.10016	3.02692e-05	Astroglia	Donor-NRXN1del_vs_Donor-Ctrl	3.5 mo
ZMYND8	-1.08586	3.04024e-05	Astroglia	Donor-NRXN1del_vs_Donor-Ctrl	3.5 mo
BTG2	-1.07806	3.26017e-05	Astroglia	Donor-NRXN1del_vs_Donor-Ctrl	3.5 mo
DCTN1	-1.12643	3.37269e-05	Astroglia	Donor-NRXN1del_vs_Donor-Ctrl	3.5 mo
SIPA1L1	-1.08091	3.38209e-05	Astroglia	Donor-NRXN1del_vs_Donor-Ctrl	3.5 mo
SKIL	-1.13602	3.42337e-05	Astroglia	Donor-NRXN1del_vs_Donor-Ctrl	3.5 mo
AHI1	-1.12961	3.85327e-05	Astroglia	Donor-NRXN1del_vs_Donor-Ctrl	3.5 mo
PICALM	-1.10088	4.01377e-05	Astroglia	Donor-NRXN1del_vs_Donor-Ctrl	3.5 mo
PIK3CA	-1.23801	4.0783e-05	Astroglia	Donor-NRXN1del_vs_Donor-Ctrl	3.5 mo
SLC9A3R1	-1.15132	4.15171e-05	Astroglia	Donor-NRXN1del_vs_Donor-Ctrl	3.5 mo
MANF	-1.03527	4.61696e-05	Astroglia	Donor-NRXN1del_vs_Donor-Ctrl	3.5 mo
LRP1	-1.10731	4.66979e-05	Astroglia	Donor-NRXN1del_vs_Donor-Ctrl	3.5 mo
SV2A	-1.24834	4.72405e-05	Astroglia	Donor-NRXN1del_vs_Donor-Ctrl	3.5 mo
RHOC	-1.12942	4.77159e-05	Astroglia	Donor-NRXN1del_vs_Donor-Ctrl	3.5 mo
RALA	-1.20171	4.87618e-05	Astroglia	Donor-NRXN1del_vs_Donor-Ctrl	3.5 mo
RAB1A	-1.17561	5.5701e-05	Astroglia	Donor-NRXN1del_vs_Donor-Ctrl	3.5 mo
TUBB4B	-1.19186	6.09055e-05	Astroglia	Donor-NRXN1del_vs_Donor-Ctrl	3.5 mo
TCF12	-1.06064	6.13235e-05	Astroglia	Donor-NRXN1del_vs_Donor-Ctrl	3.5 mo
UBA6	-1.04756	6.29566e-05	Astroglia	Donor-NRXN1del_vs_Donor-Ctrl	3.5 mo
CNR1	-1.38813	6.74525e-05	Astroglia	Donor-NRXN1del_vs_Donor-Ctrl	3.5 mo
NAPEPLD	-1.08845	7.19954e-05	Astroglia	Donor-NRXN1del_vs_Donor-Ctrl	3.5 mo
PRMT1	0.185177	7.33762e-05	Astroglia	Donor-NRXN1del_vs_Donor-Ctrl	3.5 mo
MAGI2	-1.05938	7.67366e-05	Astroglia	Donor-NRXN1del_vs_Donor-Ctrl	3.5 mo
MIB1	-1.04134	7.94167e-05	Astroglia	Donor-NRXN1del_vs_Donor-Ctrl	3.5 mo
IL33	-1.14977	8.43302e-05	Astroglia	Donor-NRXN1del_vs_Donor-Ctrl	3.5 mo
MALAT1	0.271187	8.47645e-05	Astroglia	Donor-NRXN1del_vs_Donor-Ctrl	3.5 mo
TTL	-1.14786	8.66715e-05	Astroglia	Donor-NRXN1del_vs_Donor-Ctrl	3.5 mo
CFL1	-0.392748	8.67296e-05	Astroglia	Donor-NRXN1del_vs_Donor-Ctrl	3.5 mo
DDX6	-1.14467	8.69103e-05	Astroglia	Donor-NRXN1del_vs_Donor-Ctrl	3.5 mo
DCLK2	-1.01513	9.15791e-05	Astroglia	Donor-NRXN1del_vs_Donor-Ctrl	3.5 mo
DIP2B	-1.07012	9.22688e-05	Astroglia	Donor-NRXN1del_vs_Donor-Ctrl	3.5 mo
AUTS2	-1.08946	9.74433e-05	Astroglia	Donor-NRXN1del_vs_Donor-Ctrl	3.5 mo
NFE2L1	-1.0204	0.000112795	Astroglia	Donor-NRXN1del_vs_Donor-Ctrl	3.5 mo
PUM2	-1.05213	0.000117416	Astroglia	Donor-NRXN1del_vs_Donor-Ctrl	3.5 mo
DICER1	-1.01788	0.000134214	Astroglia	Donor-NRXN1del_vs_Donor-Ctrl	3.5 mo
FUBP1	-1.06649	0.000134586	Astroglia	Donor-NRXN1del_vs_Donor-Ctrl	3.5 mo
FGF2	-1.13405	0.000141065	Astroglia	Donor-NRXN1del_vs_Donor-Ctrl	3.5 mo
PLK2	-1.15214	0.000144019	Astroglia	Donor-NRXN1del_vs_Donor-Ctrl	3.5 mo
CNGA3	-2.1079	0.000144132	Astroglia	Donor-NRXN1del_vs_Donor-Ctrl	3.5 mo
NRBP2	-1.0128	0.000172116	Astroglia	Donor-NRXN1del_vs_Donor-Ctrl	3.5 mo
STMN1	0.402826	0.000172565	Astroglia	Donor-NRXN1del_vs_Donor-Ctrl	3.5 mo
RGS12	-1.02301	0.000181256	Astroglia	Donor-NRXN1del_vs_Donor-Ctrl	3.5 mo
DYNC1I2	-0.859338	0.000193281	Astroglia	Donor-NRXN1del_vs_Donor-Ctrl	3.5 mo
EXOC4	-1.0609	0.000199183	Astroglia	Donor-NRXN1del_vs_Donor-Ctrl	3.5 mo
NTRK2	-1.14917	0.000207779	Astroglia	Donor-NRXN1del_vs_Donor-Ctrl	3.5 mo
BMPR2	-1.06017	0.000220489	Astroglia	Donor-NRXN1del_vs_Donor-Ctrl	3.5 mo
ADGRL2	-1.14587	0.000221253	Astroglia	Donor-NRXN1del_vs_Donor-Ctrl	3.5 mo
CTNND1	-1.02812	0.000226392	Astroglia	Donor-NRXN1del_vs_Donor-Ctrl	3.5 mo
CKAP5	-1.00736	0.000247216	Astroglia	Donor-NRXN1del_vs_Donor-Ctrl	3.5 mo
ADGRB3	-1.01377	0.000247566	Astroglia	Donor-NRXN1del_vs_Donor-Ctrl	3.5 mo
RAB8A	-1.01811	0.000251087	Astroglia	Donor-NRXN1del_vs_Donor-Ctrl	3.5 mo
SDC2	-1.4055	0.000260684	Astroglia	Donor-NRXN1del_vs_Donor-Ctrl	3.5 mo
DPP6	1.27682	0.000292149	Astroglia	Donor-NRXN1del_vs_Donor-Ctrl	3.5 mo
DIP2A	-0.994831	0.000312707	Astroglia	Donor-NRXN1del_vs_Donor-Ctrl	3.5 mo
CSPG5	-1.04243	0.000327165	Astroglia	Donor-NRXN1del_vs_Donor-Ctrl	3.5 mo
ACTN1	-1.04774	0.000347294	Astroglia	Donor-NRXN1del_vs_Donor-Ctrl	3.5 mo
METRN	-1.01121	0.000365891	Astroglia	Donor-NRXN1del_vs_Donor-Ctrl	3.5 mo
SETX	-1.0305	0.000380257	Astroglia	Donor-NRXN1del_vs_Donor-Ctrl	3.5 mo
STAU1	-1.00259	0.000413991	Astroglia	Donor-NRXN1del_vs_Donor-Ctrl	3.5 mo
UBE2I	0.0500252	0.000417906	Astroglia	Donor-NRXN1del_vs_Donor-Ctrl	3.5 mo
FLNB	-1.26476	0.000431798	Astroglia	Donor-NRXN1del_vs_Donor-Ctrl	3.5 mo
CUL4B	-1.03524	0.000490684	Astroglia	Donor-NRXN1del_vs_Donor-Ctrl	3.5 mo
GOLGA4	-1.0295	0.000490962	Astroglia	Donor-NRXN1del_vs_Donor-Ctrl	3.5 mo
FLOT1	-1.04621	0.000490962	Astroglia	Donor-NRXN1del_vs_Donor-Ctrl	3.5 mo
AGFG1	-0.963856	0.000491602	Astroglia	Donor-NRXN1del_vs_Donor-Ctrl	3.5 mo
SRI	0.00179639	0.000498493	Astroglia	Donor-NRXN1del_vs_Donor-Ctrl	3.5 mo
MDH1	0.125415	0.000512497	Astroglia	Donor-NRXN1del_vs_Donor-Ctrl	3.5 mo
HMG20A	-1.05242	0.000564936	Astroglia	Donor-NRXN1del_vs_Donor-Ctrl	3.5 mo
BLVRB	-1.0218	0.000582535	Astroglia	Donor-NRXN1del_vs_Donor-Ctrl	3.5 mo
PITPNA	-0.961923	0.000586738	Astroglia	Donor-NRXN1del_vs_Donor-Ctrl	3.5 mo
PLS3	-1.21095	0.00063656	Astroglia	Donor-NRXN1del_vs_Donor-Ctrl	3.5 mo
MAP3K12	-1.04149	0.000697697	Astroglia	Donor-NRXN1del_vs_Donor-Ctrl	3.5 mo
PDLIM5	-0.975677	0.00070699	Astroglia	Donor-NRXN1del_vs_Donor-Ctrl	3.5 mo
NCOA1	-0.929565	0.0007352	Astroglia	Donor-NRXN1del_vs_Donor-Ctrl	3.5 mo
KHSRP	-0.922544	0.000820246	Astroglia	Donor-NRXN1del_vs_Donor-Ctrl	3.5 mo
PAK2	-0.954437	0.000921177	Astroglia	Donor-NRXN1del_vs_Donor-Ctrl	3.5 mo
BNIP2	-0.922636	0.00093451	Astroglia	Donor-NRXN1del_vs_Donor-Ctrl	3.5 mo
GNAQ	-0.940102	0.000959594	Astroglia	Donor-NRXN1del_vs_Donor-Ctrl	3.5 mo
OPHN1	-0.898969	0.000979595	Astroglia	Donor-NRXN1del_vs_Donor-Ctrl	3.5 mo
PTPRG	-0.970093	0.00100301	Astroglia	Donor-NRXN1del_vs_Donor-Ctrl	3.5 mo
HIPK2	-0.940868	0.00104801	Astroglia	Donor-NRXN1del_vs_Donor-Ctrl	3.5 mo
KDM1A	-1.11847	0.00105838	Astroglia	Donor-NRXN1del_vs_Donor-Ctrl	3.5 mo
RNF40	-0.976	0.00119463	Astroglia	Donor-NRXN1del_vs_Donor-Ctrl	3.5 mo
TWF1	-0.938794	0.00125509	Astroglia	Donor-NRXN1del_vs_Donor-Ctrl	3.5 mo
GTF2I	-0.554899	0.00126371	Astroglia	Donor-NRXN1del_vs_Donor-Ctrl	3.5 mo
GAS6	-0.942977	0.0012732	Astroglia	Donor-NRXN1del_vs_Donor-Ctrl	3.5 mo
LAMP1	-0.982579	0.00132895	Astroglia	Donor-NRXN1del_vs_Donor-Ctrl	3.5 mo
PALLD	-0.931045	0.00134734	Astroglia	Donor-NRXN1del_vs_Donor-Ctrl	3.5 mo
EZR	-0.768701	0.0013601	Astroglia	Donor-NRXN1del_vs_Donor-Ctrl	3.5 mo
MYRIP	-1.30523	0.00137219	Astroglia	Donor-NRXN1del_vs_Donor-Ctrl	3.5 mo
SOX5	-1.08816	0.00139089	Astroglia	Donor-NRXN1del_vs_Donor-Ctrl	3.5 mo
CLASP2	-0.886733	0.00144239	Astroglia	Donor-NRXN1del_vs_Donor-Ctrl	3.5 mo
ATP2B4	-0.90407	0.0014983	Astroglia	Donor-NRXN1del_vs_Donor-Ctrl	3.5 mo
PAX3	-1.06426	0.00152066	Astroglia	Donor-NRXN1del_vs_Donor-Ctrl	3.5 mo
HEY1	0.775896	0.00152451	Astroglia	Donor-NRXN1del_vs_Donor-Ctrl	3.5 mo
METTL14	-0.959688	0.00160077	Astroglia	Donor-NRXN1del_vs_Donor-Ctrl	3.5 mo
PTK2	-1.07652	0.00174481	Astroglia	Donor-NRXN1del_vs_Donor-Ctrl	3.5 mo
IRX2	-0.945278	0.00183418	Astroglia	Donor-NRXN1del_vs_Donor-Ctrl	3.5 mo
SPAST	-0.891155	0.00187668	Astroglia	Donor-NRXN1del_vs_Donor-Ctrl	3.5 mo
DLG5	-0.943951	0.00189063	Astroglia	Donor-NRXN1del_vs_Donor-Ctrl	3.5 mo
STAU2	-0.919921	0.00190253	Astroglia	Donor-NRXN1del_vs_Donor-Ctrl	3.5 mo
MAPK10	-0.881255	0.00198234	Astroglia	Donor-NRXN1del_vs_Donor-Ctrl	3.5 mo
SNX14	-0.941975	0.00211775	Astroglia	Donor-NRXN1del_vs_Donor-Ctrl	3.5 mo
CASP3	-0.95874	0.00213407	Astroglia	Donor-NRXN1del_vs_Donor-Ctrl	3.5 mo
SOX3	0.0304684	0.00213659	Astroglia	Donor-NRXN1del_vs_Donor-Ctrl	3.5 mo
SHTN1	-1.49797	0.00220363	Astroglia	Donor-NRXN1del_vs_Donor-Ctrl	3.5 mo
NF1	-0.896453	0.00225101	Astroglia	Donor-NRXN1del_vs_Donor-Ctrl	3.5 mo
GAB1	-1.32566	0.0023138	Astroglia	Donor-NRXN1del_vs_Donor-Ctrl	3.5 mo
ARL8A	-0.911528	0.00240876	Astroglia	Donor-NRXN1del_vs_Donor-Ctrl	3.5 mo
GSN	-1.02557	0.0024359	Astroglia	Donor-NRXN1del_vs_Donor-Ctrl	3.5 mo
USP33	-0.900239	0.00247209	Astroglia	Donor-NRXN1del_vs_Donor-Ctrl	3.5 mo
PPIA	0.0509872	0.00249484	Astroglia	Donor-NRXN1del_vs_Donor-Ctrl	3.5 mo
WEE1	-0.891051	0.00250943	Astroglia	Donor-NRXN1del_vs_Donor-Ctrl	3.5 mo
IRS2	-0.986542	0.00252214	Astroglia	Donor-NRXN1del_vs_Donor-Ctrl	3.5 mo
PIK3CB	-1.02982	0.00255737	Astroglia	Donor-NRXN1del_vs_Donor-Ctrl	3.5 mo
GRIA1	-0.955162	0.00256655	Astroglia	Donor-NRXN1del_vs_Donor-Ctrl	3.5 mo
PTPRF	-0.877923	0.00256655	Astroglia	Donor-NRXN1del_vs_Donor-Ctrl	3.5 mo
NGRN	-0.909399	0.0026225	Astroglia	Donor-NRXN1del_vs_Donor-Ctrl	3.5 mo
VEZT	-0.939219	0.00267361	Astroglia	Donor-NRXN1del_vs_Donor-Ctrl	3.5 mo
FZD2	-0.925486	0.00268506	Astroglia	Donor-NRXN1del_vs_Donor-Ctrl	3.5 mo
TACC2	-1.02422	0.0027243	Astroglia	Donor-NRXN1del_vs_Donor-Ctrl	3.5 mo
ZMIZ1	-0.885734	0.0028165	Astroglia	Donor-NRXN1del_vs_Donor-Ctrl	3.5 mo
LMO4	-0.890043	0.00286811	Astroglia	Donor-NRXN1del_vs_Donor-Ctrl	3.5 mo
TMEM108	-1.25135	0.00292791	Astroglia	Donor-NRXN1del_vs_Donor-Ctrl	3.5 mo
OBSL1	-0.845228	0.0029608	Astroglia	Donor-NRXN1del_vs_Donor-Ctrl	3.5 mo
DPYSL4	-0.853705	0.00306946	Astroglia	Donor-NRXN1del_vs_Donor-Ctrl	3.5 mo
MAP3K13	-0.999053	0.00314329	Astroglia	Donor-NRXN1del_vs_Donor-Ctrl	3.5 mo
EEA1	-0.9385	0.00324145	Astroglia	Donor-NRXN1del_vs_Donor-Ctrl	3.5 mo
ATP6AP2	-0.114936	0.00328314	Astroglia	Donor-NRXN1del_vs_Donor-Ctrl	3.5 mo
MAP6	-0.871215	0.00335684	Astroglia	Donor-NRXN1del_vs_Donor-Ctrl	3.5 mo
CD9	-2.45687	0.00340996	Astroglia	Donor-NRXN1del_vs_Donor-Ctrl	3.5 mo
YKT6	-0.893297	0.00342164	Astroglia	Donor-NRXN1del_vs_Donor-Ctrl	3.5 mo
PRAG1	-0.880024	0.00353315	Astroglia	Donor-NRXN1del_vs_Donor-Ctrl	3.5 mo
MEIS1	-1.01038	0.00354246	Astroglia	Donor-NRXN1del_vs_Donor-Ctrl	3.5 mo
SYBU	-0.969404	0.00357112	Astroglia	Donor-NRXN1del_vs_Donor-Ctrl	3.5 mo
XRN2	0.289106	0.00366268	Astroglia	Donor-NRXN1del_vs_Donor-Ctrl	3.5 mo
BBS2	-0.909856	0.00376267	Astroglia	Donor-NRXN1del_vs_Donor-Ctrl	3.5 mo
POU3F4	-1.0944	0.00376761	Astroglia	Donor-NRXN1del_vs_Donor-Ctrl	3.5 mo
NUMA1	-0.846161	0.00391337	Astroglia	Donor-NRXN1del_vs_Donor-Ctrl	3.5 mo
AHCYL2	-0.977139	0.00409526	Astroglia	Donor-NRXN1del_vs_Donor-Ctrl	3.5 mo
WDR1	-0.865778	0.00415619	Astroglia	Donor-NRXN1del_vs_Donor-Ctrl	3.5 mo
ZEB1	-0.856149	0.00416631	Astroglia	Donor-NRXN1del_vs_Donor-Ctrl	3.5 mo
CRMP1	-0.992913	0.00430778	Astroglia	Donor-NRXN1del_vs_Donor-Ctrl	3.5 mo
KLHL24	-0.874617	0.00439874	Astroglia	Donor-NRXN1del_vs_Donor-Ctrl	3.5 mo
PIK3R1	-0.848393	0.0045641	Astroglia	Donor-NRXN1del_vs_Donor-Ctrl	3.5 mo
RB1	-0.888368	0.00458589	Astroglia	Donor-NRXN1del_vs_Donor-Ctrl	3.5 mo
EEF1A2	0.186337	0.00461243	Astroglia	Donor-NRXN1del_vs_Donor-Ctrl	3.5 mo
ARF1	-0.742411	0.00473212	Astroglia	Donor-NRXN1del_vs_Donor-Ctrl	3.5 mo
TFAP2C	-0.942869	0.00473212	Astroglia	Donor-NRXN1del_vs_Donor-Ctrl	3.5 mo
SOD1	-0.0692592	0.00487586	Astroglia	Donor-NRXN1del_vs_Donor-Ctrl	3.5 mo
MAPK3	-0.86421	0.00498913	Astroglia	Donor-NRXN1del_vs_Donor-Ctrl	3.5 mo
GDI1	-1.00656	0.00506262	Astroglia	Donor-NRXN1del_vs_Donor-Ctrl	3.5 mo
BRD1	-0.842585	0.00515831	Astroglia	Donor-NRXN1del_vs_Donor-Ctrl	3.5 mo
EDNRB	-0.930232	0.00530413	Astroglia	Donor-NRXN1del_vs_Donor-Ctrl	3.5 mo
PTBP2	-0.830316	0.00531583	Astroglia	Donor-NRXN1del_vs_Donor-Ctrl	3.5 mo
CREB1	-0.85679	0.00538599	Astroglia	Donor-NRXN1del_vs_Donor-Ctrl	3.5 mo
LRP4	-0.914065	0.0055315	Astroglia	Donor-NRXN1del_vs_Donor-Ctrl	3.5 mo
NAPG	-0.829853	0.00557131	Astroglia	Donor-NRXN1del_vs_Donor-Ctrl	3.5 mo
TMEM98	0.128357	0.00569067	Astroglia	Donor-NRXN1del_vs_Donor-Ctrl	3.5 mo
BRSK2	-0.901553	0.00581396	Astroglia	Donor-NRXN1del_vs_Donor-Ctrl	3.5 mo
SYT1	0.698741	0.00587156	Astroglia	Donor-NRXN1del_vs_Donor-Ctrl	3.5 mo
TPGS1	-0.816329	0.00587988	Astroglia	Donor-NRXN1del_vs_Donor-Ctrl	3.5 mo
LSM4	-0.0506427	0.00594006	Astroglia	Donor-NRXN1del_vs_Donor-Ctrl	3.5 mo
RDH11	-1.04126	0.00602532	Astroglia	Donor-NRXN1del_vs_Donor-Ctrl	3.5 mo
WNT7A	-1.12871	0.00615885	Astroglia	Donor-NRXN1del_vs_Donor-Ctrl	3.5 mo
ATP1A1	-0.807307	0.0064311	Astroglia	Donor-NRXN1del_vs_Donor-Ctrl	3.5 mo
CCSAP	-0.910526	0.00657226	Astroglia	Donor-NRXN1del_vs_Donor-Ctrl	3.5 mo
ZSWIM8	-1.02463	0.00661088	Astroglia	Donor-NRXN1del_vs_Donor-Ctrl	3.5 mo
LAMA3	-1.47002	0.00661748	Astroglia	Donor-NRXN1del_vs_Donor-Ctrl	3.5 mo
ABL1	-0.922481	0.00662163	Astroglia	Donor-NRXN1del_vs_Donor-Ctrl	3.5 mo
STXBP1	-0.976544	0.00665626	Astroglia	Donor-NRXN1del_vs_Donor-Ctrl	3.5 mo
IQSEC1	-0.822246	0.00673058	Astroglia	Donor-NRXN1del_vs_Donor-Ctrl	3.5 mo
CPEB4	-0.848359	0.00682586	Astroglia	Donor-NRXN1del_vs_Donor-Ctrl	3.5 mo
AFDN	-0.0358401	0.00692585	Astroglia	Donor-NRXN1del_vs_Donor-Ctrl	3.5 mo
MFSD8	-0.894414	0.00692731	Astroglia	Donor-NRXN1del_vs_Donor-Ctrl	3.5 mo
FAT4	-0.83503	0.00709067	Astroglia	Donor-NRXN1del_vs_Donor-Ctrl	3.5 mo
SLC4A10	-0.90785	0.00734499	Astroglia	Donor-NRXN1del_vs_Donor-Ctrl	3.5 mo
ITGA6	-0.831339	0.00742557	Astroglia	Donor-NRXN1del_vs_Donor-Ctrl	3.5 mo
ACO2	-0.80397	0.0074892	Astroglia	Donor-NRXN1del_vs_Donor-Ctrl	3.5 mo
SOX1	-0.806681	0.00756427	Astroglia	Donor-NRXN1del_vs_Donor-Ctrl	3.5 mo
FZD8	-0.836985	0.00766467	Astroglia	Donor-NRXN1del_vs_Donor-Ctrl	3.5 mo
APPL2	-0.835692	0.00767664	Astroglia	Donor-NRXN1del_vs_Donor-Ctrl	3.5 mo
GDI2	-0.0760065	0.00772992	Astroglia	Donor-NRXN1del_vs_Donor-Ctrl	3.5 mo
ARF4	-0.916441	0.00785093	Astroglia	Donor-NRXN1del_vs_Donor-Ctrl	3.5 mo
IDH2	-0.880912	0.00797924	Astroglia	Donor-NRXN1del_vs_Donor-Ctrl	3.5 mo
GIPC1	-0.844979	0.00818137	Astroglia	Donor-NRXN1del_vs_Donor-Ctrl	3.5 mo
TERF2	-0.815953	0.0083698	Astroglia	Donor-NRXN1del_vs_Donor-Ctrl	3.5 mo
AAK1	-0.816707	0.0084632	Astroglia	Donor-NRXN1del_vs_Donor-Ctrl	3.5 mo
BHLHB9	-0.999943	0.00848107	Astroglia	Donor-NRXN1del_vs_Donor-Ctrl	3.5 mo
NTNG1	-1.58817	0.00869148	Astroglia	Donor-NRXN1del_vs_Donor-Ctrl	3.5 mo
PTCH1	-0.942166	0.00878305	Astroglia	Donor-NRXN1del_vs_Donor-Ctrl	3.5 mo
STAT1	-0.863509	0.00894269	Astroglia	Donor-NRXN1del_vs_Donor-Ctrl	3.5 mo
DAG1	-0.831055	0.00909502	Astroglia	Donor-NRXN1del_vs_Donor-Ctrl	3.5 mo
CELSR2	-0.827703	0.00919518	Astroglia	Donor-NRXN1del_vs_Donor-Ctrl	3.5 mo
PLXNB2	-0.801224	0.00953103	Astroglia	Donor-NRXN1del_vs_Donor-Ctrl	3.5 mo
PDLIM4	-1.42949	0.00963475	Astroglia	Donor-NRXN1del_vs_Donor-Ctrl	3.5 mo
MTMR2	-0.958142	0.00986126	Astroglia	Donor-NRXN1del_vs_Donor-Ctrl	3.5 mo
SOS1	-0.8173	0.0107316	Astroglia	Donor-NRXN1del_vs_Donor-Ctrl	3.5 mo
DHX36	-1.11232	0.0107623	Astroglia	Donor-NRXN1del_vs_Donor-Ctrl	3.5 mo
RNF10	-0.773062	0.0107623	Astroglia	Donor-NRXN1del_vs_Donor-Ctrl	3.5 mo
SLITRK2	-0.955702	0.0110912	Astroglia	Donor-NRXN1del_vs_Donor-Ctrl	3.5 mo
PPP1R2	-0.864044	0.0111712	Astroglia	Donor-NRXN1del_vs_Donor-Ctrl	3.5 mo
QDPR	-0.912875	0.0115948	Astroglia	Donor-NRXN1del_vs_Donor-Ctrl	3.5 mo
CRKL	-0.818791	0.0118434	Astroglia	Donor-NRXN1del_vs_Donor-Ctrl	3.5 mo
KIAA0319L	-0.786732	0.0123316	Astroglia	Donor-NRXN1del_vs_Donor-Ctrl	3.5 mo
IRX5	-0.811836	0.0136724	Astroglia	Donor-NRXN1del_vs_Donor-Ctrl	3.5 mo
ARL8B	-0.791407	0.0137001	Astroglia	Donor-NRXN1del_vs_Donor-Ctrl	3.5 mo
SUN1	-0.804728	0.0137028	Astroglia	Donor-NRXN1del_vs_Donor-Ctrl	3.5 mo
ENPP2	-1.03832	0.0137061	Astroglia	Donor-NRXN1del_vs_Donor-Ctrl	3.5 mo
CYTH2	-0.757659	0.0138627	Astroglia	Donor-NRXN1del_vs_Donor-Ctrl	3.5 mo
AP3D1	-0.768384	0.0138761	Astroglia	Donor-NRXN1del_vs_Donor-Ctrl	3.5 mo
EIF4ENIF1	-0.830649	0.0139125	Astroglia	Donor-NRXN1del_vs_Donor-Ctrl	3.5 mo
FRY	-0.842984	0.0140001	Astroglia	Donor-NRXN1del_vs_Donor-Ctrl	3.5 mo
CYFIP1	-0.777628	0.0141945	Astroglia	Donor-NRXN1del_vs_Donor-Ctrl	3.5 mo
CHRDL1	-0.803944	0.0143161	Astroglia	Donor-NRXN1del_vs_Donor-Ctrl	3.5 mo
CNKSR2	-0.80052	0.0145631	Astroglia	Donor-NRXN1del_vs_Donor-Ctrl	3.5 mo
MAPK6	-0.754924	0.0149822	Astroglia	Donor-NRXN1del_vs_Donor-Ctrl	3.5 mo
LMTK2	-1.14174	0.0157671	Astroglia	Donor-NRXN1del_vs_Donor-Ctrl	3.5 mo
USP8	-0.825913	0.0163658	Astroglia	Donor-NRXN1del_vs_Donor-Ctrl	3.5 mo
CAMSAP1	-0.766601	0.0164086	Astroglia	Donor-NRXN1del_vs_Donor-Ctrl	3.5 mo
BLOC1S1	-0.0841895	0.016444	Astroglia	Donor-NRXN1del_vs_Donor-Ctrl	3.5 mo
MAPKAPK5	-0.76254	0.0165152	Astroglia	Donor-NRXN1del_vs_Donor-Ctrl	3.5 mo
CDK5R1	-0.837416	0.0167858	Astroglia	Donor-NRXN1del_vs_Donor-Ctrl	3.5 mo
EIF5A	0.107259	0.0171776	Astroglia	Donor-NRXN1del_vs_Donor-Ctrl	3.5 mo
TRPM7	-0.787858	0.0172867	Astroglia	Donor-NRXN1del_vs_Donor-Ctrl	3.5 mo
NDE1	-0.999341	0.0173838	Astroglia	Donor-NRXN1del_vs_Donor-Ctrl	3.5 mo
ROCK1	-0.845194	0.0176525	Astroglia	Donor-NRXN1del_vs_Donor-Ctrl	3.5 mo
TRIO	-0.90366	0.0178618	Astroglia	Donor-NRXN1del_vs_Donor-Ctrl	3.5 mo
ZDHHC17	-0.758669	0.0181628	Astroglia	Donor-NRXN1del_vs_Donor-Ctrl	3.5 mo
ZC3H14	-0.887497	0.0182768	Astroglia	Donor-NRXN1del_vs_Donor-Ctrl	3.5 mo
NSF	-0.758908	0.0183175	Astroglia	Donor-NRXN1del_vs_Donor-Ctrl	3.5 mo
CAPN2	-0.748206	0.018527	Astroglia	Donor-NRXN1del_vs_Donor-Ctrl	3.5 mo
RNF19A	-0.767233	0.0187335	Astroglia	Donor-NRXN1del_vs_Donor-Ctrl	3.5 mo
PTPRM	-0.750625	0.0192432	Astroglia	Donor-NRXN1del_vs_Donor-Ctrl	3.5 mo
VHL	-0.761212	0.0195087	Astroglia	Donor-NRXN1del_vs_Donor-Ctrl	3.5 mo
EPHA7	-0.836432	0.019862	Astroglia	Donor-NRXN1del_vs_Donor-Ctrl	3.5 mo
AP1S1	0.132285	0.0198755	Astroglia	Donor-NRXN1del_vs_Donor-Ctrl	3.5 mo
SEZ6L	1.00363	0.0199102	Astroglia	Donor-NRXN1del_vs_Donor-Ctrl	3.5 mo
PCDH8	-1.12717	0.0201178	Astroglia	Donor-NRXN1del_vs_Donor-Ctrl	3.5 mo
STX4	-0.803418	0.0203234	Astroglia	Donor-NRXN1del_vs_Donor-Ctrl	3.5 mo
ARHGAP32	-0.809319	0.0205135	Astroglia	Donor-NRXN1del_vs_Donor-Ctrl	3.5 mo
JAM2	-0.796682	0.0206253	Astroglia	Donor-NRXN1del_vs_Donor-Ctrl	3.5 mo
RRN3	-0.813707	0.020677	Astroglia	Donor-NRXN1del_vs_Donor-Ctrl	3.5 mo
SRR	-0.75767	0.020902	Astroglia	Donor-NRXN1del_vs_Donor-Ctrl	3.5 mo
ACTR1A	-0.786292	0.0209473	Astroglia	Donor-NRXN1del_vs_Donor-Ctrl	3.5 mo
RHEB	-0.822116	0.0212126	Astroglia	Donor-NRXN1del_vs_Donor-Ctrl	3.5 mo
SPG11	-0.830451	0.0214613	Astroglia	Donor-NRXN1del_vs_Donor-Ctrl	3.5 mo
UBE3A	-0.895009	0.0214931	Astroglia	Donor-NRXN1del_vs_Donor-Ctrl	3.5 mo
FOXG1	0.0368999	0.0216768	Astroglia	Donor-NRXN1del_vs_Donor-Ctrl	3.5 mo
RIPOR2	-1.25786	0.021884	Astroglia	Donor-NRXN1del_vs_Donor-Ctrl	3.5 mo
MIAT	-0.797081	0.0222138	Astroglia	Donor-NRXN1del_vs_Donor-Ctrl	3.5 mo
XRN1	-0.773194	0.0232943	Astroglia	Donor-NRXN1del_vs_Donor-Ctrl	3.5 mo
ARPC5	-0.810255	0.0234163	Astroglia	Donor-NRXN1del_vs_Donor-Ctrl	3.5 mo
PMM2	-0.900925	0.0234163	Astroglia	Donor-NRXN1del_vs_Donor-Ctrl	3.5 mo
MAX	-0.780674	0.0234252	Astroglia	Donor-NRXN1del_vs_Donor-Ctrl	3.5 mo
BSG	-0.16656	0.0234843	Astroglia	Donor-NRXN1del_vs_Donor-Ctrl	3.5 mo
ERCC6	-0.826049	0.0238233	Astroglia	Donor-NRXN1del_vs_Donor-Ctrl	3.5 mo
CREB3	-0.725157	0.0238735	Astroglia	Donor-NRXN1del_vs_Donor-Ctrl	3.5 mo
IFNGR1	-0.708445	0.0238846	Astroglia	Donor-NRXN1del_vs_Donor-Ctrl	3.5 mo
CHN1	-0.798407	0.0239017	Astroglia	Donor-NRXN1del_vs_Donor-Ctrl	3.5 mo
ADAM17	-0.759344	0.024158	Astroglia	Donor-NRXN1del_vs_Donor-Ctrl	3.5 mo
PRKG1	-1.00596	0.024431	Astroglia	Donor-NRXN1del_vs_Donor-Ctrl	3.5 mo
WLS	-0.813455	0.0245693	Astroglia	Donor-NRXN1del_vs_Donor-Ctrl	3.5 mo
OPRK1	-2.37271	0.0251732	Astroglia	Donor-NRXN1del_vs_Donor-Ctrl	3.5 mo
ERO1A	-0.764017	0.0252472	Astroglia	Donor-NRXN1del_vs_Donor-Ctrl	3.5 mo
ABT1	-0.744572	0.0256977	Astroglia	Donor-NRXN1del_vs_Donor-Ctrl	3.5 mo
RANBP1	-0.0699446	0.0259252	Astroglia	Donor-NRXN1del_vs_Donor-Ctrl	3.5 mo
KIF5B	-0.835112	0.0265247	Astroglia	Donor-NRXN1del_vs_Donor-Ctrl	3.5 mo
TTLL7	-0.904145	0.0272229	Astroglia	Donor-NRXN1del_vs_Donor-Ctrl	3.5 mo
ITSN1	-0.709613	0.0275521	Astroglia	Donor-NRXN1del_vs_Donor-Ctrl	3.5 mo
TPX2	-1.05735	0.0276257	Astroglia	Donor-NRXN1del_vs_Donor-Ctrl	3.5 mo
ANK3	-0.923666	0.0277061	Astroglia	Donor-NRXN1del_vs_Donor-Ctrl	3.5 mo
HS6ST1	-0.737527	0.0280758	Astroglia	Donor-NRXN1del_vs_Donor-Ctrl	3.5 mo
UBXN1	-0.153566	0.0287685	Astroglia	Donor-NRXN1del_vs_Donor-Ctrl	3.5 mo
PTPN13	-0.726199	0.0288344	Astroglia	Donor-NRXN1del_vs_Donor-Ctrl	3.5 mo
NDEL1	-1.03274	0.0301383	Astroglia	Donor-NRXN1del_vs_Donor-Ctrl	3.5 mo
FARP2	-1.25825	0.0304089	Astroglia	Donor-NRXN1del_vs_Donor-Ctrl	3.5 mo
DPYSL2	-1.00864	0.0304658	Astroglia	Donor-NRXN1del_vs_Donor-Ctrl	3.5 mo
DVL3	-0.724544	0.031002	Astroglia	Donor-NRXN1del_vs_Donor-Ctrl	3.5 mo
ROBO3	-1.06784	0.0311313	Astroglia	Donor-NRXN1del_vs_Donor-Ctrl	3.5 mo
PYGB	-0.740805	0.0328646	Astroglia	Donor-NRXN1del_vs_Donor-Ctrl	3.5 mo
RAB2A	-0.969779	0.0331569	Astroglia	Donor-NRXN1del_vs_Donor-Ctrl	3.5 mo
DHFR	-0.847584	0.0332921	Astroglia	Donor-NRXN1del_vs_Donor-Ctrl	3.5 mo
KIFAP3	-0.768999	0.0338651	Astroglia	Donor-NRXN1del_vs_Donor-Ctrl	3.5 mo
ABI1	-0.715208	0.0339447	Astroglia	Donor-NRXN1del_vs_Donor-Ctrl	3.5 mo
TOR1A	-0.706951	0.033966	Astroglia	Donor-NRXN1del_vs_Donor-Ctrl	3.5 mo
EPB41L3	-0.811424	0.034184	Astroglia	Donor-NRXN1del_vs_Donor-Ctrl	3.5 mo
SALL1	-0.74468	0.0346904	Astroglia	Donor-NRXN1del_vs_Donor-Ctrl	3.5 mo
CASK	-0.719353	0.0348218	Astroglia	Donor-NRXN1del_vs_Donor-Ctrl	3.5 mo
JAG1	-0.752182	0.0348218	Astroglia	Donor-NRXN1del_vs_Donor-Ctrl	3.5 mo
TRAPPC9	-0.893592	0.0350711	Astroglia	Donor-NRXN1del_vs_Donor-Ctrl	3.5 mo
KCND3	-1.25102	0.0351519	Astroglia	Donor-NRXN1del_vs_Donor-Ctrl	3.5 mo
ANXA5	-0.0651571	0.0352351	Astroglia	Donor-NRXN1del_vs_Donor-Ctrl	3.5 mo
NEPRO	-0.684485	0.0359566	Astroglia	Donor-NRXN1del_vs_Donor-Ctrl	3.5 mo
MED1	-0.884807	0.0366056	Astroglia	Donor-NRXN1del_vs_Donor-Ctrl	3.5 mo
BTBD2	-0.728302	0.0371127	Astroglia	Donor-NRXN1del_vs_Donor-Ctrl	3.5 mo
MARK4	-0.768291	0.0379305	Astroglia	Donor-NRXN1del_vs_Donor-Ctrl	3.5 mo
NELL2	-0.820646	0.0379748	Astroglia	Donor-NRXN1del_vs_Donor-Ctrl	3.5 mo
IREB2	-0.698787	0.0381568	Astroglia	Donor-NRXN1del_vs_Donor-Ctrl	3.5 mo
RBFOX2	-0.688784	0.0390437	Astroglia	Donor-NRXN1del_vs_Donor-Ctrl	3.5 mo
EEF1A1	0.0337041	0.0398907	Astroglia	Donor-NRXN1del_vs_Donor-Ctrl	3.5 mo
DBNL	-0.689771	0.041344	Astroglia	Donor-NRXN1del_vs_Donor-Ctrl	3.5 mo
ABAT	-0.890224	0.0414125	Astroglia	Donor-NRXN1del_vs_Donor-Ctrl	3.5 mo
MARK1	-0.693823	0.0423651	Astroglia	Donor-NRXN1del_vs_Donor-Ctrl	3.5 mo
KLC1	-0.710398	0.0430633	Astroglia	Donor-NRXN1del_vs_Donor-Ctrl	3.5 mo
DOK6	0.997823	0.0432197	Astroglia	Donor-NRXN1del_vs_Donor-Ctrl	3.5 mo
SEMA5A	-2.21556	0.0438736	Astroglia	Donor-NRXN1del_vs_Donor-Ctrl	3.5 mo
SH3GL1	-0.704048	0.0442033	Astroglia	Donor-NRXN1del_vs_Donor-Ctrl	3.5 mo
CEND1	-0.84148	0.0442033	Astroglia	Donor-NRXN1del_vs_Donor-Ctrl	3.5 mo
STMN4	-0.778392	0.0444382	Astroglia	Donor-NRXN1del_vs_Donor-Ctrl	3.5 mo
DCX	-0.701147	0.0451278	Astroglia	Donor-NRXN1del_vs_Donor-Ctrl	3.5 mo
BIN1	-1.36217	0.0455824	Astroglia	Donor-NRXN1del_vs_Donor-Ctrl	3.5 mo
SPOCK1	1.73573	0.045874	Astroglia	Donor-NRXN1del_vs_Donor-Ctrl	3.5 mo
PPM1A	-0.713356	0.0459115	Astroglia	Donor-NRXN1del_vs_Donor-Ctrl	3.5 mo
BLOC1S6	-0.789718	0.0461292	Astroglia	Donor-NRXN1del_vs_Donor-Ctrl	3.5 mo
NBN	-0.676181	0.0461292	Astroglia	Donor-NRXN1del_vs_Donor-Ctrl	3.5 mo
PPP2CA	-0.789143	0.0461292	Astroglia	Donor-NRXN1del_vs_Donor-Ctrl	3.5 mo
TRIP11	-0.74075	0.0464452	Astroglia	Donor-NRXN1del_vs_Donor-Ctrl	3.5 mo
FKBP4	0.369969	0.0465515	Astroglia	Donor-NRXN1del_vs_Donor-Ctrl	3.5 mo
REST	-0.815319	0.0467844	Astroglia	Donor-NRXN1del_vs_Donor-Ctrl	3.5 mo
KDM4A	-0.957224	0.0493346	Astroglia	Donor-NRXN1del_vs_Donor-Ctrl	3.5 mo
STRN	-0.759786	0.0495344	Astroglia	Donor-NRXN1del_vs_Donor-Ctrl	3.5 mo
NR2F1	3.94823	4.37026e-09	Choroid Plexus	Donor-NRXN1del_vs_Donor-Ctrl	3.5 mo
BASP1	1.46837	1.42611e-06	Choroid Plexus	Donor-NRXN1del_vs_Donor-Ctrl	3.5 mo
ARPC3	1.75368	3.77807e-06	Choroid Plexus	Donor-NRXN1del_vs_Donor-Ctrl	3.5 mo
ALCAM	-4.18098	4.27408e-06	Choroid Plexus	Donor-NRXN1del_vs_Donor-Ctrl	3.5 mo
SOX11	-3.09323	4.8766e-06	Choroid Plexus	Donor-NRXN1del_vs_Donor-Ctrl	3.5 mo
FOS	-3.9561	9.02593e-06	Choroid Plexus	Donor-NRXN1del_vs_Donor-Ctrl	3.5 mo
LDHB	0.859149	9.93873e-06	Choroid Plexus	Donor-NRXN1del_vs_Donor-Ctrl	3.5 mo
PRDX2	1.04955	9.93873e-06	Choroid Plexus	Donor-NRXN1del_vs_Donor-Ctrl	3.5 mo
SLC25A3	0.784956	8.05055e-05	Choroid Plexus	Donor-NRXN1del_vs_Donor-Ctrl	3.5 mo
CCT2	1.10645	0.000111668	Choroid Plexus	Donor-NRXN1del_vs_Donor-Ctrl	3.5 mo
DBI	1.82186	0.00022272	Choroid Plexus	Donor-NRXN1del_vs_Donor-Ctrl	3.5 mo
UBB	0.910051	0.000232929	Choroid Plexus	Donor-NRXN1del_vs_Donor-Ctrl	3.5 mo
WLS	1.23248	0.000252935	Choroid Plexus	Donor-NRXN1del_vs_Donor-Ctrl	3.5 mo
BTG2	-2.90414	0.000252935	Choroid Plexus	Donor-NRXN1del_vs_Donor-Ctrl	3.5 mo
TTC3	-1.22826	0.000340155	Choroid Plexus	Donor-NRXN1del_vs_Donor-Ctrl	3.5 mo
MAP1B	-0.634867	0.000346497	Choroid Plexus	Donor-NRXN1del_vs_Donor-Ctrl	3.5 mo
GPM6A	2.30596	0.000522719	Choroid Plexus	Donor-NRXN1del_vs_Donor-Ctrl	3.5 mo
CHL1	-2.90195	0.000575554	Choroid Plexus	Donor-NRXN1del_vs_Donor-Ctrl	3.5 mo
TUBA1B	-0.668851	0.00065372	Choroid Plexus	Donor-NRXN1del_vs_Donor-Ctrl	3.5 mo
ANXA2	-3.19275	0.000776189	Choroid Plexus	Donor-NRXN1del_vs_Donor-Ctrl	3.5 mo
PCP4	3.66361	0.00103642	Choroid Plexus	Donor-NRXN1del_vs_Donor-Ctrl	3.5 mo
CALD1	-1.90462	0.00117753	Choroid Plexus	Donor-NRXN1del_vs_Donor-Ctrl	3.5 mo
VIM	0.593359	0.00204043	Choroid Plexus	Donor-NRXN1del_vs_Donor-Ctrl	3.5 mo
GPM6B	1.18595	0.00212243	Choroid Plexus	Donor-NRXN1del_vs_Donor-Ctrl	3.5 mo
S100A6	-3.06487	0.00252713	Choroid Plexus	Donor-NRXN1del_vs_Donor-Ctrl	3.5 mo
UBE2I	0.865369	0.00323278	Choroid Plexus	Donor-NRXN1del_vs_Donor-Ctrl	3.5 mo
BPTF	-2.02552	0.0041466	Choroid Plexus	Donor-NRXN1del_vs_Donor-Ctrl	3.5 mo
ADGRV1	1.8561	0.00430535	Choroid Plexus	Donor-NRXN1del_vs_Donor-Ctrl	3.5 mo
PEBP1	0.72986	0.00465969	Choroid Plexus	Donor-NRXN1del_vs_Donor-Ctrl	3.5 mo
PLS3	2.76574	0.00510571	Choroid Plexus	Donor-NRXN1del_vs_Donor-Ctrl	3.5 mo
VCAM1	2.72013	0.00694629	Choroid Plexus	Donor-NRXN1del_vs_Donor-Ctrl	3.5 mo
EZR	1.57133	0.00705752	Choroid Plexus	Donor-NRXN1del_vs_Donor-Ctrl	3.5 mo
IGF1R	-2.5007	0.00712283	Choroid Plexus	Donor-NRXN1del_vs_Donor-Ctrl	3.5 mo
NEFL	-2.63666	0.00798743	Choroid Plexus	Donor-NRXN1del_vs_Donor-Ctrl	3.5 mo
FGFR2	2.71961	0.00804816	Choroid Plexus	Donor-NRXN1del_vs_Donor-Ctrl	3.5 mo
ATP6AP2	0.751312	0.0093392	Choroid Plexus	Donor-NRXN1del_vs_Donor-Ctrl	3.5 mo
TKT	1.3697	0.00935194	Choroid Plexus	Donor-NRXN1del_vs_Donor-Ctrl	3.5 mo
PTN	-1.48019	0.00996397	Choroid Plexus	Donor-NRXN1del_vs_Donor-Ctrl	3.5 mo
ATXN10	1.21057	0.0110489	Choroid Plexus	Donor-NRXN1del_vs_Donor-Ctrl	3.5 mo
DYNC1I2	-1.57974	0.012344	Choroid Plexus	Donor-NRXN1del_vs_Donor-Ctrl	3.5 mo
FAM107A	3.33789	0.0124274	Choroid Plexus	Donor-NRXN1del_vs_Donor-Ctrl	3.5 mo
RSPO2	1.96928	0.0129199	Choroid Plexus	Donor-NRXN1del_vs_Donor-Ctrl	3.5 mo
NRP2	2.28483	0.0132043	Choroid Plexus	Donor-NRXN1del_vs_Donor-Ctrl	3.5 mo
AHI1	-2.12561	0.0157961	Choroid Plexus	Donor-NRXN1del_vs_Donor-Ctrl	3.5 mo
ATP1A1	-1.94387	0.0163354	Choroid Plexus	Donor-NRXN1del_vs_Donor-Ctrl	3.5 mo
FUS	-1.50982	0.0163618	Choroid Plexus	Donor-NRXN1del_vs_Donor-Ctrl	3.5 mo
RERE	-2.0175	0.0169096	Choroid Plexus	Donor-NRXN1del_vs_Donor-Ctrl	3.5 mo
CANX	-0.724923	0.017522	Choroid Plexus	Donor-NRXN1del_vs_Donor-Ctrl	3.5 mo
PLK2	-2.50711	0.0220397	Choroid Plexus	Donor-NRXN1del_vs_Donor-Ctrl	3.5 mo
CTNND1	-2.17487	0.0223039	Choroid Plexus	Donor-NRXN1del_vs_Donor-Ctrl	3.5 mo
GAP43	-2.13321	0.0272914	Choroid Plexus	Donor-NRXN1del_vs_Donor-Ctrl	3.5 mo
CECR2	-2.71443	0.0300492	Choroid Plexus	Donor-NRXN1del_vs_Donor-Ctrl	3.5 mo
UBC	-0.808165	0.031333	Choroid Plexus	Donor-NRXN1del_vs_Donor-Ctrl	3.5 mo
PGRMC1	0.572463	0.0316871	Choroid Plexus	Donor-NRXN1del_vs_Donor-Ctrl	3.5 mo
CDC42	-1.12218	0.0324109	Choroid Plexus	Donor-NRXN1del_vs_Donor-Ctrl	3.5 mo
PAX6	-1.99882	0.0325198	Choroid Plexus	Donor-NRXN1del_vs_Donor-Ctrl	3.5 mo
STRAP	0.87696	0.0339299	Choroid Plexus	Donor-NRXN1del_vs_Donor-Ctrl	3.5 mo
ENAH	-1.65164	0.0344888	Choroid Plexus	Donor-NRXN1del_vs_Donor-Ctrl	3.5 mo
NDFIP1	0.598214	0.0362919	Choroid Plexus	Donor-NRXN1del_vs_Donor-Ctrl	3.5 mo
TPBG	-1.85891	0.0364006	Choroid Plexus	Donor-NRXN1del_vs_Donor-Ctrl	3.5 mo
CADM1	-2.09705	0.0365442	Choroid Plexus	Donor-NRXN1del_vs_Donor-Ctrl	3.5 mo
SLC38A1	-2.0301	0.0365553	Choroid Plexus	Donor-NRXN1del_vs_Donor-Ctrl	3.5 mo
CTNNB1	-1.90082	0.0386198	Choroid Plexus	Donor-NRXN1del_vs_Donor-Ctrl	3.5 mo
SCARB2	-1.50428	0.0393206	Choroid Plexus	Donor-NRXN1del_vs_Donor-Ctrl	3.5 mo
PCM1	-1.49335	0.0411929	Choroid Plexus	Donor-NRXN1del_vs_Donor-Ctrl	3.5 mo
TUBB2B	-0.685726	0.0422946	Choroid Plexus	Donor-NRXN1del_vs_Donor-Ctrl	3.5 mo
FEZF2	2.64419	0.0445017	Choroid Plexus	Donor-NRXN1del_vs_Donor-Ctrl	3.5 mo
HMGB2	-1.0705	0.046565	Choroid Plexus	Donor-NRXN1del_vs_Donor-Ctrl	3.5 mo
ACTR2	-1.20807	0.046565	Choroid Plexus	Donor-NRXN1del_vs_Donor-Ctrl	3.5 mo
VCAN	-1.81568	0.046948	Choroid Plexus	Donor-NRXN1del_vs_Donor-Ctrl	3.5 mo
TNIK	-2.01975	0.0474229	Choroid Plexus	Donor-NRXN1del_vs_Donor-Ctrl	3.5 mo
WNT7B	2.24767	0.0475071	Choroid Plexus	Donor-NRXN1del_vs_Donor-Ctrl	3.5 mo
PDIA3	0.317259	0.0480734	Choroid Plexus	Donor-NRXN1del_vs_Donor-Ctrl	3.5 mo
UBB	2.81135	2.48343e-68	CN1	Donor-NRXN1del_vs_Donor-Ctrl	3.5 mo
ACTB	0.642613	3.65963e-37	CN1	Donor-NRXN1del_vs_Donor-Ctrl	3.5 mo
TUBB2A	0.740037	1.57803e-35	CN1	Donor-NRXN1del_vs_Donor-Ctrl	3.5 mo
HNRNPU	-2.03918	3.007e-34	CN1	Donor-NRXN1del_vs_Donor-Ctrl	3.5 mo
SPTAN1	-1.7367	8.32061e-34	CN1	Donor-NRXN1del_vs_Donor-Ctrl	3.5 mo
PEBP1	0.734227	1.71821e-32	CN1	Donor-NRXN1del_vs_Donor-Ctrl	3.5 mo
MAP4K4	-2.05066	9.1619e-32	CN1	Donor-NRXN1del_vs_Donor-Ctrl	3.5 mo
VCAN	-3.08075	9.22035e-30	CN1	Donor-NRXN1del_vs_Donor-Ctrl	3.5 mo
ARPC3	1.57506	2.65461e-28	CN1	Donor-NRXN1del_vs_Donor-Ctrl	3.5 mo
ENC1	-2.5276	4.44657e-27	CN1	Donor-NRXN1del_vs_Donor-Ctrl	3.5 mo
GTF2I	-1.35669	2.98905e-25	CN1	Donor-NRXN1del_vs_Donor-Ctrl	3.5 mo
TOP2B	-2.18279	9.37638e-24	CN1	Donor-NRXN1del_vs_Donor-Ctrl	3.5 mo
DYNLL1	0.894555	1.17972e-23	CN1	Donor-NRXN1del_vs_Donor-Ctrl	3.5 mo
CAPRIN1	-2.29029	1.1952e-22	CN1	Donor-NRXN1del_vs_Donor-Ctrl	3.5 mo
SLA	-2.59995	6.64399e-21	CN1	Donor-NRXN1del_vs_Donor-Ctrl	3.5 mo
HNRNPA3	-1.78986	2.39159e-20	CN1	Donor-NRXN1del_vs_Donor-Ctrl	3.5 mo
KDM1A	-1.8333	3.11133e-20	CN1	Donor-NRXN1del_vs_Donor-Ctrl	3.5 mo
DDX6	-2.00431	2.02794e-19	CN1	Donor-NRXN1del_vs_Donor-Ctrl	3.5 mo
CNR1	-2.44732	9.16744e-19	CN1	Donor-NRXN1del_vs_Donor-Ctrl	3.5 mo
TTC3	-0.750767	2.35089e-18	CN1	Donor-NRXN1del_vs_Donor-Ctrl	3.5 mo
MACF1	-2.08704	2.42457e-18	CN1	Donor-NRXN1del_vs_Donor-Ctrl	3.5 mo
RERE	-1.70607	1.50777e-17	CN1	Donor-NRXN1del_vs_Donor-Ctrl	3.5 mo
CLASP2	-2.07361	8.62358e-17	CN1	Donor-NRXN1del_vs_Donor-Ctrl	3.5 mo
CANX	-1.99116	3.28579e-16	CN1	Donor-NRXN1del_vs_Donor-Ctrl	3.5 mo
NRXN1	-1.19497	1.80377e-15	CN1	Donor-NRXN1del_vs_Donor-Ctrl	3.5 mo
GRIA1	-1.96166	2.25142e-15	CN1	Donor-NRXN1del_vs_Donor-Ctrl	3.5 mo
SYNE2	-2.09968	3.07802e-15	CN1	Donor-NRXN1del_vs_Donor-Ctrl	3.5 mo
SYT11	-1.97484	8.38176e-15	CN1	Donor-NRXN1del_vs_Donor-Ctrl	3.5 mo
PALMD	-2.87789	1.29769e-14	CN1	Donor-NRXN1del_vs_Donor-Ctrl	3.5 mo
C12orf57	0.795683	3.24547e-14	CN1	Donor-NRXN1del_vs_Donor-Ctrl	3.5 mo
VAMP2	0.54106	1.88977e-13	CN1	Donor-NRXN1del_vs_Donor-Ctrl	3.5 mo
PAFAH1B1	-1.36147	2.91517e-13	CN1	Donor-NRXN1del_vs_Donor-Ctrl	3.5 mo
PTK2	-1.93189	3.06371e-13	CN1	Donor-NRXN1del_vs_Donor-Ctrl	3.5 mo
PTN	1.42164	3.78964e-13	CN1	Donor-NRXN1del_vs_Donor-Ctrl	3.5 mo
LRRC7	-1.44649	5.09464e-13	CN1	Donor-NRXN1del_vs_Donor-Ctrl	3.5 mo
NAV3	-1.79575	1.55001e-12	CN1	Donor-NRXN1del_vs_Donor-Ctrl	3.5 mo
EFNB2	-1.6513	1.70422e-12	CN1	Donor-NRXN1del_vs_Donor-Ctrl	3.5 mo
KIF1B	-1.54229	1.98434e-12	CN1	Donor-NRXN1del_vs_Donor-Ctrl	3.5 mo
SPAST	-1.616	8.0411e-12	CN1	Donor-NRXN1del_vs_Donor-Ctrl	3.5 mo
GRIA2	-1.02647	8.90902e-12	CN1	Donor-NRXN1del_vs_Donor-Ctrl	3.5 mo
PTPRZ1	-1.13274	1.82893e-11	CN1	Donor-NRXN1del_vs_Donor-Ctrl	3.5 mo
SLC38A1	-1.73515	2.68063e-11	CN1	Donor-NRXN1del_vs_Donor-Ctrl	3.5 mo
FAT3	-1.83949	3.67193e-11	CN1	Donor-NRXN1del_vs_Donor-Ctrl	3.5 mo
APC	-1.70937	8.56843e-11	CN1	Donor-NRXN1del_vs_Donor-Ctrl	3.5 mo
STMN1	0.291778	1.12412e-10	CN1	Donor-NRXN1del_vs_Donor-Ctrl	3.5 mo
CFL1	0.470476	1.44755e-10	CN1	Donor-NRXN1del_vs_Donor-Ctrl	3.5 mo
EIF5A	1.27902	1.61307e-10	CN1	Donor-NRXN1del_vs_Donor-Ctrl	3.5 mo
ENAH	-1.65127	1.68066e-10	CN1	Donor-NRXN1del_vs_Donor-Ctrl	3.5 mo
FXR1	-1.44002	1.72702e-10	CN1	Donor-NRXN1del_vs_Donor-Ctrl	3.5 mo
ATP6AP2	0.834201	1.91029e-10	CN1	Donor-NRXN1del_vs_Donor-Ctrl	3.5 mo
RHEB	1.07709	4.73934e-10	CN1	Donor-NRXN1del_vs_Donor-Ctrl	3.5 mo
DCLK1	-1.57253	9.77698e-10	CN1	Donor-NRXN1del_vs_Donor-Ctrl	3.5 mo
DICER1	-1.65562	1.31132e-09	CN1	Donor-NRXN1del_vs_Donor-Ctrl	3.5 mo
USP33	-1.56978	2.82489e-09	CN1	Donor-NRXN1del_vs_Donor-Ctrl	3.5 mo
BCL11A	1.17926	3.06197e-09	CN1	Donor-NRXN1del_vs_Donor-Ctrl	3.5 mo
MAP2	-1.1781	3.83397e-09	CN1	Donor-NRXN1del_vs_Donor-Ctrl	3.5 mo
MDH1	0.850258	6.28782e-09	CN1	Donor-NRXN1del_vs_Donor-Ctrl	3.5 mo
BPTF	-1.46142	8.17707e-09	CN1	Donor-NRXN1del_vs_Donor-Ctrl	3.5 mo
ACTG1	0.242912	9.72277e-09	CN1	Donor-NRXN1del_vs_Donor-Ctrl	3.5 mo
DCX	-1.0288	1.01431e-08	CN1	Donor-NRXN1del_vs_Donor-Ctrl	3.5 mo
OLFM1	1.38114	1.27372e-08	CN1	Donor-NRXN1del_vs_Donor-Ctrl	3.5 mo
SUMO1	0.691903	1.78338e-08	CN1	Donor-NRXN1del_vs_Donor-Ctrl	3.5 mo
CKAP5	-1.54953	2.14177e-08	CN1	Donor-NRXN1del_vs_Donor-Ctrl	3.5 mo
LRRTM2	-1.80313	2.56431e-08	CN1	Donor-NRXN1del_vs_Donor-Ctrl	3.5 mo
DYNC1H1	-1.4829	2.58102e-08	CN1	Donor-NRXN1del_vs_Donor-Ctrl	3.5 mo
PRDX2	0.398981	2.7198e-08	CN1	Donor-NRXN1del_vs_Donor-Ctrl	3.5 mo
SLC8A1	-1.43317	3.0032e-08	CN1	Donor-NRXN1del_vs_Donor-Ctrl	3.5 mo
SPAG9	-1.42578	3.69436e-08	CN1	Donor-NRXN1del_vs_Donor-Ctrl	3.5 mo
PLXNA2	-1.69503	3.77143e-08	CN1	Donor-NRXN1del_vs_Donor-Ctrl	3.5 mo
HNRNPA2B1	-0.453771	3.84359e-08	CN1	Donor-NRXN1del_vs_Donor-Ctrl	3.5 mo
PBX1	-1.50466	5.68312e-08	CN1	Donor-NRXN1del_vs_Donor-Ctrl	3.5 mo
ACTR10	0.988337	6.33871e-08	CN1	Donor-NRXN1del_vs_Donor-Ctrl	3.5 mo
PCMT1	0.81566	7.36805e-08	CN1	Donor-NRXN1del_vs_Donor-Ctrl	3.5 mo
KIDINS220	-1.27465	7.36805e-08	CN1	Donor-NRXN1del_vs_Donor-Ctrl	3.5 mo
DPYSL3	-1.62173	9.48292e-08	CN1	Donor-NRXN1del_vs_Donor-Ctrl	3.5 mo
ARFGEF1	-1.58078	1.00671e-07	CN1	Donor-NRXN1del_vs_Donor-Ctrl	3.5 mo
FARP1	-1.42622	1.15533e-07	CN1	Donor-NRXN1del_vs_Donor-Ctrl	3.5 mo
INA	-1.3477	1.20376e-07	CN1	Donor-NRXN1del_vs_Donor-Ctrl	3.5 mo
NEDD4L	-1.44708	1.29768e-07	CN1	Donor-NRXN1del_vs_Donor-Ctrl	3.5 mo
LDHB	0.522923	1.43069e-07	CN1	Donor-NRXN1del_vs_Donor-Ctrl	3.5 mo
UBC	-0.536135	1.5544e-07	CN1	Donor-NRXN1del_vs_Donor-Ctrl	3.5 mo
SOX11	-0.891783	1.5544e-07	CN1	Donor-NRXN1del_vs_Donor-Ctrl	3.5 mo
MARK3	-1.43569	2.60737e-07	CN1	Donor-NRXN1del_vs_Donor-Ctrl	3.5 mo
LSM4	0.826813	3.94998e-07	CN1	Donor-NRXN1del_vs_Donor-Ctrl	3.5 mo
NRN1	1.59248	3.9891e-07	CN1	Donor-NRXN1del_vs_Donor-Ctrl	3.5 mo
ABI2	-1.42193	4.54427e-07	CN1	Donor-NRXN1del_vs_Donor-Ctrl	3.5 mo
SCARB2	-1.34787	4.6913e-07	CN1	Donor-NRXN1del_vs_Donor-Ctrl	3.5 mo
ADNP	-1.39482	6.13623e-07	CN1	Donor-NRXN1del_vs_Donor-Ctrl	3.5 mo
KIF3B	-1.51614	6.28476e-07	CN1	Donor-NRXN1del_vs_Donor-Ctrl	3.5 mo
BRSK2	-1.39499	6.60678e-07	CN1	Donor-NRXN1del_vs_Donor-Ctrl	3.5 mo
ADD1	-1.39729	6.71161e-07	CN1	Donor-NRXN1del_vs_Donor-Ctrl	3.5 mo
EPB41L3	-1.5603	7.05048e-07	CN1	Donor-NRXN1del_vs_Donor-Ctrl	3.5 mo
ATP6V0D1	1.07586	7.41241e-07	CN1	Donor-NRXN1del_vs_Donor-Ctrl	3.5 mo
POU3F2	-1.56004	7.41364e-07	CN1	Donor-NRXN1del_vs_Donor-Ctrl	3.5 mo
MYH10	-1.41793	8.0264e-07	CN1	Donor-NRXN1del_vs_Donor-Ctrl	3.5 mo
DRAXIN	-1.35785	8.07402e-07	CN1	Donor-NRXN1del_vs_Donor-Ctrl	3.5 mo
SOD1	0.58276	8.19516e-07	CN1	Donor-NRXN1del_vs_Donor-Ctrl	3.5 mo
SHTN1	-0.841582	8.75742e-07	CN1	Donor-NRXN1del_vs_Donor-Ctrl	3.5 mo
TRAPPC4	0.891254	8.90541e-07	CN1	Donor-NRXN1del_vs_Donor-Ctrl	3.5 mo
SOX5	-1.17127	9.42504e-07	CN1	Donor-NRXN1del_vs_Donor-Ctrl	3.5 mo
BLOC1S1	1.03078	1.08727e-06	CN1	Donor-NRXN1del_vs_Donor-Ctrl	3.5 mo
CLCN3	-1.39972	1.35371e-06	CN1	Donor-NRXN1del_vs_Donor-Ctrl	3.5 mo
USP8	-1.47569	1.68428e-06	CN1	Donor-NRXN1del_vs_Donor-Ctrl	3.5 mo
ZEB2	-1.49243	1.83667e-06	CN1	Donor-NRXN1del_vs_Donor-Ctrl	3.5 mo
DOCK7	-1.36967	2.22983e-06	CN1	Donor-NRXN1del_vs_Donor-Ctrl	3.5 mo
AP1S1	0.75113	2.2641e-06	CN1	Donor-NRXN1del_vs_Donor-Ctrl	3.5 mo
MIAT	-1.28833	2.54922e-06	CN1	Donor-NRXN1del_vs_Donor-Ctrl	3.5 mo
PAK2	-1.08707	2.57946e-06	CN1	Donor-NRXN1del_vs_Donor-Ctrl	3.5 mo
TTC21B	-1.74048	3.45123e-06	CN1	Donor-NRXN1del_vs_Donor-Ctrl	3.5 mo
SATB2	-2.47365	3.93346e-06	CN1	Donor-NRXN1del_vs_Donor-Ctrl	3.5 mo
TOP1	-1.20575	4.2252e-06	CN1	Donor-NRXN1del_vs_Donor-Ctrl	3.5 mo
NUMA1	-1.37443	4.9366e-06	CN1	Donor-NRXN1del_vs_Donor-Ctrl	3.5 mo
FOXG1	-1.22141	5.30186e-06	CN1	Donor-NRXN1del_vs_Donor-Ctrl	3.5 mo
PTBP2	-1.19738	5.70508e-06	CN1	Donor-NRXN1del_vs_Donor-Ctrl	3.5 mo
TTL	-1.53755	6.75178e-06	CN1	Donor-NRXN1del_vs_Donor-Ctrl	3.5 mo
CCSAP	-1.3477	6.77946e-06	CN1	Donor-NRXN1del_vs_Donor-Ctrl	3.5 mo
RAC3	0.982783	8.40073e-06	CN1	Donor-NRXN1del_vs_Donor-Ctrl	3.5 mo
FKBP1A	1.07853	8.40073e-06	CN1	Donor-NRXN1del_vs_Donor-Ctrl	3.5 mo
DCLK2	-1.32863	8.6895e-06	CN1	Donor-NRXN1del_vs_Donor-Ctrl	3.5 mo
RUFY3	-1.12266	9.26446e-06	CN1	Donor-NRXN1del_vs_Donor-Ctrl	3.5 mo
ROCK1	-1.23573	1.02079e-05	CN1	Donor-NRXN1del_vs_Donor-Ctrl	3.5 mo
PIN1	0.864772	1.10799e-05	CN1	Donor-NRXN1del_vs_Donor-Ctrl	3.5 mo
NRCAM	-1.16712	1.21329e-05	CN1	Donor-NRXN1del_vs_Donor-Ctrl	3.5 mo
ARHGEF7	-1.28882	1.2825e-05	CN1	Donor-NRXN1del_vs_Donor-Ctrl	3.5 mo
PGRMC1	0.133874	1.49369e-05	CN1	Donor-NRXN1del_vs_Donor-Ctrl	3.5 mo
RANBP1	0.681089	1.52086e-05	CN1	Donor-NRXN1del_vs_Donor-Ctrl	3.5 mo
SLC25A3	0.376961	1.66671e-05	CN1	Donor-NRXN1del_vs_Donor-Ctrl	3.5 mo
CNIH2	0.784989	1.9254e-05	CN1	Donor-NRXN1del_vs_Donor-Ctrl	3.5 mo
ZSWIM6	-1.48582	2.03892e-05	CN1	Donor-NRXN1del_vs_Donor-Ctrl	3.5 mo
NCOA1	-1.28351	2.24915e-05	CN1	Donor-NRXN1del_vs_Donor-Ctrl	3.5 mo
STIP1	-1.17252	2.2842e-05	CN1	Donor-NRXN1del_vs_Donor-Ctrl	3.5 mo
DPYSL2	-1.02956	2.40084e-05	CN1	Donor-NRXN1del_vs_Donor-Ctrl	3.5 mo
DYNC1I2	-0.842126	2.62358e-05	CN1	Donor-NRXN1del_vs_Donor-Ctrl	3.5 mo
SMARCE1	-1.36515	2.78305e-05	CN1	Donor-NRXN1del_vs_Donor-Ctrl	3.5 mo
RBFOX2	-1.15112	2.85056e-05	CN1	Donor-NRXN1del_vs_Donor-Ctrl	3.5 mo
NREP	-0.64416	2.91386e-05	CN1	Donor-NRXN1del_vs_Donor-Ctrl	3.5 mo
SACS	-1.39962	3.34652e-05	CN1	Donor-NRXN1del_vs_Donor-Ctrl	3.5 mo
LRP6	-1.3851	3.36162e-05	CN1	Donor-NRXN1del_vs_Donor-Ctrl	3.5 mo
CLTC	-1.25582	3.67403e-05	CN1	Donor-NRXN1del_vs_Donor-Ctrl	3.5 mo
MPDZ	-1.51326	3.72844e-05	CN1	Donor-NRXN1del_vs_Donor-Ctrl	3.5 mo
DOCK4	-1.42554	3.91797e-05	CN1	Donor-NRXN1del_vs_Donor-Ctrl	3.5 mo
ATP8A2	-1.34285	3.9693e-05	CN1	Donor-NRXN1del_vs_Donor-Ctrl	3.5 mo
VEZT	-1.24054	4.28464e-05	CN1	Donor-NRXN1del_vs_Donor-Ctrl	3.5 mo
ADGRB3	-1.20771	4.33304e-05	CN1	Donor-NRXN1del_vs_Donor-Ctrl	3.5 mo
NCKAP1	-1.18803	4.86449e-05	CN1	Donor-NRXN1del_vs_Donor-Ctrl	3.5 mo
ZMYND8	-1.18759	5.19872e-05	CN1	Donor-NRXN1del_vs_Donor-Ctrl	3.5 mo
NEO1	-1.25829	5.25943e-05	CN1	Donor-NRXN1del_vs_Donor-Ctrl	3.5 mo
CCDC88A	-1.24096	5.84562e-05	CN1	Donor-NRXN1del_vs_Donor-Ctrl	3.5 mo
BRD1	-1.16524	5.8639e-05	CN1	Donor-NRXN1del_vs_Donor-Ctrl	3.5 mo
EXOC4	-1.2904	6.52054e-05	CN1	Donor-NRXN1del_vs_Donor-Ctrl	3.5 mo
FCHSD2	-1.30276	7.21292e-05	CN1	Donor-NRXN1del_vs_Donor-Ctrl	3.5 mo
PFN1	0.653404	7.38545e-05	CN1	Donor-NRXN1del_vs_Donor-Ctrl	3.5 mo
PTPRO	-1.32111	7.76493e-05	CN1	Donor-NRXN1del_vs_Donor-Ctrl	3.5 mo
CAMSAP1	-1.18069	8.44562e-05	CN1	Donor-NRXN1del_vs_Donor-Ctrl	3.5 mo
TBR1	-1.28267	9.19762e-05	CN1	Donor-NRXN1del_vs_Donor-Ctrl	3.5 mo
CKB	-0.635825	0.000103541	CN1	Donor-NRXN1del_vs_Donor-Ctrl	3.5 mo
KLF7	-1.28987	0.000103986	CN1	Donor-NRXN1del_vs_Donor-Ctrl	3.5 mo
MIB1	-1.26434	0.000105649	CN1	Donor-NRXN1del_vs_Donor-Ctrl	3.5 mo
DIP2B	-1.41887	0.000105802	CN1	Donor-NRXN1del_vs_Donor-Ctrl	3.5 mo
HSPA5	-1.2127	0.000108109	CN1	Donor-NRXN1del_vs_Donor-Ctrl	3.5 mo
MAPK6	-1.12968	0.000123752	CN1	Donor-NRXN1del_vs_Donor-Ctrl	3.5 mo
PRMT1	0.652558	0.00012466	CN1	Donor-NRXN1del_vs_Donor-Ctrl	3.5 mo
PPP2R3A	-1.22338	0.000126373	CN1	Donor-NRXN1del_vs_Donor-Ctrl	3.5 mo
IREB2	-1.21817	0.000141201	CN1	Donor-NRXN1del_vs_Donor-Ctrl	3.5 mo
PTPRS	-1.28144	0.000163782	CN1	Donor-NRXN1del_vs_Donor-Ctrl	3.5 mo
GLRX5	0.737233	0.000166642	CN1	Donor-NRXN1del_vs_Donor-Ctrl	3.5 mo
ITGB1	-1.22483	0.000175459	CN1	Donor-NRXN1del_vs_Donor-Ctrl	3.5 mo
SMARCA4	-0.772388	0.000183473	CN1	Donor-NRXN1del_vs_Donor-Ctrl	3.5 mo
UBE2V2	0.490615	0.000189399	CN1	Donor-NRXN1del_vs_Donor-Ctrl	3.5 mo
FUBP1	-1.08049	0.000191455	CN1	Donor-NRXN1del_vs_Donor-Ctrl	3.5 mo
SORBS2	-1.18417	0.000219015	CN1	Donor-NRXN1del_vs_Donor-Ctrl	3.5 mo
CRCP	-1.17044	0.000224298	CN1	Donor-NRXN1del_vs_Donor-Ctrl	3.5 mo
MDM2	-1.16225	0.000227418	CN1	Donor-NRXN1del_vs_Donor-Ctrl	3.5 mo
TNIK	-1.1416	0.000249112	CN1	Donor-NRXN1del_vs_Donor-Ctrl	3.5 mo
FRYL	-1.13096	0.000265715	CN1	Donor-NRXN1del_vs_Donor-Ctrl	3.5 mo
ATXN2	-1.08828	0.000267168	CN1	Donor-NRXN1del_vs_Donor-Ctrl	3.5 mo
GAP43	0.202842	0.000274374	CN1	Donor-NRXN1del_vs_Donor-Ctrl	3.5 mo
CALB2	1.5513	0.000276681	CN1	Donor-NRXN1del_vs_Donor-Ctrl	3.5 mo
GRIPAP1	-1.12443	0.000280326	CN1	Donor-NRXN1del_vs_Donor-Ctrl	3.5 mo
GOLGA4	-1.08696	0.000282063	CN1	Donor-NRXN1del_vs_Donor-Ctrl	3.5 mo
TMOD2	-0.929648	0.000292731	CN1	Donor-NRXN1del_vs_Donor-Ctrl	3.5 mo
ACTR2	-1.131	0.000295833	CN1	Donor-NRXN1del_vs_Donor-Ctrl	3.5 mo
MTCH1	0.648769	0.000304222	CN1	Donor-NRXN1del_vs_Donor-Ctrl	3.5 mo
MYO9A	-1.23085	0.000308337	CN1	Donor-NRXN1del_vs_Donor-Ctrl	3.5 mo
PPIA	0.435108	0.000312957	CN1	Donor-NRXN1del_vs_Donor-Ctrl	3.5 mo
COPS2	-1.04413	0.00033296	CN1	Donor-NRXN1del_vs_Donor-Ctrl	3.5 mo
NF1	-1.10785	0.000420004	CN1	Donor-NRXN1del_vs_Donor-Ctrl	3.5 mo
CALR	-1.04318	0.000438001	CN1	Donor-NRXN1del_vs_Donor-Ctrl	3.5 mo
DLG2	-1.32826	0.000477444	CN1	Donor-NRXN1del_vs_Donor-Ctrl	3.5 mo
FYN	-0.931903	0.00047888	CN1	Donor-NRXN1del_vs_Donor-Ctrl	3.5 mo
RAB2A	0.275015	0.000479541	CN1	Donor-NRXN1del_vs_Donor-Ctrl	3.5 mo
MYO5A	-1.1625	0.000481014	CN1	Donor-NRXN1del_vs_Donor-Ctrl	3.5 mo
CNN3	-1.10119	0.000498806	CN1	Donor-NRXN1del_vs_Donor-Ctrl	3.5 mo
PPFIA2	-1.00424	0.000507563	CN1	Donor-NRXN1del_vs_Donor-Ctrl	3.5 mo
COPA	-1.14402	0.000538861	CN1	Donor-NRXN1del_vs_Donor-Ctrl	3.5 mo
RAB10	-1.01783	0.0005543	CN1	Donor-NRXN1del_vs_Donor-Ctrl	3.5 mo
MYT1L	-0.97996	0.000555236	CN1	Donor-NRXN1del_vs_Donor-Ctrl	3.5 mo
NELL2	-0.951979	0.000666147	CN1	Donor-NRXN1del_vs_Donor-Ctrl	3.5 mo
ADAM10	-1.28843	0.000682791	CN1	Donor-NRXN1del_vs_Donor-Ctrl	3.5 mo
DBI	0.901326	0.000696566	CN1	Donor-NRXN1del_vs_Donor-Ctrl	3.5 mo
MYO6	-1.13434	0.000728216	CN1	Donor-NRXN1del_vs_Donor-Ctrl	3.5 mo
NME1	0.657303	0.0007584	CN1	Donor-NRXN1del_vs_Donor-Ctrl	3.5 mo
UBE3A	-0.939898	0.000836074	CN1	Donor-NRXN1del_vs_Donor-Ctrl	3.5 mo
MAPKAPK5	-1.16546	0.000936171	CN1	Donor-NRXN1del_vs_Donor-Ctrl	3.5 mo
NIN	-1.15678	0.000944473	CN1	Donor-NRXN1del_vs_Donor-Ctrl	3.5 mo
GSTP1	0.496031	0.000962611	CN1	Donor-NRXN1del_vs_Donor-Ctrl	3.5 mo
SUN1	-1.07365	0.000985799	CN1	Donor-NRXN1del_vs_Donor-Ctrl	3.5 mo
POU3F1	-1.27612	0.00100745	CN1	Donor-NRXN1del_vs_Donor-Ctrl	3.5 mo
NSG1	0.28332	0.00100972	CN1	Donor-NRXN1del_vs_Donor-Ctrl	3.5 mo
PTEN	-1.12917	0.00106866	CN1	Donor-NRXN1del_vs_Donor-Ctrl	3.5 mo
KIF1A	-0.975342	0.00108916	CN1	Donor-NRXN1del_vs_Donor-Ctrl	3.5 mo
NAB1	-1.44034	0.00110005	CN1	Donor-NRXN1del_vs_Donor-Ctrl	3.5 mo
C9orf72	-1.13366	0.0011357	CN1	Donor-NRXN1del_vs_Donor-Ctrl	3.5 mo
PLK2	-0.974428	0.00116955	CN1	Donor-NRXN1del_vs_Donor-Ctrl	3.5 mo
RAP2A	-1.13839	0.00121713	CN1	Donor-NRXN1del_vs_Donor-Ctrl	3.5 mo
RIC3	0.920573	0.0012586	CN1	Donor-NRXN1del_vs_Donor-Ctrl	3.5 mo
HDGFL3	-0.924997	0.00128108	CN1	Donor-NRXN1del_vs_Donor-Ctrl	3.5 mo
PPP1R9A	-1.07948	0.00129079	CN1	Donor-NRXN1del_vs_Donor-Ctrl	3.5 mo
PRKAR2B	0.606846	0.00134947	CN1	Donor-NRXN1del_vs_Donor-Ctrl	3.5 mo
CDK5RAP2	-1.11309	0.00147592	CN1	Donor-NRXN1del_vs_Donor-Ctrl	3.5 mo
BASP1	-0.223939	0.00148937	CN1	Donor-NRXN1del_vs_Donor-Ctrl	3.5 mo
NDN	0.544111	0.00175349	CN1	Donor-NRXN1del_vs_Donor-Ctrl	3.5 mo
RTN4	-0.441102	0.0018194	CN1	Donor-NRXN1del_vs_Donor-Ctrl	3.5 mo
TUBGCP2	-1.06175	0.00182397	CN1	Donor-NRXN1del_vs_Donor-Ctrl	3.5 mo
RACK1	0.148861	0.00183557	CN1	Donor-NRXN1del_vs_Donor-Ctrl	3.5 mo
PUM2	-1.09012	0.00184539	CN1	Donor-NRXN1del_vs_Donor-Ctrl	3.5 mo
PCDH9	-0.885329	0.00185836	CN1	Donor-NRXN1del_vs_Donor-Ctrl	3.5 mo
SLC1A2	-0.999379	0.00196924	CN1	Donor-NRXN1del_vs_Donor-Ctrl	3.5 mo
GNAO1	-0.926521	0.00201457	CN1	Donor-NRXN1del_vs_Donor-Ctrl	3.5 mo
UBA6	-1.04679	0.0020499	CN1	Donor-NRXN1del_vs_Donor-Ctrl	3.5 mo
PREX1	-1.49979	0.00219158	CN1	Donor-NRXN1del_vs_Donor-Ctrl	3.5 mo
YBX1	0.0988966	0.00226384	CN1	Donor-NRXN1del_vs_Donor-Ctrl	3.5 mo
SPTBN1	-1.0324	0.00241857	CN1	Donor-NRXN1del_vs_Donor-Ctrl	3.5 mo
LRP8	-1.26652	0.0024324	CN1	Donor-NRXN1del_vs_Donor-Ctrl	3.5 mo
SFRP1	-1.19116	0.00245444	CN1	Donor-NRXN1del_vs_Donor-Ctrl	3.5 mo
EML1	-1.06981	0.00251415	CN1	Donor-NRXN1del_vs_Donor-Ctrl	3.5 mo
XRN1	-1.08167	0.00257941	CN1	Donor-NRXN1del_vs_Donor-Ctrl	3.5 mo
RGS12	-1.07308	0.00262123	CN1	Donor-NRXN1del_vs_Donor-Ctrl	3.5 mo
VIM	-0.526955	0.00266198	CN1	Donor-NRXN1del_vs_Donor-Ctrl	3.5 mo
PTPRD	-1.02064	0.00266588	CN1	Donor-NRXN1del_vs_Donor-Ctrl	3.5 mo
PCNT	-1.3016	0.0029046	CN1	Donor-NRXN1del_vs_Donor-Ctrl	3.5 mo
UBE2I	0.42843	0.00298526	CN1	Donor-NRXN1del_vs_Donor-Ctrl	3.5 mo
DCC	-1.03495	0.00302152	CN1	Donor-NRXN1del_vs_Donor-Ctrl	3.5 mo
CUX1	-1.05409	0.00307728	CN1	Donor-NRXN1del_vs_Donor-Ctrl	3.5 mo
TPGS1	0.866275	0.00309307	CN1	Donor-NRXN1del_vs_Donor-Ctrl	3.5 mo
THOC2	-0.989155	0.00309363	CN1	Donor-NRXN1del_vs_Donor-Ctrl	3.5 mo
GPHN	-1.03393	0.00311035	CN1	Donor-NRXN1del_vs_Donor-Ctrl	3.5 mo
RBPJ	-0.86954	0.00319325	CN1	Donor-NRXN1del_vs_Donor-Ctrl	3.5 mo
SLC38A2	-1.0415	0.00322109	CN1	Donor-NRXN1del_vs_Donor-Ctrl	3.5 mo
TBCE	-1.30547	0.00331681	CN1	Donor-NRXN1del_vs_Donor-Ctrl	3.5 mo
TRIP11	-1.07027	0.00334471	CN1	Donor-NRXN1del_vs_Donor-Ctrl	3.5 mo
HOOK3	-0.941458	0.00337997	CN1	Donor-NRXN1del_vs_Donor-Ctrl	3.5 mo
KLHL24	-0.98938	0.0038689	CN1	Donor-NRXN1del_vs_Donor-Ctrl	3.5 mo
EZH2	-1.02089	0.0039192	CN1	Donor-NRXN1del_vs_Donor-Ctrl	3.5 mo
EPHA3	-2.52076	0.00395417	CN1	Donor-NRXN1del_vs_Donor-Ctrl	3.5 mo
CALY	1.04264	0.00402098	CN1	Donor-NRXN1del_vs_Donor-Ctrl	3.5 mo
TRPM7	-1.14546	0.00402329	CN1	Donor-NRXN1del_vs_Donor-Ctrl	3.5 mo
CAMK1D	-1.03306	0.00403358	CN1	Donor-NRXN1del_vs_Donor-Ctrl	3.5 mo
BTBD1	-1.02981	0.00403358	CN1	Donor-NRXN1del_vs_Donor-Ctrl	3.5 mo
TXNRD1	-1.02564	0.00407004	CN1	Donor-NRXN1del_vs_Donor-Ctrl	3.5 mo
LRIG2	-1.19655	0.00415703	CN1	Donor-NRXN1del_vs_Donor-Ctrl	3.5 mo
MYEF2	-1.09749	0.00419198	CN1	Donor-NRXN1del_vs_Donor-Ctrl	3.5 mo
LSM1	0.795454	0.00426031	CN1	Donor-NRXN1del_vs_Donor-Ctrl	3.5 mo
CAMSAP2	-0.920887	0.00459035	CN1	Donor-NRXN1del_vs_Donor-Ctrl	3.5 mo
TACC2	-0.968065	0.00500343	CN1	Donor-NRXN1del_vs_Donor-Ctrl	3.5 mo
MARK1	-1.04214	0.00504828	CN1	Donor-NRXN1del_vs_Donor-Ctrl	3.5 mo
ROBO2	-1.04188	0.00507694	CN1	Donor-NRXN1del_vs_Donor-Ctrl	3.5 mo
DCTN1	-0.969182	0.00523102	CN1	Donor-NRXN1del_vs_Donor-Ctrl	3.5 mo
FOXP1	-1.06659	0.00553307	CN1	Donor-NRXN1del_vs_Donor-Ctrl	3.5 mo
SLC4A10	-1.01702	0.00577458	CN1	Donor-NRXN1del_vs_Donor-Ctrl	3.5 mo
CTNNA2	-1.01922	0.0063278	CN1	Donor-NRXN1del_vs_Donor-Ctrl	3.5 mo
IGF1R	-1.09508	0.00641993	CN1	Donor-NRXN1del_vs_Donor-Ctrl	3.5 mo
ANK3	-0.868989	0.00670047	CN1	Donor-NRXN1del_vs_Donor-Ctrl	3.5 mo
TUBB2B	-0.356544	0.00682491	CN1	Donor-NRXN1del_vs_Donor-Ctrl	3.5 mo
HMGB1	0.207594	0.00685611	CN1	Donor-NRXN1del_vs_Donor-Ctrl	3.5 mo
CRMP1	-0.737114	0.00702524	CN1	Donor-NRXN1del_vs_Donor-Ctrl	3.5 mo
RAB21	-0.951671	0.00714622	CN1	Donor-NRXN1del_vs_Donor-Ctrl	3.5 mo
DOK5	-1.10786	0.00727218	CN1	Donor-NRXN1del_vs_Donor-Ctrl	3.5 mo
TUFM	0.633389	0.00760645	CN1	Donor-NRXN1del_vs_Donor-Ctrl	3.5 mo
NSF	-0.942965	0.00790063	CN1	Donor-NRXN1del_vs_Donor-Ctrl	3.5 mo
SMARCA1	-0.938628	0.00798504	CN1	Donor-NRXN1del_vs_Donor-Ctrl	3.5 mo
KPNA1	-0.958554	0.00812051	CN1	Donor-NRXN1del_vs_Donor-Ctrl	3.5 mo
PRR7	0.738547	0.00864374	CN1	Donor-NRXN1del_vs_Donor-Ctrl	3.5 mo
RAPGEF2	-1.0348	0.00867594	CN1	Donor-NRXN1del_vs_Donor-Ctrl	3.5 mo
EPHA5	-0.927192	0.00871285	CN1	Donor-NRXN1del_vs_Donor-Ctrl	3.5 mo
FZD3	-0.864543	0.00872751	CN1	Donor-NRXN1del_vs_Donor-Ctrl	3.5 mo
MDH2	0.343283	0.00928383	CN1	Donor-NRXN1del_vs_Donor-Ctrl	3.5 mo
SRI	0.749997	0.00929795	CN1	Donor-NRXN1del_vs_Donor-Ctrl	3.5 mo
AUTS2	-0.660116	0.00941023	CN1	Donor-NRXN1del_vs_Donor-Ctrl	3.5 mo
EEF2	-0.57107	0.00957293	CN1	Donor-NRXN1del_vs_Donor-Ctrl	3.5 mo
SS18L2	0.73974	0.0106326	CN1	Donor-NRXN1del_vs_Donor-Ctrl	3.5 mo
STAU1	-0.756778	0.0108195	CN1	Donor-NRXN1del_vs_Donor-Ctrl	3.5 mo
ITSN1	-0.840703	0.0110696	CN1	Donor-NRXN1del_vs_Donor-Ctrl	3.5 mo
RAC1	0.122588	0.0117312	CN1	Donor-NRXN1del_vs_Donor-Ctrl	3.5 mo
TANC2	-0.950593	0.0117626	CN1	Donor-NRXN1del_vs_Donor-Ctrl	3.5 mo
WNT7B	1.51151	0.011792	CN1	Donor-NRXN1del_vs_Donor-Ctrl	3.5 mo
TAOK1	-0.900902	0.0123879	CN1	Donor-NRXN1del_vs_Donor-Ctrl	3.5 mo
CDKL5	-1.045	0.0125503	CN1	Donor-NRXN1del_vs_Donor-Ctrl	3.5 mo
SYT5	0.801485	0.012855	CN1	Donor-NRXN1del_vs_Donor-Ctrl	3.5 mo
AFDN	-0.710977	0.0131726	CN1	Donor-NRXN1del_vs_Donor-Ctrl	3.5 mo
RALBP1	-0.924386	0.013664	CN1	Donor-NRXN1del_vs_Donor-Ctrl	3.5 mo
RAB11A	-0.87085	0.0137306	CN1	Donor-NRXN1del_vs_Donor-Ctrl	3.5 mo
PIAS2	-0.91718	0.013877	CN1	Donor-NRXN1del_vs_Donor-Ctrl	3.5 mo
PTPRA	0.762552	0.0140401	CN1	Donor-NRXN1del_vs_Donor-Ctrl	3.5 mo
SNX1	-1.06889	0.0147079	CN1	Donor-NRXN1del_vs_Donor-Ctrl	3.5 mo
NFIB	0.714623	0.0152231	CN1	Donor-NRXN1del_vs_Donor-Ctrl	3.5 mo
PLXNA4	-1.32772	0.0152231	CN1	Donor-NRXN1del_vs_Donor-Ctrl	3.5 mo
FEZF2	0.844415	0.0154254	CN1	Donor-NRXN1del_vs_Donor-Ctrl	3.5 mo
STRN3	-0.899125	0.0155458	CN1	Donor-NRXN1del_vs_Donor-Ctrl	3.5 mo
MAPK1	-0.888793	0.0157475	CN1	Donor-NRXN1del_vs_Donor-Ctrl	3.5 mo
EIF4A3	0.678665	0.0168629	CN1	Donor-NRXN1del_vs_Donor-Ctrl	3.5 mo
SYT1	-0.333518	0.0169325	CN1	Donor-NRXN1del_vs_Donor-Ctrl	3.5 mo
KIF21B	-0.905963	0.0169325	CN1	Donor-NRXN1del_vs_Donor-Ctrl	3.5 mo
ZDHHC17	-0.910954	0.0169649	CN1	Donor-NRXN1del_vs_Donor-Ctrl	3.5 mo
DPP6	1.08962	0.0173316	CN1	Donor-NRXN1del_vs_Donor-Ctrl	3.5 mo
GIGYF2	-0.925948	0.0175518	CN1	Donor-NRXN1del_vs_Donor-Ctrl	3.5 mo
PTPN11	-0.840906	0.0185824	CN1	Donor-NRXN1del_vs_Donor-Ctrl	3.5 mo
SEMA3A	-1.06189	0.0186162	CN1	Donor-NRXN1del_vs_Donor-Ctrl	3.5 mo
MAP4	-0.934354	0.0187625	CN1	Donor-NRXN1del_vs_Donor-Ctrl	3.5 mo
NCOA2	-1.12653	0.0190152	CN1	Donor-NRXN1del_vs_Donor-Ctrl	3.5 mo
ZC4H2	-1.1788	0.0191142	CN1	Donor-NRXN1del_vs_Donor-Ctrl	3.5 mo
TUBB4B	0.583783	0.0194955	CN1	Donor-NRXN1del_vs_Donor-Ctrl	3.5 mo
PCLO	-0.827131	0.0196797	CN1	Donor-NRXN1del_vs_Donor-Ctrl	3.5 mo
STXBP1	-0.840898	0.0199689	CN1	Donor-NRXN1del_vs_Donor-Ctrl	3.5 mo
MACO1	-0.790392	0.0204658	CN1	Donor-NRXN1del_vs_Donor-Ctrl	3.5 mo
MTMR2	-1.08382	0.0206808	CN1	Donor-NRXN1del_vs_Donor-Ctrl	3.5 mo
MAPK10	-0.876539	0.0207615	CN1	Donor-NRXN1del_vs_Donor-Ctrl	3.5 mo
TCF12	-0.930238	0.0208053	CN1	Donor-NRXN1del_vs_Donor-Ctrl	3.5 mo
CEP290	-0.931135	0.0208261	CN1	Donor-NRXN1del_vs_Donor-Ctrl	3.5 mo
EVL	0.332455	0.0210223	CN1	Donor-NRXN1del_vs_Donor-Ctrl	3.5 mo
CAMK2N1	0.033892	0.0212106	CN1	Donor-NRXN1del_vs_Donor-Ctrl	3.5 mo
GLRX3	0.825509	0.0218616	CN1	Donor-NRXN1del_vs_Donor-Ctrl	3.5 mo
MAP2K2	0.313869	0.0219006	CN1	Donor-NRXN1del_vs_Donor-Ctrl	3.5 mo
NEPRO	-0.931855	0.0222227	CN1	Donor-NRXN1del_vs_Donor-Ctrl	3.5 mo
EPS8	-0.951748	0.0227883	CN1	Donor-NRXN1del_vs_Donor-Ctrl	3.5 mo
CYFIP1	-1.35058	0.0227912	CN1	Donor-NRXN1del_vs_Donor-Ctrl	3.5 mo
SOS1	-0.941162	0.0231865	CN1	Donor-NRXN1del_vs_Donor-Ctrl	3.5 mo
GPM6B	0.555661	0.0242278	CN1	Donor-NRXN1del_vs_Donor-Ctrl	3.5 mo
AKAP9	-0.694162	0.0242538	CN1	Donor-NRXN1del_vs_Donor-Ctrl	3.5 mo
STAU2	-0.823266	0.0248701	CN1	Donor-NRXN1del_vs_Donor-Ctrl	3.5 mo
TIAM2	-1.5222	0.0249558	CN1	Donor-NRXN1del_vs_Donor-Ctrl	3.5 mo
CHRM3	1.96422	0.025101	CN1	Donor-NRXN1del_vs_Donor-Ctrl	3.5 mo
CTNNA1	-0.983626	0.0254985	CN1	Donor-NRXN1del_vs_Donor-Ctrl	3.5 mo
HNRNPR	-0.442396	0.0265877	CN1	Donor-NRXN1del_vs_Donor-Ctrl	3.5 mo
KCNQ3	-1.164	0.0270205	CN1	Donor-NRXN1del_vs_Donor-Ctrl	3.5 mo
GNB1	-0.784438	0.0279989	CN1	Donor-NRXN1del_vs_Donor-Ctrl	3.5 mo
B4GAT1	0.740283	0.0291613	CN1	Donor-NRXN1del_vs_Donor-Ctrl	3.5 mo
GNAQ	-0.793328	0.0292058	CN1	Donor-NRXN1del_vs_Donor-Ctrl	3.5 mo
ARL3	0.434034	0.0300719	CN1	Donor-NRXN1del_vs_Donor-Ctrl	3.5 mo
DIXDC1	-0.88199	0.0306018	CN1	Donor-NRXN1del_vs_Donor-Ctrl	3.5 mo
PDIA3	-0.67268	0.031096	CN1	Donor-NRXN1del_vs_Donor-Ctrl	3.5 mo
ACTR3	-0.902222	0.0312149	CN1	Donor-NRXN1del_vs_Donor-Ctrl	3.5 mo
INPP5F	-0.880641	0.0315473	CN1	Donor-NRXN1del_vs_Donor-Ctrl	3.5 mo
PDHA1	0.587356	0.0316025	CN1	Donor-NRXN1del_vs_Donor-Ctrl	3.5 mo
RRM1	-1.011	0.0316985	CN1	Donor-NRXN1del_vs_Donor-Ctrl	3.5 mo
SUZ12	-0.75947	0.0316985	CN1	Donor-NRXN1del_vs_Donor-Ctrl	3.5 mo
SEZ6L2	0.166132	0.0326565	CN1	Donor-NRXN1del_vs_Donor-Ctrl	3.5 mo
ADRA2A	-1.51099	0.0337948	CN1	Donor-NRXN1del_vs_Donor-Ctrl	3.5 mo
GRID2	1.07481	0.0339278	CN1	Donor-NRXN1del_vs_Donor-Ctrl	3.5 mo
TMEFF1	-0.999814	0.0340487	CN1	Donor-NRXN1del_vs_Donor-Ctrl	3.5 mo
NCAM1	-0.829074	0.0367304	CN1	Donor-NRXN1del_vs_Donor-Ctrl	3.5 mo
CASC3	-0.785801	0.038249	CN1	Donor-NRXN1del_vs_Donor-Ctrl	3.5 mo
ZBTB18	-0.739662	0.0387397	CN1	Donor-NRXN1del_vs_Donor-Ctrl	3.5 mo
ZNF609	-0.949085	0.0393305	CN1	Donor-NRXN1del_vs_Donor-Ctrl	3.5 mo
ELAVL4	-0.73626	0.0393571	CN1	Donor-NRXN1del_vs_Donor-Ctrl	3.5 mo
CDH11	-1.85897	0.0398784	CN1	Donor-NRXN1del_vs_Donor-Ctrl	3.5 mo
VEGFA	-1.30597	0.042876	CN1	Donor-NRXN1del_vs_Donor-Ctrl	3.5 mo
PLPPR5	-0.862132	0.043116	CN1	Donor-NRXN1del_vs_Donor-Ctrl	3.5 mo
SLC4A7	-0.797636	0.0432935	CN1	Donor-NRXN1del_vs_Donor-Ctrl	3.5 mo
NIPBL	-0.84368	0.0432935	CN1	Donor-NRXN1del_vs_Donor-Ctrl	3.5 mo
CPE	-0.307827	0.0434485	CN1	Donor-NRXN1del_vs_Donor-Ctrl	3.5 mo
GNAS	-0.403982	0.0434876	CN1	Donor-NRXN1del_vs_Donor-Ctrl	3.5 mo
ZC3H14	-0.711988	0.0438318	CN1	Donor-NRXN1del_vs_Donor-Ctrl	3.5 mo
TAOK3	-0.840278	0.0447574	CN1	Donor-NRXN1del_vs_Donor-Ctrl	3.5 mo
FZD7	-1.5539	0.0452915	CN1	Donor-NRXN1del_vs_Donor-Ctrl	3.5 mo
BRAF	-0.863257	0.0457153	CN1	Donor-NRXN1del_vs_Donor-Ctrl	3.5 mo
VASH2	-0.887562	0.0464965	CN1	Donor-NRXN1del_vs_Donor-Ctrl	3.5 mo
SLC4A8	-0.863205	0.0468513	CN1	Donor-NRXN1del_vs_Donor-Ctrl	3.5 mo
TGFBR1	-1.236	0.0480858	CN1	Donor-NRXN1del_vs_Donor-Ctrl	3.5 mo
SHANK2	-1.03308	0.0483346	CN1	Donor-NRXN1del_vs_Donor-Ctrl	3.5 mo
CECR2	-1.00753	0.0490432	CN1	Donor-NRXN1del_vs_Donor-Ctrl	3.5 mo
IGF2BP1	-1.18061	0.0495485	CN1	Donor-NRXN1del_vs_Donor-Ctrl	3.5 mo
TUBB2A	1.51584	5.11338e-75	CN2	Donor-NRXN1del_vs_Donor-Ctrl	3.5 mo
PGRMC1	1.80587	1.44344e-50	CN2	Donor-NRXN1del_vs_Donor-Ctrl	3.5 mo
EEF1A1	-0.782647	4.5527e-46	CN2	Donor-NRXN1del_vs_Donor-Ctrl	3.5 mo
PEBP1	0.940818	4.96571e-43	CN2	Donor-NRXN1del_vs_Donor-Ctrl	3.5 mo
UBB	3.47023	1.79374e-42	CN2	Donor-NRXN1del_vs_Donor-Ctrl	3.5 mo
CAMK2N1	2.16843	6.02851e-39	CN2	Donor-NRXN1del_vs_Donor-Ctrl	3.5 mo
OLFM1	4.79049	1.54953e-38	CN2	Donor-NRXN1del_vs_Donor-Ctrl	3.5 mo
DYNLL1	2.36255	2.78482e-38	CN2	Donor-NRXN1del_vs_Donor-Ctrl	3.5 mo
UCHL1	0.919389	7.02263e-37	CN2	Donor-NRXN1del_vs_Donor-Ctrl	3.5 mo
PTN	3.7313	5.85814e-36	CN2	Donor-NRXN1del_vs_Donor-Ctrl	3.5 mo
NSG1	1.42314	8.51521e-31	CN2	Donor-NRXN1del_vs_Donor-Ctrl	3.5 mo
CKB	-1.66001	1.47861e-27	CN2	Donor-NRXN1del_vs_Donor-Ctrl	3.5 mo
BASP1	0.543546	4.77134e-27	CN2	Donor-NRXN1del_vs_Donor-Ctrl	3.5 mo
GAP43	1.0043	4.24165e-24	CN2	Donor-NRXN1del_vs_Donor-Ctrl	3.5 mo
VIM	-1.83432	4.47714e-24	CN2	Donor-NRXN1del_vs_Donor-Ctrl	3.5 mo
HSP90AB1	0.73002	6.69156e-24	CN2	Donor-NRXN1del_vs_Donor-Ctrl	3.5 mo
NSG2	2.5536	1.58593e-23	CN2	Donor-NRXN1del_vs_Donor-Ctrl	3.5 mo
ATP6AP2	2.67634	7.01278e-23	CN2	Donor-NRXN1del_vs_Donor-Ctrl	3.5 mo
STMN1	0.577531	8.53384e-23	CN2	Donor-NRXN1del_vs_Donor-Ctrl	3.5 mo
AP1S1	2.53377	4.49422e-21	CN2	Donor-NRXN1del_vs_Donor-Ctrl	3.5 mo
CBLN1	4.93755	8.84901e-21	CN2	Donor-NRXN1del_vs_Donor-Ctrl	3.5 mo
SOD1	1.4371	1.86279e-20	CN2	Donor-NRXN1del_vs_Donor-Ctrl	3.5 mo
SOX11	-1.77162	6.02636e-20	CN2	Donor-NRXN1del_vs_Donor-Ctrl	3.5 mo
PTPRA	2.82076	7.86499e-20	CN2	Donor-NRXN1del_vs_Donor-Ctrl	3.5 mo
TUBB2B	-0.644755	9.15331e-19	CN2	Donor-NRXN1del_vs_Donor-Ctrl	3.5 mo
NDFIP1	1.74058	4.24781e-18	CN2	Donor-NRXN1del_vs_Donor-Ctrl	3.5 mo
GNAS	0.465896	1.42964e-17	CN2	Donor-NRXN1del_vs_Donor-Ctrl	3.5 mo
MALAT1	-0.585536	1.68022e-17	CN2	Donor-NRXN1del_vs_Donor-Ctrl	3.5 mo
RAC3	2.49969	1.91706e-17	CN2	Donor-NRXN1del_vs_Donor-Ctrl	3.5 mo
SOX4	-0.728532	2.06862e-17	CN2	Donor-NRXN1del_vs_Donor-Ctrl	3.5 mo
SYT1	1.62127	9.00418e-17	CN2	Donor-NRXN1del_vs_Donor-Ctrl	3.5 mo
SYT4	3.40882	1.39283e-16	CN2	Donor-NRXN1del_vs_Donor-Ctrl	3.5 mo
SNAP25	3.18594	3.48081e-16	CN2	Donor-NRXN1del_vs_Donor-Ctrl	3.5 mo
ACTB	0.531025	3.51784e-16	CN2	Donor-NRXN1del_vs_Donor-Ctrl	3.5 mo
CAMK2B	3.12887	4.10754e-16	CN2	Donor-NRXN1del_vs_Donor-Ctrl	3.5 mo
GPM6A	2.29734	1.61736e-15	CN2	Donor-NRXN1del_vs_Donor-Ctrl	3.5 mo
ARPC5	1.32808	1.6256e-14	CN2	Donor-NRXN1del_vs_Donor-Ctrl	3.5 mo
ANK3	-1.60913	8.8408e-14	CN2	Donor-NRXN1del_vs_Donor-Ctrl	3.5 mo
NLRP1	1.85173	7.7645e-13	CN2	Donor-NRXN1del_vs_Donor-Ctrl	3.5 mo
MESP1	3.30861	1.50849e-12	CN2	Donor-NRXN1del_vs_Donor-Ctrl	3.5 mo
CALY	2.759	1.79834e-12	CN2	Donor-NRXN1del_vs_Donor-Ctrl	3.5 mo
CDC42	0.632837	2.81745e-12	CN2	Donor-NRXN1del_vs_Donor-Ctrl	3.5 mo
B4GAT1	2.79875	3.05358e-12	CN2	Donor-NRXN1del_vs_Donor-Ctrl	3.5 mo
NR2F1	-2.56576	4.69614e-12	CN2	Donor-NRXN1del_vs_Donor-Ctrl	3.5 mo
ARPC3	1.74943	4.93913e-12	CN2	Donor-NRXN1del_vs_Donor-Ctrl	3.5 mo
PCMT1	1.29024	1.93201e-11	CN2	Donor-NRXN1del_vs_Donor-Ctrl	3.5 mo
MIAT	-2.39478	3.1029e-11	CN2	Donor-NRXN1del_vs_Donor-Ctrl	3.5 mo
NAP1L1	-1.53838	3.62402e-11	CN2	Donor-NRXN1del_vs_Donor-Ctrl	3.5 mo
DNER	2.67674	7.23625e-11	CN2	Donor-NRXN1del_vs_Donor-Ctrl	3.5 mo
NRN1	3.04967	1.05708e-10	CN2	Donor-NRXN1del_vs_Donor-Ctrl	3.5 mo
CRABP2	-3.71859	1.05708e-10	CN2	Donor-NRXN1del_vs_Donor-Ctrl	3.5 mo
CNTN1	2.8949	1.70708e-10	CN2	Donor-NRXN1del_vs_Donor-Ctrl	3.5 mo
PTGES3	0.961369	2.28836e-10	CN2	Donor-NRXN1del_vs_Donor-Ctrl	3.5 mo
PRKAR2B	1.45029	3.8644e-10	CN2	Donor-NRXN1del_vs_Donor-Ctrl	3.5 mo
RAB2A	0.903471	5.58885e-10	CN2	Donor-NRXN1del_vs_Donor-Ctrl	3.5 mo
SUMO1	1.00021	5.68822e-10	CN2	Donor-NRXN1del_vs_Donor-Ctrl	3.5 mo
RTN4	0.560377	5.97381e-10	CN2	Donor-NRXN1del_vs_Donor-Ctrl	3.5 mo
STMN2	0.643463	6.09262e-10	CN2	Donor-NRXN1del_vs_Donor-Ctrl	3.5 mo
DCX	-1.2178	6.30704e-10	CN2	Donor-NRXN1del_vs_Donor-Ctrl	3.5 mo
GRIN2B	2.92504	7.27205e-10	CN2	Donor-NRXN1del_vs_Donor-Ctrl	3.5 mo
UBE2V2	1.20967	9.98892e-10	CN2	Donor-NRXN1del_vs_Donor-Ctrl	3.5 mo
CHD5	2.68988	1.04009e-09	CN2	Donor-NRXN1del_vs_Donor-Ctrl	3.5 mo
KLHL24	-2.39519	1.6072e-09	CN2	Donor-NRXN1del_vs_Donor-Ctrl	3.5 mo
TAGLN3	-1.19818	1.63802e-09	CN2	Donor-NRXN1del_vs_Donor-Ctrl	3.5 mo
TPGS1	1.86659	2.17137e-09	CN2	Donor-NRXN1del_vs_Donor-Ctrl	3.5 mo
SCN2A	2.42906	2.17246e-09	CN2	Donor-NRXN1del_vs_Donor-Ctrl	3.5 mo
VAMP2	0.5355	2.50334e-09	CN2	Donor-NRXN1del_vs_Donor-Ctrl	3.5 mo
RBFOX3	2.7597	2.90491e-09	CN2	Donor-NRXN1del_vs_Donor-Ctrl	3.5 mo
GNAO1	2.40556	3.33772e-09	CN2	Donor-NRXN1del_vs_Donor-Ctrl	3.5 mo
ADGRL1	2.26722	5.09709e-09	CN2	Donor-NRXN1del_vs_Donor-Ctrl	3.5 mo
AP3S1	2.28073	6.94818e-09	CN2	Donor-NRXN1del_vs_Donor-Ctrl	3.5 mo
ENC1	2.17692	7.73055e-09	CN2	Donor-NRXN1del_vs_Donor-Ctrl	3.5 mo
PRDX1	1.99868	1.18959e-08	CN2	Donor-NRXN1del_vs_Donor-Ctrl	3.5 mo
RHEB	1.52611	1.29989e-08	CN2	Donor-NRXN1del_vs_Donor-Ctrl	3.5 mo
TUFM	2.12059	1.33558e-08	CN2	Donor-NRXN1del_vs_Donor-Ctrl	3.5 mo
CALB1	3.49479	2.38433e-08	CN2	Donor-NRXN1del_vs_Donor-Ctrl	3.5 mo
GABBR2	2.64431	2.51361e-08	CN2	Donor-NRXN1del_vs_Donor-Ctrl	3.5 mo
NR2F2	-2.39067	3.27694e-08	CN2	Donor-NRXN1del_vs_Donor-Ctrl	3.5 mo
ID4	-1.92364	4.8909e-08	CN2	Donor-NRXN1del_vs_Donor-Ctrl	3.5 mo
CDKN1C	-2.33505	7.41616e-08	CN2	Donor-NRXN1del_vs_Donor-Ctrl	3.5 mo
RAC1	0.968221	8.968e-08	CN2	Donor-NRXN1del_vs_Donor-Ctrl	3.5 mo
MDH2	1.56835	9.50542e-08	CN2	Donor-NRXN1del_vs_Donor-Ctrl	3.5 mo
KIFAP3	1.774	1.11957e-07	CN2	Donor-NRXN1del_vs_Donor-Ctrl	3.5 mo
CRMP1	0.763088	1.17932e-07	CN2	Donor-NRXN1del_vs_Donor-Ctrl	3.5 mo
ADNP	-1.79779	1.47608e-07	CN2	Donor-NRXN1del_vs_Donor-Ctrl	3.5 mo
VGF	2.32235	1.47785e-07	CN2	Donor-NRXN1del_vs_Donor-Ctrl	3.5 mo
TUBB4B	1.63837	1.67783e-07	CN2	Donor-NRXN1del_vs_Donor-Ctrl	3.5 mo
VEZT	-1.62886	3.08584e-07	CN2	Donor-NRXN1del_vs_Donor-Ctrl	3.5 mo
EVL	1.11802	5.22746e-07	CN2	Donor-NRXN1del_vs_Donor-Ctrl	3.5 mo
ARL8A	1.76201	8.41579e-07	CN2	Donor-NRXN1del_vs_Donor-Ctrl	3.5 mo
NCAM1	0.828843	1.3841e-06	CN2	Donor-NRXN1del_vs_Donor-Ctrl	3.5 mo
LINGO1	1.69299	1.60786e-06	CN2	Donor-NRXN1del_vs_Donor-Ctrl	3.5 mo
NMU	-2.10034	1.81202e-06	CN2	Donor-NRXN1del_vs_Donor-Ctrl	3.5 mo
DPYSL5	1.42475	2.01722e-06	CN2	Donor-NRXN1del_vs_Donor-Ctrl	3.5 mo
ADCY1	2.29586	2.0751e-06	CN2	Donor-NRXN1del_vs_Donor-Ctrl	3.5 mo
RACK1	-0.473123	2.39082e-06	CN2	Donor-NRXN1del_vs_Donor-Ctrl	3.5 mo
SNCB	2.35928	2.96753e-06	CN2	Donor-NRXN1del_vs_Donor-Ctrl	3.5 mo
EPHB6	2.84164	3.24848e-06	CN2	Donor-NRXN1del_vs_Donor-Ctrl	3.5 mo
SEZ6L	2.85624	3.39074e-06	CN2	Donor-NRXN1del_vs_Donor-Ctrl	3.5 mo
PRKCB	2.27188	3.59361e-06	CN2	Donor-NRXN1del_vs_Donor-Ctrl	3.5 mo
MTPN	0.996909	4.0028e-06	CN2	Donor-NRXN1del_vs_Donor-Ctrl	3.5 mo
SORBS2	-1.76586	4.53897e-06	CN2	Donor-NRXN1del_vs_Donor-Ctrl	3.5 mo
SV2A	1.44274	5.97997e-06	CN2	Donor-NRXN1del_vs_Donor-Ctrl	3.5 mo
LRRC7	2.15175	7.38606e-06	CN2	Donor-NRXN1del_vs_Donor-Ctrl	3.5 mo
CACYBP	1.73192	7.86063e-06	CN2	Donor-NRXN1del_vs_Donor-Ctrl	3.5 mo
SLC1A2	-1.55353	9.54424e-06	CN2	Donor-NRXN1del_vs_Donor-Ctrl	3.5 mo
MTCH1	1.15277	1.01886e-05	CN2	Donor-NRXN1del_vs_Donor-Ctrl	3.5 mo
CDH8	-2.44617	1.3012e-05	CN2	Donor-NRXN1del_vs_Donor-Ctrl	3.5 mo
DDX6	-1.47928	1.4947e-05	CN2	Donor-NRXN1del_vs_Donor-Ctrl	3.5 mo
NDN	0.774695	1.76345e-05	CN2	Donor-NRXN1del_vs_Donor-Ctrl	3.5 mo
SRD5A1	2.02565	1.79599e-05	CN2	Donor-NRXN1del_vs_Donor-Ctrl	3.5 mo
ANK2	1.71619	2.00774e-05	CN2	Donor-NRXN1del_vs_Donor-Ctrl	3.5 mo
PAK2	-1.2335	2.30788e-05	CN2	Donor-NRXN1del_vs_Donor-Ctrl	3.5 mo
MAP2K2	1.14622	2.35061e-05	CN2	Donor-NRXN1del_vs_Donor-Ctrl	3.5 mo
HMGB2	-1.33349	2.66685e-05	CN2	Donor-NRXN1del_vs_Donor-Ctrl	3.5 mo
CTTNBP2	-1.76939	2.91413e-05	CN2	Donor-NRXN1del_vs_Donor-Ctrl	3.5 mo
MDH1	1.10517	2.92562e-05	CN2	Donor-NRXN1del_vs_Donor-Ctrl	3.5 mo
CIB2	2.11494	3.07655e-05	CN2	Donor-NRXN1del_vs_Donor-Ctrl	3.5 mo
NTM	1.84229	3.09219e-05	CN2	Donor-NRXN1del_vs_Donor-Ctrl	3.5 mo
FABP7	2.02518	3.88007e-05	CN2	Donor-NRXN1del_vs_Donor-Ctrl	3.5 mo
KCNIP4	3.55386	3.88007e-05	CN2	Donor-NRXN1del_vs_Donor-Ctrl	3.5 mo
GSTP1	1.47848	4.9708e-05	CN2	Donor-NRXN1del_vs_Donor-Ctrl	3.5 mo
VTI1B	1.63167	5.75175e-05	CN2	Donor-NRXN1del_vs_Donor-Ctrl	3.5 mo
CSPG5	2.15513	8.44271e-05	CN2	Donor-NRXN1del_vs_Donor-Ctrl	3.5 mo
HPRT1	1.88998	9.66755e-05	CN2	Donor-NRXN1del_vs_Donor-Ctrl	3.5 mo
TTC3	-0.654592	0.000104573	CN2	Donor-NRXN1del_vs_Donor-Ctrl	3.5 mo
STXBP1	1.44775	0.000106105	CN2	Donor-NRXN1del_vs_Donor-Ctrl	3.5 mo
CNRIP1	1.81673	0.000110254	CN2	Donor-NRXN1del_vs_Donor-Ctrl	3.5 mo
GABRG2	2.31502	0.000129616	CN2	Donor-NRXN1del_vs_Donor-Ctrl	3.5 mo
CCT5	1.22083	0.000129834	CN2	Donor-NRXN1del_vs_Donor-Ctrl	3.5 mo
TOP1	-1.30761	0.000145855	CN2	Donor-NRXN1del_vs_Donor-Ctrl	3.5 mo
RBPJ	-1.40598	0.000146571	CN2	Donor-NRXN1del_vs_Donor-Ctrl	3.5 mo
SH3GL3	2.09679	0.000159039	CN2	Donor-NRXN1del_vs_Donor-Ctrl	3.5 mo
CPE	0.806248	0.000201759	CN2	Donor-NRXN1del_vs_Donor-Ctrl	3.5 mo
ATP6V0D1	1.35659	0.000221117	CN2	Donor-NRXN1del_vs_Donor-Ctrl	3.5 mo
ASIC2	4.46809	0.000225542	CN2	Donor-NRXN1del_vs_Donor-Ctrl	3.5 mo
SLC9A3R2	2.41403	0.000230536	CN2	Donor-NRXN1del_vs_Donor-Ctrl	3.5 mo
CLSTN1	1.36193	0.000242072	CN2	Donor-NRXN1del_vs_Donor-Ctrl	3.5 mo
PRNP	1.99134	0.000289261	CN2	Donor-NRXN1del_vs_Donor-Ctrl	3.5 mo
UNC5D	2.79079	0.000361265	CN2	Donor-NRXN1del_vs_Donor-Ctrl	3.5 mo
PBX1	1.00716	0.000364243	CN2	Donor-NRXN1del_vs_Donor-Ctrl	3.5 mo
SS18L2	1.57474	0.000371408	CN2	Donor-NRXN1del_vs_Donor-Ctrl	3.5 mo
IGF1R	-2.03354	0.000434074	CN2	Donor-NRXN1del_vs_Donor-Ctrl	3.5 mo
TUBA1B	0.663244	0.000469554	CN2	Donor-NRXN1del_vs_Donor-Ctrl	3.5 mo
PIN1	0.981965	0.000489813	CN2	Donor-NRXN1del_vs_Donor-Ctrl	3.5 mo
ADGRL2	-1.89871	0.000513837	CN2	Donor-NRXN1del_vs_Donor-Ctrl	3.5 mo
FUBP1	-1.29929	0.000520319	CN2	Donor-NRXN1del_vs_Donor-Ctrl	3.5 mo
HNRNPA2B1	0.45997	0.00053075	CN2	Donor-NRXN1del_vs_Donor-Ctrl	3.5 mo
GPC2	-1.21147	0.000534524	CN2	Donor-NRXN1del_vs_Donor-Ctrl	3.5 mo
RIC3	1.67549	0.000562606	CN2	Donor-NRXN1del_vs_Donor-Ctrl	3.5 mo
NAPB	1.8767	0.000562606	CN2	Donor-NRXN1del_vs_Donor-Ctrl	3.5 mo
MACO1	-1.09642	0.000571358	CN2	Donor-NRXN1del_vs_Donor-Ctrl	3.5 mo
SRI	1.42989	0.000607078	CN2	Donor-NRXN1del_vs_Donor-Ctrl	3.5 mo
NCS1	1.38471	0.000614108	CN2	Donor-NRXN1del_vs_Donor-Ctrl	3.5 mo
IRX5	-1.04521	0.00063476	CN2	Donor-NRXN1del_vs_Donor-Ctrl	3.5 mo
CNN3	-1.56462	0.000685575	CN2	Donor-NRXN1del_vs_Donor-Ctrl	3.5 mo
BLOC1S1	1.24563	0.000755133	CN2	Donor-NRXN1del_vs_Donor-Ctrl	3.5 mo
NRP2	2.09251	0.00079407	CN2	Donor-NRXN1del_vs_Donor-Ctrl	3.5 mo
KLC1	0.953052	0.000995123	CN2	Donor-NRXN1del_vs_Donor-Ctrl	3.5 mo
CCT3	1.10575	0.00102527	CN2	Donor-NRXN1del_vs_Donor-Ctrl	3.5 mo
PRR7	1.29705	0.00110035	CN2	Donor-NRXN1del_vs_Donor-Ctrl	3.5 mo
KDM1A	-0.778839	0.00117357	CN2	Donor-NRXN1del_vs_Donor-Ctrl	3.5 mo
RANBP1	0.648474	0.00120265	CN2	Donor-NRXN1del_vs_Donor-Ctrl	3.5 mo
CPNE1	-1.47937	0.00141688	CN2	Donor-NRXN1del_vs_Donor-Ctrl	3.5 mo
NREP	-0.766565	0.00155892	CN2	Donor-NRXN1del_vs_Donor-Ctrl	3.5 mo
SMARCD3	1.59776	0.00163944	CN2	Donor-NRXN1del_vs_Donor-Ctrl	3.5 mo
FKBP4	1.63755	0.00165007	CN2	Donor-NRXN1del_vs_Donor-Ctrl	3.5 mo
SERPINE2	1.73821	0.0018504	CN2	Donor-NRXN1del_vs_Donor-Ctrl	3.5 mo
YBX1	0.16881	0.00187791	CN2	Donor-NRXN1del_vs_Donor-Ctrl	3.5 mo
ELAVL4	1.36929	0.00188175	CN2	Donor-NRXN1del_vs_Donor-Ctrl	3.5 mo
ACTR10	1.45019	0.00208573	CN2	Donor-NRXN1del_vs_Donor-Ctrl	3.5 mo
EPHA8	2.17512	0.00224722	CN2	Donor-NRXN1del_vs_Donor-Ctrl	3.5 mo
EIF5A	1.02294	0.00259822	CN2	Donor-NRXN1del_vs_Donor-Ctrl	3.5 mo
MAP3K13	1.25925	0.002756	CN2	Donor-NRXN1del_vs_Donor-Ctrl	3.5 mo
CALB2	2.67235	0.00296941	CN2	Donor-NRXN1del_vs_Donor-Ctrl	3.5 mo
TAOK1	-1.2506	0.00300055	CN2	Donor-NRXN1del_vs_Donor-Ctrl	3.5 mo
PIK3R1	1.2882	0.00337044	CN2	Donor-NRXN1del_vs_Donor-Ctrl	3.5 mo
MIB1	-1.47475	0.00341116	CN2	Donor-NRXN1del_vs_Donor-Ctrl	3.5 mo
ANKS1B	1.49207	0.00342838	CN2	Donor-NRXN1del_vs_Donor-Ctrl	3.5 mo
CDK5R1	1.0954	0.00368204	CN2	Donor-NRXN1del_vs_Donor-Ctrl	3.5 mo
CASK	1.29467	0.0037348	CN2	Donor-NRXN1del_vs_Donor-Ctrl	3.5 mo
SLC25A3	0.553333	0.00391898	CN2	Donor-NRXN1del_vs_Donor-Ctrl	3.5 mo
FARP1	1.41721	0.00407504	CN2	Donor-NRXN1del_vs_Donor-Ctrl	3.5 mo
ARPC2	0.462603	0.00437221	CN2	Donor-NRXN1del_vs_Donor-Ctrl	3.5 mo
MAP1B	0.219582	0.00466566	CN2	Donor-NRXN1del_vs_Donor-Ctrl	3.5 mo
GOT1	1.54255	0.00476716	CN2	Donor-NRXN1del_vs_Donor-Ctrl	3.5 mo
PTPRS	-1.67336	0.00515796	CN2	Donor-NRXN1del_vs_Donor-Ctrl	3.5 mo
ITM2C	1.48469	0.00526395	CN2	Donor-NRXN1del_vs_Donor-Ctrl	3.5 mo
SYP	1.46429	0.00528949	CN2	Donor-NRXN1del_vs_Donor-Ctrl	3.5 mo
NCAM2	-2.18444	0.00534817	CN2	Donor-NRXN1del_vs_Donor-Ctrl	3.5 mo
MAPK6	-1.1065	0.00540169	CN2	Donor-NRXN1del_vs_Donor-Ctrl	3.5 mo
THY1	2.7333	0.00545218	CN2	Donor-NRXN1del_vs_Donor-Ctrl	3.5 mo
SKIL	-1.48175	0.00563509	CN2	Donor-NRXN1del_vs_Donor-Ctrl	3.5 mo
NGFR	-2.80843	0.00581363	CN2	Donor-NRXN1del_vs_Donor-Ctrl	3.5 mo
GABRB2	2.05078	0.0058647	CN2	Donor-NRXN1del_vs_Donor-Ctrl	3.5 mo
HMGB1	0.276273	0.00591425	CN2	Donor-NRXN1del_vs_Donor-Ctrl	3.5 mo
BPTF	-1.17226	0.00607657	CN2	Donor-NRXN1del_vs_Donor-Ctrl	3.5 mo
ROBO1	-1.49135	0.00628842	CN2	Donor-NRXN1del_vs_Donor-Ctrl	3.5 mo
INA	0.401085	0.00659654	CN2	Donor-NRXN1del_vs_Donor-Ctrl	3.5 mo
CUX1	-1.23183	0.00665217	CN2	Donor-NRXN1del_vs_Donor-Ctrl	3.5 mo
CAPRIN1	-0.865235	0.00667342	CN2	Donor-NRXN1del_vs_Donor-Ctrl	3.5 mo
POU3F2	-1.31753	0.00709721	CN2	Donor-NRXN1del_vs_Donor-Ctrl	3.5 mo
DYNC1I1	2.69439	0.00742334	CN2	Donor-NRXN1del_vs_Donor-Ctrl	3.5 mo
CHD7	-1.74954	0.00750919	CN2	Donor-NRXN1del_vs_Donor-Ctrl	3.5 mo
TENM1	1.64382	0.00783953	CN2	Donor-NRXN1del_vs_Donor-Ctrl	3.5 mo
SEMA6A	-1.41455	0.00785537	CN2	Donor-NRXN1del_vs_Donor-Ctrl	3.5 mo
FZD3	-1.15366	0.00792818	CN2	Donor-NRXN1del_vs_Donor-Ctrl	3.5 mo
UBC	-0.525472	0.00792818	CN2	Donor-NRXN1del_vs_Donor-Ctrl	3.5 mo
SHROOM2	-1.90626	0.00793514	CN2	Donor-NRXN1del_vs_Donor-Ctrl	3.5 mo
CFL1	0.164815	0.00796941	CN2	Donor-NRXN1del_vs_Donor-Ctrl	3.5 mo
PRKAR1B	2.39417	0.0080084	CN2	Donor-NRXN1del_vs_Donor-Ctrl	3.5 mo
KIF3A	1.08046	0.00819674	CN2	Donor-NRXN1del_vs_Donor-Ctrl	3.5 mo
NECTIN1	1.62824	0.00821101	CN2	Donor-NRXN1del_vs_Donor-Ctrl	3.5 mo
IRX4	2.0284	0.0082778	CN2	Donor-NRXN1del_vs_Donor-Ctrl	3.5 mo
DPYSL3	0.357372	0.00838007	CN2	Donor-NRXN1del_vs_Donor-Ctrl	3.5 mo
IGSF8	1.80682	0.00849375	CN2	Donor-NRXN1del_vs_Donor-Ctrl	3.5 mo
MAP4K4	-0.935889	0.00852551	CN2	Donor-NRXN1del_vs_Donor-Ctrl	3.5 mo
AKAP9	-0.280677	0.00875902	CN2	Donor-NRXN1del_vs_Donor-Ctrl	3.5 mo
GNAI2	-1.05206	0.00877924	CN2	Donor-NRXN1del_vs_Donor-Ctrl	3.5 mo
MDK	-1.08708	0.00879452	CN2	Donor-NRXN1del_vs_Donor-Ctrl	3.5 mo
SLITRK4	2.00754	0.00905498	CN2	Donor-NRXN1del_vs_Donor-Ctrl	3.5 mo
LRRC4C	-1.37243	0.00905834	CN2	Donor-NRXN1del_vs_Donor-Ctrl	3.5 mo
TMOD2	1.34852	0.00914243	CN2	Donor-NRXN1del_vs_Donor-Ctrl	3.5 mo
MACF1	-1.01635	0.00916877	CN2	Donor-NRXN1del_vs_Donor-Ctrl	3.5 mo
ENDOG	1.44952	0.00918739	CN2	Donor-NRXN1del_vs_Donor-Ctrl	3.5 mo
ABHD12	1.82715	0.00919354	CN2	Donor-NRXN1del_vs_Donor-Ctrl	3.5 mo
DCTN2	1.07176	0.00964135	CN2	Donor-NRXN1del_vs_Donor-Ctrl	3.5 mo
DVL1	1.96082	0.00969959	CN2	Donor-NRXN1del_vs_Donor-Ctrl	3.5 mo
SACS	-1.29927	0.0106018	CN2	Donor-NRXN1del_vs_Donor-Ctrl	3.5 mo
DCC	-1.40766	0.0107758	CN2	Donor-NRXN1del_vs_Donor-Ctrl	3.5 mo
TRAPPC4	0.970215	0.01096	CN2	Donor-NRXN1del_vs_Donor-Ctrl	3.5 mo
PBX3	0.521197	0.0110197	CN2	Donor-NRXN1del_vs_Donor-Ctrl	3.5 mo
NSUN5	1.42758	0.0110389	CN2	Donor-NRXN1del_vs_Donor-Ctrl	3.5 mo
SHTN1	1.1567	0.0113856	CN2	Donor-NRXN1del_vs_Donor-Ctrl	3.5 mo
SIRT2	1.4951	0.0115563	CN2	Donor-NRXN1del_vs_Donor-Ctrl	3.5 mo
ATXN10	1.22845	0.0121366	CN2	Donor-NRXN1del_vs_Donor-Ctrl	3.5 mo
SYT5	1.17533	0.0125436	CN2	Donor-NRXN1del_vs_Donor-Ctrl	3.5 mo
MAPK8IP1	1.37956	0.0127527	CN2	Donor-NRXN1del_vs_Donor-Ctrl	3.5 mo
CANX	-0.748978	0.0129506	CN2	Donor-NRXN1del_vs_Donor-Ctrl	3.5 mo
MKKS	1.6718	0.0138977	CN2	Donor-NRXN1del_vs_Donor-Ctrl	3.5 mo
SEZ6L2	0.505442	0.0140496	CN2	Donor-NRXN1del_vs_Donor-Ctrl	3.5 mo
WNT4	1.82324	0.0140817	CN2	Donor-NRXN1del_vs_Donor-Ctrl	3.5 mo
TPM3	0.905818	0.0147555	CN2	Donor-NRXN1del_vs_Donor-Ctrl	3.5 mo
SPTBN1	0.894133	0.014908	CN2	Donor-NRXN1del_vs_Donor-Ctrl	3.5 mo
PHGDH	1.50733	0.0160093	CN2	Donor-NRXN1del_vs_Donor-Ctrl	3.5 mo
FKBP1B	1.2208	0.0165748	CN2	Donor-NRXN1del_vs_Donor-Ctrl	3.5 mo
GABRA3	1.85312	0.0169266	CN2	Donor-NRXN1del_vs_Donor-Ctrl	3.5 mo
SYT11	-0.606332	0.0170723	CN2	Donor-NRXN1del_vs_Donor-Ctrl	3.5 mo
IGF2BP1	-2.12813	0.0174762	CN2	Donor-NRXN1del_vs_Donor-Ctrl	3.5 mo
CADM1	0.885752	0.0185835	CN2	Donor-NRXN1del_vs_Donor-Ctrl	3.5 mo
GNB1	0.789657	0.0190306	CN2	Donor-NRXN1del_vs_Donor-Ctrl	3.5 mo
INSM1	-2.22743	0.0194919	CN2	Donor-NRXN1del_vs_Donor-Ctrl	3.5 mo
GAS6	1.67627	0.0194941	CN2	Donor-NRXN1del_vs_Donor-Ctrl	3.5 mo
FKBP1A	1.29623	0.0200344	CN2	Donor-NRXN1del_vs_Donor-Ctrl	3.5 mo
DPP6	1.84823	0.0204501	CN2	Donor-NRXN1del_vs_Donor-Ctrl	3.5 mo
HSPA5	1.0671	0.0204501	CN2	Donor-NRXN1del_vs_Donor-Ctrl	3.5 mo
IFT27	1.29661	0.0204525	CN2	Donor-NRXN1del_vs_Donor-Ctrl	3.5 mo
KIF1A	0.793817	0.0210737	CN2	Donor-NRXN1del_vs_Donor-Ctrl	3.5 mo
PDHA1	1.30242	0.0218453	CN2	Donor-NRXN1del_vs_Donor-Ctrl	3.5 mo
AUTS2	-0.65655	0.0224409	CN2	Donor-NRXN1del_vs_Donor-Ctrl	3.5 mo
POMGNT2	1.7252	0.0225235	CN2	Donor-NRXN1del_vs_Donor-Ctrl	3.5 mo
STMN3	1.12979	0.0226097	CN2	Donor-NRXN1del_vs_Donor-Ctrl	3.5 mo
PDIA3	1.183	0.0228667	CN2	Donor-NRXN1del_vs_Donor-Ctrl	3.5 mo
MAPK8IP2	1.21424	0.0232244	CN2	Donor-NRXN1del_vs_Donor-Ctrl	3.5 mo
GRIA4	-1.09764	0.0240718	CN2	Donor-NRXN1del_vs_Donor-Ctrl	3.5 mo
HNRNPK	-0.424527	0.0268507	CN2	Donor-NRXN1del_vs_Donor-Ctrl	3.5 mo
TAC1	1.69887	0.0273974	CN2	Donor-NRXN1del_vs_Donor-Ctrl	3.5 mo
LSM4	1.0341	0.0278748	CN2	Donor-NRXN1del_vs_Donor-Ctrl	3.5 mo
SECISBP2	-1.11009	0.0288859	CN2	Donor-NRXN1del_vs_Donor-Ctrl	3.5 mo
FAIM2	1.72995	0.0290022	CN2	Donor-NRXN1del_vs_Donor-Ctrl	3.5 mo
ATP1A3	0.912133	0.0299743	CN2	Donor-NRXN1del_vs_Donor-Ctrl	3.5 mo
NRXN3	1.62238	0.0302032	CN2	Donor-NRXN1del_vs_Donor-Ctrl	3.5 mo
DHX36	-0.42598	0.0302981	CN2	Donor-NRXN1del_vs_Donor-Ctrl	3.5 mo
POU4F1	-2.16655	0.0322284	CN2	Donor-NRXN1del_vs_Donor-Ctrl	3.5 mo
UGCG	1.25674	0.0322582	CN2	Donor-NRXN1del_vs_Donor-Ctrl	3.5 mo
CHL1	1.37357	0.0330013	CN2	Donor-NRXN1del_vs_Donor-Ctrl	3.5 mo
MMD	1.30016	0.0336347	CN2	Donor-NRXN1del_vs_Donor-Ctrl	3.5 mo
ZMYND8	-0.932754	0.0339743	CN2	Donor-NRXN1del_vs_Donor-Ctrl	3.5 mo
GFRA2	2.91163	0.0351507	CN2	Donor-NRXN1del_vs_Donor-Ctrl	3.5 mo
AGFG1	-1.17449	0.0357311	CN2	Donor-NRXN1del_vs_Donor-Ctrl	3.5 mo
QDPR	1.41259	0.0363254	CN2	Donor-NRXN1del_vs_Donor-Ctrl	3.5 mo
GLRX	-1.23257	0.0367714	CN2	Donor-NRXN1del_vs_Donor-Ctrl	3.5 mo
FUS	0.607335	0.0379447	CN2	Donor-NRXN1del_vs_Donor-Ctrl	3.5 mo
BIN1	1.13546	0.0422094	CN2	Donor-NRXN1del_vs_Donor-Ctrl	3.5 mo
PPP2R5B	1.43763	0.0424275	CN2	Donor-NRXN1del_vs_Donor-Ctrl	3.5 mo
LAMP1	1.15897	0.042643	CN2	Donor-NRXN1del_vs_Donor-Ctrl	3.5 mo
BRINP1	1.71677	0.043278	CN2	Donor-NRXN1del_vs_Donor-Ctrl	3.5 mo
MYT1L	1.27537	0.0437581	CN2	Donor-NRXN1del_vs_Donor-Ctrl	3.5 mo
SIAH1	-0.898192	0.043798	CN2	Donor-NRXN1del_vs_Donor-Ctrl	3.5 mo
PARP6	1.22351	0.0452614	CN2	Donor-NRXN1del_vs_Donor-Ctrl	3.5 mo
BAG1	1.04222	0.0455917	CN2	Donor-NRXN1del_vs_Donor-Ctrl	3.5 mo
FSTL4	3.47039	0.0460003	CN2	Donor-NRXN1del_vs_Donor-Ctrl	3.5 mo
TRIP11	-1.46422	0.0461448	CN2	Donor-NRXN1del_vs_Donor-Ctrl	3.5 mo
ATP1A1	1.61984	0.0469084	CN2	Donor-NRXN1del_vs_Donor-Ctrl	3.5 mo
NRXN1	-2.00204	3.89102e-188	CN3	Donor-NRXN1del_vs_Donor-Ctrl	3.5 mo
SPTAN1	-1.95151	6.28922e-159	CN3	Donor-NRXN1del_vs_Donor-Ctrl	3.5 mo
NAV3	-3.30391	3.06807e-133	CN3	Donor-NRXN1del_vs_Donor-Ctrl	3.5 mo
LRRC7	-3.06175	1.93885e-131	CN3	Donor-NRXN1del_vs_Donor-Ctrl	3.5 mo
VCAN	-4.00766	8.61201e-131	CN3	Donor-NRXN1del_vs_Donor-Ctrl	3.5 mo
SHTN1	-2.02871	2.88308e-128	CN3	Donor-NRXN1del_vs_Donor-Ctrl	3.5 mo
PALMD	-4.72198	1.44003e-127	CN3	Donor-NRXN1del_vs_Donor-Ctrl	3.5 mo
GTF2I	-1.65235	3.32505e-125	CN3	Donor-NRXN1del_vs_Donor-Ctrl	3.5 mo
MAP4K4	-2.4001	3.32299e-124	CN3	Donor-NRXN1del_vs_Donor-Ctrl	3.5 mo
GRIA1	-3.45381	1.99281e-118	CN3	Donor-NRXN1del_vs_Donor-Ctrl	3.5 mo
GRIA2	-1.88091	2.41823e-116	CN3	Donor-NRXN1del_vs_Donor-Ctrl	3.5 mo
HNRNPU	-1.8006	2.40387e-115	CN3	Donor-NRXN1del_vs_Donor-Ctrl	3.5 mo
HNRNPA2B1	-1.01217	3.44343e-113	CN3	Donor-NRXN1del_vs_Donor-Ctrl	3.5 mo
UBB	1.63081	6.63034e-110	CN3	Donor-NRXN1del_vs_Donor-Ctrl	3.5 mo
EFNB2	-2.70749	4.96273e-106	CN3	Donor-NRXN1del_vs_Donor-Ctrl	3.5 mo
CNR1	-3.69686	4.39019e-103	CN3	Donor-NRXN1del_vs_Donor-Ctrl	3.5 mo
NELL2	-2.33243	1.80715e-99	CN3	Donor-NRXN1del_vs_Donor-Ctrl	3.5 mo
ATP8A2	-3.26671	2.31502e-92	CN3	Donor-NRXN1del_vs_Donor-Ctrl	3.5 mo
ENC1	-3.44739	1.86356e-91	CN3	Donor-NRXN1del_vs_Donor-Ctrl	3.5 mo
SYNE2	-2.78387	1.00608e-89	CN3	Donor-NRXN1del_vs_Donor-Ctrl	3.5 mo
PTPRZ1	-1.91446	3.69549e-86	CN3	Donor-NRXN1del_vs_Donor-Ctrl	3.5 mo
SPTBN1	-2.59154	5.33276e-86	CN3	Donor-NRXN1del_vs_Donor-Ctrl	3.5 mo
PAFAH1B1	-1.46398	8.24623e-84	CN3	Donor-NRXN1del_vs_Donor-Ctrl	3.5 mo
INA	-1.6511	1.44988e-81	CN3	Donor-NRXN1del_vs_Donor-Ctrl	3.5 mo
TMOD2	-2.55585	2.03095e-78	CN3	Donor-NRXN1del_vs_Donor-Ctrl	3.5 mo
PCLO	-2.24493	9.93809e-78	CN3	Donor-NRXN1del_vs_Donor-Ctrl	3.5 mo
MARK1	-3.05367	2.99633e-77	CN3	Donor-NRXN1del_vs_Donor-Ctrl	3.5 mo
ARPC3	1.25526	9.05562e-76	CN3	Donor-NRXN1del_vs_Donor-Ctrl	3.5 mo
SOX5	-2.40598	9.03326e-75	CN3	Donor-NRXN1del_vs_Donor-Ctrl	3.5 mo
SLA	-2.91475	2.12518e-73	CN3	Donor-NRXN1del_vs_Donor-Ctrl	3.5 mo
CPE	-0.935774	8.88471e-73	CN3	Donor-NRXN1del_vs_Donor-Ctrl	3.5 mo
MYT1L	-2.57469	8.10694e-72	CN3	Donor-NRXN1del_vs_Donor-Ctrl	3.5 mo
CAPRIN1	-2.29785	2.82037e-71	CN3	Donor-NRXN1del_vs_Donor-Ctrl	3.5 mo
PBX1	-2.33404	3.02267e-70	CN3	Donor-NRXN1del_vs_Donor-Ctrl	3.5 mo
CLASP2	-2.43568	3.49741e-70	CN3	Donor-NRXN1del_vs_Donor-Ctrl	3.5 mo
KDM1A	-2.01894	5.91736e-70	CN3	Donor-NRXN1del_vs_Donor-Ctrl	3.5 mo
PTPRD	-2.79544	9.05187e-70	CN3	Donor-NRXN1del_vs_Donor-Ctrl	3.5 mo
NCOA1	-2.77061	1.20773e-68	CN3	Donor-NRXN1del_vs_Donor-Ctrl	3.5 mo
NRN1	2.41595	1.88796e-65	CN3	Donor-NRXN1del_vs_Donor-Ctrl	3.5 mo
DYNLL1	0.651331	6.74245e-65	CN3	Donor-NRXN1del_vs_Donor-Ctrl	3.5 mo
KIF1B	-1.74958	6.94132e-64	CN3	Donor-NRXN1del_vs_Donor-Ctrl	3.5 mo
ROBO2	-2.92644	8.8154e-64	CN3	Donor-NRXN1del_vs_Donor-Ctrl	3.5 mo
RERE	-1.93557	4.56231e-63	CN3	Donor-NRXN1del_vs_Donor-Ctrl	3.5 mo
DDX6	-2.29794	1.4753e-62	CN3	Donor-NRXN1del_vs_Donor-Ctrl	3.5 mo
MACF1	-2.23707	2.33908e-62	CN3	Donor-NRXN1del_vs_Donor-Ctrl	3.5 mo
FOXG1	-2.61738	1.73493e-61	CN3	Donor-NRXN1del_vs_Donor-Ctrl	3.5 mo
HNRNPA3	-1.74418	2.41168e-60	CN3	Donor-NRXN1del_vs_Donor-Ctrl	3.5 mo
SATB2	-4.05125	6.88294e-59	CN3	Donor-NRXN1del_vs_Donor-Ctrl	3.5 mo
RAP2A	-2.44134	7.7806e-59	CN3	Donor-NRXN1del_vs_Donor-Ctrl	3.5 mo
TOP2B	-2.06814	8.28045e-58	CN3	Donor-NRXN1del_vs_Donor-Ctrl	3.5 mo
SLC38A1	-2.56277	1.00022e-56	CN3	Donor-NRXN1del_vs_Donor-Ctrl	3.5 mo
VAMP2	0.644469	9.03063e-56	CN3	Donor-NRXN1del_vs_Donor-Ctrl	3.5 mo
TTC3	-0.734741	3.81964e-55	CN3	Donor-NRXN1del_vs_Donor-Ctrl	3.5 mo
DLG2	-2.54598	7.85946e-54	CN3	Donor-NRXN1del_vs_Donor-Ctrl	3.5 mo
NSG2	-1.23748	2.59338e-53	CN3	Donor-NRXN1del_vs_Donor-Ctrl	3.5 mo
PCDH9	-2.46731	3.17649e-53	CN3	Donor-NRXN1del_vs_Donor-Ctrl	3.5 mo
MDK	2.01848	4.7806e-53	CN3	Donor-NRXN1del_vs_Donor-Ctrl	3.5 mo
DPYSL3	-1.87599	1.78432e-52	CN3	Donor-NRXN1del_vs_Donor-Ctrl	3.5 mo
UBC	-0.70079	2.1883e-52	CN3	Donor-NRXN1del_vs_Donor-Ctrl	3.5 mo
FAT3	-2.40925	6.38133e-52	CN3	Donor-NRXN1del_vs_Donor-Ctrl	3.5 mo
CANX	-2.06332	7.47277e-52	CN3	Donor-NRXN1del_vs_Donor-Ctrl	3.5 mo
GRIN2B	-2.51338	1.11586e-51	CN3	Donor-NRXN1del_vs_Donor-Ctrl	3.5 mo
RBFOX2	-1.46264	1.4597e-51	CN3	Donor-NRXN1del_vs_Donor-Ctrl	3.5 mo
ABI2	-2.03519	2.9932e-51	CN3	Donor-NRXN1del_vs_Donor-Ctrl	3.5 mo
PLK2	-1.9821	5.59177e-51	CN3	Donor-NRXN1del_vs_Donor-Ctrl	3.5 mo
SLC4A10	-2.55673	1.32852e-50	CN3	Donor-NRXN1del_vs_Donor-Ctrl	3.5 mo
GABBR2	-2.48673	6.62253e-50	CN3	Donor-NRXN1del_vs_Donor-Ctrl	3.5 mo
GRK3	-2.52199	1.33253e-49	CN3	Donor-NRXN1del_vs_Donor-Ctrl	3.5 mo
SCARB2	-1.97987	3.72044e-49	CN3	Donor-NRXN1del_vs_Donor-Ctrl	3.5 mo
PRDX2	0.654337	1.34321e-48	CN3	Donor-NRXN1del_vs_Donor-Ctrl	3.5 mo
PTPRO	-2.54852	1.96799e-48	CN3	Donor-NRXN1del_vs_Donor-Ctrl	3.5 mo
APC	-1.80938	3.42469e-48	CN3	Donor-NRXN1del_vs_Donor-Ctrl	3.5 mo
PPP3CA	-2.03012	4.06031e-48	CN3	Donor-NRXN1del_vs_Donor-Ctrl	3.5 mo
BASP1	-0.393697	4.42553e-48	CN3	Donor-NRXN1del_vs_Donor-Ctrl	3.5 mo
PTN	1.50088	1.10652e-47	CN3	Donor-NRXN1del_vs_Donor-Ctrl	3.5 mo
KIDINS220	-1.11652	1.67496e-47	CN3	Donor-NRXN1del_vs_Donor-Ctrl	3.5 mo
ANK2	-2.24252	2.34757e-47	CN3	Donor-NRXN1del_vs_Donor-Ctrl	3.5 mo
NSF	-2.39131	2.37124e-47	CN3	Donor-NRXN1del_vs_Donor-Ctrl	3.5 mo
GNAO1	-1.99531	7.90699e-47	CN3	Donor-NRXN1del_vs_Donor-Ctrl	3.5 mo
RACK1	0.324914	3.59453e-46	CN3	Donor-NRXN1del_vs_Donor-Ctrl	3.5 mo
NAV2	-2.55216	8.7387e-45	CN3	Donor-NRXN1del_vs_Donor-Ctrl	3.5 mo
ACTG1	0.309955	1.49983e-44	CN3	Donor-NRXN1del_vs_Donor-Ctrl	3.5 mo
KIF3B	-2.28656	1.73805e-44	CN3	Donor-NRXN1del_vs_Donor-Ctrl	3.5 mo
GNB4	-2.40015	6.03584e-44	CN3	Donor-NRXN1del_vs_Donor-Ctrl	3.5 mo
MYH10	-2.19937	7.0996e-44	CN3	Donor-NRXN1del_vs_Donor-Ctrl	3.5 mo
ITSN1	-2.13904	7.15933e-44	CN3	Donor-NRXN1del_vs_Donor-Ctrl	3.5 mo
EEF1A1	0.344177	9.82791e-44	CN3	Donor-NRXN1del_vs_Donor-Ctrl	3.5 mo
MARK3	-2.03322	1.14633e-43	CN3	Donor-NRXN1del_vs_Donor-Ctrl	3.5 mo
RTN4	-0.508195	1.3894e-43	CN3	Donor-NRXN1del_vs_Donor-Ctrl	3.5 mo
TBR1	-2.27255	2.05201e-42	CN3	Donor-NRXN1del_vs_Donor-Ctrl	3.5 mo
DICER1	-2.16407	4.5176e-42	CN3	Donor-NRXN1del_vs_Donor-Ctrl	3.5 mo
ADGRB3	-2.19089	1.225e-41	CN3	Donor-NRXN1del_vs_Donor-Ctrl	3.5 mo
TANC2	-2.29351	5.22054e-41	CN3	Donor-NRXN1del_vs_Donor-Ctrl	3.5 mo
NIN	-2.27709	1.57016e-40	CN3	Donor-NRXN1del_vs_Donor-Ctrl	3.5 mo
GRIA3	-2.34632	1.61451e-40	CN3	Donor-NRXN1del_vs_Donor-Ctrl	3.5 mo
LRRTM2	-2.53875	1.7904e-40	CN3	Donor-NRXN1del_vs_Donor-Ctrl	3.5 mo
UBA6	-2.14642	2.28633e-40	CN3	Donor-NRXN1del_vs_Donor-Ctrl	3.5 mo
CTNND2	-1.74086	3.24472e-40	CN3	Donor-NRXN1del_vs_Donor-Ctrl	3.5 mo
ATXN2	-2.06306	3.42267e-40	CN3	Donor-NRXN1del_vs_Donor-Ctrl	3.5 mo
PTK2	-2.05629	1.00357e-38	CN3	Donor-NRXN1del_vs_Donor-Ctrl	3.5 mo
DST	-1.9225	1.30528e-38	CN3	Donor-NRXN1del_vs_Donor-Ctrl	3.5 mo
ARFGEF1	-2.15442	8.65342e-38	CN3	Donor-NRXN1del_vs_Donor-Ctrl	3.5 mo
DCLK1	-1.88739	9.72964e-38	CN3	Donor-NRXN1del_vs_Donor-Ctrl	3.5 mo
RUFY3	-1.60552	1.42404e-37	CN3	Donor-NRXN1del_vs_Donor-Ctrl	3.5 mo
NCKAP1	-2.05585	1.4739e-37	CN3	Donor-NRXN1del_vs_Donor-Ctrl	3.5 mo
NRCAM	-1.78121	1.67379e-37	CN3	Donor-NRXN1del_vs_Donor-Ctrl	3.5 mo
ARHGEF7	-2.13199	5.88619e-37	CN3	Donor-NRXN1del_vs_Donor-Ctrl	3.5 mo
USP33	-1.74229	1.51482e-36	CN3	Donor-NRXN1del_vs_Donor-Ctrl	3.5 mo
MYO5A	-2.12966	1.97785e-36	CN3	Donor-NRXN1del_vs_Donor-Ctrl	3.5 mo
RGS12	-2.23876	1.10295e-35	CN3	Donor-NRXN1del_vs_Donor-Ctrl	3.5 mo
PPIA	0.553661	6.39777e-35	CN3	Donor-NRXN1del_vs_Donor-Ctrl	3.5 mo
NREP	-0.860758	7.74707e-35	CN3	Donor-NRXN1del_vs_Donor-Ctrl	3.5 mo
CAMSAP1	-2.01429	9.12911e-35	CN3	Donor-NRXN1del_vs_Donor-Ctrl	3.5 mo
CKAP5	-1.89897	2.33653e-34	CN3	Donor-NRXN1del_vs_Donor-Ctrl	3.5 mo
LDHB	0.48751	3.33904e-34	CN3	Donor-NRXN1del_vs_Donor-Ctrl	3.5 mo
FXR1	-1.57599	6.63857e-34	CN3	Donor-NRXN1del_vs_Donor-Ctrl	3.5 mo
MYO9A	-2.07304	8.9467e-34	CN3	Donor-NRXN1del_vs_Donor-Ctrl	3.5 mo
UBE3A	-1.77512	2.69669e-33	CN3	Donor-NRXN1del_vs_Donor-Ctrl	3.5 mo
SPAG9	-1.78464	2.78364e-33	CN3	Donor-NRXN1del_vs_Donor-Ctrl	3.5 mo
SIPA1L1	-2.28379	3.05827e-33	CN3	Donor-NRXN1del_vs_Donor-Ctrl	3.5 mo
DOCK7	-2.03706	6.42392e-33	CN3	Donor-NRXN1del_vs_Donor-Ctrl	3.5 mo
BTBD1	-1.99894	1.0201e-32	CN3	Donor-NRXN1del_vs_Donor-Ctrl	3.5 mo
ANKS1B	-2.02912	1.51915e-32	CN3	Donor-NRXN1del_vs_Donor-Ctrl	3.5 mo
SPAST	-1.84608	3.31412e-32	CN3	Donor-NRXN1del_vs_Donor-Ctrl	3.5 mo
CALB2	3.4027	4.32801e-32	CN3	Donor-NRXN1del_vs_Donor-Ctrl	3.5 mo
CLCN3	-1.92295	4.58216e-32	CN3	Donor-NRXN1del_vs_Donor-Ctrl	3.5 mo
SRI	1.44112	9.77543e-32	CN3	Donor-NRXN1del_vs_Donor-Ctrl	3.5 mo
CLTC	-1.89075	1.84965e-31	CN3	Donor-NRXN1del_vs_Donor-Ctrl	3.5 mo
GABRB2	-2.28893	1.96261e-31	CN3	Donor-NRXN1del_vs_Donor-Ctrl	3.5 mo
TMEM30A	-1.74717	2.45116e-31	CN3	Donor-NRXN1del_vs_Donor-Ctrl	3.5 mo
TNIK	-1.89616	2.51847e-31	CN3	Donor-NRXN1del_vs_Donor-Ctrl	3.5 mo
HNRNPR	-0.875395	4.56458e-31	CN3	Donor-NRXN1del_vs_Donor-Ctrl	3.5 mo
ADD1	-1.9432	6.45634e-31	CN3	Donor-NRXN1del_vs_Donor-Ctrl	3.5 mo
CCDC88A	-1.73718	6.33329e-30	CN3	Donor-NRXN1del_vs_Donor-Ctrl	3.5 mo
HDGFL3	-1.22032	7.99003e-30	CN3	Donor-NRXN1del_vs_Donor-Ctrl	3.5 mo
STXBP1	-1.66912	8.47357e-30	CN3	Donor-NRXN1del_vs_Donor-Ctrl	3.5 mo
DPYSL2	-1.19557	2.01666e-29	CN3	Donor-NRXN1del_vs_Donor-Ctrl	3.5 mo
NEGR1	-2.05899	5.01524e-29	CN3	Donor-NRXN1del_vs_Donor-Ctrl	3.5 mo
MPDZ	-2.12755	6.55818e-29	CN3	Donor-NRXN1del_vs_Donor-Ctrl	3.5 mo
PEX5L	-3.21006	8.07409e-29	CN3	Donor-NRXN1del_vs_Donor-Ctrl	3.5 mo
EIF5A	1.1342	9.05601e-29	CN3	Donor-NRXN1del_vs_Donor-Ctrl	3.5 mo
TMEM108	-1.94388	1.5298e-28	CN3	Donor-NRXN1del_vs_Donor-Ctrl	3.5 mo
GRIK3	-2.47542	3.63679e-28	CN3	Donor-NRXN1del_vs_Donor-Ctrl	3.5 mo
DACT1	-1.81466	4.61902e-28	CN3	Donor-NRXN1del_vs_Donor-Ctrl	3.5 mo
PIK3R1	-1.8659	4.83539e-28	CN3	Donor-NRXN1del_vs_Donor-Ctrl	3.5 mo
GNB1	-1.35033	5.88643e-28	CN3	Donor-NRXN1del_vs_Donor-Ctrl	3.5 mo
CHL1	-1.65199	9.40763e-28	CN3	Donor-NRXN1del_vs_Donor-Ctrl	3.5 mo
CACNA1A	-1.87808	1.40153e-27	CN3	Donor-NRXN1del_vs_Donor-Ctrl	3.5 mo
MYO6	-1.63737	1.48862e-27	CN3	Donor-NRXN1del_vs_Donor-Ctrl	3.5 mo
ACTB	0.360706	1.89719e-27	CN3	Donor-NRXN1del_vs_Donor-Ctrl	3.5 mo
SOD1	0.822334	1.95061e-27	CN3	Donor-NRXN1del_vs_Donor-Ctrl	3.5 mo
MAPK1	-1.78354	3.12974e-27	CN3	Donor-NRXN1del_vs_Donor-Ctrl	3.5 mo
GABRB3	-1.66349	4.91024e-27	CN3	Donor-NRXN1del_vs_Donor-Ctrl	3.5 mo
EPB41L3	-1.73866	6.06928e-27	CN3	Donor-NRXN1del_vs_Donor-Ctrl	3.5 mo
AKAP7	-2.37767	6.54949e-27	CN3	Donor-NRXN1del_vs_Donor-Ctrl	3.5 mo
RAPGEF2	-1.83433	7.20769e-27	CN3	Donor-NRXN1del_vs_Donor-Ctrl	3.5 mo
KIF1A	-1.27178	1.23112e-26	CN3	Donor-NRXN1del_vs_Donor-Ctrl	3.5 mo
SRGAP2	-1.88893	1.57878e-26	CN3	Donor-NRXN1del_vs_Donor-Ctrl	3.5 mo
PIAS2	-1.77107	2.71304e-26	CN3	Donor-NRXN1del_vs_Donor-Ctrl	3.5 mo
FRYL	-1.88136	3.28194e-26	CN3	Donor-NRXN1del_vs_Donor-Ctrl	3.5 mo
MYCBP2	-1.47977	3.66374e-26	CN3	Donor-NRXN1del_vs_Donor-Ctrl	3.5 mo
SNAP25	-1.3093	8.79951e-26	CN3	Donor-NRXN1del_vs_Donor-Ctrl	3.5 mo
GRB2	-1.31165	9.06537e-26	CN3	Donor-NRXN1del_vs_Donor-Ctrl	3.5 mo
SLC8A1	-1.48009	1.05286e-25	CN3	Donor-NRXN1del_vs_Donor-Ctrl	3.5 mo
NCAM1	-1.47251	1.16295e-25	CN3	Donor-NRXN1del_vs_Donor-Ctrl	3.5 mo
MEF2C	-1.65821	1.63766e-25	CN3	Donor-NRXN1del_vs_Donor-Ctrl	3.5 mo
TTL	-1.81458	7.54112e-25	CN3	Donor-NRXN1del_vs_Donor-Ctrl	3.5 mo
PTPN11	-1.66637	1.11816e-24	CN3	Donor-NRXN1del_vs_Donor-Ctrl	3.5 mo
ZIC2	2.64031	1.78976e-24	CN3	Donor-NRXN1del_vs_Donor-Ctrl	3.5 mo
CDKL5	-1.8401	2.49069e-24	CN3	Donor-NRXN1del_vs_Donor-Ctrl	3.5 mo
RORB	-1.71878	3.77643e-24	CN3	Donor-NRXN1del_vs_Donor-Ctrl	3.5 mo
PPFIA2	-1.63114	4.55046e-24	CN3	Donor-NRXN1del_vs_Donor-Ctrl	3.5 mo
NEUROD2	-1.98106	1.35368e-23	CN3	Donor-NRXN1del_vs_Donor-Ctrl	3.5 mo
BPTF	-1.60067	3.20903e-23	CN3	Donor-NRXN1del_vs_Donor-Ctrl	3.5 mo
SUMO1	0.527101	6.48465e-23	CN3	Donor-NRXN1del_vs_Donor-Ctrl	3.5 mo
PPP3CB	-1.53295	7.32314e-23	CN3	Donor-NRXN1del_vs_Donor-Ctrl	3.5 mo
RAPH1	-1.85332	7.32525e-23	CN3	Donor-NRXN1del_vs_Donor-Ctrl	3.5 mo
SYT13	-1.73671	1.03454e-22	CN3	Donor-NRXN1del_vs_Donor-Ctrl	3.5 mo
EXOC4	-1.71454	1.06342e-22	CN3	Donor-NRXN1del_vs_Donor-Ctrl	3.5 mo
CRMP1	-0.75835	1.10344e-22	CN3	Donor-NRXN1del_vs_Donor-Ctrl	3.5 mo
CRCP	-1.66572	1.23713e-22	CN3	Donor-NRXN1del_vs_Donor-Ctrl	3.5 mo
BMPR2	-1.70902	1.43903e-22	CN3	Donor-NRXN1del_vs_Donor-Ctrl	3.5 mo
ZMYND8	-1.61253	1.47103e-22	CN3	Donor-NRXN1del_vs_Donor-Ctrl	3.5 mo
BRSK2	-1.62463	1.53043e-22	CN3	Donor-NRXN1del_vs_Donor-Ctrl	3.5 mo
NME1	0.987889	2.70409e-22	CN3	Donor-NRXN1del_vs_Donor-Ctrl	3.5 mo
C12orf57	0.551746	3.08407e-22	CN3	Donor-NRXN1del_vs_Donor-Ctrl	3.5 mo
STAU2	-1.59221	3.14232e-22	CN3	Donor-NRXN1del_vs_Donor-Ctrl	3.5 mo
GPRIN1	-1.71568	4.10644e-22	CN3	Donor-NRXN1del_vs_Donor-Ctrl	3.5 mo
NF1	-1.66097	4.85239e-22	CN3	Donor-NRXN1del_vs_Donor-Ctrl	3.5 mo
SH3GL2	-1.47585	5.19507e-22	CN3	Donor-NRXN1del_vs_Donor-Ctrl	3.5 mo
CADM2	-1.61188	7.47692e-22	CN3	Donor-NRXN1del_vs_Donor-Ctrl	3.5 mo
ATP2B2	-1.75008	8.72391e-22	CN3	Donor-NRXN1del_vs_Donor-Ctrl	3.5 mo
WLS	3.00884	9.90774e-22	CN3	Donor-NRXN1del_vs_Donor-Ctrl	3.5 mo
RAB10	-1.36816	1.11432e-21	CN3	Donor-NRXN1del_vs_Donor-Ctrl	3.5 mo
ATP2B1	-1.41929	1.14611e-21	CN3	Donor-NRXN1del_vs_Donor-Ctrl	3.5 mo
PTBP2	-1.67466	1.27307e-21	CN3	Donor-NRXN1del_vs_Donor-Ctrl	3.5 mo
CNTNAP2	0.403152	1.34082e-21	CN3	Donor-NRXN1del_vs_Donor-Ctrl	3.5 mo
PAK2	-1.11715	1.61294e-21	CN3	Donor-NRXN1del_vs_Donor-Ctrl	3.5 mo
MIAT	-1.62612	1.68322e-21	CN3	Donor-NRXN1del_vs_Donor-Ctrl	3.5 mo
PPP1R9A	-1.61837	2.68885e-21	CN3	Donor-NRXN1del_vs_Donor-Ctrl	3.5 mo
MAP2	-0.747541	3.25119e-21	CN3	Donor-NRXN1del_vs_Donor-Ctrl	3.5 mo
ZEB2	-1.6869	3.72657e-21	CN3	Donor-NRXN1del_vs_Donor-Ctrl	3.5 mo
DYNC1I1	-1.88124	4.80339e-21	CN3	Donor-NRXN1del_vs_Donor-Ctrl	3.5 mo
GRIPAP1	-1.62823	5.14791e-21	CN3	Donor-NRXN1del_vs_Donor-Ctrl	3.5 mo
SFPQ	-0.83703	7.85337e-21	CN3	Donor-NRXN1del_vs_Donor-Ctrl	3.5 mo
DOCK4	-1.80813	8.45924e-21	CN3	Donor-NRXN1del_vs_Donor-Ctrl	3.5 mo
PLXNA4	-2.60021	8.96254e-21	CN3	Donor-NRXN1del_vs_Donor-Ctrl	3.5 mo
ERC2	-1.77768	1.21589e-20	CN3	Donor-NRXN1del_vs_Donor-Ctrl	3.5 mo
GLRX5	1.13403	1.40377e-20	CN3	Donor-NRXN1del_vs_Donor-Ctrl	3.5 mo
TTLL7	-1.61986	1.779e-20	CN3	Donor-NRXN1del_vs_Donor-Ctrl	3.5 mo
CCSAP	-1.51459	1.93553e-20	CN3	Donor-NRXN1del_vs_Donor-Ctrl	3.5 mo
RBM3	1.2208	1.94545e-20	CN3	Donor-NRXN1del_vs_Donor-Ctrl	3.5 mo
SYT11	-1.5347	2.04519e-20	CN3	Donor-NRXN1del_vs_Donor-Ctrl	3.5 mo
SYT1	-0.449958	2.54302e-20	CN3	Donor-NRXN1del_vs_Donor-Ctrl	3.5 mo
KPNA1	-1.58913	2.575e-20	CN3	Donor-NRXN1del_vs_Donor-Ctrl	3.5 mo
SNAP91	-1.56812	2.61817e-20	CN3	Donor-NRXN1del_vs_Donor-Ctrl	3.5 mo
KIF21B	-1.6337	3.75301e-20	CN3	Donor-NRXN1del_vs_Donor-Ctrl	3.5 mo
CNIH2	0.804084	3.9412e-20	CN3	Donor-NRXN1del_vs_Donor-Ctrl	3.5 mo
HDAC2	-1.12212	4.95443e-20	CN3	Donor-NRXN1del_vs_Donor-Ctrl	3.5 mo
PCNT	-1.78152	7.25097e-20	CN3	Donor-NRXN1del_vs_Donor-Ctrl	3.5 mo
AUTS2	-1.34414	8.34587e-20	CN3	Donor-NRXN1del_vs_Donor-Ctrl	3.5 mo
NAP1L4	-0.863389	9.17011e-20	CN3	Donor-NRXN1del_vs_Donor-Ctrl	3.5 mo
SEMA3A	-1.6372	1.1532e-19	CN3	Donor-NRXN1del_vs_Donor-Ctrl	3.5 mo
PTEN	-1.48449	1.18043e-19	CN3	Donor-NRXN1del_vs_Donor-Ctrl	3.5 mo
SMARCA4	-1.0565	1.22925e-19	CN3	Donor-NRXN1del_vs_Donor-Ctrl	3.5 mo
CLSTN1	-1.3991	1.40813e-19	CN3	Donor-NRXN1del_vs_Donor-Ctrl	3.5 mo
PDIA3	-1.25339	1.95558e-19	CN3	Donor-NRXN1del_vs_Donor-Ctrl	3.5 mo
SUN1	-1.47845	2.02371e-19	CN3	Donor-NRXN1del_vs_Donor-Ctrl	3.5 mo
CAPRIN2	-1.64501	2.37064e-19	CN3	Donor-NRXN1del_vs_Donor-Ctrl	3.5 mo
EXOC7	-1.52063	2.55507e-19	CN3	Donor-NRXN1del_vs_Donor-Ctrl	3.5 mo
FARP1	-1.43715	3.08265e-19	CN3	Donor-NRXN1del_vs_Donor-Ctrl	3.5 mo
SFRP1	-1.77477	3.7931e-19	CN3	Donor-NRXN1del_vs_Donor-Ctrl	3.5 mo
CNTN1	-1.42401	4.54451e-19	CN3	Donor-NRXN1del_vs_Donor-Ctrl	3.5 mo
CAMK2B	-1.39962	4.64454e-19	CN3	Donor-NRXN1del_vs_Donor-Ctrl	3.5 mo
STIP1	-1.44011	5.13965e-19	CN3	Donor-NRXN1del_vs_Donor-Ctrl	3.5 mo
TENM3	-1.69105	6.06277e-19	CN3	Donor-NRXN1del_vs_Donor-Ctrl	3.5 mo
HOOK3	-1.4691	7.81392e-19	CN3	Donor-NRXN1del_vs_Donor-Ctrl	3.5 mo
CNTN4	-2.65607	8.22605e-19	CN3	Donor-NRXN1del_vs_Donor-Ctrl	3.5 mo
ENAH	-1.39123	8.39379e-19	CN3	Donor-NRXN1del_vs_Donor-Ctrl	3.5 mo
PRDM8	-2.0191	8.9934e-19	CN3	Donor-NRXN1del_vs_Donor-Ctrl	3.5 mo
EPS8	-1.61822	1.16037e-18	CN3	Donor-NRXN1del_vs_Donor-Ctrl	3.5 mo
SORT1	-1.78425	1.21916e-18	CN3	Donor-NRXN1del_vs_Donor-Ctrl	3.5 mo
GSTP1	0.599391	1.88697e-18	CN3	Donor-NRXN1del_vs_Donor-Ctrl	3.5 mo
EPHA5	-1.54521	2.33237e-18	CN3	Donor-NRXN1del_vs_Donor-Ctrl	3.5 mo
RIMS1	-1.78286	3.90327e-18	CN3	Donor-NRXN1del_vs_Donor-Ctrl	3.5 mo
NMNAT2	-1.48983	4.32832e-18	CN3	Donor-NRXN1del_vs_Donor-Ctrl	3.5 mo
B3GNT2	-1.60023	4.32971e-18	CN3	Donor-NRXN1del_vs_Donor-Ctrl	3.5 mo
DYNC1H1	-1.38202	8.94037e-18	CN3	Donor-NRXN1del_vs_Donor-Ctrl	3.5 mo
TKT	-1.23993	9.18574e-18	CN3	Donor-NRXN1del_vs_Donor-Ctrl	3.5 mo
TTC21B	-1.62237	9.58396e-18	CN3	Donor-NRXN1del_vs_Donor-Ctrl	3.5 mo
DMD	-1.51257	9.78121e-18	CN3	Donor-NRXN1del_vs_Donor-Ctrl	3.5 mo
NAPB	-1.49579	1.0675e-17	CN3	Donor-NRXN1del_vs_Donor-Ctrl	3.5 mo
PPP2R3A	-1.56735	1.35776e-17	CN3	Donor-NRXN1del_vs_Donor-Ctrl	3.5 mo
BTBD3	-1.80545	1.69724e-17	CN3	Donor-NRXN1del_vs_Donor-Ctrl	3.5 mo
GAS7	-1.79431	2.03189e-17	CN3	Donor-NRXN1del_vs_Donor-Ctrl	3.5 mo
AKAP9	-0.787347	2.83099e-17	CN3	Donor-NRXN1del_vs_Donor-Ctrl	3.5 mo
MAGI2	-1.46015	3.04356e-17	CN3	Donor-NRXN1del_vs_Donor-Ctrl	3.5 mo
SBF2	-1.52921	3.58485e-17	CN3	Donor-NRXN1del_vs_Donor-Ctrl	3.5 mo
CFL1	0.279451	3.92179e-17	CN3	Donor-NRXN1del_vs_Donor-Ctrl	3.5 mo
C9orf72	-1.49765	5.02084e-17	CN3	Donor-NRXN1del_vs_Donor-Ctrl	3.5 mo
ASAP1	-1.4742	5.28326e-17	CN3	Donor-NRXN1del_vs_Donor-Ctrl	3.5 mo
LINGO1	-1.38091	7.01477e-17	CN3	Donor-NRXN1del_vs_Donor-Ctrl	3.5 mo
NEXMIF	-1.49456	8.80525e-17	CN3	Donor-NRXN1del_vs_Donor-Ctrl	3.5 mo
DCLK2	-1.46432	1.01145e-16	CN3	Donor-NRXN1del_vs_Donor-Ctrl	3.5 mo
CAMK2N1	-0.750939	1.2745e-16	CN3	Donor-NRXN1del_vs_Donor-Ctrl	3.5 mo
TRPM7	-1.5319	1.44706e-16	CN3	Donor-NRXN1del_vs_Donor-Ctrl	3.5 mo
PUM2	-1.51738	1.79763e-16	CN3	Donor-NRXN1del_vs_Donor-Ctrl	3.5 mo
GNAQ	-1.44273	2.12867e-16	CN3	Donor-NRXN1del_vs_Donor-Ctrl	3.5 mo
CHD5	-1.50233	2.83728e-16	CN3	Donor-NRXN1del_vs_Donor-Ctrl	3.5 mo
KIF3A	-1.02724	3.0404e-16	CN3	Donor-NRXN1del_vs_Donor-Ctrl	3.5 mo
VEZT	-1.39142	3.41523e-16	CN3	Donor-NRXN1del_vs_Donor-Ctrl	3.5 mo
XRN1	-1.43479	4.29689e-16	CN3	Donor-NRXN1del_vs_Donor-Ctrl	3.5 mo
SLC25A3	0.239462	5.015e-16	CN3	Donor-NRXN1del_vs_Donor-Ctrl	3.5 mo
ADAM22	-1.94216	5.09921e-16	CN3	Donor-NRXN1del_vs_Donor-Ctrl	3.5 mo
TRAPPC4	0.731919	5.74955e-16	CN3	Donor-NRXN1del_vs_Donor-Ctrl	3.5 mo
ERCC6	-1.58383	5.9351e-16	CN3	Donor-NRXN1del_vs_Donor-Ctrl	3.5 mo
AHI1	-1.54023	6.133e-16	CN3	Donor-NRXN1del_vs_Donor-Ctrl	3.5 mo
MYCN	-1.46638	6.30502e-16	CN3	Donor-NRXN1del_vs_Donor-Ctrl	3.5 mo
FZD7	-2.60418	6.68873e-16	CN3	Donor-NRXN1del_vs_Donor-Ctrl	3.5 mo
SLC12A5	1.22508	7.29507e-16	CN3	Donor-NRXN1del_vs_Donor-Ctrl	3.5 mo
FEZF2	0.95335	7.90049e-16	CN3	Donor-NRXN1del_vs_Donor-Ctrl	3.5 mo
GPHN	-1.40629	9.27533e-16	CN3	Donor-NRXN1del_vs_Donor-Ctrl	3.5 mo
MDM2	-1.37474	1.10378e-15	CN3	Donor-NRXN1del_vs_Donor-Ctrl	3.5 mo
TCF4	-1.56092	1.10495e-15	CN3	Donor-NRXN1del_vs_Donor-Ctrl	3.5 mo
DRAXIN	-1.48148	1.19402e-15	CN3	Donor-NRXN1del_vs_Donor-Ctrl	3.5 mo
PTPRA	-0.941317	1.33138e-15	CN3	Donor-NRXN1del_vs_Donor-Ctrl	3.5 mo
CASK	-1.349	1.77572e-15	CN3	Donor-NRXN1del_vs_Donor-Ctrl	3.5 mo
NUMA1	-1.45437	1.90024e-15	CN3	Donor-NRXN1del_vs_Donor-Ctrl	3.5 mo
CAMSAP2	-1.45564	2.63787e-15	CN3	Donor-NRXN1del_vs_Donor-Ctrl	3.5 mo
NUMB	-1.3957	2.66933e-15	CN3	Donor-NRXN1del_vs_Donor-Ctrl	3.5 mo
MTURN	-1.33682	3.98865e-15	CN3	Donor-NRXN1del_vs_Donor-Ctrl	3.5 mo
MAPK8IP3	-1.4503	9.63354e-15	CN3	Donor-NRXN1del_vs_Donor-Ctrl	3.5 mo
SRRM4	-1.22349	1.30181e-14	CN3	Donor-NRXN1del_vs_Donor-Ctrl	3.5 mo
SOS1	-1.42843	1.57315e-14	CN3	Donor-NRXN1del_vs_Donor-Ctrl	3.5 mo
PSAP	-1.24945	1.82747e-14	CN3	Donor-NRXN1del_vs_Donor-Ctrl	3.5 mo
TBCE	-1.48989	2.07346e-14	CN3	Donor-NRXN1del_vs_Donor-Ctrl	3.5 mo
EML1	-1.39105	2.5711e-14	CN3	Donor-NRXN1del_vs_Donor-Ctrl	3.5 mo
NEO1	-1.21326	2.60701e-14	CN3	Donor-NRXN1del_vs_Donor-Ctrl	3.5 mo
DSCAM	-2.11111	2.76437e-14	CN3	Donor-NRXN1del_vs_Donor-Ctrl	3.5 mo
CYFIP2	-1.35088	2.89452e-14	CN3	Donor-NRXN1del_vs_Donor-Ctrl	3.5 mo
CACNA1D	-1.62024	3.27003e-14	CN3	Donor-NRXN1del_vs_Donor-Ctrl	3.5 mo
DIP2B	-1.55389	3.68999e-14	CN3	Donor-NRXN1del_vs_Donor-Ctrl	3.5 mo
FRY	-1.71283	4.09012e-14	CN3	Donor-NRXN1del_vs_Donor-Ctrl	3.5 mo
ZC3H14	-1.30192	4.88897e-14	CN3	Donor-NRXN1del_vs_Donor-Ctrl	3.5 mo
DIP2A	-1.33924	5.44774e-14	CN3	Donor-NRXN1del_vs_Donor-Ctrl	3.5 mo
CDK5RAP2	-1.3488	6.14616e-14	CN3	Donor-NRXN1del_vs_Donor-Ctrl	3.5 mo
HSPA5	-1.30712	7.00226e-14	CN3	Donor-NRXN1del_vs_Donor-Ctrl	3.5 mo
FAM168B	-1.31361	7.17527e-14	CN3	Donor-NRXN1del_vs_Donor-Ctrl	3.5 mo
SLITRK5	-1.67812	8.69988e-14	CN3	Donor-NRXN1del_vs_Donor-Ctrl	3.5 mo
DAB1	-1.33842	8.7902e-14	CN3	Donor-NRXN1del_vs_Donor-Ctrl	3.5 mo
IFRD1	-1.21226	9.47247e-14	CN3	Donor-NRXN1del_vs_Donor-Ctrl	3.5 mo
HMGB2	1.14169	9.76253e-14	CN3	Donor-NRXN1del_vs_Donor-Ctrl	3.5 mo
GOLGA4	-1.2832	2.14558e-13	CN3	Donor-NRXN1del_vs_Donor-Ctrl	3.5 mo
ADRA2A	-2.10782	2.64589e-13	CN3	Donor-NRXN1del_vs_Donor-Ctrl	3.5 mo
RAB5A	-1.24088	3.00883e-13	CN3	Donor-NRXN1del_vs_Donor-Ctrl	3.5 mo
FCHSD2	-1.35348	3.03408e-13	CN3	Donor-NRXN1del_vs_Donor-Ctrl	3.5 mo
GRIK2	-1.3162	3.07069e-13	CN3	Donor-NRXN1del_vs_Donor-Ctrl	3.5 mo
DYNC1I2	-0.667848	3.18678e-13	CN3	Donor-NRXN1del_vs_Donor-Ctrl	3.5 mo
VTI1A	-1.42178	3.43774e-13	CN3	Donor-NRXN1del_vs_Donor-Ctrl	3.5 mo
PLXND1	-1.53888	4.55527e-13	CN3	Donor-NRXN1del_vs_Donor-Ctrl	3.5 mo
FUT9	-1.45143	5.23079e-13	CN3	Donor-NRXN1del_vs_Donor-Ctrl	3.5 mo
PLPPR5	-1.3159	5.51063e-13	CN3	Donor-NRXN1del_vs_Donor-Ctrl	3.5 mo
NEDD4L	-1.36353	5.71549e-13	CN3	Donor-NRXN1del_vs_Donor-Ctrl	3.5 mo
RALA	-1.16826	5.78158e-13	CN3	Donor-NRXN1del_vs_Donor-Ctrl	3.5 mo
TXNRD1	-1.31092	7.70554e-13	CN3	Donor-NRXN1del_vs_Donor-Ctrl	3.5 mo
PICALM	-1.35597	8.54281e-13	CN3	Donor-NRXN1del_vs_Donor-Ctrl	3.5 mo
ROCK2	-1.28196	1.31642e-12	CN3	Donor-NRXN1del_vs_Donor-Ctrl	3.5 mo
CALM2	0.118083	1.43102e-12	CN3	Donor-NRXN1del_vs_Donor-Ctrl	3.5 mo
RGS17	-1.21093	1.63964e-12	CN3	Donor-NRXN1del_vs_Donor-Ctrl	3.5 mo
NIPBL	-1.34837	1.7295e-12	CN3	Donor-NRXN1del_vs_Donor-Ctrl	3.5 mo
ANK3	-0.982561	1.94691e-12	CN3	Donor-NRXN1del_vs_Donor-Ctrl	3.5 mo
NTM	-1.21552	3.02806e-12	CN3	Donor-NRXN1del_vs_Donor-Ctrl	3.5 mo
SCYL2	-1.33125	3.13975e-12	CN3	Donor-NRXN1del_vs_Donor-Ctrl	3.5 mo
BLOC1S1	0.796394	3.43268e-12	CN3	Donor-NRXN1del_vs_Donor-Ctrl	3.5 mo
PAK1	-1.25986	4.37042e-12	CN3	Donor-NRXN1del_vs_Donor-Ctrl	3.5 mo
STMN2	-0.306626	4.3939e-12	CN3	Donor-NRXN1del_vs_Donor-Ctrl	3.5 mo
ROCK1	-1.21976	4.53733e-12	CN3	Donor-NRXN1del_vs_Donor-Ctrl	3.5 mo
TNR	-1.96883	5.16684e-12	CN3	Donor-NRXN1del_vs_Donor-Ctrl	3.5 mo
THOC2	-1.24922	5.91707e-12	CN3	Donor-NRXN1del_vs_Donor-Ctrl	3.5 mo
TUBB4A	-1.24077	7.18393e-12	CN3	Donor-NRXN1del_vs_Donor-Ctrl	3.5 mo
LHX9	2.48328	8.78011e-12	CN3	Donor-NRXN1del_vs_Donor-Ctrl	3.5 mo
DOK5	-1.49293	8.95222e-12	CN3	Donor-NRXN1del_vs_Donor-Ctrl	3.5 mo
RBM8A	0.348294	9.11499e-12	CN3	Donor-NRXN1del_vs_Donor-Ctrl	3.5 mo
NRG3	-1.44547	9.52931e-12	CN3	Donor-NRXN1del_vs_Donor-Ctrl	3.5 mo
GPRIN3	-1.78769	9.54992e-12	CN3	Donor-NRXN1del_vs_Donor-Ctrl	3.5 mo
BIN1	-1.35038	1.1089e-11	CN3	Donor-NRXN1del_vs_Donor-Ctrl	3.5 mo
LSM1	0.98941	1.14716e-11	CN3	Donor-NRXN1del_vs_Donor-Ctrl	3.5 mo
ADGRL3	-1.69256	1.24907e-11	CN3	Donor-NRXN1del_vs_Donor-Ctrl	3.5 mo
RNF165	-1.22268	1.30087e-11	CN3	Donor-NRXN1del_vs_Donor-Ctrl	3.5 mo
FUBP1	-1.16972	1.32439e-11	CN3	Donor-NRXN1del_vs_Donor-Ctrl	3.5 mo
TACC2	-1.26754	1.35969e-11	CN3	Donor-NRXN1del_vs_Donor-Ctrl	3.5 mo
LMTK2	-1.47126	1.55021e-11	CN3	Donor-NRXN1del_vs_Donor-Ctrl	3.5 mo
SPEN	-1.25424	1.60056e-11	CN3	Donor-NRXN1del_vs_Donor-Ctrl	3.5 mo
TRIO	-1.30258	1.72332e-11	CN3	Donor-NRXN1del_vs_Donor-Ctrl	3.5 mo
SYP	-1.14687	1.74253e-11	CN3	Donor-NRXN1del_vs_Donor-Ctrl	3.5 mo
PREX2	-2.00709	1.74637e-11	CN3	Donor-NRXN1del_vs_Donor-Ctrl	3.5 mo
SV2A	-1.1902	1.89528e-11	CN3	Donor-NRXN1del_vs_Donor-Ctrl	3.5 mo
PLXNA2	-1.48147	2.328e-11	CN3	Donor-NRXN1del_vs_Donor-Ctrl	3.5 mo
RAC3	0.638942	2.39976e-11	CN3	Donor-NRXN1del_vs_Donor-Ctrl	3.5 mo
PIK3CA	-1.30101	2.46404e-11	CN3	Donor-NRXN1del_vs_Donor-Ctrl	3.5 mo
MAPKAPK5	-1.2679	2.85876e-11	CN3	Donor-NRXN1del_vs_Donor-Ctrl	3.5 mo
PEX13	-1.24502	2.97048e-11	CN3	Donor-NRXN1del_vs_Donor-Ctrl	3.5 mo
FOS	-1.67846	3.01767e-11	CN3	Donor-NRXN1del_vs_Donor-Ctrl	3.5 mo
TAC1	2.791	3.51188e-11	CN3	Donor-NRXN1del_vs_Donor-Ctrl	3.5 mo
PPM1A	-1.27329	3.5968e-11	CN3	Donor-NRXN1del_vs_Donor-Ctrl	3.5 mo
MDH1	0.371339	3.71157e-11	CN3	Donor-NRXN1del_vs_Donor-Ctrl	3.5 mo
SYNE1	-1.36192	3.74798e-11	CN3	Donor-NRXN1del_vs_Donor-Ctrl	3.5 mo
EXT1	-1.60384	4.1906e-11	CN3	Donor-NRXN1del_vs_Donor-Ctrl	3.5 mo
CDK5R1	-1.15677	4.39807e-11	CN3	Donor-NRXN1del_vs_Donor-Ctrl	3.5 mo
SUZ12	-1.18091	4.78301e-11	CN3	Donor-NRXN1del_vs_Donor-Ctrl	3.5 mo
PDE10A	-1.47602	5.00454e-11	CN3	Donor-NRXN1del_vs_Donor-Ctrl	3.5 mo
KLHL1	-2.79254	5.09251e-11	CN3	Donor-NRXN1del_vs_Donor-Ctrl	3.5 mo
SHANK2	-1.40613	5.64879e-11	CN3	Donor-NRXN1del_vs_Donor-Ctrl	3.5 mo
CUL4B	-1.2723	6.09268e-11	CN3	Donor-NRXN1del_vs_Donor-Ctrl	3.5 mo
KLF7	-1.18044	6.43794e-11	CN3	Donor-NRXN1del_vs_Donor-Ctrl	3.5 mo
DBI	0.800206	6.63216e-11	CN3	Donor-NRXN1del_vs_Donor-Ctrl	3.5 mo
GPM6B	0.777449	7.74644e-11	CN3	Donor-NRXN1del_vs_Donor-Ctrl	3.5 mo
ELAVL4	-1.14809	1.15026e-10	CN3	Donor-NRXN1del_vs_Donor-Ctrl	3.5 mo
ARHGAP35	-1.20349	1.23383e-10	CN3	Donor-NRXN1del_vs_Donor-Ctrl	3.5 mo
GRK2	-1.30124	1.24573e-10	CN3	Donor-NRXN1del_vs_Donor-Ctrl	3.5 mo
DYRK1A	-1.30098	1.36891e-10	CN3	Donor-NRXN1del_vs_Donor-Ctrl	3.5 mo
ADAM10	-1.32104	1.44831e-10	CN3	Donor-NRXN1del_vs_Donor-Ctrl	3.5 mo
PFN1	0.326083	1.6433e-10	CN3	Donor-NRXN1del_vs_Donor-Ctrl	3.5 mo
CREB1	-1.22539	1.64539e-10	CN3	Donor-NRXN1del_vs_Donor-Ctrl	3.5 mo
BRD1	-1.11155	1.67452e-10	CN3	Donor-NRXN1del_vs_Donor-Ctrl	3.5 mo
PPFIA1	-1.20246	1.72729e-10	CN3	Donor-NRXN1del_vs_Donor-Ctrl	3.5 mo
NPTN	-1.15899	2.35129e-10	CN3	Donor-NRXN1del_vs_Donor-Ctrl	3.5 mo
GOPC	-1.12506	2.41691e-10	CN3	Donor-NRXN1del_vs_Donor-Ctrl	3.5 mo
EPHA7	-1.0954	2.56758e-10	CN3	Donor-NRXN1del_vs_Donor-Ctrl	3.5 mo
KIF5A	-1.16917	3.05841e-10	CN3	Donor-NRXN1del_vs_Donor-Ctrl	3.5 mo
HOMER1	-1.36149	3.12731e-10	CN3	Donor-NRXN1del_vs_Donor-Ctrl	3.5 mo
DCTN1	-1.17298	3.14609e-10	CN3	Donor-NRXN1del_vs_Donor-Ctrl	3.5 mo
GPM6A	-0.377615	3.31881e-10	CN3	Donor-NRXN1del_vs_Donor-Ctrl	3.5 mo
PRKCI	-1.28403	3.37708e-10	CN3	Donor-NRXN1del_vs_Donor-Ctrl	3.5 mo
ATP1A1	-1.20364	3.45222e-10	CN3	Donor-NRXN1del_vs_Donor-Ctrl	3.5 mo
VASH2	-1.27095	4.01145e-10	CN3	Donor-NRXN1del_vs_Donor-Ctrl	3.5 mo
WNK1	-1.17332	4.07353e-10	CN3	Donor-NRXN1del_vs_Donor-Ctrl	3.5 mo
TAOK1	-1.17552	4.48311e-10	CN3	Donor-NRXN1del_vs_Donor-Ctrl	3.5 mo
THY1	-1.19134	4.6038e-10	CN3	Donor-NRXN1del_vs_Donor-Ctrl	3.5 mo
RPS6KA5	-1.29995	5.49758e-10	CN3	Donor-NRXN1del_vs_Donor-Ctrl	3.5 mo
USP8	-1.18104	6.69163e-10	CN3	Donor-NRXN1del_vs_Donor-Ctrl	3.5 mo
PIK3CB	-1.2494	6.69998e-10	CN3	Donor-NRXN1del_vs_Donor-Ctrl	3.5 mo
FOXP1	-1.2552	6.92288e-10	CN3	Donor-NRXN1del_vs_Donor-Ctrl	3.5 mo
STRAP	0.357416	7.11144e-10	CN3	Donor-NRXN1del_vs_Donor-Ctrl	3.5 mo
PLPPR4	-1.35476	7.29052e-10	CN3	Donor-NRXN1del_vs_Donor-Ctrl	3.5 mo
CTNNA2	-1.13608	7.64534e-10	CN3	Donor-NRXN1del_vs_Donor-Ctrl	3.5 mo
PEBP1	0.14364	7.65613e-10	CN3	Donor-NRXN1del_vs_Donor-Ctrl	3.5 mo
TUBB2A	0.22652	8.02768e-10	CN3	Donor-NRXN1del_vs_Donor-Ctrl	3.5 mo
NFASC	-1.14088	8.17939e-10	CN3	Donor-NRXN1del_vs_Donor-Ctrl	3.5 mo
NCOA2	-1.28072	8.2792e-10	CN3	Donor-NRXN1del_vs_Donor-Ctrl	3.5 mo
ICA1	-1.23848	1.08658e-09	CN3	Donor-NRXN1del_vs_Donor-Ctrl	3.5 mo
AP3M1	-1.21189	1.2e-09	CN3	Donor-NRXN1del_vs_Donor-Ctrl	3.5 mo
DPYSL5	-1.11305	1.27217e-09	CN3	Donor-NRXN1del_vs_Donor-Ctrl	3.5 mo
PALM	-1.16065	1.30539e-09	CN3	Donor-NRXN1del_vs_Donor-Ctrl	3.5 mo
IER2	-1.20831	1.43113e-09	CN3	Donor-NRXN1del_vs_Donor-Ctrl	3.5 mo
IREB2	-1.14274	1.54958e-09	CN3	Donor-NRXN1del_vs_Donor-Ctrl	3.5 mo
ARL3	0.448658	1.55639e-09	CN3	Donor-NRXN1del_vs_Donor-Ctrl	3.5 mo
SACS	-1.16725	1.66639e-09	CN3	Donor-NRXN1del_vs_Donor-Ctrl	3.5 mo
ADNP	-1.11654	1.8386e-09	CN3	Donor-NRXN1del_vs_Donor-Ctrl	3.5 mo
FEZ2	-1.13599	1.84434e-09	CN3	Donor-NRXN1del_vs_Donor-Ctrl	3.5 mo
UBE2I	0.392184	1.99212e-09	CN3	Donor-NRXN1del_vs_Donor-Ctrl	3.5 mo
TENM4	-1.41931	2.06669e-09	CN3	Donor-NRXN1del_vs_Donor-Ctrl	3.5 mo
TMEFF1	-1.2034	2.2224e-09	CN3	Donor-NRXN1del_vs_Donor-Ctrl	3.5 mo
PTPRS	-1.13604	2.82091e-09	CN3	Donor-NRXN1del_vs_Donor-Ctrl	3.5 mo
KLC1	-0.833062	2.97416e-09	CN3	Donor-NRXN1del_vs_Donor-Ctrl	3.5 mo
ARHGAP32	-1.29422	3.22901e-09	CN3	Donor-NRXN1del_vs_Donor-Ctrl	3.5 mo
SVBP	0.433981	3.61777e-09	CN3	Donor-NRXN1del_vs_Donor-Ctrl	3.5 mo
PDCD6IP	-1.10868	3.99081e-09	CN3	Donor-NRXN1del_vs_Donor-Ctrl	3.5 mo
DIXDC1	-1.08215	4.08204e-09	CN3	Donor-NRXN1del_vs_Donor-Ctrl	3.5 mo
WASF3	-1.06703	4.14264e-09	CN3	Donor-NRXN1del_vs_Donor-Ctrl	3.5 mo
TXN2	0.814386	4.18212e-09	CN3	Donor-NRXN1del_vs_Donor-Ctrl	3.5 mo
ABR	-1.15996	4.22423e-09	CN3	Donor-NRXN1del_vs_Donor-Ctrl	3.5 mo
AGFG1	-1.10884	4.25276e-09	CN3	Donor-NRXN1del_vs_Donor-Ctrl	3.5 mo
HS6ST1	-1.43641	4.26581e-09	CN3	Donor-NRXN1del_vs_Donor-Ctrl	3.5 mo
RANBP1	0.369166	4.30715e-09	CN3	Donor-NRXN1del_vs_Donor-Ctrl	3.5 mo
MYEF2	-0.898822	5.2534e-09	CN3	Donor-NRXN1del_vs_Donor-Ctrl	3.5 mo
PREX1	-1.59943	6.20075e-09	CN3	Donor-NRXN1del_vs_Donor-Ctrl	3.5 mo
CBL	-1.18167	6.43052e-09	CN3	Donor-NRXN1del_vs_Donor-Ctrl	3.5 mo
OPCML	-1.0766	7.70596e-09	CN3	Donor-NRXN1del_vs_Donor-Ctrl	3.5 mo
ULK2	-1.14268	8.47202e-09	CN3	Donor-NRXN1del_vs_Donor-Ctrl	3.5 mo
SLC4A8	-1.12947	8.80697e-09	CN3	Donor-NRXN1del_vs_Donor-Ctrl	3.5 mo
ZFHX3	1.21009	9.70933e-09	CN3	Donor-NRXN1del_vs_Donor-Ctrl	3.5 mo
SYBU	-1.10503	1.07021e-08	CN3	Donor-NRXN1del_vs_Donor-Ctrl	3.5 mo
PRMT1	0.279218	1.19329e-08	CN3	Donor-NRXN1del_vs_Donor-Ctrl	3.5 mo
MTR	-1.38013	1.20172e-08	CN3	Donor-NRXN1del_vs_Donor-Ctrl	3.5 mo
RGMA	-1.18842	1.20371e-08	CN3	Donor-NRXN1del_vs_Donor-Ctrl	3.5 mo
NFE2L1	-1.13768	1.28941e-08	CN3	Donor-NRXN1del_vs_Donor-Ctrl	3.5 mo
LRP6	-1.16084	1.31151e-08	CN3	Donor-NRXN1del_vs_Donor-Ctrl	3.5 mo
WDR36	-1.32076	1.35384e-08	CN3	Donor-NRXN1del_vs_Donor-Ctrl	3.5 mo
CCDC66	-1.09185	1.41365e-08	CN3	Donor-NRXN1del_vs_Donor-Ctrl	3.5 mo
EEA1	-1.05647	1.42762e-08	CN3	Donor-NRXN1del_vs_Donor-Ctrl	3.5 mo
GAS6	-1.07741	1.52025e-08	CN3	Donor-NRXN1del_vs_Donor-Ctrl	3.5 mo
GRM5	-1.43497	1.58777e-08	CN3	Donor-NRXN1del_vs_Donor-Ctrl	3.5 mo
TCF7L2	1.96236	1.90647e-08	CN3	Donor-NRXN1del_vs_Donor-Ctrl	3.5 mo
CTNNA1	-1.13022	1.90788e-08	CN3	Donor-NRXN1del_vs_Donor-Ctrl	3.5 mo
SCN8A	-1.20362	1.98402e-08	CN3	Donor-NRXN1del_vs_Donor-Ctrl	3.5 mo
TCF12	-1.09627	1.99546e-08	CN3	Donor-NRXN1del_vs_Donor-Ctrl	3.5 mo
UNC13B	-1.78345	2.10862e-08	CN3	Donor-NRXN1del_vs_Donor-Ctrl	3.5 mo
RIPOR2	-1.15413	2.27755e-08	CN3	Donor-NRXN1del_vs_Donor-Ctrl	3.5 mo
ERO1A	-1.09037	2.40224e-08	CN3	Donor-NRXN1del_vs_Donor-Ctrl	3.5 mo
BICDL1	-1.18211	2.44378e-08	CN3	Donor-NRXN1del_vs_Donor-Ctrl	3.5 mo
SLC9A6	-1.30052	2.60058e-08	CN3	Donor-NRXN1del_vs_Donor-Ctrl	3.5 mo
CYFIP1	-1.48655	2.85973e-08	CN3	Donor-NRXN1del_vs_Donor-Ctrl	3.5 mo
PRR7	0.670051	2.87751e-08	CN3	Donor-NRXN1del_vs_Donor-Ctrl	3.5 mo
INPP5F	-1.09338	2.92094e-08	CN3	Donor-NRXN1del_vs_Donor-Ctrl	3.5 mo
GLRX3	0.965308	3.02777e-08	CN3	Donor-NRXN1del_vs_Donor-Ctrl	3.5 mo
STRN3	-1.05009	3.30805e-08	CN3	Donor-NRXN1del_vs_Donor-Ctrl	3.5 mo
WNT7B	1.38215	3.35459e-08	CN3	Donor-NRXN1del_vs_Donor-Ctrl	3.5 mo
PCM1	-0.92485	3.38209e-08	CN3	Donor-NRXN1del_vs_Donor-Ctrl	3.5 mo
SNX3	0.469731	3.44684e-08	CN3	Donor-NRXN1del_vs_Donor-Ctrl	3.5 mo
KDM4A	-1.34365	3.55757e-08	CN3	Donor-NRXN1del_vs_Donor-Ctrl	3.5 mo
GNB5	-1.03307	3.58381e-08	CN3	Donor-NRXN1del_vs_Donor-Ctrl	3.5 mo
GIGYF2	-1.08057	4.61692e-08	CN3	Donor-NRXN1del_vs_Donor-Ctrl	3.5 mo
MGLL	-1.05358	4.73274e-08	CN3	Donor-NRXN1del_vs_Donor-Ctrl	3.5 mo
SEZ6L2	0.378257	5.32146e-08	CN3	Donor-NRXN1del_vs_Donor-Ctrl	3.5 mo
BAG5	-1.0828	5.49617e-08	CN3	Donor-NRXN1del_vs_Donor-Ctrl	3.5 mo
CSNK1D	-1.05053	5.91087e-08	CN3	Donor-NRXN1del_vs_Donor-Ctrl	3.5 mo
WDFY3	-1.17608	7.29653e-08	CN3	Donor-NRXN1del_vs_Donor-Ctrl	3.5 mo
HERC1	-1.03294	7.33003e-08	CN3	Donor-NRXN1del_vs_Donor-Ctrl	3.5 mo
BRAF	-1.05443	8.42921e-08	CN3	Donor-NRXN1del_vs_Donor-Ctrl	3.5 mo
NRBP2	-1.11255	8.74766e-08	CN3	Donor-NRXN1del_vs_Donor-Ctrl	3.5 mo
SORBS2	-1.01911	9.2922e-08	CN3	Donor-NRXN1del_vs_Donor-Ctrl	3.5 mo
AKAP5	-1.57499	1.08324e-07	CN3	Donor-NRXN1del_vs_Donor-Ctrl	3.5 mo
SKIL	-1.05573	1.18968e-07	CN3	Donor-NRXN1del_vs_Donor-Ctrl	3.5 mo
TIAM2	-1.45609	1.1974e-07	CN3	Donor-NRXN1del_vs_Donor-Ctrl	3.5 mo
FYN	-1.09333	1.27735e-07	CN3	Donor-NRXN1del_vs_Donor-Ctrl	3.5 mo
SLC17A7	-1.07263	1.28583e-07	CN3	Donor-NRXN1del_vs_Donor-Ctrl	3.5 mo
NGEF	-1.75835	1.29989e-07	CN3	Donor-NRXN1del_vs_Donor-Ctrl	3.5 mo
DNAJB1	-1.12268	1.35462e-07	CN3	Donor-NRXN1del_vs_Donor-Ctrl	3.5 mo
KDM2A	-1.10794	1.53688e-07	CN3	Donor-NRXN1del_vs_Donor-Ctrl	3.5 mo
KIFAP3	-0.706907	1.61959e-07	CN3	Donor-NRXN1del_vs_Donor-Ctrl	3.5 mo
TAOK3	-0.980211	1.83773e-07	CN3	Donor-NRXN1del_vs_Donor-Ctrl	3.5 mo
CCT3	-0.647257	2.00372e-07	CN3	Donor-NRXN1del_vs_Donor-Ctrl	3.5 mo
ATAT1	-0.826198	2.06199e-07	CN3	Donor-NRXN1del_vs_Donor-Ctrl	3.5 mo
EPHA3	-2.88491	2.10256e-07	CN3	Donor-NRXN1del_vs_Donor-Ctrl	3.5 mo
TRAPPC9	-1.18536	2.3672e-07	CN3	Donor-NRXN1del_vs_Donor-Ctrl	3.5 mo
NR4A2	-1.394	2.65907e-07	CN3	Donor-NRXN1del_vs_Donor-Ctrl	3.5 mo
DCX	-0.635359	2.9027e-07	CN3	Donor-NRXN1del_vs_Donor-Ctrl	3.5 mo
STX3	-1.46654	3.00586e-07	CN3	Donor-NRXN1del_vs_Donor-Ctrl	3.5 mo
MAP6	-0.977639	3.50577e-07	CN3	Donor-NRXN1del_vs_Donor-Ctrl	3.5 mo
LRP1	-1.00102	3.62332e-07	CN3	Donor-NRXN1del_vs_Donor-Ctrl	3.5 mo
MAPK10	-0.924623	3.88079e-07	CN3	Donor-NRXN1del_vs_Donor-Ctrl	3.5 mo
LRIG2	-1.08257	3.99611e-07	CN3	Donor-NRXN1del_vs_Donor-Ctrl	3.5 mo
UGCG	-0.986947	4.64364e-07	CN3	Donor-NRXN1del_vs_Donor-Ctrl	3.5 mo
KLHL24	-0.997024	5.00109e-07	CN3	Donor-NRXN1del_vs_Donor-Ctrl	3.5 mo
NDN	0.361302	5.14089e-07	CN3	Donor-NRXN1del_vs_Donor-Ctrl	3.5 mo
RHEB	0.262413	5.83303e-07	CN3	Donor-NRXN1del_vs_Donor-Ctrl	3.5 mo
CEP250	-1.12091	6.0776e-07	CN3	Donor-NRXN1del_vs_Donor-Ctrl	3.5 mo
SDCCAG8	-1.0673	6.27435e-07	CN3	Donor-NRXN1del_vs_Donor-Ctrl	3.5 mo
KALRN	-1.11059	6.33507e-07	CN3	Donor-NRXN1del_vs_Donor-Ctrl	3.5 mo
LSM4	0.307871	6.44315e-07	CN3	Donor-NRXN1del_vs_Donor-Ctrl	3.5 mo
IFT172	-1.49662	7.25547e-07	CN3	Donor-NRXN1del_vs_Donor-Ctrl	3.5 mo
TSPAN2	-1.19542	7.35061e-07	CN3	Donor-NRXN1del_vs_Donor-Ctrl	3.5 mo
LRP8	-1.17316	7.49568e-07	CN3	Donor-NRXN1del_vs_Donor-Ctrl	3.5 mo
DLGAP2	-2.68328	8.07003e-07	CN3	Donor-NRXN1del_vs_Donor-Ctrl	3.5 mo
SS18L1	-1.00585	8.13184e-07	CN3	Donor-NRXN1del_vs_Donor-Ctrl	3.5 mo
SRGAP2C	-1.13814	8.13184e-07	CN3	Donor-NRXN1del_vs_Donor-Ctrl	3.5 mo
KIF3C	-0.96674	8.20881e-07	CN3	Donor-NRXN1del_vs_Donor-Ctrl	3.5 mo
ELOVL5	-1.05795	9.25854e-07	CN3	Donor-NRXN1del_vs_Donor-Ctrl	3.5 mo
ALS2	-1.39425	1.09689e-06	CN3	Donor-NRXN1del_vs_Donor-Ctrl	3.5 mo
GPC2	-0.985258	1.22191e-06	CN3	Donor-NRXN1del_vs_Donor-Ctrl	3.5 mo
COPA	-0.953898	1.25052e-06	CN3	Donor-NRXN1del_vs_Donor-Ctrl	3.5 mo
MARK4	-0.986751	1.47485e-06	CN3	Donor-NRXN1del_vs_Donor-Ctrl	3.5 mo
BCL6	-3.35875	1.48661e-06	CN3	Donor-NRXN1del_vs_Donor-Ctrl	3.5 mo
ZNF609	-1.05475	1.48981e-06	CN3	Donor-NRXN1del_vs_Donor-Ctrl	3.5 mo
TRIP11	-0.961292	1.51705e-06	CN3	Donor-NRXN1del_vs_Donor-Ctrl	3.5 mo
ATP6V0D1	0.462607	1.53868e-06	CN3	Donor-NRXN1del_vs_Donor-Ctrl	3.5 mo
SYNJ1	-1.11598	1.58157e-06	CN3	Donor-NRXN1del_vs_Donor-Ctrl	3.5 mo
STX1A	-1.00288	1.59665e-06	CN3	Donor-NRXN1del_vs_Donor-Ctrl	3.5 mo
SNX1	-1.00486	1.77477e-06	CN3	Donor-NRXN1del_vs_Donor-Ctrl	3.5 mo
NEFM	-1.00506	1.84936e-06	CN3	Donor-NRXN1del_vs_Donor-Ctrl	3.5 mo
NAV1	-0.946173	1.90194e-06	CN3	Donor-NRXN1del_vs_Donor-Ctrl	3.5 mo
BHLHB9	-1.08887	1.96642e-06	CN3	Donor-NRXN1del_vs_Donor-Ctrl	3.5 mo
CACNG3	-2.42354	2.08786e-06	CN3	Donor-NRXN1del_vs_Donor-Ctrl	3.5 mo
TERF2	-0.940227	2.13096e-06	CN3	Donor-NRXN1del_vs_Donor-Ctrl	3.5 mo
ACTR2	-0.902762	2.24932e-06	CN3	Donor-NRXN1del_vs_Donor-Ctrl	3.5 mo
CTTNBP2	-1.01156	2.64036e-06	CN3	Donor-NRXN1del_vs_Donor-Ctrl	3.5 mo
SDC3	-0.98989	2.71261e-06	CN3	Donor-NRXN1del_vs_Donor-Ctrl	3.5 mo
SORL1	-1.22947	3.02311e-06	CN3	Donor-NRXN1del_vs_Donor-Ctrl	3.5 mo
DVL3	-0.897689	3.15793e-06	CN3	Donor-NRXN1del_vs_Donor-Ctrl	3.5 mo
VLDLR	-1.19617	3.4436e-06	CN3	Donor-NRXN1del_vs_Donor-Ctrl	3.5 mo
WDR19	-1.16129	3.44543e-06	CN3	Donor-NRXN1del_vs_Donor-Ctrl	3.5 mo
STMN4	-0.526798	3.49364e-06	CN3	Donor-NRXN1del_vs_Donor-Ctrl	3.5 mo
CALR	-0.946138	3.99703e-06	CN3	Donor-NRXN1del_vs_Donor-Ctrl	3.5 mo
ACSL4	-0.892702	4.16973e-06	CN3	Donor-NRXN1del_vs_Donor-Ctrl	3.5 mo
AFDN	-0.874974	4.38707e-06	CN3	Donor-NRXN1del_vs_Donor-Ctrl	3.5 mo
TUBA1B	-0.823599	4.61316e-06	CN3	Donor-NRXN1del_vs_Donor-Ctrl	3.5 mo
KCNC1	-1.02861	4.76963e-06	CN3	Donor-NRXN1del_vs_Donor-Ctrl	3.5 mo
EIF4ENIF1	-0.963574	4.81612e-06	CN3	Donor-NRXN1del_vs_Donor-Ctrl	3.5 mo
KCNQ3	-1.20906	4.86806e-06	CN3	Donor-NRXN1del_vs_Donor-Ctrl	3.5 mo
PIN1	0.212813	5.24674e-06	CN3	Donor-NRXN1del_vs_Donor-Ctrl	3.5 mo
SLC1A1	-1.39927	5.27256e-06	CN3	Donor-NRXN1del_vs_Donor-Ctrl	3.5 mo
WNT7A	-1.47278	5.41433e-06	CN3	Donor-NRXN1del_vs_Donor-Ctrl	3.5 mo
EHMT2	-0.912533	5.53095e-06	CN3	Donor-NRXN1del_vs_Donor-Ctrl	3.5 mo
BCL11A	0.117885	5.93464e-06	CN3	Donor-NRXN1del_vs_Donor-Ctrl	3.5 mo
ID2	-0.993547	6.22333e-06	CN3	Donor-NRXN1del_vs_Donor-Ctrl	3.5 mo
MALAT1	-0.0860681	6.33635e-06	CN3	Donor-NRXN1del_vs_Donor-Ctrl	3.5 mo
SRD5A1	-0.876831	6.42648e-06	CN3	Donor-NRXN1del_vs_Donor-Ctrl	3.5 mo
ZDHHC17	-0.926603	6.91883e-06	CN3	Donor-NRXN1del_vs_Donor-Ctrl	3.5 mo
TENM2	1.80082	6.96908e-06	CN3	Donor-NRXN1del_vs_Donor-Ctrl	3.5 mo
ATXN1	-1.16636	7.67735e-06	CN3	Donor-NRXN1del_vs_Donor-Ctrl	3.5 mo
RAB2A	0.051048	8.37413e-06	CN3	Donor-NRXN1del_vs_Donor-Ctrl	3.5 mo
TET1	-0.982487	9.01455e-06	CN3	Donor-NRXN1del_vs_Donor-Ctrl	3.5 mo
ADCY1	-1.14968	9.29226e-06	CN3	Donor-NRXN1del_vs_Donor-Ctrl	3.5 mo
ZSWIM6	-1.02823	9.75814e-06	CN3	Donor-NRXN1del_vs_Donor-Ctrl	3.5 mo
GLRB	-0.945861	9.83663e-06	CN3	Donor-NRXN1del_vs_Donor-Ctrl	3.5 mo
HIPK1	-1.03943	1.0652e-05	CN3	Donor-NRXN1del_vs_Donor-Ctrl	3.5 mo
BTBD8	-0.92161	1.08125e-05	CN3	Donor-NRXN1del_vs_Donor-Ctrl	3.5 mo
NTRK2	-1.25227	1.1232e-05	CN3	Donor-NRXN1del_vs_Donor-Ctrl	3.5 mo
STRN	-1.15724	1.15422e-05	CN3	Donor-NRXN1del_vs_Donor-Ctrl	3.5 mo
PARD6A	0.844566	1.22929e-05	CN3	Donor-NRXN1del_vs_Donor-Ctrl	3.5 mo
FAM161A	-0.882813	1.24552e-05	CN3	Donor-NRXN1del_vs_Donor-Ctrl	3.5 mo
LZTS1	-1.04553	1.25092e-05	CN3	Donor-NRXN1del_vs_Donor-Ctrl	3.5 mo
CDH2	-0.786951	1.26345e-05	CN3	Donor-NRXN1del_vs_Donor-Ctrl	3.5 mo
AP3B2	-1.11729	1.34099e-05	CN3	Donor-NRXN1del_vs_Donor-Ctrl	3.5 mo
MINK1	-1.14348	1.36285e-05	CN3	Donor-NRXN1del_vs_Donor-Ctrl	3.5 mo
ATP6AP2	0.144497	1.3833e-05	CN3	Donor-NRXN1del_vs_Donor-Ctrl	3.5 mo
TRIM3	-1.02086	1.43287e-05	CN3	Donor-NRXN1del_vs_Donor-Ctrl	3.5 mo
APBB2	-1.12745	1.44435e-05	CN3	Donor-NRXN1del_vs_Donor-Ctrl	3.5 mo
COPS2	-0.87834	1.53655e-05	CN3	Donor-NRXN1del_vs_Donor-Ctrl	3.5 mo
NBN	-0.899589	1.55226e-05	CN3	Donor-NRXN1del_vs_Donor-Ctrl	3.5 mo
DLGAP4	-0.878323	1.63331e-05	CN3	Donor-NRXN1del_vs_Donor-Ctrl	3.5 mo
CPEB4	-0.846339	1.71891e-05	CN3	Donor-NRXN1del_vs_Donor-Ctrl	3.5 mo
BMPR1A	-1.17334	1.87884e-05	CN3	Donor-NRXN1del_vs_Donor-Ctrl	3.5 mo
SLC23A2	-1.04817	1.88663e-05	CN3	Donor-NRXN1del_vs_Donor-Ctrl	3.5 mo
NDRG1	-0.982311	1.89043e-05	CN3	Donor-NRXN1del_vs_Donor-Ctrl	3.5 mo
ACTR3	-0.850389	1.99419e-05	CN3	Donor-NRXN1del_vs_Donor-Ctrl	3.5 mo
ACSL3	-0.922807	2.00236e-05	CN3	Donor-NRXN1del_vs_Donor-Ctrl	3.5 mo
LEMD2	-1.0494	2.06477e-05	CN3	Donor-NRXN1del_vs_Donor-Ctrl	3.5 mo
KDM4C	-1.13371	2.25609e-05	CN3	Donor-NRXN1del_vs_Donor-Ctrl	3.5 mo
DLG1	-1.01354	2.40703e-05	CN3	Donor-NRXN1del_vs_Donor-Ctrl	3.5 mo
RALBP1	-0.874166	2.45531e-05	CN3	Donor-NRXN1del_vs_Donor-Ctrl	3.5 mo
SOX11	-0.53439	2.56023e-05	CN3	Donor-NRXN1del_vs_Donor-Ctrl	3.5 mo
CEP290	-0.864204	2.57912e-05	CN3	Donor-NRXN1del_vs_Donor-Ctrl	3.5 mo
CDH13	-1.44051	2.62199e-05	CN3	Donor-NRXN1del_vs_Donor-Ctrl	3.5 mo
MAST1	-0.886829	2.71197e-05	CN3	Donor-NRXN1del_vs_Donor-Ctrl	3.5 mo
PDE1A	-0.853114	2.71365e-05	CN3	Donor-NRXN1del_vs_Donor-Ctrl	3.5 mo
FKBP4	-0.879882	2.83788e-05	CN3	Donor-NRXN1del_vs_Donor-Ctrl	3.5 mo
FUS	-0.542796	3.0641e-05	CN3	Donor-NRXN1del_vs_Donor-Ctrl	3.5 mo
SYNGAP1	-0.852472	3.16761e-05	CN3	Donor-NRXN1del_vs_Donor-Ctrl	3.5 mo
ADCY2	-2.47051	3.20318e-05	CN3	Donor-NRXN1del_vs_Donor-Ctrl	3.5 mo
SH3GL3	-0.903501	3.23566e-05	CN3	Donor-NRXN1del_vs_Donor-Ctrl	3.5 mo
OPHN1	-1.08611	3.29803e-05	CN3	Donor-NRXN1del_vs_Donor-Ctrl	3.5 mo
ALMS1	-1.15494	3.44952e-05	CN3	Donor-NRXN1del_vs_Donor-Ctrl	3.5 mo
SLIT1	-0.870063	3.50285e-05	CN3	Donor-NRXN1del_vs_Donor-Ctrl	3.5 mo
CNN3	-0.816214	3.55655e-05	CN3	Donor-NRXN1del_vs_Donor-Ctrl	3.5 mo
SYN2	-1.38296	3.6654e-05	CN3	Donor-NRXN1del_vs_Donor-Ctrl	3.5 mo
GRIA4	-1.04526	4.13491e-05	CN3	Donor-NRXN1del_vs_Donor-Ctrl	3.5 mo
RPGRIP1L	-0.86262	4.19943e-05	CN3	Donor-NRXN1del_vs_Donor-Ctrl	3.5 mo
FZD3	-0.864775	4.2025e-05	CN3	Donor-NRXN1del_vs_Donor-Ctrl	3.5 mo
PITPNA	-0.895555	4.69934e-05	CN3	Donor-NRXN1del_vs_Donor-Ctrl	3.5 mo
LRP12	-0.872407	4.88174e-05	CN3	Donor-NRXN1del_vs_Donor-Ctrl	3.5 mo
ERCC3	-0.898906	5.06266e-05	CN3	Donor-NRXN1del_vs_Donor-Ctrl	3.5 mo
HDAC5	-0.838945	5.21065e-05	CN3	Donor-NRXN1del_vs_Donor-Ctrl	3.5 mo
SEZ6	-0.790354	5.22155e-05	CN3	Donor-NRXN1del_vs_Donor-Ctrl	3.5 mo
URI1	-0.879903	5.34398e-05	CN3	Donor-NRXN1del_vs_Donor-Ctrl	3.5 mo
DNMT1	-0.853577	5.39037e-05	CN3	Donor-NRXN1del_vs_Donor-Ctrl	3.5 mo
HIPK2	-0.916687	5.39658e-05	CN3	Donor-NRXN1del_vs_Donor-Ctrl	3.5 mo
CNRIP1	-0.928739	5.47779e-05	CN3	Donor-NRXN1del_vs_Donor-Ctrl	3.5 mo
SIAH1	-0.818503	5.80623e-05	CN3	Donor-NRXN1del_vs_Donor-Ctrl	3.5 mo
CASP3	-0.804431	5.85042e-05	CN3	Donor-NRXN1del_vs_Donor-Ctrl	3.5 mo
BBS2	-0.988266	5.85076e-05	CN3	Donor-NRXN1del_vs_Donor-Ctrl	3.5 mo
SIN3A	-1.07896	6.56015e-05	CN3	Donor-NRXN1del_vs_Donor-Ctrl	3.5 mo
L1CAM	-0.757488	6.66612e-05	CN3	Donor-NRXN1del_vs_Donor-Ctrl	3.5 mo
CDH11	-2.02832	6.88965e-05	CN3	Donor-NRXN1del_vs_Donor-Ctrl	3.5 mo
KIAA1549	-0.975524	7.50149e-05	CN3	Donor-NRXN1del_vs_Donor-Ctrl	3.5 mo
PRKAR1B	-0.877436	7.55244e-05	CN3	Donor-NRXN1del_vs_Donor-Ctrl	3.5 mo
RAB11A	-0.819247	7.66984e-05	CN3	Donor-NRXN1del_vs_Donor-Ctrl	3.5 mo
PPP5C	-0.848284	7.94898e-05	CN3	Donor-NRXN1del_vs_Donor-Ctrl	3.5 mo
DNAAF4	0.952885	8.26285e-05	CN3	Donor-NRXN1del_vs_Donor-Ctrl	3.5 mo
NYAP2	-0.823372	8.3845e-05	CN3	Donor-NRXN1del_vs_Donor-Ctrl	3.5 mo
TENT2	-0.91356	8.42211e-05	CN3	Donor-NRXN1del_vs_Donor-Ctrl	3.5 mo
STAU1	-0.694089	8.63563e-05	CN3	Donor-NRXN1del_vs_Donor-Ctrl	3.5 mo
CAMK1D	-0.760792	9.35189e-05	CN3	Donor-NRXN1del_vs_Donor-Ctrl	3.5 mo
ZBTB18	-0.91994	9.37417e-05	CN3	Donor-NRXN1del_vs_Donor-Ctrl	3.5 mo
GABBR1	-0.863611	9.37762e-05	CN3	Donor-NRXN1del_vs_Donor-Ctrl	3.5 mo
NRP2	-0.783989	0.00010422	CN3	Donor-NRXN1del_vs_Donor-Ctrl	3.5 mo
SMARCE1	-0.817783	0.000113947	CN3	Donor-NRXN1del_vs_Donor-Ctrl	3.5 mo
NDEL1	-0.870156	0.000120092	CN3	Donor-NRXN1del_vs_Donor-Ctrl	3.5 mo
VGF	1.24475	0.000121373	CN3	Donor-NRXN1del_vs_Donor-Ctrl	3.5 mo
RAB35	-0.951547	0.000121819	CN3	Donor-NRXN1del_vs_Donor-Ctrl	3.5 mo
GRK4	-0.93158	0.000123334	CN3	Donor-NRXN1del_vs_Donor-Ctrl	3.5 mo
ATP2B4	-0.966186	0.000126657	CN3	Donor-NRXN1del_vs_Donor-Ctrl	3.5 mo
DLAT	-0.979101	0.000127584	CN3	Donor-NRXN1del_vs_Donor-Ctrl	3.5 mo
NDRG2	-0.914872	0.00012809	CN3	Donor-NRXN1del_vs_Donor-Ctrl	3.5 mo
SLC1A2	-0.788613	0.000130616	CN3	Donor-NRXN1del_vs_Donor-Ctrl	3.5 mo
ANKS1A	-0.944227	0.000131875	CN3	Donor-NRXN1del_vs_Donor-Ctrl	3.5 mo
JAK2	-1.13179	0.000159407	CN3	Donor-NRXN1del_vs_Donor-Ctrl	3.5 mo
SYT5	0.582704	0.000162666	CN3	Donor-NRXN1del_vs_Donor-Ctrl	3.5 mo
RANGAP1	-0.926561	0.000163114	CN3	Donor-NRXN1del_vs_Donor-Ctrl	3.5 mo
SNCAIP	-0.921043	0.000166429	CN3	Donor-NRXN1del_vs_Donor-Ctrl	3.5 mo
NFIX	-0.777904	0.000168457	CN3	Donor-NRXN1del_vs_Donor-Ctrl	3.5 mo
SEC24B	-0.998826	0.000170471	CN3	Donor-NRXN1del_vs_Donor-Ctrl	3.5 mo
MAX	-0.772094	0.000184848	CN3	Donor-NRXN1del_vs_Donor-Ctrl	3.5 mo
MAP2K4	-0.76964	0.000192639	CN3	Donor-NRXN1del_vs_Donor-Ctrl	3.5 mo
PPP2R1A	-0.798289	0.000204658	CN3	Donor-NRXN1del_vs_Donor-Ctrl	3.5 mo
CTNND1	-0.9045	0.000208944	CN3	Donor-NRXN1del_vs_Donor-Ctrl	3.5 mo
EZH2	-0.801745	0.000210796	CN3	Donor-NRXN1del_vs_Donor-Ctrl	3.5 mo
TIMP2	-0.756828	0.000210854	CN3	Donor-NRXN1del_vs_Donor-Ctrl	3.5 mo
GPC1	-0.785143	0.000214604	CN3	Donor-NRXN1del_vs_Donor-Ctrl	3.5 mo
TSC1	-0.832649	0.000214852	CN3	Donor-NRXN1del_vs_Donor-Ctrl	3.5 mo
ITM2C	0.525059	0.00022152	CN3	Donor-NRXN1del_vs_Donor-Ctrl	3.5 mo
CRK	-0.780476	0.000246169	CN3	Donor-NRXN1del_vs_Donor-Ctrl	3.5 mo
MAP7	-1.29963	0.000246958	CN3	Donor-NRXN1del_vs_Donor-Ctrl	3.5 mo
PTPN9	-1.00904	0.000251662	CN3	Donor-NRXN1del_vs_Donor-Ctrl	3.5 mo
[truncated: 7,815 more rows]

## Sheet: unfiltered
names	logfoldchanges	pvals_adj	cell_type	comparison	timepoint
NNAT	6.60529	1.06691e-146	Astroglia	Donor-NRXN1del_vs_Donor-Ctrl	3.5 mo
PTPRZ1	-0.932621	4.21693e-101	Astroglia	Donor-NRXN1del_vs_Donor-Ctrl	3.5 mo
SPECC1	-4.07575	8.51757e-95	Astroglia	Donor-NRXN1del_vs_Donor-Ctrl	3.5 mo
RPS4X	0.738035	8.41415e-93	Astroglia	Donor-NRXN1del_vs_Donor-Ctrl	3.5 mo
EGR1	-4.37002	7.83437e-89	Astroglia	Donor-NRXN1del_vs_Donor-Ctrl	3.5 mo
ADGRV1	-3.84444	5.88358e-85	Astroglia	Donor-NRXN1del_vs_Donor-Ctrl	3.5 mo
RPL10	0.52032	7.39302e-76	Astroglia	Donor-NRXN1del_vs_Donor-Ctrl	3.5 mo
SEPT2	-2.02871	6.67769e-72	Astroglia	Donor-NRXN1del_vs_Donor-Ctrl	3.5 mo
APC	-2.98114	1.57195e-71	Astroglia	Donor-NRXN1del_vs_Donor-Ctrl	3.5 mo
SCRN1	-2.64362	7.54186e-64	Astroglia	Donor-NRXN1del_vs_Donor-Ctrl	3.5 mo
MDK	1.33568	2.4868e-63	Astroglia	Donor-NRXN1del_vs_Donor-Ctrl	3.5 mo
FOS	-3.27851	3.67924e-62	Astroglia	Donor-NRXN1del_vs_Donor-Ctrl	3.5 mo
NORAD	-2.99788	6.5064e-60	Astroglia	Donor-NRXN1del_vs_Donor-Ctrl	3.5 mo
RPL5	0.428063	4.02341e-59	Astroglia	Donor-NRXN1del_vs_Donor-Ctrl	3.5 mo
MOXD1	-3.78079	3.10498e-57	Astroglia	Donor-NRXN1del_vs_Donor-Ctrl	3.5 mo
RPS7	0.499193	3.20983e-57	Astroglia	Donor-NRXN1del_vs_Donor-Ctrl	3.5 mo
RPS13	0.464533	1.21603e-54	Astroglia	Donor-NRXN1del_vs_Donor-Ctrl	3.5 mo
PTMA	0.749711	5.21185e-54	Astroglia	Donor-NRXN1del_vs_Donor-Ctrl	3.5 mo
RPL34	0.449579	4.11236e-53	Astroglia	Donor-NRXN1del_vs_Donor-Ctrl	3.5 mo
MTRNR2L12	-2.7395	2.99534e-52	Astroglia	Donor-NRXN1del_vs_Donor-Ctrl	3.5 mo
EIF4G2	-1.83624	4.05681e-51	Astroglia	Donor-NRXN1del_vs_Donor-Ctrl	3.5 mo
TRIM24	-2.8056	4.27904e-51	Astroglia	Donor-NRXN1del_vs_Donor-Ctrl	3.5 mo
QKI	-0.980185	2.34632e-50	Astroglia	Donor-NRXN1del_vs_Donor-Ctrl	3.5 mo
RPS12	0.451058	7.2222e-50	Astroglia	Donor-NRXN1del_vs_Donor-Ctrl	3.5 mo
CNN3	-1.75436	1.95317e-49	Astroglia	Donor-NRXN1del_vs_Donor-Ctrl	3.5 mo
RPL8	0.438691	2.99411e-47	Astroglia	Donor-NRXN1del_vs_Donor-Ctrl	3.5 mo
NR2F1	-2.7397	2.6043e-46	Astroglia	Donor-NRXN1del_vs_Donor-Ctrl	3.5 mo
NACA	0.420389	1.42055e-44	Astroglia	Donor-NRXN1del_vs_Donor-Ctrl	3.5 mo
SPIRE1	-2.37702	7.41324e-44	Astroglia	Donor-NRXN1del_vs_Donor-Ctrl	3.5 mo
CHCHD2	2.85055	8.41522e-44	Astroglia	Donor-NRXN1del_vs_Donor-Ctrl	3.5 mo
RPL11	0.400126	5.17302e-43	Astroglia	Donor-NRXN1del_vs_Donor-Ctrl	3.5 mo
PSAP	-2.10582	3.33158e-42	Astroglia	Donor-NRXN1del_vs_Donor-Ctrl	3.5 mo
CANX	-1.56832	5.33319e-42	Astroglia	Donor-NRXN1del_vs_Donor-Ctrl	3.5 mo
PAG1	-2.84775	3.11551e-41	Astroglia	Donor-NRXN1del_vs_Donor-Ctrl	3.5 mo
HSP90AA1	-1.26166	3.47697e-41	Astroglia	Donor-NRXN1del_vs_Donor-Ctrl	3.5 mo
SPARC	-2.46386	5.43695e-41	Astroglia	Donor-NRXN1del_vs_Donor-Ctrl	3.5 mo
RPS4Y1	-3.44582	6.60507e-41	Astroglia	Donor-NRXN1del_vs_Donor-Ctrl	3.5 mo
SLC1A3	-1.21289	1.35314e-40	Astroglia	Donor-NRXN1del_vs_Donor-Ctrl	3.5 mo
RPS3	0.427659	3.07138e-40	Astroglia	Donor-NRXN1del_vs_Donor-Ctrl	3.5 mo
ITGB8	-2.2888	4.27943e-40	Astroglia	Donor-NRXN1del_vs_Donor-Ctrl	3.5 mo
RPS3A	0.371114	4.83978e-40	Astroglia	Donor-NRXN1del_vs_Donor-Ctrl	3.5 mo
H2AFZ	0.754915	6.95389e-40	Astroglia	Donor-NRXN1del_vs_Donor-Ctrl	3.5 mo
UBB	1.56352	8.22473e-40	Astroglia	Donor-NRXN1del_vs_Donor-Ctrl	3.5 mo
HIST1H1E	-2.64955	9.16339e-40	Astroglia	Donor-NRXN1del_vs_Donor-Ctrl	3.5 mo
RPL32	0.410497	2.57259e-39	Astroglia	Donor-NRXN1del_vs_Donor-Ctrl	3.5 mo
SEPT11	-0.62099	1.60864e-37	Astroglia	Donor-NRXN1del_vs_Donor-Ctrl	3.5 mo
FSTL1	-2.5167	3.74614e-37	Astroglia	Donor-NRXN1del_vs_Donor-Ctrl	3.5 mo
ARRDC4	-2.61889	5.63504e-37	Astroglia	Donor-NRXN1del_vs_Donor-Ctrl	3.5 mo
RTN4	-1.42603	1.21339e-36	Astroglia	Donor-NRXN1del_vs_Donor-Ctrl	3.5 mo
RPS10	0.58071	3.16948e-36	Astroglia	Donor-NRXN1del_vs_Donor-Ctrl	3.5 mo
RPL39	0.414471	6.11283e-36	Astroglia	Donor-NRXN1del_vs_Donor-Ctrl	3.5 mo
LIPG	-2.55592	1.74738e-35	Astroglia	Donor-NRXN1del_vs_Donor-Ctrl	3.5 mo
RPL41	0.301923	2.06312e-35	Astroglia	Donor-NRXN1del_vs_Donor-Ctrl	3.5 mo
ACTR3B	-2.70821	5.21052e-35	Astroglia	Donor-NRXN1del_vs_Donor-Ctrl	3.5 mo
FAM171B	-2.44899	7.54519e-35	Astroglia	Donor-NRXN1del_vs_Donor-Ctrl	3.5 mo
RPL30	0.396274	9.1658e-35	Astroglia	Donor-NRXN1del_vs_Donor-Ctrl	3.5 mo
C12orf57	0.763506	1.15301e-34	Astroglia	Donor-NRXN1del_vs_Donor-Ctrl	3.5 mo
RPL36A	0.723925	4.27561e-34	Astroglia	Donor-NRXN1del_vs_Donor-Ctrl	3.5 mo
TXNIP	-1.34717	5.2592e-34	Astroglia	Donor-NRXN1del_vs_Donor-Ctrl	3.5 mo
RPL22	0.395531	1.40111e-33	Astroglia	Donor-NRXN1del_vs_Donor-Ctrl	3.5 mo
RPS27A	0.378043	1.09075e-32	Astroglia	Donor-NRXN1del_vs_Donor-Ctrl	3.5 mo
ATP5MC2	0.39961	9.80625e-32	Astroglia	Donor-NRXN1del_vs_Donor-Ctrl	3.5 mo
RPL14	0.364832	1.52798e-31	Astroglia	Donor-NRXN1del_vs_Donor-Ctrl	3.5 mo
ARHGAP5	-2.25311	1.70547e-31	Astroglia	Donor-NRXN1del_vs_Donor-Ctrl	3.5 mo
RPL18	0.348127	3.66316e-31	Astroglia	Donor-NRXN1del_vs_Donor-Ctrl	3.5 mo
H1FX	1.08406	1.09038e-30	Astroglia	Donor-NRXN1del_vs_Donor-Ctrl	3.5 mo
NEAT1	-2.53601	3.21654e-30	Astroglia	Donor-NRXN1del_vs_Donor-Ctrl	3.5 mo
RTN3	-1.33634	3.74221e-30	Astroglia	Donor-NRXN1del_vs_Donor-Ctrl	3.5 mo
CLTC	-2.2717	7.52005e-30	Astroglia	Donor-NRXN1del_vs_Donor-Ctrl	3.5 mo
FAM107A	-2.50464	8.80155e-30	Astroglia	Donor-NRXN1del_vs_Donor-Ctrl	3.5 mo
POU3F2	-2.36898	1.16432e-29	Astroglia	Donor-NRXN1del_vs_Donor-Ctrl	3.5 mo
H3F3A	0.294628	7.46922e-29	Astroglia	Donor-NRXN1del_vs_Donor-Ctrl	3.5 mo
SYNE1	-2.40165	1.39678e-28	Astroglia	Donor-NRXN1del_vs_Donor-Ctrl	3.5 mo
SOX4	0.710603	2.59597e-28	Astroglia	Donor-NRXN1del_vs_Donor-Ctrl	3.5 mo
LIFR	-2.22762	5.1777e-28	Astroglia	Donor-NRXN1del_vs_Donor-Ctrl	3.5 mo
CKB	0.369477	5.40384e-28	Astroglia	Donor-NRXN1del_vs_Donor-Ctrl	3.5 mo
LMO3	-2.35884	5.40384e-28	Astroglia	Donor-NRXN1del_vs_Donor-Ctrl	3.5 mo
JUN	-2.12244	7.77374e-28	Astroglia	Donor-NRXN1del_vs_Donor-Ctrl	3.5 mo
PRDX2	0.391969	9.78135e-28	Astroglia	Donor-NRXN1del_vs_Donor-Ctrl	3.5 mo
PJA2	-1.5353	1.13995e-27	Astroglia	Donor-NRXN1del_vs_Donor-Ctrl	3.5 mo
RPL35A	0.317397	1.19505e-27	Astroglia	Donor-NRXN1del_vs_Donor-Ctrl	3.5 mo
RPS15A	0.348639	1.24333e-27	Astroglia	Donor-NRXN1del_vs_Donor-Ctrl	3.5 mo
RAI14	-2.36121	2.6325e-27	Astroglia	Donor-NRXN1del_vs_Donor-Ctrl	3.5 mo
MCL1	-2.1932	2.94301e-27	Astroglia	Donor-NRXN1del_vs_Donor-Ctrl	3.5 mo
RPLP0	0.31808	9.28595e-27	Astroglia	Donor-NRXN1del_vs_Donor-Ctrl	3.5 mo
VCL	-2.25436	1.00234e-26	Astroglia	Donor-NRXN1del_vs_Donor-Ctrl	3.5 mo
ROBO2	-2.1929	1.9247e-26	Astroglia	Donor-NRXN1del_vs_Donor-Ctrl	3.5 mo
YWHAQ	-0.875402	2.04615e-26	Astroglia	Donor-NRXN1del_vs_Donor-Ctrl	3.5 mo
KMT2C	-2.20003	2.27073e-26	Astroglia	Donor-NRXN1del_vs_Donor-Ctrl	3.5 mo
CDO1	-1.87343	6.50999e-26	Astroglia	Donor-NRXN1del_vs_Donor-Ctrl	3.5 mo
RPS21	0.504827	1.16552e-25	Astroglia	Donor-NRXN1del_vs_Donor-Ctrl	3.5 mo
CCT8	0.729412	2.03993e-25	Astroglia	Donor-NRXN1del_vs_Donor-Ctrl	3.5 mo
SH3BGRL	-1.66413	2.47436e-25	Astroglia	Donor-NRXN1del_vs_Donor-Ctrl	3.5 mo
AKAP6	-2.46374	3.96698e-25	Astroglia	Donor-NRXN1del_vs_Donor-Ctrl	3.5 mo
EMX1	2.02272	8.92753e-25	Astroglia	Donor-NRXN1del_vs_Donor-Ctrl	3.5 mo
PLCG2	-2.89043	1.36336e-24	Astroglia	Donor-NRXN1del_vs_Donor-Ctrl	3.5 mo
PEG10	-1.06654	1.40806e-24	Astroglia	Donor-NRXN1del_vs_Donor-Ctrl	3.5 mo
SPTAN1	-2.12018	1.44416e-24	Astroglia	Donor-NRXN1del_vs_Donor-Ctrl	3.5 mo
PLCE1	-2.09201	1.74004e-24	Astroglia	Donor-NRXN1del_vs_Donor-Ctrl	3.5 mo
UBC	-0.783822	2.24282e-24	Astroglia	Donor-NRXN1del_vs_Donor-Ctrl	3.5 mo
NRXN1	-2.42469	2.24282e-24	Astroglia	Donor-NRXN1del_vs_Donor-Ctrl	3.5 mo
CROT	-2.29538	3.7398e-24	Astroglia	Donor-NRXN1del_vs_Donor-Ctrl	3.5 mo
APP	-1.90952	4.23692e-24	Astroglia	Donor-NRXN1del_vs_Donor-Ctrl	3.5 mo
TMSB15A	1.2306	4.97368e-24	Astroglia	Donor-NRXN1del_vs_Donor-Ctrl	3.5 mo
GRB14	-2.90562	9.50262e-24	Astroglia	Donor-NRXN1del_vs_Donor-Ctrl	3.5 mo
HMGB1	0.439339	1.21585e-23	Astroglia	Donor-NRXN1del_vs_Donor-Ctrl	3.5 mo
IGFBP2	-0.979028	1.29964e-23	Astroglia	Donor-NRXN1del_vs_Donor-Ctrl	3.5 mo
SLC16A1	-2.09297	1.30668e-23	Astroglia	Donor-NRXN1del_vs_Donor-Ctrl	3.5 mo
DDAH1	-2.20607	1.38297e-23	Astroglia	Donor-NRXN1del_vs_Donor-Ctrl	3.5 mo
RAB31	-2.40688	2.85627e-23	Astroglia	Donor-NRXN1del_vs_Donor-Ctrl	3.5 mo
SCN3A	-3.09864	4.01015e-23	Astroglia	Donor-NRXN1del_vs_Donor-Ctrl	3.5 mo
UBL3	-2.17572	4.44831e-23	Astroglia	Donor-NRXN1del_vs_Donor-Ctrl	3.5 mo
RTN1	-2.1279	4.73953e-23	Astroglia	Donor-NRXN1del_vs_Donor-Ctrl	3.5 mo
ANK2	-2.16811	4.99575e-23	Astroglia	Donor-NRXN1del_vs_Donor-Ctrl	3.5 mo
ZNF680	-2.22689	6.96924e-23	Astroglia	Donor-NRXN1del_vs_Donor-Ctrl	3.5 mo
FGFR2	-2.13286	1.09445e-22	Astroglia	Donor-NRXN1del_vs_Donor-Ctrl	3.5 mo
RPL7A	0.281859	1.35856e-22	Astroglia	Donor-NRXN1del_vs_Donor-Ctrl	3.5 mo
RPL6	0.259254	1.47429e-22	Astroglia	Donor-NRXN1del_vs_Donor-Ctrl	3.5 mo
BTF3	0.491327	1.63898e-22	Astroglia	Donor-NRXN1del_vs_Donor-Ctrl	3.5 mo
COTL1	-2.14492	1.72602e-22	Astroglia	Donor-NRXN1del_vs_Donor-Ctrl	3.5 mo
STK39	-1.90768	2.34616e-22	Astroglia	Donor-NRXN1del_vs_Donor-Ctrl	3.5 mo
DYNC1H1	-2.07917	6.085e-22	Astroglia	Donor-NRXN1del_vs_Donor-Ctrl	3.5 mo
PRDX4	0.96883	7.05503e-22	Astroglia	Donor-NRXN1del_vs_Donor-Ctrl	3.5 mo
EMX2	1.45612	7.43487e-22	Astroglia	Donor-NRXN1del_vs_Donor-Ctrl	3.5 mo
LITAF	-2.16098	9.48021e-22	Astroglia	Donor-NRXN1del_vs_Donor-Ctrl	3.5 mo
ARHGAP21	-1.43511	1.29829e-21	Astroglia	Donor-NRXN1del_vs_Donor-Ctrl	3.5 mo
SPAG9	-1.59595	1.68537e-21	Astroglia	Donor-NRXN1del_vs_Donor-Ctrl	3.5 mo
RPL18A	0.309934	1.79449e-21	Astroglia	Donor-NRXN1del_vs_Donor-Ctrl	3.5 mo
FHOD3	-1.51621	3.83777e-21	Astroglia	Donor-NRXN1del_vs_Donor-Ctrl	3.5 mo
ROCK2	-1.74697	5.33465e-21	Astroglia	Donor-NRXN1del_vs_Donor-Ctrl	3.5 mo
RPS5	0.395913	5.93093e-21	Astroglia	Donor-NRXN1del_vs_Donor-Ctrl	3.5 mo
LHX2	1.49441	1.04614e-20	Astroglia	Donor-NRXN1del_vs_Donor-Ctrl	3.5 mo
MFAP2	1.74518	1.35353e-20	Astroglia	Donor-NRXN1del_vs_Donor-Ctrl	3.5 mo
SLC8A1	-2.47899	1.97138e-20	Astroglia	Donor-NRXN1del_vs_Donor-Ctrl	3.5 mo
PMP2	-2.69745	2.33973e-20	Astroglia	Donor-NRXN1del_vs_Donor-Ctrl	3.5 mo
LIMCH1	-2.09359	2.95223e-20	Astroglia	Donor-NRXN1del_vs_Donor-Ctrl	3.5 mo
TPM3	-1.80968	2.95342e-20	Astroglia	Donor-NRXN1del_vs_Donor-Ctrl	3.5 mo
UBE2H	-1.95187	3.09908e-20	Astroglia	Donor-NRXN1del_vs_Donor-Ctrl	3.5 mo
DKK3	-2.07051	3.93646e-20	Astroglia	Donor-NRXN1del_vs_Donor-Ctrl	3.5 mo
RPL19	0.272824	4.62465e-20	Astroglia	Donor-NRXN1del_vs_Donor-Ctrl	3.5 mo
TIMP3	-2.49021	1.261e-19	Astroglia	Donor-NRXN1del_vs_Donor-Ctrl	3.5 mo
EIF1AY	-2.06272	1.27284e-19	Astroglia	Donor-NRXN1del_vs_Donor-Ctrl	3.5 mo
COL11A1	-1.72243	2.05197e-19	Astroglia	Donor-NRXN1del_vs_Donor-Ctrl	3.5 mo
TRIP12	-1.99872	2.32818e-19	Astroglia	Donor-NRXN1del_vs_Donor-Ctrl	3.5 mo
PTN	-0.232464	2.40858e-19	Astroglia	Donor-NRXN1del_vs_Donor-Ctrl	3.5 mo
MT-ND4	-0.915548	2.4185e-19	Astroglia	Donor-NRXN1del_vs_Donor-Ctrl	3.5 mo
FXYD6	0.884791	2.5148e-19	Astroglia	Donor-NRXN1del_vs_Donor-Ctrl	3.5 mo
PPA1	0.624132	2.5148e-19	Astroglia	Donor-NRXN1del_vs_Donor-Ctrl	3.5 mo
AZIN1	-1.92457	2.61217e-19	Astroglia	Donor-NRXN1del_vs_Donor-Ctrl	3.5 mo
CLNS1A	0.522029	2.8074e-19	Astroglia	Donor-NRXN1del_vs_Donor-Ctrl	3.5 mo
MT3	-2.13082	2.85297e-19	Astroglia	Donor-NRXN1del_vs_Donor-Ctrl	3.5 mo
MAP4	-1.7831	3.96488e-19	Astroglia	Donor-NRXN1del_vs_Donor-Ctrl	3.5 mo
TCF4	0.747068	4.84663e-19	Astroglia	Donor-NRXN1del_vs_Donor-Ctrl	3.5 mo
REEP5	-1.82178	8.10216e-19	Astroglia	Donor-NRXN1del_vs_Donor-Ctrl	3.5 mo
RPL29	0.273293	8.53952e-19	Astroglia	Donor-NRXN1del_vs_Donor-Ctrl	3.5 mo
PCDH9	-2.03721	1.14241e-18	Astroglia	Donor-NRXN1del_vs_Donor-Ctrl	3.5 mo
CUX1	-1.89866	3.14003e-18	Astroglia	Donor-NRXN1del_vs_Donor-Ctrl	3.5 mo
CLU	-0.665896	3.94326e-18	Astroglia	Donor-NRXN1del_vs_Donor-Ctrl	3.5 mo
STAT3	-1.90556	4.46413e-18	Astroglia	Donor-NRXN1del_vs_Donor-Ctrl	3.5 mo
LDHB	0.344704	7.41907e-18	Astroglia	Donor-NRXN1del_vs_Donor-Ctrl	3.5 mo
SUCO	-1.86061	1.02231e-17	Astroglia	Donor-NRXN1del_vs_Donor-Ctrl	3.5 mo
RPS14	0.287336	1.06606e-17	Astroglia	Donor-NRXN1del_vs_Donor-Ctrl	3.5 mo
DDX5	-1.38725	1.07521e-17	Astroglia	Donor-NRXN1del_vs_Donor-Ctrl	3.5 mo
ADD1	-1.8113	1.10979e-17	Astroglia	Donor-NRXN1del_vs_Donor-Ctrl	3.5 mo
ZNF138	-1.91771	2.3246e-17	Astroglia	Donor-NRXN1del_vs_Donor-Ctrl	3.5 mo
TXNRD1	-1.8018	3.22513e-17	Astroglia	Donor-NRXN1del_vs_Donor-Ctrl	3.5 mo
AP2B1	-1.76396	3.33875e-17	Astroglia	Donor-NRXN1del_vs_Donor-Ctrl	3.5 mo
TRIM9	-1.96274	5.08828e-17	Astroglia	Donor-NRXN1del_vs_Donor-Ctrl	3.5 mo
ARFGEF1	-1.91351	5.37774e-17	Astroglia	Donor-NRXN1del_vs_Donor-Ctrl	3.5 mo
FAM3C	-1.83884	6.71897e-17	Astroglia	Donor-NRXN1del_vs_Donor-Ctrl	3.5 mo
EEF1B2	0.447053	7.10254e-17	Astroglia	Donor-NRXN1del_vs_Donor-Ctrl	3.5 mo
SYT11	-1.79327	7.44433e-17	Astroglia	Donor-NRXN1del_vs_Donor-Ctrl	3.5 mo
SCARB2	-1.81514	7.93987e-17	Astroglia	Donor-NRXN1del_vs_Donor-Ctrl	3.5 mo
PAM	-1.89671	8.18164e-17	Astroglia	Donor-NRXN1del_vs_Donor-Ctrl	3.5 mo
HMGN1	0.385267	9.62093e-17	Astroglia	Donor-NRXN1del_vs_Donor-Ctrl	3.5 mo
RNPC3	1.35127	1.11875e-16	Astroglia	Donor-NRXN1del_vs_Donor-Ctrl	3.5 mo
AKAP12	-1.85809	1.62273e-16	Astroglia	Donor-NRXN1del_vs_Donor-Ctrl	3.5 mo
MAPK1	-1.79965	1.67915e-16	Astroglia	Donor-NRXN1del_vs_Donor-Ctrl	3.5 mo
MT-ND6	-1.83622	1.75033e-16	Astroglia	Donor-NRXN1del_vs_Donor-Ctrl	3.5 mo
PARD3B	-1.85921	1.87954e-16	Astroglia	Donor-NRXN1del_vs_Donor-Ctrl	3.5 mo
MGST3	-1.19127	2.83871e-16	Astroglia	Donor-NRXN1del_vs_Donor-Ctrl	3.5 mo
DDIT4	-1.70196	2.86917e-16	Astroglia	Donor-NRXN1del_vs_Donor-Ctrl	3.5 mo
ADAM9	-1.79649	3.2758e-16	Astroglia	Donor-NRXN1del_vs_Donor-Ctrl	3.5 mo
RPS8	0.252883	3.30066e-16	Astroglia	Donor-NRXN1del_vs_Donor-Ctrl	3.5 mo
AL355075.4	-3.71402	4.20612e-16	Astroglia	Donor-NRXN1del_vs_Donor-Ctrl	3.5 mo
GPM6A	-1.6694	4.26013e-16	Astroglia	Donor-NRXN1del_vs_Donor-Ctrl	3.5 mo
ODC1	0.330785	4.70364e-16	Astroglia	Donor-NRXN1del_vs_Donor-Ctrl	3.5 mo
FAU	0.290798	5.16597e-16	Astroglia	Donor-NRXN1del_vs_Donor-Ctrl	3.5 mo
SELENOW	-1.64747	5.17921e-16	Astroglia	Donor-NRXN1del_vs_Donor-Ctrl	3.5 mo
RPL37	0.281053	6.17097e-16	Astroglia	Donor-NRXN1del_vs_Donor-Ctrl	3.5 mo
CCND2	0.906205	6.30381e-16	Astroglia	Donor-NRXN1del_vs_Donor-Ctrl	3.5 mo
HSDL2	-1.72077	6.50708e-16	Astroglia	Donor-NRXN1del_vs_Donor-Ctrl	3.5 mo
KNOP1	1.23079	7.16292e-16	Astroglia	Donor-NRXN1del_vs_Donor-Ctrl	3.5 mo
MTRNR2L8	-1.82115	8.40546e-16	Astroglia	Donor-NRXN1del_vs_Donor-Ctrl	3.5 mo
LRRTM3	-2.14163	1.06493e-15	Astroglia	Donor-NRXN1del_vs_Donor-Ctrl	3.5 mo
RPS24	0.198058	1.07533e-15	Astroglia	Donor-NRXN1del_vs_Donor-Ctrl	3.5 mo
SFRP2	-2.13132	1.09551e-15	Astroglia	Donor-NRXN1del_vs_Donor-Ctrl	3.5 mo
SEM1	0.351539	1.3626e-15	Astroglia	Donor-NRXN1del_vs_Donor-Ctrl	3.5 mo
IFNAR1	-1.77306	1.49026e-15	Astroglia	Donor-NRXN1del_vs_Donor-Ctrl	3.5 mo
LPIN2	-1.71946	1.58926e-15	Astroglia	Donor-NRXN1del_vs_Donor-Ctrl	3.5 mo
NOTCH2	-1.82102	1.7525e-15	Astroglia	Donor-NRXN1del_vs_Donor-Ctrl	3.5 mo
RACK1	0.257471	2.79379e-15	Astroglia	Donor-NRXN1del_vs_Donor-Ctrl	3.5 mo
HSPA5	-1.42842	2.94824e-15	Astroglia	Donor-NRXN1del_vs_Donor-Ctrl	3.5 mo
CDH2	-1.14199	3.0301e-15	Astroglia	Donor-NRXN1del_vs_Donor-Ctrl	3.5 mo
RPS28	0.307178	3.59256e-15	Astroglia	Donor-NRXN1del_vs_Donor-Ctrl	3.5 mo
MDM2	-1.74088	5.15524e-15	Astroglia	Donor-NRXN1del_vs_Donor-Ctrl	3.5 mo
RPS15	0.250659	5.26163e-15	Astroglia	Donor-NRXN1del_vs_Donor-Ctrl	3.5 mo
RAB6A	-1.75087	5.4408e-15	Astroglia	Donor-NRXN1del_vs_Donor-Ctrl	3.5 mo
GSTP1	0.340384	5.52664e-15	Astroglia	Donor-NRXN1del_vs_Donor-Ctrl	3.5 mo
PDGFD	-1.92267	5.81772e-15	Astroglia	Donor-NRXN1del_vs_Donor-Ctrl	3.5 mo
RPSA	0.309714	6.76267e-15	Astroglia	Donor-NRXN1del_vs_Donor-Ctrl	3.5 mo
UCHL1	-1.56315	7.16852e-15	Astroglia	Donor-NRXN1del_vs_Donor-Ctrl	3.5 mo
RAPGEF2	-1.81823	7.46086e-15	Astroglia	Donor-NRXN1del_vs_Donor-Ctrl	3.5 mo
PNMA2	-1.72776	8.22113e-15	Astroglia	Donor-NRXN1del_vs_Donor-Ctrl	3.5 mo
SCRG1	-1.78185	8.88861e-15	Astroglia	Donor-NRXN1del_vs_Donor-Ctrl	3.5 mo
NUFIP2	-1.70259	9.75083e-15	Astroglia	Donor-NRXN1del_vs_Donor-Ctrl	3.5 mo
MT-ND5	-1.82147	1.37637e-14	Astroglia	Donor-NRXN1del_vs_Donor-Ctrl	3.5 mo
RAB8B	-1.73797	1.44434e-14	Astroglia	Donor-NRXN1del_vs_Donor-Ctrl	3.5 mo
CADM2	-1.817	1.46101e-14	Astroglia	Donor-NRXN1del_vs_Donor-Ctrl	3.5 mo
MACF1	-1.70384	1.47835e-14	Astroglia	Donor-NRXN1del_vs_Donor-Ctrl	3.5 mo
CSNK2B	0.800586	1.69237e-14	Astroglia	Donor-NRXN1del_vs_Donor-Ctrl	3.5 mo
FAT1	-1.69123	1.86387e-14	Astroglia	Donor-NRXN1del_vs_Donor-Ctrl	3.5 mo
TMEM30A	-1.65861	1.94706e-14	Astroglia	Donor-NRXN1del_vs_Donor-Ctrl	3.5 mo
LRIG2	-1.78342	1.95172e-14	Astroglia	Donor-NRXN1del_vs_Donor-Ctrl	3.5 mo
CCDC144NL-AS1	-1.88751	2.03613e-14	Astroglia	Donor-NRXN1del_vs_Donor-Ctrl	3.5 mo
ACBD5	-1.6749	2.04588e-14	Astroglia	Donor-NRXN1del_vs_Donor-Ctrl	3.5 mo
NKAIN4	1.0521	2.18181e-14	Astroglia	Donor-NRXN1del_vs_Donor-Ctrl	3.5 mo
KCNN3	-1.82616	2.18181e-14	Astroglia	Donor-NRXN1del_vs_Donor-Ctrl	3.5 mo
TMED5	-1.72417	2.2729e-14	Astroglia	Donor-NRXN1del_vs_Donor-Ctrl	3.5 mo
NRCAM	-1.68822	2.40162e-14	Astroglia	Donor-NRXN1del_vs_Donor-Ctrl	3.5 mo
NDRG4	-1.74848	2.73165e-14	Astroglia	Donor-NRXN1del_vs_Donor-Ctrl	3.5 mo
HMGB3	0.782452	2.98419e-14	Astroglia	Donor-NRXN1del_vs_Donor-Ctrl	3.5 mo
FLNA	-1.72329	2.98419e-14	Astroglia	Donor-NRXN1del_vs_Donor-Ctrl	3.5 mo
HINT1	0.242332	3.17969e-14	Astroglia	Donor-NRXN1del_vs_Donor-Ctrl	3.5 mo
MT-ATP6	-1.00942	3.18262e-14	Astroglia	Donor-NRXN1del_vs_Donor-Ctrl	3.5 mo
BNIP3	-1.73399	3.40273e-14	Astroglia	Donor-NRXN1del_vs_Donor-Ctrl	3.5 mo
RPL24	0.232757	4.00931e-14	Astroglia	Donor-NRXN1del_vs_Donor-Ctrl	3.5 mo
SLC2A3	-2.58027	5.94718e-14	Astroglia	Donor-NRXN1del_vs_Donor-Ctrl	3.5 mo
CTNNA1	-1.58905	6.83399e-14	Astroglia	Donor-NRXN1del_vs_Donor-Ctrl	3.5 mo
RAB18	-1.72711	7.31383e-14	Astroglia	Donor-NRXN1del_vs_Donor-Ctrl	3.5 mo
HNRNPU	-1.10046	8.77249e-14	Astroglia	Donor-NRXN1del_vs_Donor-Ctrl	3.5 mo
NDUFB11	0.349971	9.53191e-14	Astroglia	Donor-NRXN1del_vs_Donor-Ctrl	3.5 mo
KIF1B	-1.34283	1.10394e-13	Astroglia	Donor-NRXN1del_vs_Donor-Ctrl	3.5 mo
CXCR4	-1.74172	1.1937e-13	Astroglia	Donor-NRXN1del_vs_Donor-Ctrl	3.5 mo
PIK3C2A	-1.69435	1.34306e-13	Astroglia	Donor-NRXN1del_vs_Donor-Ctrl	3.5 mo
RCN1	0.486634	2.10538e-13	Astroglia	Donor-NRXN1del_vs_Donor-Ctrl	3.5 mo
CALD1	-1.4559	2.16335e-13	Astroglia	Donor-NRXN1del_vs_Donor-Ctrl	3.5 mo
PMP22	-1.64385	2.71912e-13	Astroglia	Donor-NRXN1del_vs_Donor-Ctrl	3.5 mo
TSPAN3	-1.54172	3.17916e-13	Astroglia	Donor-NRXN1del_vs_Donor-Ctrl	3.5 mo
RPS25	0.233761	3.33453e-13	Astroglia	Donor-NRXN1del_vs_Donor-Ctrl	3.5 mo
PCDH11X	-2.54276	3.50564e-13	Astroglia	Donor-NRXN1del_vs_Donor-Ctrl	3.5 mo
ISYNA1	0.936112	3.65523e-13	Astroglia	Donor-NRXN1del_vs_Donor-Ctrl	3.5 mo
TAOK1	-1.67649	3.81487e-13	Astroglia	Donor-NRXN1del_vs_Donor-Ctrl	3.5 mo
EPHA5	-1.82722	4.28222e-13	Astroglia	Donor-NRXN1del_vs_Donor-Ctrl	3.5 mo
SACS	-1.6551	4.34743e-13	Astroglia	Donor-NRXN1del_vs_Donor-Ctrl	3.5 mo
SPRED1	-1.67907	4.34743e-13	Astroglia	Donor-NRXN1del_vs_Donor-Ctrl	3.5 mo
RMRP	-3.8125	5.2428e-13	Astroglia	Donor-NRXN1del_vs_Donor-Ctrl	3.5 mo
AFF4	-1.64016	5.2428e-13	Astroglia	Donor-NRXN1del_vs_Donor-Ctrl	3.5 mo
THSD7A	-1.72544	6.63004e-13	Astroglia	Donor-NRXN1del_vs_Donor-Ctrl	3.5 mo
CHMP4B	-1.58493	7.3884e-13	Astroglia	Donor-NRXN1del_vs_Donor-Ctrl	3.5 mo
TAX1BP1	-1.41417	7.9296e-13	Astroglia	Donor-NRXN1del_vs_Donor-Ctrl	3.5 mo
SOX9	-1.4426	9.13227e-13	Astroglia	Donor-NRXN1del_vs_Donor-Ctrl	3.5 mo
MAP4K4	-1.53254	1.16788e-12	Astroglia	Donor-NRXN1del_vs_Donor-Ctrl	3.5 mo
PLCH1	-1.71701	1.2717e-12	Astroglia	Donor-NRXN1del_vs_Donor-Ctrl	3.5 mo
NDFIP1	-1.18378	1.32167e-12	Astroglia	Donor-NRXN1del_vs_Donor-Ctrl	3.5 mo
NSG1	1.65788	1.35605e-12	Astroglia	Donor-NRXN1del_vs_Donor-Ctrl	3.5 mo
SEL1L	-1.58516	1.44319e-12	Astroglia	Donor-NRXN1del_vs_Donor-Ctrl	3.5 mo
ABCD3	-1.55827	1.60524e-12	Astroglia	Donor-NRXN1del_vs_Donor-Ctrl	3.5 mo
TLN1	-1.60796	1.80969e-12	Astroglia	Donor-NRXN1del_vs_Donor-Ctrl	3.5 mo
PLEKHG1	-1.63647	2.28752e-12	Astroglia	Donor-NRXN1del_vs_Donor-Ctrl	3.5 mo
FEZ2	-1.63239	2.64069e-12	Astroglia	Donor-NRXN1del_vs_Donor-Ctrl	3.5 mo
TAGLN2	-1.68033	2.73448e-12	Astroglia	Donor-NRXN1del_vs_Donor-Ctrl	3.5 mo
CUL3	-1.52872	2.79878e-12	Astroglia	Donor-NRXN1del_vs_Donor-Ctrl	3.5 mo
LNPK	-1.63203	2.9289e-12	Astroglia	Donor-NRXN1del_vs_Donor-Ctrl	3.5 mo
SHROOM3	-1.64585	2.9289e-12	Astroglia	Donor-NRXN1del_vs_Donor-Ctrl	3.5 mo
MGMT	-2.21444	3.03775e-12	Astroglia	Donor-NRXN1del_vs_Donor-Ctrl	3.5 mo
MYO6	-1.40249	3.38897e-12	Astroglia	Donor-NRXN1del_vs_Donor-Ctrl	3.5 mo
UQCRH	0.398919	3.47048e-12	Astroglia	Donor-NRXN1del_vs_Donor-Ctrl	3.5 mo
RUFY3	-1.61581	3.47048e-12	Astroglia	Donor-NRXN1del_vs_Donor-Ctrl	3.5 mo
JAM3	-1.58877	3.51532e-12	Astroglia	Donor-NRXN1del_vs_Donor-Ctrl	3.5 mo
ZFAND3	-1.59633	4.463e-12	Astroglia	Donor-NRXN1del_vs_Donor-Ctrl	3.5 mo
P4HA1	-1.63583	4.47736e-12	Astroglia	Donor-NRXN1del_vs_Donor-Ctrl	3.5 mo
SPTBN1	-1.58963	4.62366e-12	Astroglia	Donor-NRXN1del_vs_Donor-Ctrl	3.5 mo
NAV3	-1.69158	4.8274e-12	Astroglia	Donor-NRXN1del_vs_Donor-Ctrl	3.5 mo
NRN1	2.67145	4.98268e-12	Astroglia	Donor-NRXN1del_vs_Donor-Ctrl	3.5 mo
BEX2	0.692259	5.33879e-12	Astroglia	Donor-NRXN1del_vs_Donor-Ctrl	3.5 mo
HSPA4	-1.66438	6.48776e-12	Astroglia	Donor-NRXN1del_vs_Donor-Ctrl	3.5 mo
RPS23	0.232114	6.85089e-12	Astroglia	Donor-NRXN1del_vs_Donor-Ctrl	3.5 mo
RPLP2	0.288178	6.94921e-12	Astroglia	Donor-NRXN1del_vs_Donor-Ctrl	3.5 mo
AL589740.1	-1.59836	7.9021e-12	Astroglia	Donor-NRXN1del_vs_Donor-Ctrl	3.5 mo
SUMO2	0.210251	8.29815e-12	Astroglia	Donor-NRXN1del_vs_Donor-Ctrl	3.5 mo
MRC2	-1.63074	9.67681e-12	Astroglia	Donor-NRXN1del_vs_Donor-Ctrl	3.5 mo
ZEB2	-1.54457	1.05464e-11	Astroglia	Donor-NRXN1del_vs_Donor-Ctrl	3.5 mo
ZNF708	-1.56073	1.11042e-11	Astroglia	Donor-NRXN1del_vs_Donor-Ctrl	3.5 mo
TNRC6B	-1.53306	1.17875e-11	Astroglia	Donor-NRXN1del_vs_Donor-Ctrl	3.5 mo
SEZ6L2	1.74722	1.21706e-11	Astroglia	Donor-NRXN1del_vs_Donor-Ctrl	3.5 mo
DST	-1.48922	1.31249e-11	Astroglia	Donor-NRXN1del_vs_Donor-Ctrl	3.5 mo
ENO1	-0.886903	1.36498e-11	Astroglia	Donor-NRXN1del_vs_Donor-Ctrl	3.5 mo
PPP1R15A	-1.60656	1.44923e-11	Astroglia	Donor-NRXN1del_vs_Donor-Ctrl	3.5 mo
MSN	-1.61371	1.59781e-11	Astroglia	Donor-NRXN1del_vs_Donor-Ctrl	3.5 mo
MARCKSL1	0.334523	1.61577e-11	Astroglia	Donor-NRXN1del_vs_Donor-Ctrl	3.5 mo
KCNH7	-1.99423	1.90115e-11	Astroglia	Donor-NRXN1del_vs_Donor-Ctrl	3.5 mo
PSMA2	0.742434	1.91143e-11	Astroglia	Donor-NRXN1del_vs_Donor-Ctrl	3.5 mo
MAPRE1	-1.61995	2.07034e-11	Astroglia	Donor-NRXN1del_vs_Donor-Ctrl	3.5 mo
ENC1	-1.55324	2.14566e-11	Astroglia	Donor-NRXN1del_vs_Donor-Ctrl	3.5 mo
SLC25A3	0.33122	2.1749e-11	Astroglia	Donor-NRXN1del_vs_Donor-Ctrl	3.5 mo
BEX3	0.192024	2.39641e-11	Astroglia	Donor-NRXN1del_vs_Donor-Ctrl	3.5 mo
ACTR2	-1.4622	2.39641e-11	Astroglia	Donor-NRXN1del_vs_Donor-Ctrl	3.5 mo
PPP1R10	-1.56721	2.39641e-11	Astroglia	Donor-NRXN1del_vs_Donor-Ctrl	3.5 mo
PLXNC1	-1.89632	2.53325e-11	Astroglia	Donor-NRXN1del_vs_Donor-Ctrl	3.5 mo
LINC01551	1.21416	2.5687e-11	Astroglia	Donor-NRXN1del_vs_Donor-Ctrl	3.5 mo
EFNB2	-0.760045	2.59118e-11	Astroglia	Donor-NRXN1del_vs_Donor-Ctrl	3.5 mo
ATP2A2	-1.533	3.86204e-11	Astroglia	Donor-NRXN1del_vs_Donor-Ctrl	3.5 mo
NCKAP1	-1.58247	4.1798e-11	Astroglia	Donor-NRXN1del_vs_Donor-Ctrl	3.5 mo
RPL7	0.285572	4.345e-11	Astroglia	Donor-NRXN1del_vs_Donor-Ctrl	3.5 mo
ETFB	-1.61072	4.45438e-11	Astroglia	Donor-NRXN1del_vs_Donor-Ctrl	3.5 mo
AP1G1	-1.53447	4.49751e-11	Astroglia	Donor-NRXN1del_vs_Donor-Ctrl	3.5 mo
PTP4A1	-1.50049	4.65081e-11	Astroglia	Donor-NRXN1del_vs_Donor-Ctrl	3.5 mo
CALM2	-0.770973	4.65081e-11	Astroglia	Donor-NRXN1del_vs_Donor-Ctrl	3.5 mo
PRRC2B	-1.55864	4.65258e-11	Astroglia	Donor-NRXN1del_vs_Donor-Ctrl	3.5 mo
ENHO	0.795556	5.16635e-11	Astroglia	Donor-NRXN1del_vs_Donor-Ctrl	3.5 mo
PNRC2	-1.50263	5.16635e-11	Astroglia	Donor-NRXN1del_vs_Donor-Ctrl	3.5 mo
MT-ND3	-0.965015	5.8007e-11	Astroglia	Donor-NRXN1del_vs_Donor-Ctrl	3.5 mo
VEGFA	-1.58702	5.86475e-11	Astroglia	Donor-NRXN1del_vs_Donor-Ctrl	3.5 mo
TMED10	-1.47775	6.96754e-11	Astroglia	Donor-NRXN1del_vs_Donor-Ctrl	3.5 mo
FUT8	-1.37075	7.43253e-11	Astroglia	Donor-NRXN1del_vs_Donor-Ctrl	3.5 mo
MYEF2	-1.60112	8.05327e-11	Astroglia	Donor-NRXN1del_vs_Donor-Ctrl	3.5 mo
CRISPLD1	-1.5638	8.08254e-11	Astroglia	Donor-NRXN1del_vs_Donor-Ctrl	3.5 mo
C2orf72	-2.19411	8.6782e-11	Astroglia	Donor-NRXN1del_vs_Donor-Ctrl	3.5 mo
TOX	-1.91427	9.54895e-11	Astroglia	Donor-NRXN1del_vs_Donor-Ctrl	3.5 mo
IQGAP2	-1.13335	9.80833e-11	Astroglia	Donor-NRXN1del_vs_Donor-Ctrl	3.5 mo
TFPI	-2.50293	1.0081e-10	Astroglia	Donor-NRXN1del_vs_Donor-Ctrl	3.5 mo
GNB1	-1.50331	1.0081e-10	Astroglia	Donor-NRXN1del_vs_Donor-Ctrl	3.5 mo
TP53BP1	-1.54191	1.10046e-10	Astroglia	Donor-NRXN1del_vs_Donor-Ctrl	3.5 mo
GPX4	0.170642	1.10145e-10	Astroglia	Donor-NRXN1del_vs_Donor-Ctrl	3.5 mo
CD164	-1.53245	1.10383e-10	Astroglia	Donor-NRXN1del_vs_Donor-Ctrl	3.5 mo
TM9SF3	-1.44948	1.13127e-10	Astroglia	Donor-NRXN1del_vs_Donor-Ctrl	3.5 mo
KANSL1	0.726373	1.13312e-10	Astroglia	Donor-NRXN1del_vs_Donor-Ctrl	3.5 mo
ZBTB41	-1.55595	1.36265e-10	Astroglia	Donor-NRXN1del_vs_Donor-Ctrl	3.5 mo
SKP1	0.181155	1.44063e-10	Astroglia	Donor-NRXN1del_vs_Donor-Ctrl	3.5 mo
MAML2	-1.62478	1.46579e-10	Astroglia	Donor-NRXN1del_vs_Donor-Ctrl	3.5 mo
TUBB2B	-0.312455	1.52671e-10	Astroglia	Donor-NRXN1del_vs_Donor-Ctrl	3.5 mo
SEPT3	-1.47278	1.56089e-10	Astroglia	Donor-NRXN1del_vs_Donor-Ctrl	3.5 mo
EIF2AK2	-1.45085	1.56802e-10	Astroglia	Donor-NRXN1del_vs_Donor-Ctrl	3.5 mo
HM13	-1.43741	1.60102e-10	Astroglia	Donor-NRXN1del_vs_Donor-Ctrl	3.5 mo
PDPN	-1.65143	1.60202e-10	Astroglia	Donor-NRXN1del_vs_Donor-Ctrl	3.5 mo
JUND	0.570406	1.61319e-10	Astroglia	Donor-NRXN1del_vs_Donor-Ctrl	3.5 mo
FAM181B	-1.31828	1.6706e-10	Astroglia	Donor-NRXN1del_vs_Donor-Ctrl	3.5 mo
RPLP1	0.226996	1.74007e-10	Astroglia	Donor-NRXN1del_vs_Donor-Ctrl	3.5 mo
MIR99AHG	-1.53191	1.88755e-10	Astroglia	Donor-NRXN1del_vs_Donor-Ctrl	3.5 mo
CRB2	1.32319	2.02538e-10	Astroglia	Donor-NRXN1del_vs_Donor-Ctrl	3.5 mo
NCAM1	0.897113	2.19845e-10	Astroglia	Donor-NRXN1del_vs_Donor-Ctrl	3.5 mo
AGO3	-1.49457	2.32055e-10	Astroglia	Donor-NRXN1del_vs_Donor-Ctrl	3.5 mo
GARS	-1.46191	2.34773e-10	Astroglia	Donor-NRXN1del_vs_Donor-Ctrl	3.5 mo
MT-CYB	-0.539345	2.41363e-10	Astroglia	Donor-NRXN1del_vs_Donor-Ctrl	3.5 mo
MZT2B	0.265827	2.64987e-10	Astroglia	Donor-NRXN1del_vs_Donor-Ctrl	3.5 mo
HMGA2	1.56928	2.67249e-10	Astroglia	Donor-NRXN1del_vs_Donor-Ctrl	3.5 mo
SOX6	-1.45693	2.71695e-10	Astroglia	Donor-NRXN1del_vs_Donor-Ctrl	3.5 mo
EEF2	-0.94599	2.88275e-10	Astroglia	Donor-NRXN1del_vs_Donor-Ctrl	3.5 mo
VGLL4	-1.50471	3.08991e-10	Astroglia	Donor-NRXN1del_vs_Donor-Ctrl	3.5 mo
CD63	-1.18601	3.1881e-10	Astroglia	Donor-NRXN1del_vs_Donor-Ctrl	3.5 mo
CASC4	-1.44246	3.69223e-10	Astroglia	Donor-NRXN1del_vs_Donor-Ctrl	3.5 mo
TMEM131L	-1.65855	3.77902e-10	Astroglia	Donor-NRXN1del_vs_Donor-Ctrl	3.5 mo
ATF4	-1.37003	3.80361e-10	Astroglia	Donor-NRXN1del_vs_Donor-Ctrl	3.5 mo
FBXO32	-1.5963	3.85391e-10	Astroglia	Donor-NRXN1del_vs_Donor-Ctrl	3.5 mo
CEP170	-1.42269	4.50132e-10	Astroglia	Donor-NRXN1del_vs_Donor-Ctrl	3.5 mo
GOLGB1	-1.51284	4.67099e-10	Astroglia	Donor-NRXN1del_vs_Donor-Ctrl	3.5 mo
DNAJB1	-1.47588	4.69447e-10	Astroglia	Donor-NRXN1del_vs_Donor-Ctrl	3.5 mo
CAPRIN1	-1.41291	4.79905e-10	Astroglia	Donor-NRXN1del_vs_Donor-Ctrl	3.5 mo
PRMT2	-1.22072	4.90636e-10	Astroglia	Donor-NRXN1del_vs_Donor-Ctrl	3.5 mo
EEPD1	-1.75331	5.0169e-10	Astroglia	Donor-NRXN1del_vs_Donor-Ctrl	3.5 mo
NR2F2	-1.49277	5.33171e-10	Astroglia	Donor-NRXN1del_vs_Donor-Ctrl	3.5 mo
NEK6	-1.49215	5.68043e-10	Astroglia	Donor-NRXN1del_vs_Donor-Ctrl	3.5 mo
CTNND2	-1.43024	5.95753e-10	Astroglia	Donor-NRXN1del_vs_Donor-Ctrl	3.5 mo
TUBB	0.442299	6.37563e-10	Astroglia	Donor-NRXN1del_vs_Donor-Ctrl	3.5 mo
DUT	0.429672	7.83091e-10	Astroglia	Donor-NRXN1del_vs_Donor-Ctrl	3.5 mo
HLTF	-1.56765	8.49981e-10	Astroglia	Donor-NRXN1del_vs_Donor-Ctrl	3.5 mo
PNPLA8	-1.39786	8.52423e-10	Astroglia	Donor-NRXN1del_vs_Donor-Ctrl	3.5 mo
DARS	-1.40393	9.17836e-10	Astroglia	Donor-NRXN1del_vs_Donor-Ctrl	3.5 mo
PBX1	-1.43375	9.17836e-10	Astroglia	Donor-NRXN1del_vs_Donor-Ctrl	3.5 mo
DEK	0.368129	9.2588e-10	Astroglia	Donor-NRXN1del_vs_Donor-Ctrl	3.5 mo
BTBD17	1.0631	9.48908e-10	Astroglia	Donor-NRXN1del_vs_Donor-Ctrl	3.5 mo
ATP1A2	-1.5355	9.62608e-10	Astroglia	Donor-NRXN1del_vs_Donor-Ctrl	3.5 mo
GMFB	-1.46108	9.62608e-10	Astroglia	Donor-NRXN1del_vs_Donor-Ctrl	3.5 mo
ILK	-1.40989	1.09396e-09	Astroglia	Donor-NRXN1del_vs_Donor-Ctrl	3.5 mo
XIST	4.55067	1.10717e-09	Astroglia	Donor-NRXN1del_vs_Donor-Ctrl	3.5 mo
TPM4	-1.44986	1.12244e-09	Astroglia	Donor-NRXN1del_vs_Donor-Ctrl	3.5 mo
DDX3X	-1.26954	1.14254e-09	Astroglia	Donor-NRXN1del_vs_Donor-Ctrl	3.5 mo
NUDT4	-1.43893	1.22062e-09	Astroglia	Donor-NRXN1del_vs_Donor-Ctrl	3.5 mo
RBBP6	-1.39094	1.30974e-09	Astroglia	Donor-NRXN1del_vs_Donor-Ctrl	3.5 mo
COPB1	-1.45171	1.31134e-09	Astroglia	Donor-NRXN1del_vs_Donor-Ctrl	3.5 mo
RAN	0.165479	1.48493e-09	Astroglia	Donor-NRXN1del_vs_Donor-Ctrl	3.5 mo
DOCK7	-1.41837	1.51722e-09	Astroglia	Donor-NRXN1del_vs_Donor-Ctrl	3.5 mo
CENPV	0.789232	1.54088e-09	Astroglia	Donor-NRXN1del_vs_Donor-Ctrl	3.5 mo
CAST	-1.44216	1.67398e-09	Astroglia	Donor-NRXN1del_vs_Donor-Ctrl	3.5 mo
H3F3B	0.225184	1.7549e-09	Astroglia	Donor-NRXN1del_vs_Donor-Ctrl	3.5 mo
TNKS	-1.43865	1.93936e-09	Astroglia	Donor-NRXN1del_vs_Donor-Ctrl	3.5 mo
PLAT	-1.5683	1.93936e-09	Astroglia	Donor-NRXN1del_vs_Donor-Ctrl	3.5 mo
RAB21	-1.40852	2.25706e-09	Astroglia	Donor-NRXN1del_vs_Donor-Ctrl	3.5 mo
MEGF10	-1.43314	2.27455e-09	Astroglia	Donor-NRXN1del_vs_Donor-Ctrl	3.5 mo
FUNDC2	0.626879	2.30037e-09	Astroglia	Donor-NRXN1del_vs_Donor-Ctrl	3.5 mo
APBB2	-1.42678	2.34103e-09	Astroglia	Donor-NRXN1del_vs_Donor-Ctrl	3.5 mo
ZNF706	0.267941	2.49566e-09	Astroglia	Donor-NRXN1del_vs_Donor-Ctrl	3.5 mo
MRPS26	0.304139	2.61488e-09	Astroglia	Donor-NRXN1del_vs_Donor-Ctrl	3.5 mo
TAF15	-1.37363	2.61488e-09	Astroglia	Donor-NRXN1del_vs_Donor-Ctrl	3.5 mo
PLAGL1	1.1471	2.90503e-09	Astroglia	Donor-NRXN1del_vs_Donor-Ctrl	3.5 mo
TCEA1	-1.04762	3.08097e-09	Astroglia	Donor-NRXN1del_vs_Donor-Ctrl	3.5 mo
QPRT	-1.41344	3.13409e-09	Astroglia	Donor-NRXN1del_vs_Donor-Ctrl	3.5 mo
ARL6IP1	-1.4796	3.13572e-09	Astroglia	Donor-NRXN1del_vs_Donor-Ctrl	3.5 mo
GPC1	0.548828	3.17694e-09	Astroglia	Donor-NRXN1del_vs_Donor-Ctrl	3.5 mo
SF3B1	-1.45766	3.21685e-09	Astroglia	Donor-NRXN1del_vs_Donor-Ctrl	3.5 mo
NIN	-1.48037	3.3921e-09	Astroglia	Donor-NRXN1del_vs_Donor-Ctrl	3.5 mo
SERINC1	-1.42233	3.3921e-09	Astroglia	Donor-NRXN1del_vs_Donor-Ctrl	3.5 mo
HOPX	-1.51502	3.39227e-09	Astroglia	Donor-NRXN1del_vs_Donor-Ctrl	3.5 mo
LAPTM4A	0.564986	3.56439e-09	Astroglia	Donor-NRXN1del_vs_Donor-Ctrl	3.5 mo
PPP1CB	-1.31545	3.68494e-09	Astroglia	Donor-NRXN1del_vs_Donor-Ctrl	3.5 mo
SRP9	0.0469234	3.70064e-09	Astroglia	Donor-NRXN1del_vs_Donor-Ctrl	3.5 mo
EPS15	-1.40224	3.74985e-09	Astroglia	Donor-NRXN1del_vs_Donor-Ctrl	3.5 mo
TSPYL4	-1.41935	3.79254e-09	Astroglia	Donor-NRXN1del_vs_Donor-Ctrl	3.5 mo
TTC3	-0.875871	4.13322e-09	Astroglia	Donor-NRXN1del_vs_Donor-Ctrl	3.5 mo
ID2	-1.48155	4.59902e-09	Astroglia	Donor-NRXN1del_vs_Donor-Ctrl	3.5 mo
FAM219A	-1.37942	4.61105e-09	Astroglia	Donor-NRXN1del_vs_Donor-Ctrl	3.5 mo
C6orf48	-1.28976	4.62012e-09	Astroglia	Donor-NRXN1del_vs_Donor-Ctrl	3.5 mo
NEO1	-1.3853	4.62583e-09	Astroglia	Donor-NRXN1del_vs_Donor-Ctrl	3.5 mo
GSPT1	-1.46855	4.91482e-09	Astroglia	Donor-NRXN1del_vs_Donor-Ctrl	3.5 mo
RAB10	-1.42999	5.04118e-09	Astroglia	Donor-NRXN1del_vs_Donor-Ctrl	3.5 mo
SMARCA2	-1.5374	5.1817e-09	Astroglia	Donor-NRXN1del_vs_Donor-Ctrl	3.5 mo
LSM5	0.607086	5.21997e-09	Astroglia	Donor-NRXN1del_vs_Donor-Ctrl	3.5 mo
BASP1	-0.18092	5.37632e-09	Astroglia	Donor-NRXN1del_vs_Donor-Ctrl	3.5 mo
ADAR	-1.35045	5.38351e-09	Astroglia	Donor-NRXN1del_vs_Donor-Ctrl	3.5 mo
TTYH1	0.269771	5.92211e-09	Astroglia	Donor-NRXN1del_vs_Donor-Ctrl	3.5 mo
RAB11A	-1.47616	5.99883e-09	Astroglia	Donor-NRXN1del_vs_Donor-Ctrl	3.5 mo
PPP4R3B	-1.3833	6.37895e-09	Astroglia	Donor-NRXN1del_vs_Donor-Ctrl	3.5 mo
XBP1	-1.35975	6.37895e-09	Astroglia	Donor-NRXN1del_vs_Donor-Ctrl	3.5 mo
SEC61A1	-1.43129	6.42652e-09	Astroglia	Donor-NRXN1del_vs_Donor-Ctrl	3.5 mo
PON2	-1.30817	6.803e-09	Astroglia	Donor-NRXN1del_vs_Donor-Ctrl	3.5 mo
GADD45A	-1.46492	6.82699e-09	Astroglia	Donor-NRXN1del_vs_Donor-Ctrl	3.5 mo
ARCN1	-1.38151	6.82699e-09	Astroglia	Donor-NRXN1del_vs_Donor-Ctrl	3.5 mo
MYL6	-0.458622	6.94898e-09	Astroglia	Donor-NRXN1del_vs_Donor-Ctrl	3.5 mo
ZNF714	-1.42563	7.03376e-09	Astroglia	Donor-NRXN1del_vs_Donor-Ctrl	3.5 mo
DNAJC3	-1.37708	7.584e-09	Astroglia	Donor-NRXN1del_vs_Donor-Ctrl	3.5 mo
ID4	-0.643832	8.94006e-09	Astroglia	Donor-NRXN1del_vs_Donor-Ctrl	3.5 mo
GRAMD1C	-1.90982	8.95223e-09	Astroglia	Donor-NRXN1del_vs_Donor-Ctrl	3.5 mo
SUPT5H	-1.36903	9.06232e-09	Astroglia	Donor-NRXN1del_vs_Donor-Ctrl	3.5 mo
RAB5A	-1.40313	9.27536e-09	Astroglia	Donor-NRXN1del_vs_Donor-Ctrl	3.5 mo
MAP1LC3A	-2.46877	9.77331e-09	Astroglia	Donor-NRXN1del_vs_Donor-Ctrl	3.5 mo
PREX1	-1.37225	1.02266e-08	Astroglia	Donor-NRXN1del_vs_Donor-Ctrl	3.5 mo
ARHGEF6	-1.49155	1.17243e-08	Astroglia	Donor-NRXN1del_vs_Donor-Ctrl	3.5 mo
AKIRIN1	-1.37618	1.18326e-08	Astroglia	Donor-NRXN1del_vs_Donor-Ctrl	3.5 mo
RPRD1A	-1.35052	1.1884e-08	Astroglia	Donor-NRXN1del_vs_Donor-Ctrl	3.5 mo
CNTNAP3B	-2.09213	1.21539e-08	Astroglia	Donor-NRXN1del_vs_Donor-Ctrl	3.5 mo
SETBP1	-1.40039	1.21999e-08	Astroglia	Donor-NRXN1del_vs_Donor-Ctrl	3.5 mo
HDLBP	-1.33209	1.2823e-08	Astroglia	Donor-NRXN1del_vs_Donor-Ctrl	3.5 mo
FER	-1.36687	1.42032e-08	Astroglia	Donor-NRXN1del_vs_Donor-Ctrl	3.5 mo
CPNE3	0.342303	1.48385e-08	Astroglia	Donor-NRXN1del_vs_Donor-Ctrl	3.5 mo
WDR41	-1.35192	1.50575e-08	Astroglia	Donor-NRXN1del_vs_Donor-Ctrl	3.5 mo
NSD1	-1.52553	1.6565e-08	Astroglia	Donor-NRXN1del_vs_Donor-Ctrl	3.5 mo
MUC20-OT1	1.12277	1.78627e-08	Astroglia	Donor-NRXN1del_vs_Donor-Ctrl	3.5 mo
TXLNA	-1.44855	1.8151e-08	Astroglia	Donor-NRXN1del_vs_Donor-Ctrl	3.5 mo
DOCK1	-1.38695	1.83828e-08	Astroglia	Donor-NRXN1del_vs_Donor-Ctrl	3.5 mo
ATXN2	-1.37546	1.86294e-08	Astroglia	Donor-NRXN1del_vs_Donor-Ctrl	3.5 mo
ATF7IP	-1.38994	1.87691e-08	Astroglia	Donor-NRXN1del_vs_Donor-Ctrl	3.5 mo
HNRNPDL	0.221703	1.90614e-08	Astroglia	Donor-NRXN1del_vs_Donor-Ctrl	3.5 mo
CYSTM1	-1.37188	2.10209e-08	Astroglia	Donor-NRXN1del_vs_Donor-Ctrl	3.5 mo
CLSTN1	-1.38397	2.10209e-08	Astroglia	Donor-NRXN1del_vs_Donor-Ctrl	3.5 mo
LRP1B	-2.32219	2.14132e-08	Astroglia	Donor-NRXN1del_vs_Donor-Ctrl	3.5 mo
ATP5MG	0.116476	2.56588e-08	Astroglia	Donor-NRXN1del_vs_Donor-Ctrl	3.5 mo
YTHDF3	-1.44301	2.67695e-08	Astroglia	Donor-NRXN1del_vs_Donor-Ctrl	3.5 mo
TOMM20	-0.965567	2.76034e-08	Astroglia	Donor-NRXN1del_vs_Donor-Ctrl	3.5 mo
MT-CO3	-0.48057	2.98433e-08	Astroglia	Donor-NRXN1del_vs_Donor-Ctrl	3.5 mo
AK4	-1.64887	3.04099e-08	Astroglia	Donor-NRXN1del_vs_Donor-Ctrl	3.5 mo
ABI2	-1.41136	3.24869e-08	Astroglia	Donor-NRXN1del_vs_Donor-Ctrl	3.5 mo
DNER	0.612834	3.42618e-08	Astroglia	Donor-NRXN1del_vs_Donor-Ctrl	3.5 mo
EPS8	-1.46677	3.44782e-08	Astroglia	Donor-NRXN1del_vs_Donor-Ctrl	3.5 mo
PARG	-1.35591	3.46259e-08	Astroglia	Donor-NRXN1del_vs_Donor-Ctrl	3.5 mo
VPS37B	-1.38211	3.47256e-08	Astroglia	Donor-NRXN1del_vs_Donor-Ctrl	3.5 mo
DAAM1	-1.39574	3.56732e-08	Astroglia	Donor-NRXN1del_vs_Donor-Ctrl	3.5 mo
NES	-1.27393	3.56732e-08	Astroglia	Donor-NRXN1del_vs_Donor-Ctrl	3.5 mo
FGD5-AS1	-1.38705	3.61144e-08	Astroglia	Donor-NRXN1del_vs_Donor-Ctrl	3.5 mo
ITM2C	-1.15195	3.74412e-08	Astroglia	Donor-NRXN1del_vs_Donor-Ctrl	3.5 mo
IER2	-1.11424	3.74412e-08	Astroglia	Donor-NRXN1del_vs_Donor-Ctrl	3.5 mo
FRS2	-1.39767	3.84612e-08	Astroglia	Donor-NRXN1del_vs_Donor-Ctrl	3.5 mo
SQSTM1	-1.36841	3.86086e-08	Astroglia	Donor-NRXN1del_vs_Donor-Ctrl	3.5 mo
BCL11A	1.25821	3.92224e-08	Astroglia	Donor-NRXN1del_vs_Donor-Ctrl	3.5 mo
DIS3	-1.31318	3.992e-08	Astroglia	Donor-NRXN1del_vs_Donor-Ctrl	3.5 mo
MT-ND1	-1.18358	3.99523e-08	Astroglia	Donor-NRXN1del_vs_Donor-Ctrl	3.5 mo
FBXL5	-1.3235	4.0559e-08	Astroglia	Donor-NRXN1del_vs_Donor-Ctrl	3.5 mo
PTX3	-1.46155	4.30788e-08	Astroglia	Donor-NRXN1del_vs_Donor-Ctrl	3.5 mo
KMT2A	-1.40576	4.3134e-08	Astroglia	Donor-NRXN1del_vs_Donor-Ctrl	3.5 mo
TAOK3	-1.31743	4.53134e-08	Astroglia	Donor-NRXN1del_vs_Donor-Ctrl	3.5 mo
ID3	-2.51977	4.93443e-08	Astroglia	Donor-NRXN1del_vs_Donor-Ctrl	3.5 mo
ZFAND5	-1.2913	4.93443e-08	Astroglia	Donor-NRXN1del_vs_Donor-Ctrl	3.5 mo
GPAM	-1.67965	5.2893e-08	Astroglia	Donor-NRXN1del_vs_Donor-Ctrl	3.5 mo
F2R	-1.30143	5.41641e-08	Astroglia	Donor-NRXN1del_vs_Donor-Ctrl	3.5 mo
CXXC5	-1.33142	5.47112e-08	Astroglia	Donor-NRXN1del_vs_Donor-Ctrl	3.5 mo
CD99	-0.806702	5.51281e-08	Astroglia	Donor-NRXN1del_vs_Donor-Ctrl	3.5 mo
SEL1L3	-1.45194	5.92221e-08	Astroglia	Donor-NRXN1del_vs_Donor-Ctrl	3.5 mo
CYFIP2	-1.32409	6.14183e-08	Astroglia	Donor-NRXN1del_vs_Donor-Ctrl	3.5 mo
COPA	-1.35555	6.28073e-08	Astroglia	Donor-NRXN1del_vs_Donor-Ctrl	3.5 mo
B2M	-1.38317	6.46364e-08	Astroglia	Donor-NRXN1del_vs_Donor-Ctrl	3.5 mo
CTNNB1	-1.41694	6.50478e-08	Astroglia	Donor-NRXN1del_vs_Donor-Ctrl	3.5 mo
ZFAS1	0.741097	6.70688e-08	Astroglia	Donor-NRXN1del_vs_Donor-Ctrl	3.5 mo
LAMP2	-1.29032	6.91511e-08	Astroglia	Donor-NRXN1del_vs_Donor-Ctrl	3.5 mo
CLIP1	-1.31954	6.91511e-08	Astroglia	Donor-NRXN1del_vs_Donor-Ctrl	3.5 mo
MPP5	-1.35642	7.05223e-08	Astroglia	Donor-NRXN1del_vs_Donor-Ctrl	3.5 mo
VIM	-0.161772	7.14441e-08	Astroglia	Donor-NRXN1del_vs_Donor-Ctrl	3.5 mo
MEG3	2.10154	7.15103e-08	Astroglia	Donor-NRXN1del_vs_Donor-Ctrl	3.5 mo
ZNF254	-1.2933	7.27831e-08	Astroglia	Donor-NRXN1del_vs_Donor-Ctrl	3.5 mo
TP53RK	-1.29573	7.60464e-08	Astroglia	Donor-NRXN1del_vs_Donor-Ctrl	3.5 mo
ZNF117	-1.4216	8.19824e-08	Astroglia	Donor-NRXN1del_vs_Donor-Ctrl	3.5 mo
COMMD6	0.294532	8.5076e-08	Astroglia	Donor-NRXN1del_vs_Donor-Ctrl	3.5 mo
FAM199X	-1.28725	8.51036e-08	Astroglia	Donor-NRXN1del_vs_Donor-Ctrl	3.5 mo
MMP15	-1.4164	8.59764e-08	Astroglia	Donor-NRXN1del_vs_Donor-Ctrl	3.5 mo
FDFT1	0.699088	8.84956e-08	Astroglia	Donor-NRXN1del_vs_Donor-Ctrl	3.5 mo
MORF4L2	-1.23355	8.86625e-08	Astroglia	Donor-NRXN1del_vs_Donor-Ctrl	3.5 mo
PRKAR1A	-1.44413	8.86625e-08	Astroglia	Donor-NRXN1del_vs_Donor-Ctrl	3.5 mo
ENAH	-1.22757	9.28147e-08	Astroglia	Donor-NRXN1del_vs_Donor-Ctrl	3.5 mo
NEDD4L	-1.1455	9.63503e-08	Astroglia	Donor-NRXN1del_vs_Donor-Ctrl	3.5 mo
MYO9A	-1.3929	9.8314e-08	Astroglia	Donor-NRXN1del_vs_Donor-Ctrl	3.5 mo
CRELD2	-1.27957	9.93923e-08	Astroglia	Donor-NRXN1del_vs_Donor-Ctrl	3.5 mo
SFRP1	0.880828	9.93923e-08	Astroglia	Donor-NRXN1del_vs_Donor-Ctrl	3.5 mo
NRG1	-1.29726	1.04997e-07	Astroglia	Donor-NRXN1del_vs_Donor-Ctrl	3.5 mo
TMEM35A	-1.32336	1.06858e-07	Astroglia	Donor-NRXN1del_vs_Donor-Ctrl	3.5 mo
UBAP2L	-1.29127	1.07397e-07	Astroglia	Donor-NRXN1del_vs_Donor-Ctrl	3.5 mo
NUP93	-1.33649	1.10045e-07	Astroglia	Donor-NRXN1del_vs_Donor-Ctrl	3.5 mo
PDE4DIP	-1.28732	1.17589e-07	Astroglia	Donor-NRXN1del_vs_Donor-Ctrl	3.5 mo
VPS13C	-1.35397	1.2079e-07	Astroglia	Donor-NRXN1del_vs_Donor-Ctrl	3.5 mo
TMF1	-1.30983	1.25041e-07	Astroglia	Donor-NRXN1del_vs_Donor-Ctrl	3.5 mo
ELAVL3	-1.29425	1.28352e-07	Astroglia	Donor-NRXN1del_vs_Donor-Ctrl	3.5 mo
ARHGAP12	-1.27894	1.37136e-07	Astroglia	Donor-NRXN1del_vs_Donor-Ctrl	3.5 mo
SNCAIP	-1.29718	1.37145e-07	Astroglia	Donor-NRXN1del_vs_Donor-Ctrl	3.5 mo
SEMA5B	-1.29235	1.51541e-07	Astroglia	Donor-NRXN1del_vs_Donor-Ctrl	3.5 mo
LEF1	1.85843	1.63687e-07	Astroglia	Donor-NRXN1del_vs_Donor-Ctrl	3.5 mo
ERBIN	-1.33114	1.65417e-07	Astroglia	Donor-NRXN1del_vs_Donor-Ctrl	3.5 mo
HSPA4L	-1.3521	1.68555e-07	Astroglia	Donor-NRXN1del_vs_Donor-Ctrl	3.5 mo
GLUL	0.479387	1.71674e-07	Astroglia	Donor-NRXN1del_vs_Donor-Ctrl	3.5 mo
SEMA6A	-1.29586	1.76828e-07	Astroglia	Donor-NRXN1del_vs_Donor-Ctrl	3.5 mo
SRGAP1	-1.22842	1.77144e-07	Astroglia	Donor-NRXN1del_vs_Donor-Ctrl	3.5 mo
IMMT	-1.28965	1.7815e-07	Astroglia	Donor-NRXN1del_vs_Donor-Ctrl	3.5 mo
NDN	-1.12523	1.78723e-07	Astroglia	Donor-NRXN1del_vs_Donor-Ctrl	3.5 mo
IMPA1	-1.32385	1.78991e-07	Astroglia	Donor-NRXN1del_vs_Donor-Ctrl	3.5 mo
TXN	0.152024	1.81556e-07	Astroglia	Donor-NRXN1del_vs_Donor-Ctrl	3.5 mo
RBM3	-1.30007	1.81681e-07	Astroglia	Donor-NRXN1del_vs_Donor-Ctrl	3.5 mo
CCNG2	-1.27664	1.97806e-07	Astroglia	Donor-NRXN1del_vs_Donor-Ctrl	3.5 mo
GALNT2	-1.2829	1.99683e-07	Astroglia	Donor-NRXN1del_vs_Donor-Ctrl	3.5 mo
RPL12	0.23472	2.00891e-07	Astroglia	Donor-NRXN1del_vs_Donor-Ctrl	3.5 mo
SORD	-1.28183	2.03264e-07	Astroglia	Donor-NRXN1del_vs_Donor-Ctrl	3.5 mo
TTTY15	-1.52978	2.08706e-07	Astroglia	Donor-NRXN1del_vs_Donor-Ctrl	3.5 mo
CCDC88A	-1.2609	2.11907e-07	Astroglia	Donor-NRXN1del_vs_Donor-Ctrl	3.5 mo
DPYSL3	-1.26221	2.16257e-07	Astroglia	Donor-NRXN1del_vs_Donor-Ctrl	3.5 mo
UBE4A	-1.28036	2.16633e-07	Astroglia	Donor-NRXN1del_vs_Donor-Ctrl	3.5 mo
MPPED2	0.816241	2.18865e-07	Astroglia	Donor-NRXN1del_vs_Donor-Ctrl	3.5 mo
RHOB	-1.2789	2.22927e-07	Astroglia	Donor-NRXN1del_vs_Donor-Ctrl	3.5 mo
MAGT1	-1.29405	2.24044e-07	Astroglia	Donor-NRXN1del_vs_Donor-Ctrl	3.5 mo
HDAC2	0.394874	2.25767e-07	Astroglia	Donor-NRXN1del_vs_Donor-Ctrl	3.5 mo
FGFR1	-1.30323	2.29665e-07	Astroglia	Donor-NRXN1del_vs_Donor-Ctrl	3.5 mo
NPAS3	-1.25967	2.43616e-07	Astroglia	Donor-NRXN1del_vs_Donor-Ctrl	3.5 mo
GLI3	-1.25986	2.5358e-07	Astroglia	Donor-NRXN1del_vs_Donor-Ctrl	3.5 mo
PEA15	-0.118157	2.57851e-07	Astroglia	Donor-NRXN1del_vs_Donor-Ctrl	3.5 mo
EXOC7	-1.29188	2.59083e-07	Astroglia	Donor-NRXN1del_vs_Donor-Ctrl	3.5 mo
GNB4	-1.27914	2.62786e-07	Astroglia	Donor-NRXN1del_vs_Donor-Ctrl	3.5 mo
ASXL1	-1.27385	2.67288e-07	Astroglia	Donor-NRXN1del_vs_Donor-Ctrl	3.5 mo
SVIP	1.0201	2.85498e-07	Astroglia	Donor-NRXN1del_vs_Donor-Ctrl	3.5 mo
SUGP2	-1.25016	2.85498e-07	Astroglia	Donor-NRXN1del_vs_Donor-Ctrl	3.5 mo
SPRY2	-1.30558	2.89868e-07	Astroglia	Donor-NRXN1del_vs_Donor-Ctrl	3.5 mo
MCM7	0.981816	2.92344e-07	Astroglia	Donor-NRXN1del_vs_Donor-Ctrl	3.5 mo
HES5	-1.13562	2.95426e-07	Astroglia	Donor-NRXN1del_vs_Donor-Ctrl	3.5 mo
PEBP1	0.156845	3.10298e-07	Astroglia	Donor-NRXN1del_vs_Donor-Ctrl	3.5 mo
JUNB	-1.41846	3.11299e-07	Astroglia	Donor-NRXN1del_vs_Donor-Ctrl	3.5 mo
LRP6	-1.27838	3.14646e-07	Astroglia	Donor-NRXN1del_vs_Donor-Ctrl	3.5 mo
ANKS1B	-1.45683	3.16797e-07	Astroglia	Donor-NRXN1del_vs_Donor-Ctrl	3.5 mo
TJP1	-1.32282	3.31597e-07	Astroglia	Donor-NRXN1del_vs_Donor-Ctrl	3.5 mo
SSR3	-1.24729	3.33426e-07	Astroglia	Donor-NRXN1del_vs_Donor-Ctrl	3.5 mo
SRP54	-1.35722	3.33426e-07	Astroglia	Donor-NRXN1del_vs_Donor-Ctrl	3.5 mo
STMP1	0.276707	4.06992e-07	Astroglia	Donor-NRXN1del_vs_Donor-Ctrl	3.5 mo
ZNF292	-1.30867	4.0919e-07	Astroglia	Donor-NRXN1del_vs_Donor-Ctrl	3.5 mo
HSP90AB1	0.231878	4.1615e-07	Astroglia	Donor-NRXN1del_vs_Donor-Ctrl	3.5 mo
CALU	-1.24736	4.22858e-07	Astroglia	Donor-NRXN1del_vs_Donor-Ctrl	3.5 mo
YWHAH	-1.31012	4.25673e-07	Astroglia	Donor-NRXN1del_vs_Donor-Ctrl	3.5 mo
APLP2	-1.32527	4.25673e-07	Astroglia	Donor-NRXN1del_vs_Donor-Ctrl	3.5 mo
CLIC4	-1.28872	4.37994e-07	Astroglia	Donor-NRXN1del_vs_Donor-Ctrl	3.5 mo
WASF3	-1.25352	4.39053e-07	Astroglia	Donor-NRXN1del_vs_Donor-Ctrl	3.5 mo
LRRC58	-1.2628	4.5198e-07	Astroglia	Donor-NRXN1del_vs_Donor-Ctrl	3.5 mo
ADNP	-1.32753	4.6023e-07	Astroglia	Donor-NRXN1del_vs_Donor-Ctrl	3.5 mo
UBQLN1	-1.23906	4.6023e-07	Astroglia	Donor-NRXN1del_vs_Donor-Ctrl	3.5 mo
USP14	-1.29933	4.62381e-07	Astroglia	Donor-NRXN1del_vs_Donor-Ctrl	3.5 mo
NFIB	0.501816	5.14796e-07	Astroglia	Donor-NRXN1del_vs_Donor-Ctrl	3.5 mo
CCS	-1.28494	5.18615e-07	Astroglia	Donor-NRXN1del_vs_Donor-Ctrl	3.5 mo
ARL5B	-1.2837	5.41644e-07	Astroglia	Donor-NRXN1del_vs_Donor-Ctrl	3.5 mo
TNC	-1.31868	5.44637e-07	Astroglia	Donor-NRXN1del_vs_Donor-Ctrl	3.5 mo
LUC7L3	0.383841	5.46622e-07	Astroglia	Donor-NRXN1del_vs_Donor-Ctrl	3.5 mo
S100B	-1.50972	5.48813e-07	Astroglia	Donor-NRXN1del_vs_Donor-Ctrl	3.5 mo
CST3	0.48779	5.72608e-07	Astroglia	Donor-NRXN1del_vs_Donor-Ctrl	3.5 mo
CDK6	-1.35497	5.8072e-07	Astroglia	Donor-NRXN1del_vs_Donor-Ctrl	3.5 mo
CDC42	-1.03349	5.81748e-07	Astroglia	Donor-NRXN1del_vs_Donor-Ctrl	3.5 mo
NDUFA10	-1.33296	6.13854e-07	Astroglia	Donor-NRXN1del_vs_Donor-Ctrl	3.5 mo
HES1	0.933973	6.34484e-07	Astroglia	Donor-NRXN1del_vs_Donor-Ctrl	3.5 mo
EIF4G1	-1.25947	6.49055e-07	Astroglia	Donor-NRXN1del_vs_Donor-Ctrl	3.5 mo
WAPL	-1.24596	6.67861e-07	Astroglia	Donor-NRXN1del_vs_Donor-Ctrl	3.5 mo
TMEM131	-1.29687	6.70051e-07	Astroglia	Donor-NRXN1del_vs_Donor-Ctrl	3.5 mo
DDB1	-1.23661	6.78631e-07	Astroglia	Donor-NRXN1del_vs_Donor-Ctrl	3.5 mo
GTF3C1	-1.25028	6.87221e-07	Astroglia	Donor-NRXN1del_vs_Donor-Ctrl	3.5 mo
BOC	-1.30881	7.12379e-07	Astroglia	Donor-NRXN1del_vs_Donor-Ctrl	3.5 mo
CHD2	-1.2492	7.23294e-07	Astroglia	Donor-NRXN1del_vs_Donor-Ctrl	3.5 mo
MARK3	-1.28847	7.26496e-07	Astroglia	Donor-NRXN1del_vs_Donor-Ctrl	3.5 mo
ARL4A	-1.23196	7.45989e-07	Astroglia	Donor-NRXN1del_vs_Donor-Ctrl	3.5 mo
GNPTAB	-1.34008	7.50147e-07	Astroglia	Donor-NRXN1del_vs_Donor-Ctrl	3.5 mo
CNOT1	-1.22896	7.81874e-07	Astroglia	Donor-NRXN1del_vs_Donor-Ctrl	3.5 mo
ZKSCAN1	-1.29339	7.86565e-07	Astroglia	Donor-NRXN1del_vs_Donor-Ctrl	3.5 mo
SETD2	-1.29519	7.90383e-07	Astroglia	Donor-NRXN1del_vs_Donor-Ctrl	3.5 mo
DYNC1LI2	-1.23319	8.38361e-07	Astroglia	Donor-NRXN1del_vs_Donor-Ctrl	3.5 mo
CLCN3	-1.15743	8.46507e-07	Astroglia	Donor-NRXN1del_vs_Donor-Ctrl	3.5 mo
TULP4	-1.26106	8.71471e-07	Astroglia	Donor-NRXN1del_vs_Donor-Ctrl	3.5 mo
YME1L1	-1.32457	8.71969e-07	Astroglia	Donor-NRXN1del_vs_Donor-Ctrl	3.5 mo
RND3	-1.24429	8.72106e-07	Astroglia	Donor-NRXN1del_vs_Donor-Ctrl	3.5 mo
TRAM1	-1.24138	8.72106e-07	Astroglia	Donor-NRXN1del_vs_Donor-Ctrl	3.5 mo
GNAI2	0.100532	8.74659e-07	Astroglia	Donor-NRXN1del_vs_Donor-Ctrl	3.5 mo
BTBD1	-1.25314	8.84425e-07	Astroglia	Donor-NRXN1del_vs_Donor-Ctrl	3.5 mo
METRNL	-1.27511	8.84425e-07	Astroglia	Donor-NRXN1del_vs_Donor-Ctrl	3.5 mo
HSP90B1	-0.948294	8.93208e-07	Astroglia	Donor-NRXN1del_vs_Donor-Ctrl	3.5 mo
FRMD4A	-1.30579	9.25859e-07	Astroglia	Donor-NRXN1del_vs_Donor-Ctrl	3.5 mo
CCDC102B	-1.40105	9.26469e-07	Astroglia	Donor-NRXN1del_vs_Donor-Ctrl	3.5 mo
SDC3	-1.34803	9.76889e-07	Astroglia	Donor-NRXN1del_vs_Donor-Ctrl	3.5 mo
NUDT3	-1.24103	1.02859e-06	Astroglia	Donor-NRXN1del_vs_Donor-Ctrl	3.5 mo
FHL1	0.573308	1.06829e-06	Astroglia	Donor-NRXN1del_vs_Donor-Ctrl	3.5 mo
POLR2A	-1.20664	1.06884e-06	Astroglia	Donor-NRXN1del_vs_Donor-Ctrl	3.5 mo
H2AFV	0.213804	1.09527e-06	Astroglia	Donor-NRXN1del_vs_Donor-Ctrl	3.5 mo
NARS	-1.30426	1.11054e-06	Astroglia	Donor-NRXN1del_vs_Donor-Ctrl	3.5 mo
EIF3A	-1.31957	1.12143e-06	Astroglia	Donor-NRXN1del_vs_Donor-Ctrl	3.5 mo
SDF2L1	-1.30842	1.12297e-06	Astroglia	Donor-NRXN1del_vs_Donor-Ctrl	3.5 mo
BMP2K	-1.29951	1.14465e-06	Astroglia	Donor-NRXN1del_vs_Donor-Ctrl	3.5 mo
CERS6	-1.21707	1.1531e-06	Astroglia	Donor-NRXN1del_vs_Donor-Ctrl	3.5 mo
PPP4R3A	-1.26365	1.17361e-06	Astroglia	Donor-NRXN1del_vs_Donor-Ctrl	3.5 mo
SNRPB	0.484262	1.18194e-06	Astroglia	Donor-NRXN1del_vs_Donor-Ctrl	3.5 mo
GAPDH	0.222974	1.20176e-06	Astroglia	Donor-NRXN1del_vs_Donor-Ctrl	3.5 mo
CDV3	-1.2494	1.2832e-06	Astroglia	Donor-NRXN1del_vs_Donor-Ctrl	3.5 mo
SIPA1L2	-1.3683	1.2892e-06	Astroglia	Donor-NRXN1del_vs_Donor-Ctrl	3.5 mo
TNFRSF1A	-1.31132	1.2987e-06	Astroglia	Donor-NRXN1del_vs_Donor-Ctrl	3.5 mo
SARS	-1.24241	1.30497e-06	Astroglia	Donor-NRXN1del_vs_Donor-Ctrl	3.5 mo
DCTN4	-1.21166	1.34448e-06	Astroglia	Donor-NRXN1del_vs_Donor-Ctrl	3.5 mo
TOP2B	-1.29851	1.34521e-06	Astroglia	Donor-NRXN1del_vs_Donor-Ctrl	3.5 mo
KIF1A	-1.24715	1.36158e-06	Astroglia	Donor-NRXN1del_vs_Donor-Ctrl	3.5 mo
RIMKLB	-1.27818	1.36309e-06	Astroglia	Donor-NRXN1del_vs_Donor-Ctrl	3.5 mo
KLHL5	-1.33853	1.4396e-06	Astroglia	Donor-NRXN1del_vs_Donor-Ctrl	3.5 mo
HNRNPA3	-0.890561	1.51572e-06	Astroglia	Donor-NRXN1del_vs_Donor-Ctrl	3.5 mo
SORT1	-1.30865	1.58477e-06	Astroglia	Donor-NRXN1del_vs_Donor-Ctrl	3.5 mo
SOX11	0.584116	1.62169e-06	Astroglia	Donor-NRXN1del_vs_Donor-Ctrl	3.5 mo
PHYHIPL	-1.21334	1.62169e-06	Astroglia	Donor-NRXN1del_vs_Donor-Ctrl	3.5 mo
MAGED1	-1.38449	1.64464e-06	Astroglia	Donor-NRXN1del_vs_Donor-Ctrl	3.5 mo
SRSF2	-1.37083	1.64783e-06	Astroglia	Donor-NRXN1del_vs_Donor-Ctrl	3.5 mo
TRIM37	-1.18521	1.71838e-06	Astroglia	Donor-NRXN1del_vs_Donor-Ctrl	3.5 mo
HK1	-1.24593	1.71838e-06	Astroglia	Donor-NRXN1del_vs_Donor-Ctrl	3.5 mo
HSPA9	-1.28444	1.73867e-06	Astroglia	Donor-NRXN1del_vs_Donor-Ctrl	3.5 mo
ATP5F1C	0.0287974	1.73964e-06	Astroglia	Donor-NRXN1del_vs_Donor-Ctrl	3.5 mo
UTY	-1.4436	1.75981e-06	Astroglia	Donor-NRXN1del_vs_Donor-Ctrl	3.5 mo
KPNA1	-1.19233	1.80434e-06	Astroglia	Donor-NRXN1del_vs_Donor-Ctrl	3.5 mo
LIN7C	-1.2632	1.81552e-06	Astroglia	Donor-NRXN1del_vs_Donor-Ctrl	3.5 mo
RAF1	-1.19201	1.8302e-06	Astroglia	Donor-NRXN1del_vs_Donor-Ctrl	3.5 mo
PLCB1	0.860977	1.90684e-06	Astroglia	Donor-NRXN1del_vs_Donor-Ctrl	3.5 mo
PHF14	0.259201	1.90684e-06	Astroglia	Donor-NRXN1del_vs_Donor-Ctrl	3.5 mo
BMP7	-1.19546	1.90684e-06	Astroglia	Donor-NRXN1del_vs_Donor-Ctrl	3.5 mo
MAP1A	-1.25467	1.90684e-06	Astroglia	Donor-NRXN1del_vs_Donor-Ctrl	3.5 mo
PLTP	-1.17259	1.90684e-06	Astroglia	Donor-NRXN1del_vs_Donor-Ctrl	3.5 mo
FRYL	-1.17947	1.90684e-06	Astroglia	Donor-NRXN1del_vs_Donor-Ctrl	3.5 mo
SAP18	-0.0194919	2.00875e-06	Astroglia	Donor-NRXN1del_vs_Donor-Ctrl	3.5 mo
SUMO1	-0.0383103	2.00875e-06	Astroglia	Donor-NRXN1del_vs_Donor-Ctrl	3.5 mo
TARBP1	-1.41079	2.01755e-06	Astroglia	Donor-NRXN1del_vs_Donor-Ctrl	3.5 mo
ID1	-2.42999	2.09572e-06	Astroglia	Donor-NRXN1del_vs_Donor-Ctrl	3.5 mo
TSPO	0.723609	2.12211e-06	Astroglia	Donor-NRXN1del_vs_Donor-Ctrl	3.5 mo
TMEM128	-1.22133	2.13848e-06	Astroglia	Donor-NRXN1del_vs_Donor-Ctrl	3.5 mo
EPHA3	-2.08641	2.18715e-06	Astroglia	Donor-NRXN1del_vs_Donor-Ctrl	3.5 mo
PAFAH1B1	-1.2097	2.22078e-06	Astroglia	Donor-NRXN1del_vs_Donor-Ctrl	3.5 mo
ACBD3	-1.18546	2.28177e-06	Astroglia	Donor-NRXN1del_vs_Donor-Ctrl	3.5 mo
PLEKHA8	-1.17471	2.43137e-06	Astroglia	Donor-NRXN1del_vs_Donor-Ctrl	3.5 mo
PLAC9	-3.89925	2.46473e-06	Astroglia	Donor-NRXN1del_vs_Donor-Ctrl	3.5 mo
RPL4	-0.696126	2.52803e-06	Astroglia	Donor-NRXN1del_vs_Donor-Ctrl	3.5 mo
GOLIM4	-1.24371	2.70653e-06	Astroglia	Donor-NRXN1del_vs_Donor-Ctrl	3.5 mo
KIDINS220	-1.26946	2.77716e-06	Astroglia	Donor-NRXN1del_vs_Donor-Ctrl	3.5 mo
CDH4	-1.1692	2.8752e-06	Astroglia	Donor-NRXN1del_vs_Donor-Ctrl	3.5 mo
ZNF770	-1.21458	2.93883e-06	Astroglia	Donor-NRXN1del_vs_Donor-Ctrl	3.5 mo
PCLO	-1.18174	2.94858e-06	Astroglia	Donor-NRXN1del_vs_Donor-Ctrl	3.5 mo
ATP5IF1	-1.1947	2.98228e-06	Astroglia	Donor-NRXN1del_vs_Donor-Ctrl	3.5 mo
MAPKAP1	-1.20108	2.99278e-06	Astroglia	Donor-NRXN1del_vs_Donor-Ctrl	3.5 mo
NDUFA13	0.15567	3.06876e-06	Astroglia	Donor-NRXN1del_vs_Donor-Ctrl	3.5 mo
ZSWIM6	-1.34237	3.07348e-06	Astroglia	Donor-NRXN1del_vs_Donor-Ctrl	3.5 mo
C6orf120	-1.21743	3.09105e-06	Astroglia	Donor-NRXN1del_vs_Donor-Ctrl	3.5 mo
LTBP1	-1.52965	3.12145e-06	Astroglia	Donor-NRXN1del_vs_Donor-Ctrl	3.5 mo
HSD17B14	-1.62885	3.14678e-06	Astroglia	Donor-NRXN1del_vs_Donor-Ctrl	3.5 mo
PDLIM7	-1.17813	3.15078e-06	Astroglia	Donor-NRXN1del_vs_Donor-Ctrl	3.5 mo
ATP6V0A1	-1.20893	3.18892e-06	Astroglia	Donor-NRXN1del_vs_Donor-Ctrl	3.5 mo
SH3PXD2B	-1.23449	3.25768e-06	Astroglia	Donor-NRXN1del_vs_Donor-Ctrl	3.5 mo
CHD8	-1.14697	3.25768e-06	Astroglia	Donor-NRXN1del_vs_Donor-Ctrl	3.5 mo
LIMA1	-1.11966	3.27696e-06	Astroglia	Donor-NRXN1del_vs_Donor-Ctrl	3.5 mo
RAP2A	-1.1645	3.33831e-06	Astroglia	Donor-NRXN1del_vs_Donor-Ctrl	3.5 mo
AFF2	-1.25969	3.47476e-06	Astroglia	Donor-NRXN1del_vs_Donor-Ctrl	3.5 mo
PPP2R1A	-1.35879	3.49269e-06	Astroglia	Donor-NRXN1del_vs_Donor-Ctrl	3.5 mo
ZNF91	-1.22534	3.54349e-06	Astroglia	Donor-NRXN1del_vs_Donor-Ctrl	3.5 mo
RAD23B	-1.30004	3.57338e-06	Astroglia	Donor-NRXN1del_vs_Donor-Ctrl	3.5 mo
SMARCC2	-1.12664	3.62189e-06	Astroglia	Donor-NRXN1del_vs_Donor-Ctrl	3.5 mo
SCYL2	-1.29587	3.66855e-06	Astroglia	Donor-NRXN1del_vs_Donor-Ctrl	3.5 mo
FAM13C	1.28566	3.76416e-06	Astroglia	Donor-NRXN1del_vs_Donor-Ctrl	3.5 mo
NHP2	0.30388	3.78432e-06	Astroglia	Donor-NRXN1del_vs_Donor-Ctrl	3.5 mo
KIF21A	-1.04476	4.01874e-06	Astroglia	Donor-NRXN1del_vs_Donor-Ctrl	3.5 mo
HIST2H2AC	-1.57669	4.03287e-06	Astroglia	Donor-NRXN1del_vs_Donor-Ctrl	3.5 mo
RPS27L	0.164171	4.06677e-06	Astroglia	Donor-NRXN1del_vs_Donor-Ctrl	3.5 mo
CELF2	-1.12062	4.19328e-06	Astroglia	Donor-NRXN1del_vs_Donor-Ctrl	3.5 mo
ERH	0.107505	4.38874e-06	Astroglia	Donor-NRXN1del_vs_Donor-Ctrl	3.5 mo
LHFPL6	-1.28368	4.46413e-06	Astroglia	Donor-NRXN1del_vs_Donor-Ctrl	3.5 mo
RNF180	-1.60062	4.60567e-06	Astroglia	Donor-NRXN1del_vs_Donor-Ctrl	3.5 mo
GATAD2A	-1.19262	4.65236e-06	Astroglia	Donor-NRXN1del_vs_Donor-Ctrl	3.5 mo
ARHGEF7	-1.19706	4.8045e-06	Astroglia	Donor-NRXN1del_vs_Donor-Ctrl	3.5 mo
ROBO1	-1.15925	4.80936e-06	Astroglia	Donor-NRXN1del_vs_Donor-Ctrl	3.5 mo
TIMP2	-1.32732	4.87144e-06	Astroglia	Donor-NRXN1del_vs_Donor-Ctrl	3.5 mo
HUWE1	-1.17537	5.0457e-06	Astroglia	Donor-NRXN1del_vs_Donor-Ctrl	3.5 mo
CAMSAP2	-1.20399	5.07796e-06	Astroglia	Donor-NRXN1del_vs_Donor-Ctrl	3.5 mo
ZNF737	-1.24514	5.22532e-06	Astroglia	Donor-NRXN1del_vs_Donor-Ctrl	3.5 mo
PPIL4	-1.25111	5.23342e-06	Astroglia	Donor-NRXN1del_vs_Donor-Ctrl	3.5 mo
MAP2	-1.37425	5.28876e-06	Astroglia	Donor-NRXN1del_vs_Donor-Ctrl	3.5 mo
RANBP2	-1.28571	5.35218e-06	Astroglia	Donor-NRXN1del_vs_Donor-Ctrl	3.5 mo
UTRN	-1.21732	5.37126e-06	Astroglia	Donor-NRXN1del_vs_Donor-Ctrl	3.5 mo
SPRY1	-1.1877	5.41498e-06	Astroglia	Donor-NRXN1del_vs_Donor-Ctrl	3.5 mo
ATP5PF	0.110273	5.55915e-06	Astroglia	Donor-NRXN1del_vs_Donor-Ctrl	3.5 mo
PDIA4	-1.16418	5.59538e-06	Astroglia	Donor-NRXN1del_vs_Donor-Ctrl	3.5 mo
AP3B1	-1.19388	5.6207e-06	Astroglia	Donor-NRXN1del_vs_Donor-Ctrl	3.5 mo
PTEN	-1.16603	5.6207e-06	Astroglia	Donor-NRXN1del_vs_Donor-Ctrl	3.5 mo
YWHAZ	-0.925742	5.66527e-06	Astroglia	Donor-NRXN1del_vs_Donor-Ctrl	3.5 mo
TSN	-1.30306	6.09478e-06	Astroglia	Donor-NRXN1del_vs_Donor-Ctrl	3.5 mo
ANKRD17	-1.15287	6.12461e-06	Astroglia	Donor-NRXN1del_vs_Donor-Ctrl	3.5 mo
ARPC3	0.131794	6.21136e-06	Astroglia	Donor-NRXN1del_vs_Donor-Ctrl	3.5 mo
GOLGA2	-1.1329	6.26797e-06	Astroglia	Donor-NRXN1del_vs_Donor-Ctrl	3.5 mo
TROVE2	-1.06555	6.37235e-06	Astroglia	Donor-NRXN1del_vs_Donor-Ctrl	3.5 mo
FOSB	-1.69165	6.45006e-06	Astroglia	Donor-NRXN1del_vs_Donor-Ctrl	3.5 mo
CDK12	-1.15491	6.4786e-06	Astroglia	Donor-NRXN1del_vs_Donor-Ctrl	3.5 mo
CNTLN	0.86655	6.52284e-06	Astroglia	Donor-NRXN1del_vs_Donor-Ctrl	3.5 mo
JPH1	-1.31472	6.74672e-06	Astroglia	Donor-NRXN1del_vs_Donor-Ctrl	3.5 mo
OPA1	-1.16939	6.87565e-06	Astroglia	Donor-NRXN1del_vs_Donor-Ctrl	3.5 mo
FAM107B	-1.11354	6.93998e-06	Astroglia	Donor-NRXN1del_vs_Donor-Ctrl	3.5 mo
PACS1	-1.23256	6.96372e-06	Astroglia	Donor-NRXN1del_vs_Donor-Ctrl	3.5 mo
COPS2	-1.20209	7.12727e-06	Astroglia	Donor-NRXN1del_vs_Donor-Ctrl	3.5 mo
SENP2	-1.24566	7.21916e-06	Astroglia	Donor-NRXN1del_vs_Donor-Ctrl	3.5 mo
PCBP1	-1.17875	7.27988e-06	Astroglia	Donor-NRXN1del_vs_Donor-Ctrl	3.5 mo
MPST	0.692642	7.36491e-06	Astroglia	Donor-NRXN1del_vs_Donor-Ctrl	3.5 mo
TMEM158	-1.1297	7.44845e-06	Astroglia	Donor-NRXN1del_vs_Donor-Ctrl	3.5 mo
TMED7	-1.13297	7.54685e-06	Astroglia	Donor-NRXN1del_vs_Donor-Ctrl	3.5 mo
PWWP2A	-1.20707	7.56365e-06	Astroglia	Donor-NRXN1del_vs_Donor-Ctrl	3.5 mo
BAIAP2	-1.17058	7.64131e-06	Astroglia	Donor-NRXN1del_vs_Donor-Ctrl	3.5 mo
NECTIN3	-1.18787	7.73301e-06	Astroglia	Donor-NRXN1del_vs_Donor-Ctrl	3.5 mo
SETD5	-1.21229	7.85473e-06	Astroglia	Donor-NRXN1del_vs_Donor-Ctrl	3.5 mo
CALR	-1.11594	8.07406e-06	Astroglia	Donor-NRXN1del_vs_Donor-Ctrl	3.5 mo
SIKE1	-1.1375	8.07446e-06	Astroglia	Donor-NRXN1del_vs_Donor-Ctrl	3.5 mo
SLC39A7	-1.14179	8.25774e-06	Astroglia	Donor-NRXN1del_vs_Donor-Ctrl	3.5 mo
PDCD6IP	-1.20125	8.43726e-06	Astroglia	Donor-NRXN1del_vs_Donor-Ctrl	3.5 mo
WDFY3	-1.27104	8.47163e-06	Astroglia	Donor-NRXN1del_vs_Donor-Ctrl	3.5 mo
SPG7	-1.15184	8.53697e-06	Astroglia	Donor-NRXN1del_vs_Donor-Ctrl	3.5 mo
SLC4A4	-1.45374	8.81338e-06	Astroglia	Donor-NRXN1del_vs_Donor-Ctrl	3.5 mo
CSDE1	-1.17428	9.42326e-06	Astroglia	Donor-NRXN1del_vs_Donor-Ctrl	3.5 mo
SBF2	-1.18995	9.45842e-06	Astroglia	Donor-NRXN1del_vs_Donor-Ctrl	3.5 mo
DMWD	-1.18742	9.50367e-06	Astroglia	Donor-NRXN1del_vs_Donor-Ctrl	3.5 mo
ABCF1	-1.17629	9.69468e-06	Astroglia	Donor-NRXN1del_vs_Donor-Ctrl	3.5 mo
IMPAD1	-1.1402	9.72321e-06	Astroglia	Donor-NRXN1del_vs_Donor-Ctrl	3.5 mo
GINS2	0.876561	9.79917e-06	Astroglia	Donor-NRXN1del_vs_Donor-Ctrl	3.5 mo
ARAP2	-2.35893	1.0028e-05	Astroglia	Donor-NRXN1del_vs_Donor-Ctrl	3.5 mo
CLINT1	-1.17842	1.00536e-05	Astroglia	Donor-NRXN1del_vs_Donor-Ctrl	3.5 mo
CBL	-1.15728	1.01115e-05	Astroglia	Donor-NRXN1del_vs_Donor-Ctrl	3.5 mo
SEC31A	-1.13338	1.02198e-05	Astroglia	Donor-NRXN1del_vs_Donor-Ctrl	3.5 mo
EEF1D	0.089369	1.03792e-05	Astroglia	Donor-NRXN1del_vs_Donor-Ctrl	3.5 mo
CDC42SE2	-1.14809	1.05355e-05	Astroglia	Donor-NRXN1del_vs_Donor-Ctrl	3.5 mo
HOOK3	-1.14864	1.06544e-05	Astroglia	Donor-NRXN1del_vs_Donor-Ctrl	3.5 mo
MEX3A	-1.07867	1.07172e-05	Astroglia	Donor-NRXN1del_vs_Donor-Ctrl	3.5 mo
EIF2AK1	-1.20325	1.07284e-05	Astroglia	Donor-NRXN1del_vs_Donor-Ctrl	3.5 mo
OGFRL1	-1.16331	1.07959e-05	Astroglia	Donor-NRXN1del_vs_Donor-Ctrl	3.5 mo
KIF3B	-1.28989	1.07981e-05	Astroglia	Donor-NRXN1del_vs_Donor-Ctrl	3.5 mo
ZMAT3	-1.11919	1.08024e-05	Astroglia	Donor-NRXN1del_vs_Donor-Ctrl	3.5 mo
FAM168B	-1.11789	1.09629e-05	Astroglia	Donor-NRXN1del_vs_Donor-Ctrl	3.5 mo
CHST3	-1.33482	1.09629e-05	Astroglia	Donor-NRXN1del_vs_Donor-Ctrl	3.5 mo
GRB2	-1.1861	1.10606e-05	Astroglia	Donor-NRXN1del_vs_Donor-Ctrl	3.5 mo
HTT	-1.11708	1.10874e-05	Astroglia	Donor-NRXN1del_vs_Donor-Ctrl	3.5 mo
ANXA6	-1.09962	1.12783e-05	Astroglia	Donor-NRXN1del_vs_Donor-Ctrl	3.5 mo
PPIL3	-1.22551	1.17861e-05	Astroglia	Donor-NRXN1del_vs_Donor-Ctrl	3.5 mo
PSD3	-1.15393	1.19261e-05	Astroglia	Donor-NRXN1del_vs_Donor-Ctrl	3.5 mo
CSNK1D	-1.13879	1.19261e-05	Astroglia	Donor-NRXN1del_vs_Donor-Ctrl	3.5 mo
STARD7	-1.11405	1.19261e-05	Astroglia	Donor-NRXN1del_vs_Donor-Ctrl	3.5 mo
DUSP15	-1.42232	1.19261e-05	Astroglia	Donor-NRXN1del_vs_Donor-Ctrl	3.5 mo
ZYX	-1.12188	1.19261e-05	Astroglia	Donor-NRXN1del_vs_Donor-Ctrl	3.5 mo
RRS1	-1.2669	1.19261e-05	Astroglia	Donor-NRXN1del_vs_Donor-Ctrl	3.5 mo
CAMK2D	-1.15784	1.2015e-05	Astroglia	Donor-NRXN1del_vs_Donor-Ctrl	3.5 mo
PDIA3	-0.944118	1.20489e-05	Astroglia	Donor-NRXN1del_vs_Donor-Ctrl	3.5 mo
PTPRS	-1.16368	1.20704e-05	Astroglia	Donor-NRXN1del_vs_Donor-Ctrl	3.5 mo
MT-CO2	-0.389777	1.2501e-05	Astroglia	Donor-NRXN1del_vs_Donor-Ctrl	3.5 mo
SH3RF1	-1.12729	1.28537e-05	Astroglia	Donor-NRXN1del_vs_Donor-Ctrl	3.5 mo
PPME1	-1.13171	1.30156e-05	Astroglia	Donor-NRXN1del_vs_Donor-Ctrl	3.5 mo
DZIP3	-1.18807	1.30929e-05	Astroglia	Donor-NRXN1del_vs_Donor-Ctrl	3.5 mo
C2orf49	-1.13816	1.3227e-05	Astroglia	Donor-NRXN1del_vs_Donor-Ctrl	3.5 mo
SNRPD2	0.205226	1.33132e-05	Astroglia	Donor-NRXN1del_vs_Donor-Ctrl	3.5 mo
ZNF219	0.858945	1.33421e-05	Astroglia	Donor-NRXN1del_vs_Donor-Ctrl	3.5 mo
CYR61	-1.29866	1.3976e-05	Astroglia	Donor-NRXN1del_vs_Donor-Ctrl	3.5 mo
ADK	-1.14544	1.40072e-05	Astroglia	Donor-NRXN1del_vs_Donor-Ctrl	3.5 mo
TRIM33	-1.14939	1.44827e-05	Astroglia	Donor-NRXN1del_vs_Donor-Ctrl	3.5 mo
FAR1	-1.16345	1.50017e-05	Astroglia	Donor-NRXN1del_vs_Donor-Ctrl	3.5 mo
ARHGDIA	-1.27292	1.51556e-05	Astroglia	Donor-NRXN1del_vs_Donor-Ctrl	3.5 mo
FGFR3	-1.10722	1.52178e-05	Astroglia	Donor-NRXN1del_vs_Donor-Ctrl	3.5 mo
MARCH7	-1.20737	1.52939e-05	Astroglia	Donor-NRXN1del_vs_Donor-Ctrl	3.5 mo
NCALD	-1.14088	1.53567e-05	Astroglia	Donor-NRXN1del_vs_Donor-Ctrl	3.5 mo
LAMA1	-1.54732	1.54564e-05	Astroglia	Donor-NRXN1del_vs_Donor-Ctrl	3.5 mo
GNG2	-1.13039	1.55374e-05	Astroglia	Donor-NRXN1del_vs_Donor-Ctrl	3.5 mo
TGFBR1	-1.16562	1.55374e-05	Astroglia	Donor-NRXN1del_vs_Donor-Ctrl	3.5 mo
RPS19	0.105068	1.56907e-05	Astroglia	Donor-NRXN1del_vs_Donor-Ctrl	3.5 mo
TMEM167B	-1.15925	1.58037e-05	Astroglia	Donor-NRXN1del_vs_Donor-Ctrl	3.5 mo
CDKN1A	-1.25577	1.58187e-05	Astroglia	Donor-NRXN1del_vs_Donor-Ctrl	3.5 mo
N4BP2	-1.10195	1.59644e-05	Astroglia	Donor-NRXN1del_vs_Donor-Ctrl	3.5 mo
SMIM30	-1.13446	1.61798e-05	Astroglia	Donor-NRXN1del_vs_Donor-Ctrl	3.5 mo
RBM26	-1.14321	1.62367e-05	Astroglia	Donor-NRXN1del_vs_Donor-Ctrl	3.5 mo
RLIM	-1.15286	1.6383e-05	Astroglia	Donor-NRXN1del_vs_Donor-Ctrl	3.5 mo
SLC16A14	-1.23304	1.6938e-05	Astroglia	Donor-NRXN1del_vs_Donor-Ctrl	3.5 mo
RALGAPA2	-1.31273	1.6938e-05	Astroglia	Donor-NRXN1del_vs_Donor-Ctrl	3.5 mo
GOLM1	0.460169	1.73517e-05	Astroglia	Donor-NRXN1del_vs_Donor-Ctrl	3.5 mo
USP9X	-1.13095	1.76652e-05	Astroglia	Donor-NRXN1del_vs_Donor-Ctrl	3.5 mo
FNBP1	-1.10967	1.83568e-05	Astroglia	Donor-NRXN1del_vs_Donor-Ctrl	3.5 mo
TP53BP2	-1.14464	1.83743e-05	Astroglia	Donor-NRXN1del_vs_Donor-Ctrl	3.5 mo
DMD	-1.12929	1.83788e-05	Astroglia	Donor-NRXN1del_vs_Donor-Ctrl	3.5 mo
NCBP2	-1.18788	1.83975e-05	Astroglia	Donor-NRXN1del_vs_Donor-Ctrl	3.5 mo
MAZ	0.333656	1.85389e-05	Astroglia	Donor-NRXN1del_vs_Donor-Ctrl	3.5 mo
PRKAR2A	-1.10743	1.91325e-05	Astroglia	Donor-NRXN1del_vs_Donor-Ctrl	3.5 mo
GPI	-1.14915	1.91703e-05	Astroglia	Donor-NRXN1del_vs_Donor-Ctrl	3.5 mo
SLC44A2	-1.11551	1.91898e-05	Astroglia	Donor-NRXN1del_vs_Donor-Ctrl	3.5 mo
CAND1	-1.07482	1.92204e-05	Astroglia	Donor-NRXN1del_vs_Donor-Ctrl	3.5 mo
CDC42EP1	-1.93677	1.96064e-05	Astroglia	Donor-NRXN1del_vs_Donor-Ctrl	3.5 mo
AP2A2	-1.11141	1.96064e-05	Astroglia	Donor-NRXN1del_vs_Donor-Ctrl	3.5 mo
ATP2B1	0.571581	1.97142e-05	Astroglia	Donor-NRXN1del_vs_Donor-Ctrl	3.5 mo
SH3GLB1	-1.17337	1.99148e-05	Astroglia	Donor-NRXN1del_vs_Donor-Ctrl	3.5 mo
ANKRD11	-1.20157	2.0078e-05	Astroglia	Donor-NRXN1del_vs_Donor-Ctrl	3.5 mo
MOB1B	-1.11811	2.0078e-05	Astroglia	Donor-NRXN1del_vs_Donor-Ctrl	3.5 mo
ITCH	-1.14098	2.01395e-05	Astroglia	Donor-NRXN1del_vs_Donor-Ctrl	3.5 mo
SQLE	0.328499	2.04937e-05	Astroglia	Donor-NRXN1del_vs_Donor-Ctrl	3.5 mo
MTURN	-1.18428	2.05122e-05	Astroglia	Donor-NRXN1del_vs_Donor-Ctrl	3.5 mo
MCRIP1	-1.07987	2.05241e-05	Astroglia	Donor-NRXN1del_vs_Donor-Ctrl	3.5 mo
SAMD8	-1.16141	2.07355e-05	Astroglia	Donor-NRXN1del_vs_Donor-Ctrl	3.5 mo
STOX2	-1.12477	2.07463e-05	Astroglia	Donor-NRXN1del_vs_Donor-Ctrl	3.5 mo
FAN1	-1.14396	2.08073e-05	Astroglia	Donor-NRXN1del_vs_Donor-Ctrl	3.5 mo
RABGAP1	-1.13444	2.12065e-05	Astroglia	Donor-NRXN1del_vs_Donor-Ctrl	3.5 mo
MRFAP1	-1.07186	2.14111e-05	Astroglia	Donor-NRXN1del_vs_Donor-Ctrl	3.5 mo
NRAS	-1.12626	2.2507e-05	Astroglia	Donor-NRXN1del_vs_Donor-Ctrl	3.5 mo
WDR47	-1.13241	2.29274e-05	Astroglia	Donor-NRXN1del_vs_Donor-Ctrl	3.5 mo
USP47	-1.21174	2.30339e-05	Astroglia	Donor-NRXN1del_vs_Donor-Ctrl	3.5 mo
ATP1B1	-1.12418	2.30431e-05	Astroglia	Donor-NRXN1del_vs_Donor-Ctrl	3.5 mo
CEBPZ	0.483891	2.30669e-05	Astroglia	Donor-NRXN1del_vs_Donor-Ctrl	3.5 mo
DCLK1	-1.10471	2.30966e-05	Astroglia	Donor-NRXN1del_vs_Donor-Ctrl	3.5 mo
NFE2L2	-1.03947	2.33882e-05	Astroglia	Donor-NRXN1del_vs_Donor-Ctrl	3.5 mo
KDM3A	-1.18378	2.46837e-05	Astroglia	Donor-NRXN1del_vs_Donor-Ctrl	3.5 mo
MTPN	-1.27965	2.49379e-05	Astroglia	Donor-NRXN1del_vs_Donor-Ctrl	3.5 mo
MIPOL1	-1.33232	2.62106e-05	Astroglia	Donor-NRXN1del_vs_Donor-Ctrl	3.5 mo
TMEM163	-1.15903	2.62106e-05	Astroglia	Donor-NRXN1del_vs_Donor-Ctrl	3.5 mo
NTM	-1.19766	2.67367e-05	Astroglia	Donor-NRXN1del_vs_Donor-Ctrl	3.5 mo
PPP2CB	-1.30431	2.67367e-05	Astroglia	Donor-NRXN1del_vs_Donor-Ctrl	3.5 mo
S1PR1	-1.09779	2.67761e-05	Astroglia	Donor-NRXN1del_vs_Donor-Ctrl	3.5 mo
AIDA	-1.1049	2.73589e-05	Astroglia	Donor-NRXN1del_vs_Donor-Ctrl	3.5 mo
UFC1	0.32999	2.77005e-05	Astroglia	Donor-NRXN1del_vs_Donor-Ctrl	3.5 mo
GRIPAP1	-1.1253	2.79705e-05	Astroglia	Donor-NRXN1del_vs_Donor-Ctrl	3.5 mo
RAB6B	-1.12051	2.80047e-05	Astroglia	Donor-NRXN1del_vs_Donor-Ctrl	3.5 mo
SYNRG	-1.12107	2.83559e-05	Astroglia	Donor-NRXN1del_vs_Donor-Ctrl	3.5 mo
ZNF160	-1.12365	2.92767e-05	Astroglia	Donor-NRXN1del_vs_Donor-Ctrl	3.5 mo
MYO5A	-1.29165	2.98164e-05	Astroglia	Donor-NRXN1del_vs_Donor-Ctrl	3.5 mo
PPP2R2D	-1.10683	2.9909e-05	Astroglia	Donor-NRXN1del_vs_Donor-Ctrl	3.5 mo
MYH10	-1.1333	3.02282e-05	Astroglia	Donor-NRXN1del_vs_Donor-Ctrl	3.5 mo
MYL6B	0.327036	3.02692e-05	Astroglia	Donor-NRXN1del_vs_Donor-Ctrl	3.5 mo
RPL36AL	0.159755	3.02692e-05	Astroglia	Donor-NRXN1del_vs_Donor-Ctrl	3.5 mo
PTPN11	-1.10016	3.02692e-05	Astroglia	Donor-NRXN1del_vs_Donor-Ctrl	3.5 mo
CHPF	-1.08783	3.03177e-05	Astroglia	Donor-NRXN1del_vs_Donor-Ctrl	3.5 mo
ZMYND8	-1.08586	3.04024e-05	Astroglia	Donor-NRXN1del_vs_Donor-Ctrl	3.5 mo
PUS7	-1.1507	3.07942e-05	Astroglia	Donor-NRXN1del_vs_Donor-Ctrl	3.5 mo
CTTNBP2NL	-1.07587	3.16029e-05	Astroglia	Donor-NRXN1del_vs_Donor-Ctrl	3.5 mo
ILF2	0.07844	3.26017e-05	Astroglia	Donor-NRXN1del_vs_Donor-Ctrl	3.5 mo
BTG2	-1.07806	3.26017e-05	Astroglia	Donor-NRXN1del_vs_Donor-Ctrl	3.5 mo
HP1BP3	-0.833965	3.29549e-05	Astroglia	Donor-NRXN1del_vs_Donor-Ctrl	3.5 mo
SRP14	0.107204	3.3053e-05	Astroglia	Donor-NRXN1del_vs_Donor-Ctrl	3.5 mo
DCTN1	-1.12643	3.37269e-05	Astroglia	Donor-NRXN1del_vs_Donor-Ctrl	3.5 mo
SIPA1L1	-1.08091	3.38209e-05	Astroglia	Donor-NRXN1del_vs_Donor-Ctrl	3.5 mo
SKIL	-1.13602	3.42337e-05	Astroglia	Donor-NRXN1del_vs_Donor-Ctrl	3.5 mo
NDUFS1	-1.08429	3.42544e-05	Astroglia	Donor-NRXN1del_vs_Donor-Ctrl	3.5 mo
LGALSL	-1.08032	3.45753e-05	Astroglia	Donor-NRXN1del_vs_Donor-Ctrl	3.5 mo
ANKIB1	-1.08794	3.65448e-05	Astroglia	Donor-NRXN1del_vs_Donor-Ctrl	3.5 mo
TRO	-1.18424	3.83736e-05	Astroglia	Donor-NRXN1del_vs_Donor-Ctrl	3.5 mo
AHI1	-1.12961	3.85327e-05	Astroglia	Donor-NRXN1del_vs_Donor-Ctrl	3.5 mo
PICALM	-1.10088	4.01377e-05	Astroglia	Donor-NRXN1del_vs_Donor-Ctrl	3.5 mo
PIK3CA	-1.23801	4.0783e-05	Astroglia	Donor-NRXN1del_vs_Donor-Ctrl	3.5 mo
CFDP1	0.264285	4.15171e-05	Astroglia	Donor-NRXN1del_vs_Donor-Ctrl	3.5 mo
SLC9A3R1	-1.15132	4.15171e-05	Astroglia	Donor-NRXN1del_vs_Donor-Ctrl	3.5 mo
MED4	-1.10688	4.209e-05	Astroglia	Donor-NRXN1del_vs_Donor-Ctrl	3.5 mo
MT-ATP8	-1.11638	4.29607e-05	Astroglia	Donor-NRXN1del_vs_Donor-Ctrl	3.5 mo
MSANTD4	-1.06466	4.29607e-05	Astroglia	Donor-NRXN1del_vs_Donor-Ctrl	3.5 mo
DPM1	-1.06737	4.33838e-05	Astroglia	Donor-NRXN1del_vs_Donor-Ctrl	3.5 mo
FAM92A	0.548314	4.39454e-05	Astroglia	Donor-NRXN1del_vs_Donor-Ctrl	3.5 mo
FEM1C	-1.16479	4.39454e-05	Astroglia	Donor-NRXN1del_vs_Donor-Ctrl	3.5 mo
OSBPL8	-1.10373	4.39454e-05	Astroglia	Donor-NRXN1del_vs_Donor-Ctrl	3.5 mo
IGF2R	-1.09288	4.42713e-05	Astroglia	Donor-NRXN1del_vs_Donor-Ctrl	3.5 mo
USP22	-1.18773	4.44186e-05	Astroglia	Donor-NRXN1del_vs_Donor-Ctrl	3.5 mo
PSAT1	0.168879	4.45417e-05	Astroglia	Donor-NRXN1del_vs_Donor-Ctrl	3.5 mo
MANF	-1.03527	4.61696e-05	Astroglia	Donor-NRXN1del_vs_Donor-Ctrl	3.5 mo
LRP1	-1.10731	4.66979e-05	Astroglia	Donor-NRXN1del_vs_Donor-Ctrl	3.5 mo
SV2A	-1.24834	4.72405e-05	Astroglia	Donor-NRXN1del_vs_Donor-Ctrl	3.5 mo
AC100810.1	-1.07988	4.72405e-05	Astroglia	Donor-NRXN1del_vs_Donor-Ctrl	3.5 mo
OPTN	-1.06235	4.76047e-05	Astroglia	Donor-NRXN1del_vs_Donor-Ctrl	3.5 mo
RHOC	-1.12942	4.77159e-05	Astroglia	Donor-NRXN1del_vs_Donor-Ctrl	3.5 mo
NAA50	-1.08214	4.85049e-05	Astroglia	Donor-NRXN1del_vs_Donor-Ctrl	3.5 mo
DYNLL2	-1.06308	4.87467e-05	Astroglia	Donor-NRXN1del_vs_Donor-Ctrl	3.5 mo
C17orf80	-1.13416	4.87618e-05	Astroglia	Donor-NRXN1del_vs_Donor-Ctrl	3.5 mo
RALA	-1.20171	4.87618e-05	Astroglia	Donor-NRXN1del_vs_Donor-Ctrl	3.5 mo
AC131571.1	-2.60702	4.95797e-05	Astroglia	Donor-NRXN1del_vs_Donor-Ctrl	3.5 mo
FIGN	-1.34954	5.18041e-05	Astroglia	Donor-NRXN1del_vs_Donor-Ctrl	3.5 mo
DDX3Y	-1.14895	5.24328e-05	Astroglia	Donor-NRXN1del_vs_Donor-Ctrl	3.5 mo
ERLIN2	-1.09117	5.30722e-05	Astroglia	Donor-NRXN1del_vs_Donor-Ctrl	3.5 mo
BEX4	0.193825	5.34666e-05	Astroglia	Donor-NRXN1del_vs_Donor-Ctrl	3.5 mo
SMG1	-1.08274	5.37389e-05	Astroglia	Donor-NRXN1del_vs_Donor-Ctrl	3.5 mo
KIF5C	-1.05943	5.41085e-05	Astroglia	Donor-NRXN1del_vs_Donor-Ctrl	3.5 mo
HSD17B10	-1.07165	5.44405e-05	Astroglia	Donor-NRXN1del_vs_Donor-Ctrl	3.5 mo
RTL8A	-1.11188	5.48717e-05	Astroglia	Donor-NRXN1del_vs_Donor-Ctrl	3.5 mo
FBXO30	-1.26949	5.49124e-05	Astroglia	Donor-NRXN1del_vs_Donor-Ctrl	3.5 mo
FNDC3B	-1.1969	5.5017e-05	Astroglia	Donor-NRXN1del_vs_Donor-Ctrl	3.5 mo
PAFAH1B2	-1.0646	5.50714e-05	Astroglia	Donor-NRXN1del_vs_Donor-Ctrl	3.5 mo
RAB1A	-1.17561	5.5701e-05	Astroglia	Donor-NRXN1del_vs_Donor-Ctrl	3.5 mo
MPRIP	-1.05199	5.57663e-05	Astroglia	Donor-NRXN1del_vs_Donor-Ctrl	3.5 mo
DNAJC10	-1.135	5.88409e-05	Astroglia	Donor-NRXN1del_vs_Donor-Ctrl	3.5 mo
ARID1A	-1.07378	6.09055e-05	Astroglia	Donor-NRXN1del_vs_Donor-Ctrl	3.5 mo
ZBTB10	-1.12972	6.09055e-05	Astroglia	Donor-NRXN1del_vs_Donor-Ctrl	3.5 mo
TUBB4B	-1.19186	6.09055e-05	Astroglia	Donor-NRXN1del_vs_Donor-Ctrl	3.5 mo
PDCD4	-1.05759	6.11439e-05	Astroglia	Donor-NRXN1del_vs_Donor-Ctrl	3.5 mo
TCF12	-1.06064	6.13235e-05	Astroglia	Donor-NRXN1del_vs_Donor-Ctrl	3.5 mo
LRCH3	-1.08594	6.28638e-05	Astroglia	Donor-NRXN1del_vs_Donor-Ctrl	3.5 mo
UBA6	-1.04756	6.29566e-05	Astroglia	Donor-NRXN1del_vs_Donor-Ctrl	3.5 mo
COL9A3	1.93167	6.5134e-05	Astroglia	Donor-NRXN1del_vs_Donor-Ctrl	3.5 mo
CCNL1	-1.08687	6.62743e-05	Astroglia	Donor-NRXN1del_vs_Donor-Ctrl	3.5 mo
CDC42BPB	-1.0841	6.64081e-05	Astroglia	Donor-NRXN1del_vs_Donor-Ctrl	3.5 mo
EIF1	-0.3947	6.73573e-05	Astroglia	Donor-NRXN1del_vs_Donor-Ctrl	3.5 mo
CNR1	-1.38813	6.74525e-05	Astroglia	Donor-NRXN1del_vs_Donor-Ctrl	3.5 mo
MAT2A	-1.07584	6.81145e-05	Astroglia	Donor-NRXN1del_vs_Donor-Ctrl	3.5 mo
NPM1	0.0926481	6.83802e-05	Astroglia	Donor-NRXN1del_vs_Donor-Ctrl	3.5 mo
COX4I1	0.038274	6.85987e-05	Astroglia	Donor-NRXN1del_vs_Donor-Ctrl	3.5 mo
ZMYM4	-1.10395	6.85987e-05	Astroglia	Donor-NRXN1del_vs_Donor-Ctrl	3.5 mo
KPNB1	-1.04081	6.91963e-05	Astroglia	Donor-NRXN1del_vs_Donor-Ctrl	3.5 mo
WDR73	-1.06283	6.94201e-05	Astroglia	Donor-NRXN1del_vs_Donor-Ctrl	3.5 mo
MICAL3	-1.26846	7.14997e-05	Astroglia	Donor-NRXN1del_vs_Donor-Ctrl	3.5 mo
NAPEPLD	-1.08845	7.19954e-05	Astroglia	Donor-NRXN1del_vs_Donor-Ctrl	3.5 mo
BCL2L13	-1.1183	7.26389e-05	Astroglia	Donor-NRXN1del_vs_Donor-Ctrl	3.5 mo
ZNF506	-1.06657	7.32836e-05	Astroglia	Donor-NRXN1del_vs_Donor-Ctrl	3.5 mo
PRMT1	0.185177	7.33762e-05	Astroglia	Donor-NRXN1del_vs_Donor-Ctrl	3.5 mo
RPL27A	-0.757901	7.33762e-05	Astroglia	Donor-NRXN1del_vs_Donor-Ctrl	3.5 mo
SRP68	-1.07291	7.41121e-05	Astroglia	Donor-NRXN1del_vs_Donor-Ctrl	3.5 mo
SINHCAF	0.499947	7.58609e-05	Astroglia	Donor-NRXN1del_vs_Donor-Ctrl	3.5 mo
KAT6A	-1.05994	7.58609e-05	Astroglia	Donor-NRXN1del_vs_Donor-Ctrl	3.5 mo
SUPT6H	-1.07406	7.6271e-05	Astroglia	Donor-NRXN1del_vs_Donor-Ctrl	3.5 mo
NBR1	-1.12483	7.67366e-05	Astroglia	Donor-NRXN1del_vs_Donor-Ctrl	3.5 mo
MAGI2	-1.05938	7.67366e-05	Astroglia	Donor-NRXN1del_vs_Donor-Ctrl	3.5 mo
SECISBP2L	-1.05648	7.7802e-05	Astroglia	Donor-NRXN1del_vs_Donor-Ctrl	3.5 mo
PRPF38A	-1.11185	7.7802e-05	Astroglia	Donor-NRXN1del_vs_Donor-Ctrl	3.5 mo
MIB1	-1.04134	7.94167e-05	Astroglia	Donor-NRXN1del_vs_Donor-Ctrl	3.5 mo
TCIM	-1.05838	8.07962e-05	Astroglia	Donor-NRXN1del_vs_Donor-Ctrl	3.5 mo
C5orf30	-1.05546	8.09496e-05	Astroglia	Donor-NRXN1del_vs_Donor-Ctrl	3.5 mo
HIPK3	-1.08063	8.21473e-05	Astroglia	Donor-NRXN1del_vs_Donor-Ctrl	3.5 mo
ITGB1BP1	-1.10844	8.25804e-05	Astroglia	Donor-NRXN1del_vs_Donor-Ctrl	3.5 mo
CHD9	0.113579	8.2777e-05	Astroglia	Donor-NRXN1del_vs_Donor-Ctrl	3.5 mo
MYO1E	-1.50579	8.36387e-05	Astroglia	Donor-NRXN1del_vs_Donor-Ctrl	3.5 mo
TMEM14C	0.11523	8.38228e-05	Astroglia	Donor-NRXN1del_vs_Donor-Ctrl	3.5 mo
IL33	-1.14977	8.43302e-05	Astroglia	Donor-NRXN1del_vs_Donor-Ctrl	3.5 mo
MALAT1	0.271187	8.47645e-05	Astroglia	Donor-NRXN1del_vs_Donor-Ctrl	3.5 mo
ARPP19	-1.14849	8.54463e-05	Astroglia	Donor-NRXN1del_vs_Donor-Ctrl	3.5 mo
TTL	-1.14786	8.66715e-05	Astroglia	Donor-NRXN1del_vs_Donor-Ctrl	3.5 mo
KCTD20	-1.04509	8.67296e-05	Astroglia	Donor-NRXN1del_vs_Donor-Ctrl	3.5 mo
CFL1	-0.392748	8.67296e-05	Astroglia	Donor-NRXN1del_vs_Donor-Ctrl	3.5 mo
FIBP	-1.16521	8.67296e-05	Astroglia	Donor-NRXN1del_vs_Donor-Ctrl	3.5 mo
DDX6	-1.14467	8.69103e-05	Astroglia	Donor-NRXN1del_vs_Donor-Ctrl	3.5 mo
DR1	-1.05468	8.99879e-05	Astroglia	Donor-NRXN1del_vs_Donor-Ctrl	3.5 mo
SMS	0.340778	9.03424e-05	Astroglia	Donor-NRXN1del_vs_Donor-Ctrl	3.5 mo
RRBP1	-1.26391	9.1111e-05	Astroglia	Donor-NRXN1del_vs_Donor-Ctrl	3.5 mo
DCLK2	-1.01513	9.15791e-05	Astroglia	Donor-NRXN1del_vs_Donor-Ctrl	3.5 mo
DCTN6	-1.12673	9.16219e-05	Astroglia	Donor-NRXN1del_vs_Donor-Ctrl	3.5 mo
DIP2B	-1.07012	9.22688e-05	Astroglia	Donor-NRXN1del_vs_Donor-Ctrl	3.5 mo
SHISA4	-1.1973	9.33035e-05	Astroglia	Donor-NRXN1del_vs_Donor-Ctrl	3.5 mo
SNRPG	-0.0823343	9.50156e-05	Astroglia	Donor-NRXN1del_vs_Donor-Ctrl	3.5 mo
RNF4	-1.07965	9.51849e-05	Astroglia	Donor-NRXN1del_vs_Donor-Ctrl	3.5 mo
SOS2	-1.10434	9.52636e-05	Astroglia	Donor-NRXN1del_vs_Donor-Ctrl	3.5 mo
ATP6V1G1	0.207671	9.52914e-05	Astroglia	Donor-NRXN1del_vs_Donor-Ctrl	3.5 mo
TTR	3.50878	9.59863e-05	Astroglia	Donor-NRXN1del_vs_Donor-Ctrl	3.5 mo
AUTS2	-1.08946	9.74433e-05	Astroglia	Donor-NRXN1del_vs_Donor-Ctrl	3.5 mo
TMEM161B-AS1	0.0711221	9.87158e-05	Astroglia	Donor-NRXN1del_vs_Donor-Ctrl	3.5 mo
OAZ1	-0.713419	9.91747e-05	Astroglia	Donor-NRXN1del_vs_Donor-Ctrl	3.5 mo
RNF11	-1.04187	9.97187e-05	Astroglia	Donor-NRXN1del_vs_Donor-Ctrl	3.5 mo
BRD4	-1.11174	0.000100033	Astroglia	Donor-NRXN1del_vs_Donor-Ctrl	3.5 mo
PTTG1IP	-1.12177	0.000101392	Astroglia	Donor-NRXN1del_vs_Donor-Ctrl	3.5 mo
ITFG1	-1.02355	0.000101876	Astroglia	Donor-NRXN1del_vs_Donor-Ctrl	3.5 mo
HLA-E	-1.12099	0.00010283	Astroglia	Donor-NRXN1del_vs_Donor-Ctrl	3.5 mo
FYTTD1	-1.02912	0.000103057	Astroglia	Donor-NRXN1del_vs_Donor-Ctrl	3.5 mo
MT-ND4L	-1.13537	0.000103204	Astroglia	Donor-NRXN1del_vs_Donor-Ctrl	3.5 mo
ATXN2L	-1.02869	0.00010332	Astroglia	Donor-NRXN1del_vs_Donor-Ctrl	3.5 mo
GON4L	-1.08743	0.000106774	Astroglia	Donor-NRXN1del_vs_Donor-Ctrl	3.5 mo
CCPG1	-1.02982	0.000109006	Astroglia	Donor-NRXN1del_vs_Donor-Ctrl	3.5 mo
EIF4B	-1.17276	0.00011058	Astroglia	Donor-NRXN1del_vs_Donor-Ctrl	3.5 mo
EFTUD2	-1.09049	0.000111705	Astroglia	Donor-NRXN1del_vs_Donor-Ctrl	3.5 mo
NFE2L1	-1.0204	0.000112795	Astroglia	Donor-NRXN1del_vs_Donor-Ctrl	3.5 mo
ZNF451	-1.06556	0.000115659	Astroglia	Donor-NRXN1del_vs_Donor-Ctrl	3.5 mo
KIAA0232	-1.03013	0.000115673	Astroglia	Donor-NRXN1del_vs_Donor-Ctrl	3.5 mo
PUM2	-1.05213	0.000117416	Astroglia	Donor-NRXN1del_vs_Donor-Ctrl	3.5 mo
HCG18	-1.13428	0.000120285	Astroglia	Donor-NRXN1del_vs_Donor-Ctrl	3.5 mo
SEC63	-1.06997	0.00012252	Astroglia	Donor-NRXN1del_vs_Donor-Ctrl	3.5 mo
CNN2	-1.08641	0.000124698	Astroglia	Donor-NRXN1del_vs_Donor-Ctrl	3.5 mo
LONRF1	-1.04502	0.000126094	Astroglia	Donor-NRXN1del_vs_Donor-Ctrl	3.5 mo
TMEM70	-1.0142	0.000128515	Astroglia	Donor-NRXN1del_vs_Donor-Ctrl	3.5 mo
DCUN1D4	-1.09154	0.000129563	Astroglia	Donor-NRXN1del_vs_Donor-Ctrl	3.5 mo
EIF2S2	-0.940899	0.000130634	Astroglia	Donor-NRXN1del_vs_Donor-Ctrl	3.5 mo
AVL9	-1.23295	0.000130843	Astroglia	Donor-NRXN1del_vs_Donor-Ctrl	3.5 mo
CCDC136	-1.10241	0.000130852	Astroglia	Donor-NRXN1del_vs_Donor-Ctrl	3.5 mo
ZNF460	-1.2341	0.000131238	Astroglia	Donor-NRXN1del_vs_Donor-Ctrl	3.5 mo
CACNA2D1	-1.19837	0.000132979	Astroglia	Donor-NRXN1del_vs_Donor-Ctrl	3.5 mo
ZNF346	-1.12973	0.000132979	Astroglia	Donor-NRXN1del_vs_Donor-Ctrl	3.5 mo
SNRPD1	0.0749165	0.000134214	Astroglia	Donor-NRXN1del_vs_Donor-Ctrl	3.5 mo
DICER1	-1.01788	0.000134214	Astroglia	Donor-NRXN1del_vs_Donor-Ctrl	3.5 mo
FUBP1	-1.06649	0.000134586	Astroglia	Donor-NRXN1del_vs_Donor-Ctrl	3.5 mo
MAP3K2	-1.03846	0.000135595	Astroglia	Donor-NRXN1del_vs_Donor-Ctrl	3.5 mo
TSPYL2	-1.20635	0.000136899	Astroglia	Donor-NRXN1del_vs_Donor-Ctrl	3.5 mo
DDX17	-1.00278	0.000137255	Astroglia	Donor-NRXN1del_vs_Donor-Ctrl	3.5 mo
FGF2	-1.13405	0.000141065	Astroglia	Donor-NRXN1del_vs_Donor-Ctrl	3.5 mo
COL6A1	-1.12037	0.00014207	Astroglia	Donor-NRXN1del_vs_Donor-Ctrl	3.5 mo
ZHX3	-1.16769	0.000143669	Astroglia	Donor-NRXN1del_vs_Donor-Ctrl	3.5 mo
DENND5B	-1.08455	0.000143815	Astroglia	Donor-NRXN1del_vs_Donor-Ctrl	3.5 mo
PLK2	-1.15214	0.000144019	Astroglia	Donor-NRXN1del_vs_Donor-Ctrl	3.5 mo
CNGA3	-2.1079	0.000144132	Astroglia	Donor-NRXN1del_vs_Donor-Ctrl	3.5 mo
ANGPTL1	1.13127	0.000146257	Astroglia	Donor-NRXN1del_vs_Donor-Ctrl	3.5 mo
PDXDC1	-1.05829	0.00014772	Astroglia	Donor-NRXN1del_vs_Donor-Ctrl	3.5 mo
RPL26	0.139734	0.000153643	Astroglia	Donor-NRXN1del_vs_Donor-Ctrl	3.5 mo
ZNF260	-1.03726	0.000153915	Astroglia	Donor-NRXN1del_vs_Donor-Ctrl	3.5 mo
KIAA1109	-1.03616	0.000154053	Astroglia	Donor-NRXN1del_vs_Donor-Ctrl	3.5 mo
ECPAS	-1.11367	0.000158722	Astroglia	Donor-NRXN1del_vs_Donor-Ctrl	3.5 mo
ADRM1	-1.09387	0.000158809	Astroglia	Donor-NRXN1del_vs_Donor-Ctrl	3.5 mo
N4BP2L1	-1.39422	0.000159824	Astroglia	Donor-NRXN1del_vs_Donor-Ctrl	3.5 mo
TRPC4AP	-1.03679	0.000162075	Astroglia	Donor-NRXN1del_vs_Donor-Ctrl	3.5 mo
ACO1	-1.03812	0.000162495	Astroglia	Donor-NRXN1del_vs_Donor-Ctrl	3.5 mo
FAM91A1	-1.12818	0.000162659	Astroglia	Donor-NRXN1del_vs_Donor-Ctrl	3.5 mo
HADHA	-1.11662	0.000168182	Astroglia	Donor-NRXN1del_vs_Donor-Ctrl	3.5 mo
TMEM263	-1.05117	0.00016896	Astroglia	Donor-NRXN1del_vs_Donor-Ctrl	3.5 mo
TOMM22	0.216504	0.000170372	Astroglia	Donor-NRXN1del_vs_Donor-Ctrl	3.5 mo
NRBP2	-1.0128	0.000172116	Astroglia	Donor-NRXN1del_vs_Donor-Ctrl	3.5 mo
NUCKS1	-0.949011	0.00017221	Astroglia	Donor-NRXN1del_vs_Donor-Ctrl	3.5 mo
STMN1	0.402826	0.000172565	Astroglia	Donor-NRXN1del_vs_Donor-Ctrl	3.5 mo
HELLS	0.751747	0.00017272	Astroglia	Donor-NRXN1del_vs_Donor-Ctrl	3.5 mo
RGS12	-1.02301	0.000181256	Astroglia	Donor-NRXN1del_vs_Donor-Ctrl	3.5 mo
ZMYND11	-1.02343	0.000188259	Astroglia	Donor-NRXN1del_vs_Donor-Ctrl	3.5 mo
LSM14B	-1.05021	0.000188416	Astroglia	Donor-NRXN1del_vs_Donor-Ctrl	3.5 mo
MFGE8	-1.11154	0.000190876	Astroglia	Donor-NRXN1del_vs_Donor-Ctrl	3.5 mo
SSBP2	0.38223	0.000191289	Astroglia	Donor-NRXN1del_vs_Donor-Ctrl	3.5 mo
LARP4	-1.02861	0.000191333	Astroglia	Donor-NRXN1del_vs_Donor-Ctrl	3.5 mo
KDELR2	-1.07057	0.000191333	Astroglia	Donor-NRXN1del_vs_Donor-Ctrl	3.5 mo
DYNC1I2	-0.859338	0.000193281	Astroglia	Donor-NRXN1del_vs_Donor-Ctrl	3.5 mo
NDUFA6	-0.0399196	0.000197388	Astroglia	Donor-NRXN1del_vs_Donor-Ctrl	3.5 mo
RRM2B	-1.11455	0.000198067	Astroglia	Donor-NRXN1del_vs_Donor-Ctrl	3.5 mo
EXOC4	-1.0609	0.000199183	Astroglia	Donor-NRXN1del_vs_Donor-Ctrl	3.5 mo
RBSN	-1.00243	0.000199334	Astroglia	Donor-NRXN1del_vs_Donor-Ctrl	3.5 mo
SRSF5	-0.990991	0.000199334	Astroglia	Donor-NRXN1del_vs_Donor-Ctrl	3.5 mo
CEP350	-0.996806	0.000199743	Astroglia	Donor-NRXN1del_vs_Donor-Ctrl	3.5 mo
ATP2C1	-1.01533	0.000202752	Astroglia	Donor-NRXN1del_vs_Donor-Ctrl	3.5 mo
RASAL2	-1.00217	0.000203659	Astroglia	Donor-NRXN1del_vs_Donor-Ctrl	3.5 mo
RANBP6	-1.05096	0.000205066	Astroglia	Donor-NRXN1del_vs_Donor-Ctrl	3.5 mo
ZNF512	-1.17732	0.000205853	Astroglia	Donor-NRXN1del_vs_Donor-Ctrl	3.5 mo
TCAIM	-0.99862	0.000206145	Astroglia	Donor-NRXN1del_vs_Donor-Ctrl	3.5 mo
TOX3	-0.982752	0.000207779	Astroglia	Donor-NRXN1del_vs_Donor-Ctrl	3.5 mo
NTRK2	-1.14917	0.000207779	Astroglia	Donor-NRXN1del_vs_Donor-Ctrl	3.5 mo
FNBP1L	-1.10655	0.000207955	Astroglia	Donor-NRXN1del_vs_Donor-Ctrl	3.5 mo
HIST1H1C	-0.998215	0.000211078	Astroglia	Donor-NRXN1del_vs_Donor-Ctrl	3.5 mo
ANXA11	-1.85299	0.000211078	Astroglia	Donor-NRXN1del_vs_Donor-Ctrl	3.5 mo
CCAR1	-1.02086	0.000211317	Astroglia	Donor-NRXN1del_vs_Donor-Ctrl	3.5 mo
PURB	-1.03703	0.000215591	Astroglia	Donor-NRXN1del_vs_Donor-Ctrl	3.5 mo
BTG1	0.100698	0.000215856	Astroglia	Donor-NRXN1del_vs_Donor-Ctrl	3.5 mo
EGLN1	-1.0223	0.000215856	Astroglia	Donor-NRXN1del_vs_Donor-Ctrl	3.5 mo
NEK1	-1.00209	0.000217556	Astroglia	Donor-NRXN1del_vs_Donor-Ctrl	3.5 mo
WDR82	-1.00949	0.000218178	Astroglia	Donor-NRXN1del_vs_Donor-Ctrl	3.5 mo
BMPR2	-1.06017	0.000220489	Astroglia	Donor-NRXN1del_vs_Donor-Ctrl	3.5 mo
BZW1	-0.835252	0.000221081	Astroglia	Donor-NRXN1del_vs_Donor-Ctrl	3.5 mo
TBCA	0.117372	0.000221253	Astroglia	Donor-NRXN1del_vs_Donor-Ctrl	3.5 mo
ADGRL2	-1.14587	0.000221253	Astroglia	Donor-NRXN1del_vs_Donor-Ctrl	3.5 mo
CTNND1	-1.02812	0.000226392	Astroglia	Donor-NRXN1del_vs_Donor-Ctrl	3.5 mo
STAG1	-1.04831	0.000230086	Astroglia	Donor-NRXN1del_vs_Donor-Ctrl	3.5 mo
DCTN5	-1.02506	0.000237731	Astroglia	Donor-NRXN1del_vs_Donor-Ctrl	3.5 mo
C6orf89	-1.05469	0.00024485	Astroglia	Donor-NRXN1del_vs_Donor-Ctrl	3.5 mo
SP3	-1.01288	0.000245995	Astroglia	Donor-NRXN1del_vs_Donor-Ctrl	3.5 mo
CKAP5	-1.00736	0.000247216	Astroglia	Donor-NRXN1del_vs_Donor-Ctrl	3.5 mo
ADGRB3	-1.01377	0.000247566	Astroglia	Donor-NRXN1del_vs_Donor-Ctrl	3.5 mo
RAB8A	-1.01811	0.000251087	Astroglia	Donor-NRXN1del_vs_Donor-Ctrl	3.5 mo
RASA3	-1.21967	0.00025486	Astroglia	Donor-NRXN1del_vs_Donor-Ctrl	3.5 mo
PARK7	0.0756478	0.000255463	Astroglia	Donor-NRXN1del_vs_Donor-Ctrl	3.5 mo
SMARCA5	-0.971228	0.000255463	Astroglia	Donor-NRXN1del_vs_Donor-Ctrl	3.5 mo
C16orf72	-1.02824	0.000255463	Astroglia	Donor-NRXN1del_vs_Donor-Ctrl	3.5 mo
RABEP1	-0.992866	0.000256569	Astroglia	Donor-NRXN1del_vs_Donor-Ctrl	3.5 mo
CKAP4	-1.02736	0.00025683	Astroglia	Donor-NRXN1del_vs_Donor-Ctrl	3.5 mo
UBE2G1	-1.01484	0.000260567	Astroglia	Donor-NRXN1del_vs_Donor-Ctrl	3.5 mo
SDC2	-1.4055	0.000260684	Astroglia	Donor-NRXN1del_vs_Donor-Ctrl	3.5 mo
ZNF43	-1.0084	0.000263739	Astroglia	Donor-NRXN1del_vs_Donor-Ctrl	3.5 mo
HIST1H1B	-1.19355	0.000264864	Astroglia	Donor-NRXN1del_vs_Donor-Ctrl	3.5 mo
SLC16A1-AS1	-1.11398	0.000269413	Astroglia	Donor-NRXN1del_vs_Donor-Ctrl	3.5 mo
TIGAR	-1.1539	0.000269413	Astroglia	Donor-NRXN1del_vs_Donor-Ctrl	3.5 mo
RPN2	-1.09189	0.000269413	Astroglia	Donor-NRXN1del_vs_Donor-Ctrl	3.5 mo
TMEM59	0.0241155	0.000273882	Astroglia	Donor-NRXN1del_vs_Donor-Ctrl	3.5 mo
IARS	-1.01886	0.000273882	Astroglia	Donor-NRXN1del_vs_Donor-Ctrl	3.5 mo
ARHGEF12	-1.04618	0.000277839	Astroglia	Donor-NRXN1del_vs_Donor-Ctrl	3.5 mo
BST2	-1.25983	0.000291209	Astroglia	Donor-NRXN1del_vs_Donor-Ctrl	3.5 mo
DPP6	1.27682	0.000292149	Astroglia	Donor-NRXN1del_vs_Donor-Ctrl	3.5 mo
FKBP10	-0.993073	0.000294404	Astroglia	Donor-NRXN1del_vs_Donor-Ctrl	3.5 mo
GALNT16	-1.51416	0.000296726	Astroglia	Donor-NRXN1del_vs_Donor-Ctrl	3.5 mo
DAD1	-0.832439	0.000299116	Astroglia	Donor-NRXN1del_vs_Donor-Ctrl	3.5 mo
COX11	-0.973986	0.000301422	Astroglia	Donor-NRXN1del_vs_Donor-Ctrl	3.5 mo
CCDC50	-0.983889	0.000301439	Astroglia	Donor-NRXN1del_vs_Donor-Ctrl	3.5 mo
ELMOD2	-1.01494	0.000302924	Astroglia	Donor-NRXN1del_vs_Donor-Ctrl	3.5 mo
ZNF248	-1.03507	0.000303268	Astroglia	Donor-NRXN1del_vs_Donor-Ctrl	3.5 mo
TNKS2	-1.01804	0.000303268	Astroglia	Donor-NRXN1del_vs_Donor-Ctrl	3.5 mo
MT2A	-1.00034	0.000303268	Astroglia	Donor-NRXN1del_vs_Donor-Ctrl	3.5 mo
BX890604.1	1.28271	0.000304745	Astroglia	Donor-NRXN1del_vs_Donor-Ctrl	3.5 mo
RCOR3	-1.03203	0.000307388	Astroglia	Donor-NRXN1del_vs_Donor-Ctrl	3.5 mo
ATP6V1E1	-0.998355	0.000309529	Astroglia	Donor-NRXN1del_vs_Donor-Ctrl	3.5 mo
EPRS	-1.06105	0.000311526	Astroglia	Donor-NRXN1del_vs_Donor-Ctrl	3.5 mo
DIP2A	-0.994831	0.000312707	Astroglia	Donor-NRXN1del_vs_Donor-Ctrl	3.5 mo
ZNF107	-1.21075	0.000314706	Astroglia	Donor-NRXN1del_vs_Donor-Ctrl	3.5 mo
CAPNS1	-1.1149	0.000315116	Astroglia	Donor-NRXN1del_vs_Donor-Ctrl	3.5 mo
USP11	-0.959502	0.000316738	Astroglia	Donor-NRXN1del_vs_Donor-Ctrl	3.5 mo
TM9SF4	-1.05142	0.000318762	Astroglia	Donor-NRXN1del_vs_Donor-Ctrl	3.5 mo
EMC2	-0.988735	0.000324614	Astroglia	Donor-NRXN1del_vs_Donor-Ctrl	3.5 mo
LINC01965	-1.2031	0.000324614	Astroglia	Donor-NRXN1del_vs_Donor-Ctrl	3.5 mo
CSPG5	-1.04243	0.000327165	Astroglia	Donor-NRXN1del_vs_Donor-Ctrl	3.5 mo
UBE2A	-1.06338	0.000331555	Astroglia	Donor-NRXN1del_vs_Donor-Ctrl	3.5 mo
ATP9B	-1.04946	0.000332323	Astroglia	Donor-NRXN1del_vs_Donor-Ctrl	3.5 mo
PHF20L1	-1.12461	0.000337786	Astroglia	Donor-NRXN1del_vs_Donor-Ctrl	3.5 mo
CXXC4	-1.20692	0.000337786	Astroglia	Donor-NRXN1del_vs_Donor-Ctrl	3.5 mo
RAP2B	-1.14902	0.000338284	Astroglia	Donor-NRXN1del_vs_Donor-Ctrl	3.5 mo
CHURC1	-1.10308	0.000339334	Astroglia	Donor-NRXN1del_vs_Donor-Ctrl	3.5 mo
C1orf198	-1.19197	0.000345251	Astroglia	Donor-NRXN1del_vs_Donor-Ctrl	3.5 mo
ACTN1	-1.04774	0.000347294	Astroglia	Donor-NRXN1del_vs_Donor-Ctrl	3.5 mo
PELI2	-1.47281	0.000350388	Astroglia	Donor-NRXN1del_vs_Donor-Ctrl	3.5 mo
CCDC47	-1.02428	0.000354717	Astroglia	Donor-NRXN1del_vs_Donor-Ctrl	3.5 mo
TSC22D1	-0.869805	0.000356374	Astroglia	Donor-NRXN1del_vs_Donor-Ctrl	3.5 mo
NT5DC2	-1.13735	0.000357918	Astroglia	Donor-NRXN1del_vs_Donor-Ctrl	3.5 mo
SMAD2	-0.96755	0.000360739	Astroglia	Donor-NRXN1del_vs_Donor-Ctrl	3.5 mo
KAZN	-1.05154	0.000364802	Astroglia	Donor-NRXN1del_vs_Donor-Ctrl	3.5 mo
METRN	-1.01121	0.000365891	Astroglia	Donor-NRXN1del_vs_Donor-Ctrl	3.5 mo
WWTR1	-1.79	0.000367557	Astroglia	Donor-NRXN1del_vs_Donor-Ctrl	3.5 mo
RAP1GDS1	-0.974976	0.000369788	Astroglia	Donor-NRXN1del_vs_Donor-Ctrl	3.5 mo
COX15	-1.08585	0.000370581	Astroglia	Donor-NRXN1del_vs_Donor-Ctrl	3.5 mo
MAD2L2	0.242658	0.000371479	Astroglia	Donor-NRXN1del_vs_Donor-Ctrl	3.5 mo
PBXIP1	-0.962101	0.000376897	Astroglia	Donor-NRXN1del_vs_Donor-Ctrl	3.5 mo
BIRC6	-0.990799	0.000377662	Astroglia	Donor-NRXN1del_vs_Donor-Ctrl	3.5 mo
HYOU1	-1.27105	0.000378471	Astroglia	Donor-NRXN1del_vs_Donor-Ctrl	3.5 mo
SETX	-1.0305	0.000380257	Astroglia	Donor-NRXN1del_vs_Donor-Ctrl	3.5 mo
EXOSC8	0.269105	0.000381625	Astroglia	Donor-NRXN1del_vs_Donor-Ctrl	3.5 mo
LASP1	-0.9836	0.00038208	Astroglia	Donor-NRXN1del_vs_Donor-Ctrl	3.5 mo
FSTL5	1.30095	0.000386761	Astroglia	Donor-NRXN1del_vs_Donor-Ctrl	3.5 mo
FEM1B	-1.10687	0.000386951	Astroglia	Donor-NRXN1del_vs_Donor-Ctrl	3.5 mo
TMEM248	-1.04179	0.000386951	Astroglia	Donor-NRXN1del_vs_Donor-Ctrl	3.5 mo
MTSS1L	-1.19257	0.000389708	Astroglia	Donor-NRXN1del_vs_Donor-Ctrl	3.5 mo
RIOK3	-1.02764	0.000395776	Astroglia	Donor-NRXN1del_vs_Donor-Ctrl	3.5 mo
ZNF92	-0.99127	0.00039846	Astroglia	Donor-NRXN1del_vs_Donor-Ctrl	3.5 mo
ASPH	-1.06002	0.000403399	Astroglia	Donor-NRXN1del_vs_Donor-Ctrl	3.5 mo
TNPO1	-1.04212	0.000407421	Astroglia	Donor-NRXN1del_vs_Donor-Ctrl	3.5 mo
SRSF9	0.117412	0.000407658	Astroglia	Donor-NRXN1del_vs_Donor-Ctrl	3.5 mo
LRPPRC	-1.02578	0.000410601	Astroglia	Donor-NRXN1del_vs_Donor-Ctrl	3.5 mo
LIX1	0.852752	0.000410635	Astroglia	Donor-NRXN1del_vs_Donor-Ctrl	3.5 mo
GOLGA3	-1.00545	0.000411308	Astroglia	Donor-NRXN1del_vs_Donor-Ctrl	3.5 mo
RAB7A	-1.06939	0.000412842	Astroglia	Donor-NRXN1del_vs_Donor-Ctrl	3.5 mo
SMG6	-1.00694	0.000412842	Astroglia	Donor-NRXN1del_vs_Donor-Ctrl	3.5 mo
PRPF8	-0.994715	0.000413634	Astroglia	Donor-NRXN1del_vs_Donor-Ctrl	3.5 mo
STAU1	-1.00259	0.000413991	Astroglia	Donor-NRXN1del_vs_Donor-Ctrl	3.5 mo
UBE2I	0.0500252	0.000417906	Astroglia	Donor-NRXN1del_vs_Donor-Ctrl	3.5 mo
TARS	-0.972577	0.00042202	Astroglia	Donor-NRXN1del_vs_Donor-Ctrl	3.5 mo
PMS2	-1.07268	0.000422713	Astroglia	Donor-NRXN1del_vs_Donor-Ctrl	3.5 mo
FLNB	-1.26476	0.000431798	Astroglia	Donor-NRXN1del_vs_Donor-Ctrl	3.5 mo
EIF1AX	0.0871467	0.000436114	Astroglia	Donor-NRXN1del_vs_Donor-Ctrl	3.5 mo
PPM1K	-1.00222	0.000440033	Astroglia	Donor-NRXN1del_vs_Donor-Ctrl	3.5 mo
ALDH9A1	-1.05334	0.000443102	Astroglia	Donor-NRXN1del_vs_Donor-Ctrl	3.5 mo
NECTIN2	-0.958432	0.000445772	Astroglia	Donor-NRXN1del_vs_Donor-Ctrl	3.5 mo
EP300	-0.948662	0.000449127	Astroglia	Donor-NRXN1del_vs_Donor-Ctrl	3.5 mo
CCSER2	-1.01695	0.000456249	Astroglia	Donor-NRXN1del_vs_Donor-Ctrl	3.5 mo
HNRNPA0	-1.03168	0.00046594	Astroglia	Donor-NRXN1del_vs_Donor-Ctrl	3.5 mo
EIF5	-0.958869	0.000470503	Astroglia	Donor-NRXN1del_vs_Donor-Ctrl	3.5 mo
CHMP2B	-0.982305	0.000471714	Astroglia	Donor-NRXN1del_vs_Donor-Ctrl	3.5 mo
PSMB2	-0.0943167	0.000473947	Astroglia	Donor-NRXN1del_vs_Donor-Ctrl	3.5 mo
ETF1	-0.933783	0.000480249	Astroglia	Donor-NRXN1del_vs_Donor-Ctrl	3.5 mo
ANKRD13C	-1.03138	0.000484118	Astroglia	Donor-NRXN1del_vs_Donor-Ctrl	3.5 mo
CUL4B	-1.03524	0.000490684	Astroglia	Donor-NRXN1del_vs_Donor-Ctrl	3.5 mo
GOLGA4	-1.0295	0.000490962	Astroglia	Donor-NRXN1del_vs_Donor-Ctrl	3.5 mo
FLOT1	-1.04621	0.000490962	Astroglia	Donor-NRXN1del_vs_Donor-Ctrl	3.5 mo
AGFG1	-0.963856	0.000491602	Astroglia	Donor-NRXN1del_vs_Donor-Ctrl	3.5 mo
PHKB	-1.00496	0.000496458	Astroglia	Donor-NRXN1del_vs_Donor-Ctrl	3.5 mo
SRI	0.00179639	0.000498493	Astroglia	Donor-NRXN1del_vs_Donor-Ctrl	3.5 mo
NPEPPS	-0.964527	0.000498493	Astroglia	Donor-NRXN1del_vs_Donor-Ctrl	3.5 mo
TECPR2	-1.16982	0.000500958	Astroglia	Donor-NRXN1del_vs_Donor-Ctrl	3.5 mo
MDH1	0.125415	0.000512497	Astroglia	Donor-NRXN1del_vs_Donor-Ctrl	3.5 mo
KDM3B	-0.973892	0.000512497	Astroglia	Donor-NRXN1del_vs_Donor-Ctrl	3.5 mo
LUZP1	-0.984311	0.000516812	Astroglia	Donor-NRXN1del_vs_Donor-Ctrl	3.5 mo
RGL1	-1.00164	0.000529547	Astroglia	Donor-NRXN1del_vs_Donor-Ctrl	3.5 mo
RLF	-0.985615	0.000534429	Astroglia	Donor-NRXN1del_vs_Donor-Ctrl	3.5 mo
GLYR1	-0.957201	0.000534429	Astroglia	Donor-NRXN1del_vs_Donor-Ctrl	3.5 mo
ZDHHC13	-1.03576	0.000536887	Astroglia	Donor-NRXN1del_vs_Donor-Ctrl	3.5 mo
TP53TG1	-1.19173	0.000549249	Astroglia	Donor-NRXN1del_vs_Donor-Ctrl	3.5 mo
ZNF439	-1.18084	0.000549692	Astroglia	Donor-NRXN1del_vs_Donor-Ctrl	3.5 mo
PGP	-0.928549	0.000559971	Astroglia	Donor-NRXN1del_vs_Donor-Ctrl	3.5 mo
PGD	-0.94927	0.000563864	Astroglia	Donor-NRXN1del_vs_Donor-Ctrl	3.5 mo
HMG20A	-1.05242	0.000564936	Astroglia	Donor-NRXN1del_vs_Donor-Ctrl	3.5 mo
TMEM65	-1.01568	0.00057492	Astroglia	Donor-NRXN1del_vs_Donor-Ctrl	3.5 mo
ATP1B3	-0.989197	0.000577776	Astroglia	Donor-NRXN1del_vs_Donor-Ctrl	3.5 mo
PTP4A2	-1.11172	0.000578558	Astroglia	Donor-NRXN1del_vs_Donor-Ctrl	3.5 mo
BLVRB	-1.0218	0.000582535	Astroglia	Donor-NRXN1del_vs_Donor-Ctrl	3.5 mo
AFF1	-1.35581	0.000582535	Astroglia	Donor-NRXN1del_vs_Donor-Ctrl	3.5 mo
PITPNA	-0.961923	0.000586738	Astroglia	Donor-NRXN1del_vs_Donor-Ctrl	3.5 mo
CBR1	-1.0067	0.00058718	Astroglia	Donor-NRXN1del_vs_Donor-Ctrl	3.5 mo
MEF2A	-0.979751	0.000589098	Astroglia	Donor-NRXN1del_vs_Donor-Ctrl	3.5 mo
DDX21	-1.06069	0.00059789	Astroglia	Donor-NRXN1del_vs_Donor-Ctrl	3.5 mo
VGLL3	-1.88804	0.000599286	Astroglia	Donor-NRXN1del_vs_Donor-Ctrl	3.5 mo
DLGAP1	-1.03992	0.000599771	Astroglia	Donor-NRXN1del_vs_Donor-Ctrl	3.5 mo
RSRC1	-0.95045	0.000607026	Astroglia	Donor-NRXN1del_vs_Donor-Ctrl	3.5 mo
CAP2	-0.953841	0.000618354	Astroglia	Donor-NRXN1del_vs_Donor-Ctrl	3.5 mo
PDCL	-0.968669	0.000622561	Astroglia	Donor-NRXN1del_vs_Donor-Ctrl	3.5 mo
PGK1	-0.963049	0.000622561	Astroglia	Donor-NRXN1del_vs_Donor-Ctrl	3.5 mo
MGA	-1.02355	0.000622794	Astroglia	Donor-NRXN1del_vs_Donor-Ctrl	3.5 mo
TAF1B	-1.04763	0.000624213	Astroglia	Donor-NRXN1del_vs_Donor-Ctrl	3.5 mo
GSK3B	-1.00561	0.00062727	Astroglia	Donor-NRXN1del_vs_Donor-Ctrl	3.5 mo
BCLAF1	-1.04102	0.000633704	Astroglia	Donor-NRXN1del_vs_Donor-Ctrl	3.5 mo
NAPRT	-1.38912	0.000634252	Astroglia	Donor-NRXN1del_vs_Donor-Ctrl	3.5 mo
PLS3	-1.21095	0.00063656	Astroglia	Donor-NRXN1del_vs_Donor-Ctrl	3.5 mo
MON2	-0.966398	0.000642734	Astroglia	Donor-NRXN1del_vs_Donor-Ctrl	3.5 mo
RABGAP1L	-1.20539	0.000642734	Astroglia	Donor-NRXN1del_vs_Donor-Ctrl	3.5 mo
ICE1	-0.968592	0.000673065	Astroglia	Donor-NRXN1del_vs_Donor-Ctrl	3.5 mo
ATG12	-1.04895	0.000673065	Astroglia	Donor-NRXN1del_vs_Donor-Ctrl	3.5 mo
PRPF40A	-1.04542	0.000676532	Astroglia	Donor-NRXN1del_vs_Donor-Ctrl	3.5 mo
NOLC1	-0.994259	0.000680494	Astroglia	Donor-NRXN1del_vs_Donor-Ctrl	3.5 mo
EIF2S1	-1.01341	0.000682335	Astroglia	Donor-NRXN1del_vs_Donor-Ctrl	3.5 mo
RRAGD	-0.921325	0.000682703	Astroglia	Donor-NRXN1del_vs_Donor-Ctrl	3.5 mo
POLR2J3.1	-0.997252	0.000684958	Astroglia	Donor-NRXN1del_vs_Donor-Ctrl	3.5 mo
MAP3K12	-1.04149	0.000697697	Astroglia	Donor-NRXN1del_vs_Donor-Ctrl	3.5 mo
LCOR	-0.989581	0.00069879	Astroglia	Donor-NRXN1del_vs_Donor-Ctrl	3.5 mo
TMSB10	-0.245199	0.00069879	Astroglia	Donor-NRXN1del_vs_Donor-Ctrl	3.5 mo
RPRD1B	-1.03937	0.000704587	Astroglia	Donor-NRXN1del_vs_Donor-Ctrl	3.5 mo
SORBS1	-1.02947	0.000706035	Astroglia	Donor-NRXN1del_vs_Donor-Ctrl	3.5 mo
AP002387.2	0.876956	0.00070699	Astroglia	Donor-NRXN1del_vs_Donor-Ctrl	3.5 mo
PDLIM5	-0.975677	0.00070699	Astroglia	Donor-NRXN1del_vs_Donor-Ctrl	3.5 mo
TRAPPC6A	-0.962353	0.000715009	Astroglia	Donor-NRXN1del_vs_Donor-Ctrl	3.5 mo
ZMAT2	-0.951315	0.000717369	Astroglia	Donor-NRXN1del_vs_Donor-Ctrl	3.5 mo
CHD6	-0.983362	0.000717369	Astroglia	Donor-NRXN1del_vs_Donor-Ctrl	3.5 mo
HNRNPC	-0.962911	0.000719192	Astroglia	Donor-NRXN1del_vs_Donor-Ctrl	3.5 mo
BTAF1	-0.960343	0.000719815	Astroglia	Donor-NRXN1del_vs_Donor-Ctrl	3.5 mo
HIF1A	-1.08854	0.000721995	Astroglia	Donor-NRXN1del_vs_Donor-Ctrl	3.5 mo
ZSCAN1	-1.15893	0.000733369	Astroglia	Donor-NRXN1del_vs_Donor-Ctrl	3.5 mo
KLF13	-0.933642	0.000733965	Astroglia	Donor-NRXN1del_vs_Donor-Ctrl	3.5 mo
ALYREF	0.357875	0.00073476	Astroglia	Donor-NRXN1del_vs_Donor-Ctrl	3.5 mo
NCOA1	-0.929565	0.0007352	Astroglia	Donor-NRXN1del_vs_Donor-Ctrl	3.5 mo
TLK2	-0.983448	0.000746329	Astroglia	Donor-NRXN1del_vs_Donor-Ctrl	3.5 mo
GPATCH2	-0.926291	0.000747666	Astroglia	Donor-NRXN1del_vs_Donor-Ctrl	3.5 mo
SLC6A8	-0.963697	0.000747666	Astroglia	Donor-NRXN1del_vs_Donor-Ctrl	3.5 mo
LSAMP	-0.938704	0.00075653	Astroglia	Donor-NRXN1del_vs_Donor-Ctrl	3.5 mo
CHMP6	-0.942071	0.000758695	Astroglia	Donor-NRXN1del_vs_Donor-Ctrl	3.5 mo
CDKN1B	-1.02129	0.00076963	Astroglia	Donor-NRXN1del_vs_Donor-Ctrl	3.5 mo
PCNX4	-0.962281	0.00076963	Astroglia	Donor-NRXN1del_vs_Donor-Ctrl	3.5 mo
TET2	-1.07794	0.000770505	Astroglia	Donor-NRXN1del_vs_Donor-Ctrl	3.5 mo
CD82	-0.9364	0.000776202	Astroglia	Donor-NRXN1del_vs_Donor-Ctrl	3.5 mo
EPB41L5	-1.03296	0.000777627	Astroglia	Donor-NRXN1del_vs_Donor-Ctrl	3.5 mo
BRD2	-0.965526	0.000777844	Astroglia	Donor-NRXN1del_vs_Donor-Ctrl	3.5 mo
PRDX3	0.247088	0.000802387	Astroglia	Donor-NRXN1del_vs_Donor-Ctrl	3.5 mo
CSNK1A1	-0.916122	0.000808826	Astroglia	Donor-NRXN1del_vs_Donor-Ctrl	3.5 mo
UGGT2	-0.993451	0.000811283	Astroglia	Donor-NRXN1del_vs_Donor-Ctrl	3.5 mo
GFPT1	-0.949037	0.000811283	Astroglia	Donor-NRXN1del_vs_Donor-Ctrl	3.5 mo
PIK3C3	-0.97702	0.000811283	Astroglia	Donor-NRXN1del_vs_Donor-Ctrl	3.5 mo
KHSRP	-0.922544	0.000820246	Astroglia	Donor-NRXN1del_vs_Donor-Ctrl	3.5 mo
ARIH2	-0.934312	0.000827531	Astroglia	Donor-NRXN1del_vs_Donor-Ctrl	3.5 mo
CARS	-1.01139	0.000849959	Astroglia	Donor-NRXN1del_vs_Donor-Ctrl	3.5 mo
SNRNP200	-1.09355	0.00086259	Astroglia	Donor-NRXN1del_vs_Donor-Ctrl	3.5 mo
JOSD1	-1.0512	0.000881065	Astroglia	Donor-NRXN1del_vs_Donor-Ctrl	3.5 mo
GPR137B	-0.978932	0.000885361	Astroglia	Donor-NRXN1del_vs_Donor-Ctrl	3.5 mo
STAM2	-1.03175	0.000892859	Astroglia	Donor-NRXN1del_vs_Donor-Ctrl	3.5 mo
PDZD8	-0.930154	0.000892965	Astroglia	Donor-NRXN1del_vs_Donor-Ctrl	3.5 mo
CRYBB2	-3.66048	0.00089555	Astroglia	Donor-NRXN1del_vs_Donor-Ctrl	3.5 mo
ZC3H18	-0.952785	0.000897138	Astroglia	Donor-NRXN1del_vs_Donor-Ctrl	3.5 mo
NKAIN3	0.35851	0.000908882	Astroglia	Donor-NRXN1del_vs_Donor-Ctrl	3.5 mo
FLOT2	-1.05262	0.000920233	Astroglia	Donor-NRXN1del_vs_Donor-Ctrl	3.5 mo
PAK2	-0.954437	0.000921177	Astroglia	Donor-NRXN1del_vs_Donor-Ctrl	3.5 mo
BNIP2	-0.922636	0.00093451	Astroglia	Donor-NRXN1del_vs_Donor-Ctrl	3.5 mo
MOB1A	-0.972693	0.000936114	Astroglia	Donor-NRXN1del_vs_Donor-Ctrl	3.5 mo
BTG3	0.0908729	0.000936925	Astroglia	Donor-NRXN1del_vs_Donor-Ctrl	3.5 mo
CISD2	-0.986006	0.000945942	Astroglia	Donor-NRXN1del_vs_Donor-Ctrl	3.5 mo
PTOV1	0.154484	0.000952003	Astroglia	Donor-NRXN1del_vs_Donor-Ctrl	3.5 mo
SDE2	-1.12053	0.000954701	Astroglia	Donor-NRXN1del_vs_Donor-Ctrl	3.5 mo
GNAQ	-0.940102	0.000959594	Astroglia	Donor-NRXN1del_vs_Donor-Ctrl	3.5 mo
ECH1	-1.01455	0.000960579	Astroglia	Donor-NRXN1del_vs_Donor-Ctrl	3.5 mo
GTF2H1	-0.9762	0.000973624	Astroglia	Donor-NRXN1del_vs_Donor-Ctrl	3.5 mo
OPHN1	-0.898969	0.000979595	Astroglia	Donor-NRXN1del_vs_Donor-Ctrl	3.5 mo
CNKSR3	-1.27596	0.000988671	Astroglia	Donor-NRXN1del_vs_Donor-Ctrl	3.5 mo
TP53INP1	-1.11341	0.000988671	Astroglia	Donor-NRXN1del_vs_Donor-Ctrl	3.5 mo
MYDGF	-1.01917	0.000988671	Astroglia	Donor-NRXN1del_vs_Donor-Ctrl	3.5 mo
ATAD1	-0.990104	0.000991102	Astroglia	Donor-NRXN1del_vs_Donor-Ctrl	3.5 mo
BANF1	0.120439	0.000991122	Astroglia	Donor-NRXN1del_vs_Donor-Ctrl	3.5 mo
KHDRBS3	1.80591	0.00100145	Astroglia	Donor-NRXN1del_vs_Donor-Ctrl	3.5 mo
TMEM167A	-0.979009	0.00100145	Astroglia	Donor-NRXN1del_vs_Donor-Ctrl	3.5 mo
PTPRG	-0.970093	0.00100301	Astroglia	Donor-NRXN1del_vs_Donor-Ctrl	3.5 mo
RARS2	-0.909478	0.00102174	Astroglia	Donor-NRXN1del_vs_Donor-Ctrl	3.5 mo
C1orf54	-0.987496	0.00102174	Astroglia	Donor-NRXN1del_vs_Donor-Ctrl	3.5 mo
COX7C	0.0421315	0.00102225	Astroglia	Donor-NRXN1del_vs_Donor-Ctrl	3.5 mo
NCL	-0.320744	0.00102514	Astroglia	Donor-NRXN1del_vs_Donor-Ctrl	3.5 mo
ESCO1	-0.936294	0.00103622	Astroglia	Donor-NRXN1del_vs_Donor-Ctrl	3.5 mo
POLK	-0.952473	0.00103789	Astroglia	Donor-NRXN1del_vs_Donor-Ctrl	3.5 mo
CSGALNACT2	-1.05908	0.00103835	Astroglia	Donor-NRXN1del_vs_Donor-Ctrl	3.5 mo
NELFE	-1.00006	0.00104063	Astroglia	Donor-NRXN1del_vs_Donor-Ctrl	3.5 mo
ZFC3H1	-0.957776	0.00104192	Astroglia	Donor-NRXN1del_vs_Donor-Ctrl	3.5 mo
HIPK2	-0.940868	0.00104801	Astroglia	Donor-NRXN1del_vs_Donor-Ctrl	3.5 mo
MEAF6	0.113131	0.00105651	Astroglia	Donor-NRXN1del_vs_Donor-Ctrl	3.5 mo
SLC35D1	-1.28812	0.00105651	Astroglia	Donor-NRXN1del_vs_Donor-Ctrl	3.5 mo
ARL6IP6	0.469216	0.00105838	Astroglia	Donor-NRXN1del_vs_Donor-Ctrl	3.5 mo
RMDN1	-0.9503	0.00105838	Astroglia	Donor-NRXN1del_vs_Donor-Ctrl	3.5 mo
DHX8	-0.982202	0.00105838	Astroglia	Donor-NRXN1del_vs_Donor-Ctrl	3.5 mo
KDM1A	-1.11847	0.00105838	Astroglia	Donor-NRXN1del_vs_Donor-Ctrl	3.5 mo
ZNF334	-0.987462	0.00105838	Astroglia	Donor-NRXN1del_vs_Donor-Ctrl	3.5 mo
API5	-0.963074	0.0010639	Astroglia	Donor-NRXN1del_vs_Donor-Ctrl	3.5 mo
ZNF678	-1.25063	0.00111129	Astroglia	Donor-NRXN1del_vs_Donor-Ctrl	3.5 mo
PPP6R3	-0.944935	0.00111266	Astroglia	Donor-NRXN1del_vs_Donor-Ctrl	3.5 mo
HES4	-0.691908	0.00112612	Astroglia	Donor-NRXN1del_vs_Donor-Ctrl	3.5 mo
C5orf24	-1.01084	0.0011414	Astroglia	Donor-NRXN1del_vs_Donor-Ctrl	3.5 mo
CD24	-1.0167	0.00114275	Astroglia	Donor-NRXN1del_vs_Donor-Ctrl	3.5 mo
MAPK9	-0.995272	0.00117718	Astroglia	Donor-NRXN1del_vs_Donor-Ctrl	3.5 mo
PPIP5K2	-0.984027	0.00118117	Astroglia	Donor-NRXN1del_vs_Donor-Ctrl	3.5 mo
ZCRB1	-0.950746	0.00118238	Astroglia	Donor-NRXN1del_vs_Donor-Ctrl	3.5 mo
CALCOCO2	-0.929559	0.0011872	Astroglia	Donor-NRXN1del_vs_Donor-Ctrl	3.5 mo
TRIM28	0.298889	0.00119463	Astroglia	Donor-NRXN1del_vs_Donor-Ctrl	3.5 mo
RNF40	-0.976	0.00119463	Astroglia	Donor-NRXN1del_vs_Donor-Ctrl	3.5 mo
CPLANE1	-0.955588	0.00119862	Astroglia	Donor-NRXN1del_vs_Donor-Ctrl	3.5 mo
SLF2	-0.898113	0.00119957	Astroglia	Donor-NRXN1del_vs_Donor-Ctrl	3.5 mo
ANKRD12	-1.02	0.00119957	Astroglia	Donor-NRXN1del_vs_Donor-Ctrl	3.5 mo
ATMIN	-0.888823	0.00120087	Astroglia	Donor-NRXN1del_vs_Donor-Ctrl	3.5 mo
POGK	-0.935011	0.00120519	Astroglia	Donor-NRXN1del_vs_Donor-Ctrl	3.5 mo
CCT7	0.100802	0.00122014	Astroglia	Donor-NRXN1del_vs_Donor-Ctrl	3.5 mo
RBM5	-0.940205	0.00122242	Astroglia	Donor-NRXN1del_vs_Donor-Ctrl	3.5 mo
COPE	-1.16787	0.00122381	Astroglia	Donor-NRXN1del_vs_Donor-Ctrl	3.5 mo
ZNF445	-0.967091	0.0012443	Astroglia	Donor-NRXN1del_vs_Donor-Ctrl	3.5 mo
PSMD1	-1.0109	0.00125322	Astroglia	Donor-NRXN1del_vs_Donor-Ctrl	3.5 mo
TWF1	-0.938794	0.00125509	Astroglia	Donor-NRXN1del_vs_Donor-Ctrl	3.5 mo
VAT1	-1.01922	0.0012596	Astroglia	Donor-NRXN1del_vs_Donor-Ctrl	3.5 mo
GTF2I	-0.554899	0.00126371	Astroglia	Donor-NRXN1del_vs_Donor-Ctrl	3.5 mo
EFCAB14	-0.980321	0.00126371	Astroglia	Donor-NRXN1del_vs_Donor-Ctrl	3.5 mo
REPS1	-0.948518	0.00126997	Astroglia	Donor-NRXN1del_vs_Donor-Ctrl	3.5 mo
GAS6	-0.942977	0.0012732	Astroglia	Donor-NRXN1del_vs_Donor-Ctrl	3.5 mo
DCAF16	-0.945119	0.00128138	Astroglia	Donor-NRXN1del_vs_Donor-Ctrl	3.5 mo
TRRAP	-1.02861	0.00129095	Astroglia	Donor-NRXN1del_vs_Donor-Ctrl	3.5 mo
ZNF667-AS1	-1.00576	0.00131196	Astroglia	Donor-NRXN1del_vs_Donor-Ctrl	3.5 mo
NCOA4	-0.91655	0.00131222	Astroglia	Donor-NRXN1del_vs_Donor-Ctrl	3.5 mo
HIGD1A	-1.04416	0.00131222	Astroglia	Donor-NRXN1del_vs_Donor-Ctrl	3.5 mo
CUL2	-0.973134	0.00131222	Astroglia	Donor-NRXN1del_vs_Donor-Ctrl	3.5 mo
C12orf45	-0.987646	0.00131222	Astroglia	Donor-NRXN1del_vs_Donor-Ctrl	3.5 mo
ZRANB1	-0.953214	0.00131458	Astroglia	Donor-NRXN1del_vs_Donor-Ctrl	3.5 mo
SCAF8	-0.991541	0.00131458	Astroglia	Donor-NRXN1del_vs_Donor-Ctrl	3.5 mo
LAMP1	-0.982579	0.00132895	Astroglia	Donor-NRXN1del_vs_Donor-Ctrl	3.5 mo
CTXN1	0.323796	0.00133559	Astroglia	Donor-NRXN1del_vs_Donor-Ctrl	3.5 mo
MCFD2	-0.912454	0.00133606	Astroglia	Donor-NRXN1del_vs_Donor-Ctrl	3.5 mo
PALLD	-0.931045	0.00134734	Astroglia	Donor-NRXN1del_vs_Donor-Ctrl	3.5 mo
CHAMP1	-0.947025	0.00134734	Astroglia	Donor-NRXN1del_vs_Donor-Ctrl	3.5 mo
ANO10	-0.951102	0.00134844	Astroglia	Donor-NRXN1del_vs_Donor-Ctrl	3.5 mo
LRRCC1	-0.917329	0.00135201	Astroglia	Donor-NRXN1del_vs_Donor-Ctrl	3.5 mo
EZR	-0.768701	0.0013601	Astroglia	Donor-NRXN1del_vs_Donor-Ctrl	3.5 mo
SREK1	-0.962231	0.0013642	Astroglia	Donor-NRXN1del_vs_Donor-Ctrl	3.5 mo
TMOD3	-0.922297	0.00137058	Astroglia	Donor-NRXN1del_vs_Donor-Ctrl	3.5 mo
USO1	-0.942434	0.00137163	Astroglia	Donor-NRXN1del_vs_Donor-Ctrl	3.5 mo
MYRIP	-1.30523	0.00137219	Astroglia	Donor-NRXN1del_vs_Donor-Ctrl	3.5 mo
TM2D2	-0.928195	0.00137933	Astroglia	Donor-NRXN1del_vs_Donor-Ctrl	3.5 mo
SOX5	-1.08816	0.00139089	Astroglia	Donor-NRXN1del_vs_Donor-Ctrl	3.5 mo
UBA1	-0.9051	0.00139514	Astroglia	Donor-NRXN1del_vs_Donor-Ctrl	3.5 mo
SSFA2	-0.956256	0.00139514	Astroglia	Donor-NRXN1del_vs_Donor-Ctrl	3.5 mo
RPS26	-0.250797	0.00143466	Astroglia	Donor-NRXN1del_vs_Donor-Ctrl	3.5 mo
UBE2K	-0.88351	0.00143622	Astroglia	Donor-NRXN1del_vs_Donor-Ctrl	3.5 mo
NAMPT	-0.922179	0.00143919	Astroglia	Donor-NRXN1del_vs_Donor-Ctrl	3.5 mo
CLASP2	-0.886733	0.00144239	Astroglia	Donor-NRXN1del_vs_Donor-Ctrl	3.5 mo
TBL1XR1	-0.969938	0.00144365	Astroglia	Donor-NRXN1del_vs_Donor-Ctrl	3.5 mo
VPS53	-0.919295	0.00145264	Astroglia	Donor-NRXN1del_vs_Donor-Ctrl	3.5 mo
CPXM1	-1.03505	0.00145888	Astroglia	Donor-NRXN1del_vs_Donor-Ctrl	3.5 mo
HSPA13	-0.942372	0.00146137	Astroglia	Donor-NRXN1del_vs_Donor-Ctrl	3.5 mo
CTR9	-0.920668	0.00147648	Astroglia	Donor-NRXN1del_vs_Donor-Ctrl	3.5 mo
ACTA2	-2.46648	0.00149746	Astroglia	Donor-NRXN1del_vs_Donor-Ctrl	3.5 mo
VTA1	-0.934035	0.0014983	Astroglia	Donor-NRXN1del_vs_Donor-Ctrl	3.5 mo
ATP2B4	-0.90407	0.0014983	Astroglia	Donor-NRXN1del_vs_Donor-Ctrl	3.5 mo
GABARAPL2	-0.0560637	0.00151698	Astroglia	Donor-NRXN1del_vs_Donor-Ctrl	3.5 mo
PAX3	-1.06426	0.00152066	Astroglia	Donor-NRXN1del_vs_Donor-Ctrl	3.5 mo
CUL1	-0.918903	0.00152144	Astroglia	Donor-NRXN1del_vs_Donor-Ctrl	3.5 mo
CHKA	-0.913764	0.00152144	Astroglia	Donor-NRXN1del_vs_Donor-Ctrl	3.5 mo
HEY1	0.775896	0.00152451	Astroglia	Donor-NRXN1del_vs_Donor-Ctrl	3.5 mo
ITGAV	-0.936756	0.00152451	Astroglia	Donor-NRXN1del_vs_Donor-Ctrl	3.5 mo
KIAA1468	-1.03293	0.00152474	Astroglia	Donor-NRXN1del_vs_Donor-Ctrl	3.5 mo
ACIN1	-0.971428	0.00152671	Astroglia	Donor-NRXN1del_vs_Donor-Ctrl	3.5 mo
MCM3AP	-0.968547	0.00153841	Astroglia	Donor-NRXN1del_vs_Donor-Ctrl	3.5 mo
TTC17	-0.937311	0.00155331	Astroglia	Donor-NRXN1del_vs_Donor-Ctrl	3.5 mo
HABP4	-0.910324	0.00156207	Astroglia	Donor-NRXN1del_vs_Donor-Ctrl	3.5 mo
TRMT112	0.0165087	0.00156432	Astroglia	Donor-NRXN1del_vs_Donor-Ctrl	3.5 mo
CHD4	-0.935961	0.00156957	Astroglia	Donor-NRXN1del_vs_Donor-Ctrl	3.5 mo
SMIM15	-0.914174	0.0015763	Astroglia	Donor-NRXN1del_vs_Donor-Ctrl	3.5 mo
ESD	0.0112858	0.00158591	Astroglia	Donor-NRXN1del_vs_Donor-Ctrl	3.5 mo
HNRNPF	-0.963262	0.0015987	Astroglia	Donor-NRXN1del_vs_Donor-Ctrl	3.5 mo
FAM184B	-1.3891	0.0015987	Astroglia	Donor-NRXN1del_vs_Donor-Ctrl	3.5 mo
MZT2A	-0.976474	0.0015987	Astroglia	Donor-NRXN1del_vs_Donor-Ctrl	3.5 mo
SEC23A	-0.91098	0.00160068	Astroglia	Donor-NRXN1del_vs_Donor-Ctrl	3.5 mo
METTL14	-0.959688	0.00160077	Astroglia	Donor-NRXN1del_vs_Donor-Ctrl	3.5 mo
FBXL3	-0.956829	0.00161094	Astroglia	Donor-NRXN1del_vs_Donor-Ctrl	3.5 mo
CBX4	-0.889991	0.00161096	Astroglia	Donor-NRXN1del_vs_Donor-Ctrl	3.5 mo
DNAJB14	-0.905028	0.00161096	Astroglia	Donor-NRXN1del_vs_Donor-Ctrl	3.5 mo
OTUD6B	-0.98977	0.00161096	Astroglia	Donor-NRXN1del_vs_Donor-Ctrl	3.5 mo
ATRX	-1.00951	0.00161595	Astroglia	Donor-NRXN1del_vs_Donor-Ctrl	3.5 mo
IFITM2	-2.29695	0.00162797	Astroglia	Donor-NRXN1del_vs_Donor-Ctrl	3.5 mo
DCXR	0.0824699	0.00163384	Astroglia	Donor-NRXN1del_vs_Donor-Ctrl	3.5 mo
ZHX1	-0.907995	0.00165802	Astroglia	Donor-NRXN1del_vs_Donor-Ctrl	3.5 mo
NDUFB7	-0.989006	0.00168168	Astroglia	Donor-NRXN1del_vs_Donor-Ctrl	3.5 mo
EGLN3	-1.13389	0.00171547	Astroglia	Donor-NRXN1del_vs_Donor-Ctrl	3.5 mo
PTK2	-1.07652	0.00174481	Astroglia	Donor-NRXN1del_vs_Donor-Ctrl	3.5 mo
ANKRD29	-1.16009	0.00175306	Astroglia	Donor-NRXN1del_vs_Donor-Ctrl	3.5 mo
PANK3	-0.93074	0.00175306	Astroglia	Donor-NRXN1del_vs_Donor-Ctrl	3.5 mo
BCCIP	-0.957758	0.00175731	Astroglia	Donor-NRXN1del_vs_Donor-Ctrl	3.5 mo
QSER1	-0.896164	0.00175731	Astroglia	Donor-NRXN1del_vs_Donor-Ctrl	3.5 mo
AP1M1	-0.942391	0.00176887	Astroglia	Donor-NRXN1del_vs_Donor-Ctrl	3.5 mo
SBDS	-1.21256	0.00180929	Astroglia	Donor-NRXN1del_vs_Donor-Ctrl	3.5 mo
HIF3A	1.03999	0.00181041	Astroglia	Donor-NRXN1del_vs_Donor-Ctrl	3.5 mo
ZCCHC17	-1.08352	0.00182583	Astroglia	Donor-NRXN1del_vs_Donor-Ctrl	3.5 mo
KIAA1191	-0.942721	0.00182855	Astroglia	Donor-NRXN1del_vs_Donor-Ctrl	3.5 mo
IRX2	-0.945278	0.00183418	Astroglia	Donor-NRXN1del_vs_Donor-Ctrl	3.5 mo
MKLN1	-0.898102	0.00186865	Astroglia	Donor-NRXN1del_vs_Donor-Ctrl	3.5 mo
SPAST	-0.891155	0.00187668	Astroglia	Donor-NRXN1del_vs_Donor-Ctrl	3.5 mo
AAED1	-1.51506	0.00187852	Astroglia	Donor-NRXN1del_vs_Donor-Ctrl	3.5 mo
DLG5	-0.943951	0.00189063	Astroglia	Donor-NRXN1del_vs_Donor-Ctrl	3.5 mo
STAU2	-0.919921	0.00190253	Astroglia	Donor-NRXN1del_vs_Donor-Ctrl	3.5 mo
WAC	-0.934121	0.00190585	Astroglia	Donor-NRXN1del_vs_Donor-Ctrl	3.5 mo
MLST8	-0.905507	0.00191627	Astroglia	Donor-NRXN1del_vs_Donor-Ctrl	3.5 mo
VMP1	-0.901831	0.00191668	Astroglia	Donor-NRXN1del_vs_Donor-Ctrl	3.5 mo
UFM1	-0.938203	0.00192354	Astroglia	Donor-NRXN1del_vs_Donor-Ctrl	3.5 mo
C3orf38	-0.906166	0.00194424	Astroglia	Donor-NRXN1del_vs_Donor-Ctrl	3.5 mo
TCAF1	-0.913488	0.00194424	Astroglia	Donor-NRXN1del_vs_Donor-Ctrl	3.5 mo
ZNF568	-1.21134	0.00194914	Astroglia	Donor-NRXN1del_vs_Donor-Ctrl	3.5 mo
TSC22D2	-1.02202	0.00194914	Astroglia	Donor-NRXN1del_vs_Donor-Ctrl	3.5 mo
HSPB11	0.350821	0.00195452	Astroglia	Donor-NRXN1del_vs_Donor-Ctrl	3.5 mo
MAPK10	-0.881255	0.00198234	Astroglia	Donor-NRXN1del_vs_Donor-Ctrl	3.5 mo
COPB2	-1.04795	0.00199388	Astroglia	Donor-NRXN1del_vs_Donor-Ctrl	3.5 mo
TTC19	-1.07561	0.00199826	Astroglia	Donor-NRXN1del_vs_Donor-Ctrl	3.5 mo
LRIF1	-0.913887	0.0020156	Astroglia	Donor-NRXN1del_vs_Donor-Ctrl	3.5 mo
ATP13A3	-0.99673	0.00202618	Astroglia	Donor-NRXN1del_vs_Donor-Ctrl	3.5 mo
TNRC6A	-0.91616	0.00202929	Astroglia	Donor-NRXN1del_vs_Donor-Ctrl	3.5 mo
DDHD2	-0.900258	0.00203458	Astroglia	Donor-NRXN1del_vs_Donor-Ctrl	3.5 mo
SNX14	-0.941975	0.00211775	Astroglia	Donor-NRXN1del_vs_Donor-Ctrl	3.5 mo
AKAP13	-0.88409	0.00212293	Astroglia	Donor-NRXN1del_vs_Donor-Ctrl	3.5 mo
AC087190.1	-1.17243	0.00212876	Astroglia	Donor-NRXN1del_vs_Donor-Ctrl	3.5 mo
CASP3	-0.95874	0.00213407	Astroglia	Donor-NRXN1del_vs_Donor-Ctrl	3.5 mo
SOX3	0.0304684	0.00213659	Astroglia	Donor-NRXN1del_vs_Donor-Ctrl	3.5 mo
GNL1	-0.933228	0.00216564	Astroglia	Donor-NRXN1del_vs_Donor-Ctrl	3.5 mo
ATP9A	-1.06534	0.00217997	Astroglia	Donor-NRXN1del_vs_Donor-Ctrl	3.5 mo
PEX10	-0.90515	0.00217997	Astroglia	Donor-NRXN1del_vs_Donor-Ctrl	3.5 mo
C1orf122	-1.15795	0.00218286	Astroglia	Donor-NRXN1del_vs_Donor-Ctrl	3.5 mo
LRRC59	-0.871674	0.00218532	Astroglia	Donor-NRXN1del_vs_Donor-Ctrl	3.5 mo
SURF6	-0.903109	0.00218878	Astroglia	Donor-NRXN1del_vs_Donor-Ctrl	3.5 mo
GRSF1	-0.950956	0.00219457	Astroglia	Donor-NRXN1del_vs_Donor-Ctrl	3.5 mo
SHTN1	-1.49797	0.00220363	Astroglia	Donor-NRXN1del_vs_Donor-Ctrl	3.5 mo
SLC25A23	-0.988145	0.00220363	Astroglia	Donor-NRXN1del_vs_Donor-Ctrl	3.5 mo
WBP11	-0.947404	0.00221247	Astroglia	Donor-NRXN1del_vs_Donor-Ctrl	3.5 mo
TSTA3	-0.926547	0.00222045	Astroglia	Donor-NRXN1del_vs_Donor-Ctrl	3.5 mo
DHX9	-0.871968	0.00222957	Astroglia	Donor-NRXN1del_vs_Donor-Ctrl	3.5 mo
ZNF12	-0.919476	0.00223141	Astroglia	Donor-NRXN1del_vs_Donor-Ctrl	3.5 mo
ZNF518B	-0.972781	0.00224296	Astroglia	Donor-NRXN1del_vs_Donor-Ctrl	3.5 mo
P3H4	-0.896484	0.00225101	Astroglia	Donor-NRXN1del_vs_Donor-Ctrl	3.5 mo
NF1	-0.896453	0.00225101	Astroglia	Donor-NRXN1del_vs_Donor-Ctrl	3.5 mo
MEX3C	-0.919158	0.00225101	Astroglia	Donor-NRXN1del_vs_Donor-Ctrl	3.5 mo
NADK2	-0.904931	0.00225992	Astroglia	Donor-NRXN1del_vs_Donor-Ctrl	3.5 mo
SMIM26	0.286995	0.00227023	Astroglia	Donor-NRXN1del_vs_Donor-Ctrl	3.5 mo
EVA1C	-1.65319	0.00228748	Astroglia	Donor-NRXN1del_vs_Donor-Ctrl	3.5 mo
GAB1	-1.32566	0.0023138	Astroglia	Donor-NRXN1del_vs_Donor-Ctrl	3.5 mo
FAM98B	-0.897511	0.00232399	Astroglia	Donor-NRXN1del_vs_Donor-Ctrl	3.5 mo
CUTA	-0.195333	0.00232404	Astroglia	Donor-NRXN1del_vs_Donor-Ctrl	3.5 mo
NENF	0.330844	0.00233979	Astroglia	Donor-NRXN1del_vs_Donor-Ctrl	3.5 mo
PBRM1	-0.967929	0.00235589	Astroglia	Donor-NRXN1del_vs_Donor-Ctrl	3.5 mo
NUTM2B-AS1	-0.902323	0.00236091	Astroglia	Donor-NRXN1del_vs_Donor-Ctrl	3.5 mo
NRBP1	-0.964095	0.00237368	Astroglia	Donor-NRXN1del_vs_Donor-Ctrl	3.5 mo
PIP4K2B	-0.906149	0.00238042	Astroglia	Donor-NRXN1del_vs_Donor-Ctrl	3.5 mo
NDUFA11	-0.106053	0.00239143	Astroglia	Donor-NRXN1del_vs_Donor-Ctrl	3.5 mo
GOLGA5	-0.896664	0.00239143	Astroglia	Donor-NRXN1del_vs_Donor-Ctrl	3.5 mo
E2F6	-0.907555	0.00239317	Astroglia	Donor-NRXN1del_vs_Donor-Ctrl	3.5 mo
ARL8A	-0.911528	0.00240876	Astroglia	Donor-NRXN1del_vs_Donor-Ctrl	3.5 mo
GSN	-1.02557	0.0024359	Astroglia	Donor-NRXN1del_vs_Donor-Ctrl	3.5 mo
EVI5	-0.866146	0.00245532	Astroglia	Donor-NRXN1del_vs_Donor-Ctrl	3.5 mo
TOB2	-0.891373	0.00247067	Astroglia	Donor-NRXN1del_vs_Donor-Ctrl	3.5 mo
USP33	-0.900239	0.00247209	Astroglia	Donor-NRXN1del_vs_Donor-Ctrl	3.5 mo
PPIA	0.0509872	0.00249484	Astroglia	Donor-NRXN1del_vs_Donor-Ctrl	3.5 mo
AIG1	-0.909087	0.00249484	Astroglia	Donor-NRXN1del_vs_Donor-Ctrl	3.5 mo
WEE1	-0.891051	0.00250943	Astroglia	Donor-NRXN1del_vs_Donor-Ctrl	3.5 mo
OSBP	-0.910366	0.00251112	Astroglia	Donor-NRXN1del_vs_Donor-Ctrl	3.5 mo
IRS2	-0.986542	0.00252214	Astroglia	Donor-NRXN1del_vs_Donor-Ctrl	3.5 mo
SNRPA	0.388994	0.00252561	Astroglia	Donor-NRXN1del_vs_Donor-Ctrl	3.5 mo
GUF1	-0.857769	0.00253112	Astroglia	Donor-NRXN1del_vs_Donor-Ctrl	3.5 mo
PIK3CB	-1.02982	0.00255737	Astroglia	Donor-NRXN1del_vs_Donor-Ctrl	3.5 mo
GRIA1	-0.955162	0.00256655	Astroglia	Donor-NRXN1del_vs_Donor-Ctrl	3.5 mo
SOBP	-0.987257	0.00256655	Astroglia	Donor-NRXN1del_vs_Donor-Ctrl	3.5 mo
PTPRF	-0.877923	0.00256655	Astroglia	Donor-NRXN1del_vs_Donor-Ctrl	3.5 mo
LEMD1	1.07939	0.00259729	Astroglia	Donor-NRXN1del_vs_Donor-Ctrl	3.5 mo
NGRN	-0.909399	0.0026225	Astroglia	Donor-NRXN1del_vs_Donor-Ctrl	3.5 mo
ZNF441	-0.909282	0.00263129	Astroglia	Donor-NRXN1del_vs_Donor-Ctrl	3.5 mo
PHC3	-0.93441	0.00263129	Astroglia	Donor-NRXN1del_vs_Donor-Ctrl	3.5 mo
TSPAN6	0.121396	0.00266091	Astroglia	Donor-NRXN1del_vs_Donor-Ctrl	3.5 mo
VEZT	-0.939219	0.00267361	Astroglia	Donor-NRXN1del_vs_Donor-Ctrl	3.5 mo
B3GALT6	-0.880427	0.00267369	Astroglia	Donor-NRXN1del_vs_Donor-Ctrl	3.5 mo
FOXK1	-0.888147	0.0026795	Astroglia	Donor-NRXN1del_vs_Donor-Ctrl	3.5 mo
FZD2	-0.925486	0.00268506	Astroglia	Donor-NRXN1del_vs_Donor-Ctrl	3.5 mo
LMBR1	-0.995724	0.00268635	Astroglia	Donor-NRXN1del_vs_Donor-Ctrl	3.5 mo
PPAT	-0.898	0.0027152	Astroglia	Donor-NRXN1del_vs_Donor-Ctrl	3.5 mo
BRD8	-0.925546	0.00272272	Astroglia	Donor-NRXN1del_vs_Donor-Ctrl	3.5 mo
TACC2	-1.02422	0.0027243	Astroglia	Donor-NRXN1del_vs_Donor-Ctrl	3.5 mo
PUM1	-0.93088	0.00274437	Astroglia	Donor-NRXN1del_vs_Donor-Ctrl	3.5 mo
NOP53	-0.857439	0.00275718	Astroglia	Donor-NRXN1del_vs_Donor-Ctrl	3.5 mo
CUL5	-0.963261	0.0027666	Astroglia	Donor-NRXN1del_vs_Donor-Ctrl	3.5 mo
LGALS3	-2.18742	0.00277743	Astroglia	Donor-NRXN1del_vs_Donor-Ctrl	3.5 mo
TWSG1	-0.905833	0.00281082	Astroglia	Donor-NRXN1del_vs_Donor-Ctrl	3.5 mo
ZMIZ1	-0.885734	0.0028165	Astroglia	Donor-NRXN1del_vs_Donor-Ctrl	3.5 mo
CTBP1	-0.886545	0.00283145	Astroglia	Donor-NRXN1del_vs_Donor-Ctrl	3.5 mo
CUL4A	-0.880967	0.00286811	Astroglia	Donor-NRXN1del_vs_Donor-Ctrl	3.5 mo
LMO4	-0.890043	0.00286811	Astroglia	Donor-NRXN1del_vs_Donor-Ctrl	3.5 mo
N4BP2L2	-0.976912	0.00288088	Astroglia	Donor-NRXN1del_vs_Donor-Ctrl	3.5 mo
FOXK2	-0.906785	0.00288212	Astroglia	Donor-NRXN1del_vs_Donor-Ctrl	3.5 mo
DCAF7	-0.889245	0.00289138	Astroglia	Donor-NRXN1del_vs_Donor-Ctrl	3.5 mo
ATF6	-0.967476	0.00290713	Astroglia	Donor-NRXN1del_vs_Donor-Ctrl	3.5 mo
TMEM108	-1.25135	0.00292791	Astroglia	Donor-NRXN1del_vs_Donor-Ctrl	3.5 mo
TRIM2	-1.04721	0.00292791	Astroglia	Donor-NRXN1del_vs_Donor-Ctrl	3.5 mo
NKAPD1	-0.86399	0.00292791	Astroglia	Donor-NRXN1del_vs_Donor-Ctrl	3.5 mo
RGCC	-1.05796	0.00292791	Astroglia	Donor-NRXN1del_vs_Donor-Ctrl	3.5 mo
OBSL1	-0.845228	0.0029608	Astroglia	Donor-NRXN1del_vs_Donor-Ctrl	3.5 mo
MPZL1	-0.838289	0.00298886	Astroglia	Donor-NRXN1del_vs_Donor-Ctrl	3.5 mo
AKAP11	-0.890477	0.00304351	Astroglia	Donor-NRXN1del_vs_Donor-Ctrl	3.5 mo
MAP3K8	-1.12491	0.00304693	Astroglia	Donor-NRXN1del_vs_Donor-Ctrl	3.5 mo
USP46	-0.859149	0.00305604	Astroglia	Donor-NRXN1del_vs_Donor-Ctrl	3.5 mo
GTF2H3	-0.852532	0.00305604	Astroglia	Donor-NRXN1del_vs_Donor-Ctrl	3.5 mo
DPYSL4	-0.853705	0.00306946	Astroglia	Donor-NRXN1del_vs_Donor-Ctrl	3.5 mo
KAT7	-0.886094	0.00309329	Astroglia	Donor-NRXN1del_vs_Donor-Ctrl	3.5 mo
USP7	-0.86121	0.00310196	Astroglia	Donor-NRXN1del_vs_Donor-Ctrl	3.5 mo
EPM2AIP1	-0.923442	0.00313761	Astroglia	Donor-NRXN1del_vs_Donor-Ctrl	3.5 mo
MAP3K13	-0.999053	0.00314329	Astroglia	Donor-NRXN1del_vs_Donor-Ctrl	3.5 mo
LFNG	-0.84614	0.00317219	Astroglia	Donor-NRXN1del_vs_Donor-Ctrl	3.5 mo
PREPL	-0.926933	0.0032086	Astroglia	Donor-NRXN1del_vs_Donor-Ctrl	3.5 mo
CEP70	-0.933021	0.0032309	Astroglia	Donor-NRXN1del_vs_Donor-Ctrl	3.5 mo
CHCHD5	-0.88523	0.00323261	Astroglia	Donor-NRXN1del_vs_Donor-Ctrl	3.5 mo
MIF	-0.968902	0.00323368	Astroglia	Donor-NRXN1del_vs_Donor-Ctrl	3.5 mo
EEA1	-0.9385	0.00324145	Astroglia	Donor-NRXN1del_vs_Donor-Ctrl	3.5 mo
ARMCX3	-0.881152	0.00324541	Astroglia	Donor-NRXN1del_vs_Donor-Ctrl	3.5 mo
CABIN1	-0.964577	0.00327084	Astroglia	Donor-NRXN1del_vs_Donor-Ctrl	3.5 mo
SNTA1	-1.16789	0.00327113	Astroglia	Donor-NRXN1del_vs_Donor-Ctrl	3.5 mo
COX7A2	0.0149468	0.00328188	Astroglia	Donor-NRXN1del_vs_Donor-Ctrl	3.5 mo
ATP6AP2	-0.114936	0.00328314	Astroglia	Donor-NRXN1del_vs_Donor-Ctrl	3.5 mo
EXOC5	-0.861417	0.00330886	Astroglia	Donor-NRXN1del_vs_Donor-Ctrl	3.5 mo
MTREX	-0.909855	0.00332362	Astroglia	Donor-NRXN1del_vs_Donor-Ctrl	3.5 mo
VPS39	-0.97039	0.00332362	Astroglia	Donor-NRXN1del_vs_Donor-Ctrl	3.5 mo
FAM171A2	0.541956	0.00332832	Astroglia	Donor-NRXN1del_vs_Donor-Ctrl	3.5 mo
MAP6	-0.871215	0.00335684	Astroglia	Donor-NRXN1del_vs_Donor-Ctrl	3.5 mo
NUDT1	0.512149	0.00337514	Astroglia	Donor-NRXN1del_vs_Donor-Ctrl	3.5 mo
UBE2O	-0.970094	0.00337726	Astroglia	Donor-NRXN1del_vs_Donor-Ctrl	3.5 mo
CORO1C	-0.872053	0.00339068	Astroglia	Donor-NRXN1del_vs_Donor-Ctrl	3.5 mo
PRTFDC1	-1.13999	0.00340782	Astroglia	Donor-NRXN1del_vs_Donor-Ctrl	3.5 mo
CD9	-2.45687	0.00340996	Astroglia	Donor-NRXN1del_vs_Donor-Ctrl	3.5 mo
PHF10	-0.870678	0.00341496	Astroglia	Donor-NRXN1del_vs_Donor-Ctrl	3.5 mo
YKT6	-0.893297	0.00342164	Astroglia	Donor-NRXN1del_vs_Donor-Ctrl	3.5 mo
POU3F3	-0.891107	0.00343371	Astroglia	Donor-NRXN1del_vs_Donor-Ctrl	3.5 mo
MORC3	-0.884147	0.00345731	Astroglia	Donor-NRXN1del_vs_Donor-Ctrl	3.5 mo
PRPSAP1	-0.924112	0.00349249	Astroglia	Donor-NRXN1del_vs_Donor-Ctrl	3.5 mo
SHOC2	-0.942721	0.00351046	Astroglia	Donor-NRXN1del_vs_Donor-Ctrl	3.5 mo
CCDC167	-0.977468	0.00351731	Astroglia	Donor-NRXN1del_vs_Donor-Ctrl	3.5 mo
PRAG1	-0.880024	0.00353315	Astroglia	Donor-NRXN1del_vs_Donor-Ctrl	3.5 mo
LANCL1	-0.978759	0.00353556	Astroglia	Donor-NRXN1del_vs_Donor-Ctrl	3.5 mo
MEIS1	-1.01038	0.00354246	Astroglia	Donor-NRXN1del_vs_Donor-Ctrl	3.5 mo
SYBU	-0.969404	0.00357112	Astroglia	Donor-NRXN1del_vs_Donor-Ctrl	3.5 mo
PHF2	-0.981131	0.00358632	Astroglia	Donor-NRXN1del_vs_Donor-Ctrl	3.5 mo
G3BP2	-0.870109	0.00359735	Astroglia	Donor-NRXN1del_vs_Donor-Ctrl	3.5 mo
RNF213	-0.917821	0.00359874	Astroglia	Donor-NRXN1del_vs_Donor-Ctrl	3.5 mo
PPIL2	-1.01052	0.00365234	Astroglia	Donor-NRXN1del_vs_Donor-Ctrl	3.5 mo
XRN2	0.289106	0.00366268	Astroglia	Donor-NRXN1del_vs_Donor-Ctrl	3.5 mo
FAM49A	-0.892183	0.00367232	Astroglia	Donor-NRXN1del_vs_Donor-Ctrl	3.5 mo
ZNF644	-0.98135	0.00367787	Astroglia	Donor-NRXN1del_vs_Donor-Ctrl	3.5 mo
ZFHX4	-0.9477	0.00373384	Astroglia	Donor-NRXN1del_vs_Donor-Ctrl	3.5 mo
BBS2	-0.909856	0.00376267	Astroglia	Donor-NRXN1del_vs_Donor-Ctrl	3.5 mo
POU3F4	-1.0944	0.00376761	Astroglia	Donor-NRXN1del_vs_Donor-Ctrl	3.5 mo
UPF2	0.365986	0.0037698	Astroglia	Donor-NRXN1del_vs_Donor-Ctrl	3.5 mo
MBNL2	-1.01053	0.00378523	Astroglia	Donor-NRXN1del_vs_Donor-Ctrl	3.5 mo
TBC1D9B	-0.91106	0.00378523	Astroglia	Donor-NRXN1del_vs_Donor-Ctrl	3.5 mo
CAB39	-0.887463	0.00379555	Astroglia	Donor-NRXN1del_vs_Donor-Ctrl	3.5 mo
SDSL	-1.00633	0.0038252	Astroglia	Donor-NRXN1del_vs_Donor-Ctrl	3.5 mo
MLF1	-0.941453	0.0038444	Astroglia	Donor-NRXN1del_vs_Donor-Ctrl	3.5 mo
KDM5D	-1.20631	0.00384496	Astroglia	Donor-NRXN1del_vs_Donor-Ctrl	3.5 mo
ZNHIT6	-0.859924	0.00384496	Astroglia	Donor-NRXN1del_vs_Donor-Ctrl	3.5 mo
METTL6	-0.876204	0.003859	Astroglia	Donor-NRXN1del_vs_Donor-Ctrl	3.5 mo
SSR1	-0.887754	0.00387798	Astroglia	Donor-NRXN1del_vs_Donor-Ctrl	3.5 mo
AFG3L2	-0.851339	0.00388666	Astroglia	Donor-NRXN1del_vs_Donor-Ctrl	3.5 mo
PCDH18	-1.32723	0.00388666	Astroglia	Donor-NRXN1del_vs_Donor-Ctrl	3.5 mo
ATF2	-0.90096	0.00389006	Astroglia	Donor-NRXN1del_vs_Donor-Ctrl	3.5 mo
HIF1AN	-0.968007	0.00391337	Astroglia	Donor-NRXN1del_vs_Donor-Ctrl	3.5 mo
NUMA1	-0.846161	0.00391337	Astroglia	Donor-NRXN1del_vs_Donor-Ctrl	3.5 mo
MAPRE2	-0.929339	0.00397192	Astroglia	Donor-NRXN1del_vs_Donor-Ctrl	3.5 mo
H1F0	-0.929583	0.00398292	Astroglia	Donor-NRXN1del_vs_Donor-Ctrl	3.5 mo
CCDC137	-0.83725	0.00398737	Astroglia	Donor-NRXN1del_vs_Donor-Ctrl	3.5 mo
AATF	-0.896749	0.00399415	Astroglia	Donor-NRXN1del_vs_Donor-Ctrl	3.5 mo
USP15	-0.889109	0.00400501	Astroglia	Donor-NRXN1del_vs_Donor-Ctrl	3.5 mo
NDUFB4	0.00638324	0.00408061	Astroglia	Donor-NRXN1del_vs_Donor-Ctrl	3.5 mo
AHCYL2	-0.977139	0.00409526	Astroglia	Donor-NRXN1del_vs_Donor-Ctrl	3.5 mo
FBXO28	-0.991274	0.00409607	Astroglia	Donor-NRXN1del_vs_Donor-Ctrl	3.5 mo
YWHAB	-0.806907	0.00410719	Astroglia	Donor-NRXN1del_vs_Donor-Ctrl	3.5 mo
APPBP2	-0.837669	0.00411098	Astroglia	Donor-NRXN1del_vs_Donor-Ctrl	3.5 mo
CALM3	-0.892278	0.00411677	Astroglia	Donor-NRXN1del_vs_Donor-Ctrl	3.5 mo
WDR1	-0.865778	0.00415619	Astroglia	Donor-NRXN1del_vs_Donor-Ctrl	3.5 mo
NDUFAB1	-0.010772	0.00416365	Astroglia	Donor-NRXN1del_vs_Donor-Ctrl	3.5 mo
ZEB1	-0.856149	0.00416631	Astroglia	Donor-NRXN1del_vs_Donor-Ctrl	3.5 mo
SGTB	-0.898739	0.00416631	Astroglia	Donor-NRXN1del_vs_Donor-Ctrl	3.5 mo
CCDC174	-0.854807	0.0041752	Astroglia	Donor-NRXN1del_vs_Donor-Ctrl	3.5 mo
PELI1	-0.896498	0.00417524	Astroglia	Donor-NRXN1del_vs_Donor-Ctrl	3.5 mo
KDM5A	-0.928822	0.00417524	Astroglia	Donor-NRXN1del_vs_Donor-Ctrl	3.5 mo
MMP24OS	-0.864241	0.00418436	Astroglia	Donor-NRXN1del_vs_Donor-Ctrl	3.5 mo
CSPP1	-0.852099	0.00419389	Astroglia	Donor-NRXN1del_vs_Donor-Ctrl	3.5 mo
SMAP2	-0.877899	0.0041996	Astroglia	Donor-NRXN1del_vs_Donor-Ctrl	3.5 mo
PSPC1	-0.845705	0.00421853	Astroglia	Donor-NRXN1del_vs_Donor-Ctrl	3.5 mo
IWS1	-0.85119	0.00423018	Astroglia	Donor-NRXN1del_vs_Donor-Ctrl	3.5 mo
ACER3	-1.00484	0.00423778	Astroglia	Donor-NRXN1del_vs_Donor-Ctrl	3.5 mo
NUP98	-0.954306	0.00423904	Astroglia	Donor-NRXN1del_vs_Donor-Ctrl	3.5 mo
PPHLN1	-0.877608	0.00425382	Astroglia	Donor-NRXN1del_vs_Donor-Ctrl	3.5 mo
SURF1	-0.890155	0.00429261	Astroglia	Donor-NRXN1del_vs_Donor-Ctrl	3.5 mo
CRMP1	-0.992913	0.00430778	Astroglia	Donor-NRXN1del_vs_Donor-Ctrl	3.5 mo
UBE2V1	-0.86946	0.00431509	Astroglia	Donor-NRXN1del_vs_Donor-Ctrl	3.5 mo
ATP5PO	-0.0835386	0.00433117	Astroglia	Donor-NRXN1del_vs_Donor-Ctrl	3.5 mo
FAM168A	-0.919982	0.0043402	Astroglia	Donor-NRXN1del_vs_Donor-Ctrl	3.5 mo
ACADVL	-0.847361	0.00436203	Astroglia	Donor-NRXN1del_vs_Donor-Ctrl	3.5 mo
PRKAG2	-1.00659	0.00437301	Astroglia	Donor-NRXN1del_vs_Donor-Ctrl	3.5 mo
MPHOSPH10	-0.865379	0.00437495	Astroglia	Donor-NRXN1del_vs_Donor-Ctrl	3.5 mo
ARFGAP1	-0.976762	0.00437963	Astroglia	Donor-NRXN1del_vs_Donor-Ctrl	3.5 mo
SDCBP	-0.359534	0.00439594	Astroglia	Donor-NRXN1del_vs_Donor-Ctrl	3.5 mo
KLHL24	-0.874617	0.00439874	Astroglia	Donor-NRXN1del_vs_Donor-Ctrl	3.5 mo
KLHL9	-0.890546	0.00446124	Astroglia	Donor-NRXN1del_vs_Donor-Ctrl	3.5 mo
USF3	-0.930592	0.00446944	Astroglia	Donor-NRXN1del_vs_Donor-Ctrl	3.5 mo
KIAA1143	-0.839935	0.00451315	Astroglia	Donor-NRXN1del_vs_Donor-Ctrl	3.5 mo
CDC73	-0.907533	0.00451315	Astroglia	Donor-NRXN1del_vs_Donor-Ctrl	3.5 mo
RFX3	-0.838903	0.00453798	Astroglia	Donor-NRXN1del_vs_Donor-Ctrl	3.5 mo
UBXN7	-0.847401	0.00453956	Astroglia	Donor-NRXN1del_vs_Donor-Ctrl	3.5 mo
PIK3R1	-0.848393	0.0045641	Astroglia	Donor-NRXN1del_vs_Donor-Ctrl	3.5 mo
RB1	-0.888368	0.00458589	Astroglia	Donor-NRXN1del_vs_Donor-Ctrl	3.5 mo
EEF1A2	0.186337	0.00461243	Astroglia	Donor-NRXN1del_vs_Donor-Ctrl	3.5 mo
APH1A	-0.910787	0.00462113	Astroglia	Donor-NRXN1del_vs_Donor-Ctrl	3.5 mo
ZNF805	-1.09775	0.00464162	Astroglia	Donor-NRXN1del_vs_Donor-Ctrl	3.5 mo
ABCA1	-0.869565	0.0046468	Astroglia	Donor-NRXN1del_vs_Donor-Ctrl	3.5 mo
NKAP	-0.866543	0.00466897	Astroglia	Donor-NRXN1del_vs_Donor-Ctrl	3.5 mo
PPP1R12A	-0.951504	0.00467172	Astroglia	Donor-NRXN1del_vs_Donor-Ctrl	3.5 mo
ERV3-1	-0.976225	0.00467312	Astroglia	Donor-NRXN1del_vs_Donor-Ctrl	3.5 mo
LMAN1	-0.841281	0.00472158	Astroglia	Donor-NRXN1del_vs_Donor-Ctrl	3.5 mo
ARF1	-0.742411	0.00473212	Astroglia	Donor-NRXN1del_vs_Donor-Ctrl	3.5 mo
TFAP2C	-0.942869	0.00473212	Astroglia	Donor-NRXN1del_vs_Donor-Ctrl	3.5 mo
MRPS6	0.19413	0.0047688	Astroglia	Donor-NRXN1del_vs_Donor-Ctrl	3.5 mo
GCSH	-0.154653	0.00485231	Astroglia	Donor-NRXN1del_vs_Donor-Ctrl	3.5 mo
BIRC2	-0.901389	0.00485231	Astroglia	Donor-NRXN1del_vs_Donor-Ctrl	3.5 mo
COPS7A	-0.848065	0.00485231	Astroglia	Donor-NRXN1del_vs_Donor-Ctrl	3.5 mo
SOD1	-0.0692592	0.00487586	Astroglia	Donor-NRXN1del_vs_Donor-Ctrl	3.5 mo
UBE2J1	-0.879255	0.00487811	Astroglia	Donor-NRXN1del_vs_Donor-Ctrl	3.5 mo
NCAN	-0.859351	0.00487811	Astroglia	Donor-NRXN1del_vs_Donor-Ctrl	3.5 mo
CD276	-0.946896	0.00488145	Astroglia	Donor-NRXN1del_vs_Donor-Ctrl	3.5 mo
LATS1	-1.05153	0.00494323	Astroglia	Donor-NRXN1del_vs_Donor-Ctrl	3.5 mo
KCTD10	-1.26039	0.00494921	Astroglia	Donor-NRXN1del_vs_Donor-Ctrl	3.5 mo
MAPK3	-0.86421	0.00498913	Astroglia	Donor-NRXN1del_vs_Donor-Ctrl	3.5 mo
VAPB	-0.833882	0.00505121	Astroglia	Donor-NRXN1del_vs_Donor-Ctrl	3.5 mo
GDI1	-1.00656	0.00506262	Astroglia	Donor-NRXN1del_vs_Donor-Ctrl	3.5 mo
BCAT1	-1.77721	0.00507454	Astroglia	Donor-NRXN1del_vs_Donor-Ctrl	3.5 mo
TMEM47	-0.938137	0.0050785	Astroglia	Donor-NRXN1del_vs_Donor-Ctrl	3.5 mo
XPR1	-0.960406	0.00510235	Astroglia	Donor-NRXN1del_vs_Donor-Ctrl	3.5 mo
TGOLN2	-0.847799	0.0051108	Astroglia	Donor-NRXN1del_vs_Donor-Ctrl	3.5 mo
CINP	-0.839562	0.0051108	Astroglia	Donor-NRXN1del_vs_Donor-Ctrl	3.5 mo
BRD1	-0.842585	0.00515831	Astroglia	Donor-NRXN1del_vs_Donor-Ctrl	3.5 mo
CNMD	-3.18425	0.00518646	Astroglia	Donor-NRXN1del_vs_Donor-Ctrl	3.5 mo
ZNF197	-1.01361	0.00519767	Astroglia	Donor-NRXN1del_vs_Donor-Ctrl	3.5 mo
EIF4E	-0.885403	0.00526517	Astroglia	Donor-NRXN1del_vs_Donor-Ctrl	3.5 mo
REEP2	-0.87543	0.00527579	Astroglia	Donor-NRXN1del_vs_Donor-Ctrl	3.5 mo
ZNF721	-0.917054	0.00528291	Astroglia	Donor-NRXN1del_vs_Donor-Ctrl	3.5 mo
EDNRB	-0.930232	0.00530413	Astroglia	Donor-NRXN1del_vs_Donor-Ctrl	3.5 mo
PTBP2	-0.830316	0.00531583	Astroglia	Donor-NRXN1del_vs_Donor-Ctrl	3.5 mo
MICU2	-0.869513	0.00533566	Astroglia	Donor-NRXN1del_vs_Donor-Ctrl	3.5 mo
ATRN	-0.930126	0.00536752	Astroglia	Donor-NRXN1del_vs_Donor-Ctrl	3.5 mo
CREB1	-0.85679	0.00538599	Astroglia	Donor-NRXN1del_vs_Donor-Ctrl	3.5 mo
UAP1	-0.942006	0.00543383	Astroglia	Donor-NRXN1del_vs_Donor-Ctrl	3.5 mo
STK17A	-0.776069	0.00543419	Astroglia	Donor-NRXN1del_vs_Donor-Ctrl	3.5 mo
ANKR2 mo	-1.11539	0.00549127	Astroglia	Donor-NRXN1del_vs_Donor-Ctrl	3.5 mo
AIFM1	-0.987453	0.00549684	Astroglia	Donor-NRXN1del_vs_Donor-Ctrl	3.5 mo
HPS4	-0.84844	0.00549825	Astroglia	Donor-NRXN1del_vs_Donor-Ctrl	3.5 mo
GATAD2B	-0.814943	0.00552185	Astroglia	Donor-NRXN1del_vs_Donor-Ctrl	3.5 mo
RNF5	0.265491	0.00552851	Astroglia	Donor-NRXN1del_vs_Donor-Ctrl	3.5 mo
LRP4	-0.914065	0.0055315	Astroglia	Donor-NRXN1del_vs_Donor-Ctrl	3.5 mo
NAPG	-0.829853	0.00557131	Astroglia	Donor-NRXN1del_vs_Donor-Ctrl	3.5 mo
AHCTF1	-0.852558	0.00557353	Astroglia	Donor-NRXN1del_vs_Donor-Ctrl	3.5 mo
ZYG11B	-0.881858	0.0055993	Astroglia	Donor-NRXN1del_vs_Donor-Ctrl	3.5 mo
ARMCX4	-1.1044	0.00560154	Astroglia	Donor-NRXN1del_vs_Donor-Ctrl	3.5 mo
EIF4G3	-0.819629	0.00568048	Astroglia	Donor-NRXN1del_vs_Donor-Ctrl	3.5 mo
ZFP30	-0.988935	0.00568048	Astroglia	Donor-NRXN1del_vs_Donor-Ctrl	3.5 mo
TMEM98	0.128357	0.00569067	Astroglia	Donor-NRXN1del_vs_Donor-Ctrl	3.5 mo
NXPE3	-1.00637	0.00569067	Astroglia	Donor-NRXN1del_vs_Donor-Ctrl	3.5 mo
RPS11	0.309048	0.00572478	Astroglia	Donor-NRXN1del_vs_Donor-Ctrl	3.5 mo
ANKRD44	-1.21476	0.00573086	Astroglia	Donor-NRXN1del_vs_Donor-Ctrl	3.5 mo
LINC00632	0.497237	0.00578619	Astroglia	Donor-NRXN1del_vs_Donor-Ctrl	3.5 mo
CAP1	-0.97242	0.00578809	Astroglia	Donor-NRXN1del_vs_Donor-Ctrl	3.5 mo
CGGBP1	-0.837795	0.00578809	Astroglia	Donor-NRXN1del_vs_Donor-Ctrl	3.5 mo
BRSK2	-0.901553	0.00581396	Astroglia	Donor-NRXN1del_vs_Donor-Ctrl	3.5 mo
GRHPR	-1.06753	0.00582151	Astroglia	Donor-NRXN1del_vs_Donor-Ctrl	3.5 mo
ZNF532	-0.842003	0.00582687	Astroglia	Donor-NRXN1del_vs_Donor-Ctrl	3.5 mo
PPP1R15B	-0.954954	0.00583994	Astroglia	Donor-NRXN1del_vs_Donor-Ctrl	3.5 mo
SYT1	0.698741	0.00587156	Astroglia	Donor-NRXN1del_vs_Donor-Ctrl	3.5 mo
SRPRA	-0.828257	0.00587988	Astroglia	Donor-NRXN1del_vs_Donor-Ctrl	3.5 mo
TPGS1	-0.816329	0.00587988	Astroglia	Donor-NRXN1del_vs_Donor-Ctrl	3.5 mo
BRMS1L	-0.947178	0.00588308	Astroglia	Donor-NRXN1del_vs_Donor-Ctrl	3.5 mo
LSM4	-0.0506427	0.00594006	Astroglia	Donor-NRXN1del_vs_Donor-Ctrl	3.5 mo
CDC27	-0.840158	0.00600689	Astroglia	Donor-NRXN1del_vs_Donor-Ctrl	3.5 mo
MARK2	-0.895825	0.00600689	Astroglia	Donor-NRXN1del_vs_Donor-Ctrl	3.5 mo
ATP6V1C1	-0.897696	0.00600689	Astroglia	Donor-NRXN1del_vs_Donor-Ctrl	3.5 mo
TIMM8B	-0.975582	0.00602035	Astroglia	Donor-NRXN1del_vs_Donor-Ctrl	3.5 mo
RDH11	-1.04126	0.00602532	Astroglia	Donor-NRXN1del_vs_Donor-Ctrl	3.5 mo
UGP2	-0.924257	0.00603188	Astroglia	Donor-NRXN1del_vs_Donor-Ctrl	3.5 mo
NMD3	-0.83836	0.00603188	Astroglia	Donor-NRXN1del_vs_Donor-Ctrl	3.5 mo
RNF216	-0.82622	0.00603886	Astroglia	Donor-NRXN1del_vs_Donor-Ctrl	3.5 mo
FAM13A	-0.880249	0.00605182	Astroglia	Donor-NRXN1del_vs_Donor-Ctrl	3.5 mo
ZDHHC21	-0.824402	0.00612815	Astroglia	Donor-NRXN1del_vs_Donor-Ctrl	3.5 mo
ZNF75A	-0.838953	0.00614013	Astroglia	Donor-NRXN1del_vs_Donor-Ctrl	3.5 mo
TIMM10	0.54113	0.00615214	Astroglia	Donor-NRXN1del_vs_Donor-Ctrl	3.5 mo
GPATCH2L	-0.925817	0.00615607	Astroglia	Donor-NRXN1del_vs_Donor-Ctrl	3.5 mo
WNT7A	-1.12871	0.00615885	Astroglia	Donor-NRXN1del_vs_Donor-Ctrl	3.5 mo
ATP6V1A	-0.996088	0.00616307	Astroglia	Donor-NRXN1del_vs_Donor-Ctrl	3.5 mo
ASH1L	-0.945439	0.00617687	Astroglia	Donor-NRXN1del_vs_Donor-Ctrl	3.5 mo
CDC16	-0.813198	0.00623883	Astroglia	Donor-NRXN1del_vs_Donor-Ctrl	3.5 mo
YARS	-0.810226	0.00624311	Astroglia	Donor-NRXN1del_vs_Donor-Ctrl	3.5 mo
RNF169	-0.846678	0.00628443	Astroglia	Donor-NRXN1del_vs_Donor-Ctrl	3.5 mo
ATP1A1	-0.807307	0.0064311	Astroglia	Donor-NRXN1del_vs_Donor-Ctrl	3.5 mo
C5orf38	-0.905716	0.0064311	Astroglia	Donor-NRXN1del_vs_Donor-Ctrl	3.5 mo
SLCO1C1	-2.67916	0.00643159	Astroglia	Donor-NRXN1del_vs_Donor-Ctrl	3.5 mo
APEX1	-0.161159	0.00643347	Astroglia	Donor-NRXN1del_vs_Donor-Ctrl	3.5 mo
C6orf62	-0.833091	0.00643347	Astroglia	Donor-NRXN1del_vs_Donor-Ctrl	3.5 mo
SEC23IP	-0.950809	0.00645508	Astroglia	Donor-NRXN1del_vs_Donor-Ctrl	3.5 mo
PALB2	-1.15858	0.0064583	Astroglia	Donor-NRXN1del_vs_Donor-Ctrl	3.5 mo
VPS41	-0.872468	0.00652613	Astroglia	Donor-NRXN1del_vs_Donor-Ctrl	3.5 mo
LRBA	-0.974294	0.00652613	Astroglia	Donor-NRXN1del_vs_Donor-Ctrl	3.5 mo
ZNHIT1	-1.08385	0.00653794	Astroglia	Donor-NRXN1del_vs_Donor-Ctrl	3.5 mo
HMGCS1	-0.536974	0.00655651	Astroglia	Donor-NRXN1del_vs_Donor-Ctrl	3.5 mo
CCSAP	-0.910526	0.00657226	Astroglia	Donor-NRXN1del_vs_Donor-Ctrl	3.5 mo
POLR3A	-0.850766	0.00657226	Astroglia	Donor-NRXN1del_vs_Donor-Ctrl	3.5 mo
RPL28	0.0920021	0.00659956	Astroglia	Donor-NRXN1del_vs_Donor-Ctrl	3.5 mo
ZSWIM8	-1.02463	0.00661088	Astroglia	Donor-NRXN1del_vs_Donor-Ctrl	3.5 mo
MKL2	-0.845853	0.00661748	Astroglia	Donor-NRXN1del_vs_Donor-Ctrl	3.5 mo
LAMA3	-1.47002	0.00661748	Astroglia	Donor-NRXN1del_vs_Donor-Ctrl	3.5 mo
DCP2	-0.824874	0.00662163	Astroglia	Donor-NRXN1del_vs_Donor-Ctrl	3.5 mo
ABL1	-0.922481	0.00662163	Astroglia	Donor-NRXN1del_vs_Donor-Ctrl	3.5 mo
STXBP1	-0.976544	0.00665626	Astroglia	Donor-NRXN1del_vs_Donor-Ctrl	3.5 mo
STXBP3	-0.840617	0.00667111	Astroglia	Donor-NRXN1del_vs_Donor-Ctrl	3.5 mo
TAF13	-0.905178	0.00667756	Astroglia	Donor-NRXN1del_vs_Donor-Ctrl	3.5 mo
FAM239B	29.1277	0.00671937	Astroglia	Donor-NRXN1del_vs_Donor-Ctrl	3.5 mo
IQSEC1	-0.822246	0.00673058	Astroglia	Donor-NRXN1del_vs_Donor-Ctrl	3.5 mo
PPP4R1	-0.831582	0.0067689	Astroglia	Donor-NRXN1del_vs_Donor-Ctrl	3.5 mo
CPEB4	-0.848359	0.00682586	Astroglia	Donor-NRXN1del_vs_Donor-Ctrl	3.5 mo
LINC00943	7.30429	0.00685861	Astroglia	Donor-NRXN1del_vs_Donor-Ctrl	3.5 mo
OTUD5	-0.871006	0.00686652	Astroglia	Donor-NRXN1del_vs_Donor-Ctrl	3.5 mo
SPPL3	-0.823526	0.0068674	Astroglia	Donor-NRXN1del_vs_Donor-Ctrl	3.5 mo
TRIM27	-0.807382	0.00686916	Astroglia	Donor-NRXN1del_vs_Donor-Ctrl	3.5 mo
SMCHD1	-0.908471	0.00686916	Astroglia	Donor-NRXN1del_vs_Donor-Ctrl	3.5 mo
DPY19L4	-0.832153	0.00688638	Astroglia	Donor-NRXN1del_vs_Donor-Ctrl	3.5 mo
AFDN	-0.0358401	0.00692585	Astroglia	Donor-NRXN1del_vs_Donor-Ctrl	3.5 mo
MFSD8	-0.894414	0.00692731	Astroglia	Donor-NRXN1del_vs_Donor-Ctrl	3.5 mo
DTD2	-0.872892	0.00692731	Astroglia	Donor-NRXN1del_vs_Donor-Ctrl	3.5 mo
VPS13D	-1.0555	0.00693628	Astroglia	Donor-NRXN1del_vs_Donor-Ctrl	3.5 mo
CTGF	-1.76019	0.00696499	Astroglia	Donor-NRXN1del_vs_Donor-Ctrl	3.5 mo
SIK3	-1.07844	0.00701304	Astroglia	Donor-NRXN1del_vs_Donor-Ctrl	3.5 mo
FAT4	-0.83503	0.00709067	Astroglia	Donor-NRXN1del_vs_Donor-Ctrl	3.5 mo
ZNF652	-0.845015	0.00710379	Astroglia	Donor-NRXN1del_vs_Donor-Ctrl	3.5 mo
GDAP1L1	-1.00646	0.0071166	Astroglia	Donor-NRXN1del_vs_Donor-Ctrl	3.5 mo
ZBTB43	-0.918386	0.00713838	Astroglia	Donor-NRXN1del_vs_Donor-Ctrl	3.5 mo
ZBTB1	-0.852745	0.00716555	Astroglia	Donor-NRXN1del_vs_Donor-Ctrl	3.5 mo
TFRC	-0.82984	0.00722225	Astroglia	Donor-NRXN1del_vs_Donor-Ctrl	3.5 mo
GNS	-0.907757	0.00729221	Astroglia	Donor-NRXN1del_vs_Donor-Ctrl	3.5 mo
TCEAL7	0.598134	0.00730928	Astroglia	Donor-NRXN1del_vs_Donor-Ctrl	3.5 mo
TAF2	-1.01394	0.00730928	Astroglia	Donor-NRXN1del_vs_Donor-Ctrl	3.5 mo
SLC36A4	-0.839079	0.00730928	Astroglia	Donor-NRXN1del_vs_Donor-Ctrl	3.5 mo
UBXN2A	-0.792833	0.00731227	Astroglia	Donor-NRXN1del_vs_Donor-Ctrl	3.5 mo
PCYOX1	-0.848685	0.00731459	Astroglia	Donor-NRXN1del_vs_Donor-Ctrl	3.5 mo
PCGF5	-0.806047	0.00733728	Astroglia	Donor-NRXN1del_vs_Donor-Ctrl	3.5 mo
SNHG9	-0.792981	0.0073396	Astroglia	Donor-NRXN1del_vs_Donor-Ctrl	3.5 mo
SLC4A10	-0.90785	0.00734499	Astroglia	Donor-NRXN1del_vs_Donor-Ctrl	3.5 mo
ATP5MF	-0.268522	0.00736266	Astroglia	Donor-NRXN1del_vs_Donor-Ctrl	3.5 mo
PCDH10	-0.876189	0.00741909	Astroglia	Donor-NRXN1del_vs_Donor-Ctrl	3.5 mo
ITGA6	-0.831339	0.00742557	Astroglia	Donor-NRXN1del_vs_Donor-Ctrl	3.5 mo
CDC34	0.230954	0.00743619	Astroglia	Donor-NRXN1del_vs_Donor-Ctrl	3.5 mo
LINC00467	-0.9947	0.00746926	Astroglia	Donor-NRXN1del_vs_Donor-Ctrl	3.5 mo
XIAP	-0.810993	0.00748374	Astroglia	Donor-NRXN1del_vs_Donor-Ctrl	3.5 mo
THAP5	-0.873636	0.0074892	Astroglia	Donor-NRXN1del_vs_Donor-Ctrl	3.5 mo
ACO2	-0.80397	0.0074892	Astroglia	Donor-NRXN1del_vs_Donor-Ctrl	3.5 mo
MCUB	0.492035	0.00749436	Astroglia	Donor-NRXN1del_vs_Donor-Ctrl	3.5 mo
ARFIP1	-0.846998	0.00749917	Astroglia	Donor-NRXN1del_vs_Donor-Ctrl	3.5 mo
SOX1	-0.806681	0.00756427	Astroglia	Donor-NRXN1del_vs_Donor-Ctrl	3.5 mo
KHDRBS1	-0.800999	0.00756948	Astroglia	Donor-NRXN1del_vs_Donor-Ctrl	3.5 mo
TM7SF2	-0.900429	0.00758591	Astroglia	Donor-NRXN1del_vs_Donor-Ctrl	3.5 mo
CADM4	-0.90761	0.00758657	Astroglia	Donor-NRXN1del_vs_Donor-Ctrl	3.5 mo
ZFAND6	-0.934822	0.007589	Astroglia	Donor-NRXN1del_vs_Donor-Ctrl	3.5 mo
DHDDS	-0.909679	0.00760687	Astroglia	Donor-NRXN1del_vs_Donor-Ctrl	3.5 mo
DIDO1	-0.824352	0.00766467	Astroglia	Donor-NRXN1del_vs_Donor-Ctrl	3.5 mo
FZD8	-0.836985	0.00766467	Astroglia	Donor-NRXN1del_vs_Donor-Ctrl	3.5 mo
APPL2	-0.835692	0.00767664	Astroglia	Donor-NRXN1del_vs_Donor-Ctrl	3.5 mo
ZNF844	-0.86466	0.00767664	Astroglia	Donor-NRXN1del_vs_Donor-Ctrl	3.5 mo
NOL9	-0.856842	0.00767664	Astroglia	Donor-NRXN1del_vs_Donor-Ctrl	3.5 mo
KLHL42	-0.867983	0.00770004	Astroglia	Donor-NRXN1del_vs_Donor-Ctrl	3.5 mo
EIF3H	-0.0121069	0.00772031	Astroglia	Donor-NRXN1del_vs_Donor-Ctrl	3.5 mo
GDI2	-0.0760065	0.00772992	Astroglia	Donor-NRXN1del_vs_Donor-Ctrl	3.5 mo
ZNF655	-0.826048	0.0077349	Astroglia	Donor-NRXN1del_vs_Donor-Ctrl	3.5 mo
PIAS1	-0.900102	0.00773524	Astroglia	Donor-NRXN1del_vs_Donor-Ctrl	3.5 mo
ZNF181	-0.882577	0.00781196	Astroglia	Donor-NRXN1del_vs_Donor-Ctrl	3.5 mo
ARF4	-0.916441	0.00785093	Astroglia	Donor-NRXN1del_vs_Donor-Ctrl	3.5 mo
UBTF	-0.898328	0.00787738	Astroglia	Donor-NRXN1del_vs_Donor-Ctrl	3.5 mo
RAB22A	-0.824161	0.00788608	Astroglia	Donor-NRXN1del_vs_Donor-Ctrl	3.5 mo
IDH2	-0.880912	0.00797924	Astroglia	Donor-NRXN1del_vs_Donor-Ctrl	3.5 mo
GPSM2	-0.83425	0.00802859	Astroglia	Donor-NRXN1del_vs_Donor-Ctrl	3.5 mo
CPSF6	-0.884629	0.00808827	Astroglia	Donor-NRXN1del_vs_Donor-Ctrl	3.5 mo
CS	-0.916082	0.00810091	Astroglia	Donor-NRXN1del_vs_Donor-Ctrl	3.5 mo
GIPC1	-0.844979	0.00818137	Astroglia	Donor-NRXN1del_vs_Donor-Ctrl	3.5 mo
WASHC4	-0.85938	0.00820206	Astroglia	Donor-NRXN1del_vs_Donor-Ctrl	3.5 mo
CDK2AP2	-0.818097	0.00821412	Astroglia	Donor-NRXN1del_vs_Donor-Ctrl	3.5 mo
ACAT1	-0.827699	0.00822582	Astroglia	Donor-NRXN1del_vs_Donor-Ctrl	3.5 mo
AKIRIN2	-0.867669	0.00822582	Astroglia	Donor-NRXN1del_vs_Donor-Ctrl	3.5 mo
EXOSC10	-0.823227	0.008247	Astroglia	Donor-NRXN1del_vs_Donor-Ctrl	3.5 mo
DAZAP2	-0.913188	0.00830171	Astroglia	Donor-NRXN1del_vs_Donor-Ctrl	3.5 mo
SCAF11	-1.12893	0.00832078	Astroglia	Donor-NRXN1del_vs_Donor-Ctrl	3.5 mo
MDC1	-1.03631	0.00832957	Astroglia	Donor-NRXN1del_vs_Donor-Ctrl	3.5 mo
EXOSC6	-0.825245	0.0083698	Astroglia	Donor-NRXN1del_vs_Donor-Ctrl	3.5 mo
TERF2	-0.815953	0.0083698	Astroglia	Donor-NRXN1del_vs_Donor-Ctrl	3.5 mo
PPP1R21	-1.04552	0.00841561	Astroglia	Donor-NRXN1del_vs_Donor-Ctrl	3.5 mo
AAK1	-0.816707	0.0084632	Astroglia	Donor-NRXN1del_vs_Donor-Ctrl	3.5 mo
BHLHB9	-0.999943	0.00848107	Astroglia	Donor-NRXN1del_vs_Donor-Ctrl	3.5 mo
NLN	-0.964374	0.00850949	Astroglia	Donor-NRXN1del_vs_Donor-Ctrl	3.5 mo
VDAC2	-0.0805111	0.00852511	Astroglia	Donor-NRXN1del_vs_Donor-Ctrl	3.5 mo
MOB3B	-0.837252	0.00855054	Astroglia	Donor-NRXN1del_vs_Donor-Ctrl	3.5 mo
CNBP	-0.174735	0.00864461	Astroglia	Donor-NRXN1del_vs_Donor-Ctrl	3.5 mo
MED13	-0.812801	0.00865373	Astroglia	Donor-NRXN1del_vs_Donor-Ctrl	3.5 mo
CTDSPL2	-0.899369	0.00868905	Astroglia	Donor-NRXN1del_vs_Donor-Ctrl	3.5 mo
RAMP1	1.38934	0.00868947	Astroglia	Donor-NRXN1del_vs_Donor-Ctrl	3.5 mo
NTNG1	-1.58817	0.00869148	Astroglia	Donor-NRXN1del_vs_Donor-Ctrl	3.5 mo
FAM13B	-0.888364	0.00869349	Astroglia	Donor-NRXN1del_vs_Donor-Ctrl	3.5 mo
AC092691.1	-1.25324	0.00873296	Astroglia	Donor-NRXN1del_vs_Donor-Ctrl	3.5 mo
CCT4	-0.10443	0.00875377	Astroglia	Donor-NRXN1del_vs_Donor-Ctrl	3.5 mo
PTCH1	-0.942166	0.00878305	Astroglia	Donor-NRXN1del_vs_Donor-Ctrl	3.5 mo
RING1	-0.800164	0.00880075	Astroglia	Donor-NRXN1del_vs_Donor-Ctrl	3.5 mo
SCP2	-1.11064	0.00880521	Astroglia	Donor-NRXN1del_vs_Donor-Ctrl	3.5 mo
ZNF217	-0.823506	0.00882985	Astroglia	Donor-NRXN1del_vs_Donor-Ctrl	3.5 mo
TMED2	-0.936803	0.00882985	Astroglia	Donor-NRXN1del_vs_Donor-Ctrl	3.5 mo
SH3BP4	-1.01685	0.00890804	Astroglia	Donor-NRXN1del_vs_Donor-Ctrl	3.5 mo
STAT1	-0.863509	0.00894269	Astroglia	Donor-NRXN1del_vs_Donor-Ctrl	3.5 mo
TAF1	-0.910214	0.00899018	Astroglia	Donor-NRXN1del_vs_Donor-Ctrl	3.5 mo
RRAGB	-0.801043	0.00901815	Astroglia	Donor-NRXN1del_vs_Donor-Ctrl	3.5 mo
MAP1LC3B	-0.861351	0.00909502	Astroglia	Donor-NRXN1del_vs_Donor-Ctrl	3.5 mo
DAG1	-0.831055	0.00909502	Astroglia	Donor-NRXN1del_vs_Donor-Ctrl	3.5 mo
MTMR12	-0.881483	0.00916661	Astroglia	Donor-NRXN1del_vs_Donor-Ctrl	3.5 mo
LSM7	-0.0331521	0.0091784	Astroglia	Donor-NRXN1del_vs_Donor-Ctrl	3.5 mo
PLEKHM2	-0.829707	0.0091784	Astroglia	Donor-NRXN1del_vs_Donor-Ctrl	3.5 mo
CELSR2	-0.827703	0.00919518	Astroglia	Donor-NRXN1del_vs_Donor-Ctrl	3.5 mo
MEIS3	-0.797652	0.00919523	Astroglia	Donor-NRXN1del_vs_Donor-Ctrl	3.5 mo
WDR45B	-0.91572	0.00924902	Astroglia	Donor-NRXN1del_vs_Donor-Ctrl	3.5 mo
CA12	-0.869741	0.00925876	Astroglia	Donor-NRXN1del_vs_Donor-Ctrl	3.5 mo
UBA5	-0.802871	0.00926429	Astroglia	Donor-NRXN1del_vs_Donor-Ctrl	3.5 mo
ZFP90	-0.800713	0.00928503	Astroglia	Donor-NRXN1del_vs_Donor-Ctrl	3.5 mo
ABRAXAS2	-0.835786	0.00939295	Astroglia	Donor-NRXN1del_vs_Donor-Ctrl	3.5 mo
NDUFV3	-0.879484	0.00943028	Astroglia	Donor-NRXN1del_vs_Donor-Ctrl	3.5 mo
KCNQ1OT1	-0.89856	0.00943028	Astroglia	Donor-NRXN1del_vs_Donor-Ctrl	3.5 mo
KLHL28	-0.812568	0.00948491	Astroglia	Donor-NRXN1del_vs_Donor-Ctrl	3.5 mo
DNAJB2	-0.794776	0.00948972	Astroglia	Donor-NRXN1del_vs_Donor-Ctrl	3.5 mo
WNK3	-0.832694	0.00951957	Astroglia	Donor-NRXN1del_vs_Donor-Ctrl	3.5 mo
LMBRD1	-0.79622	0.00952093	Astroglia	Donor-NRXN1del_vs_Donor-Ctrl	3.5 mo
FAM173A	-0.835948	0.0095236	Astroglia	Donor-NRXN1del_vs_Donor-Ctrl	3.5 mo
PLXNB2	-0.801224	0.00953103	Astroglia	Donor-NRXN1del_vs_Donor-Ctrl	3.5 mo
CIRBP	-0.33329	0.0095337	Astroglia	Donor-NRXN1del_vs_Donor-Ctrl	3.5 mo
PFDN6	-0.813645	0.00957801	Astroglia	Donor-NRXN1del_vs_Donor-Ctrl	3.5 mo
PDLIM4	-1.42949	0.00963475	Astroglia	Donor-NRXN1del_vs_Donor-Ctrl	3.5 mo
PRRC1	-0.814755	0.00963571	Astroglia	Donor-NRXN1del_vs_Donor-Ctrl	3.5 mo
LRRC75B	-0.974778	0.00965118	Astroglia	Donor-NRXN1del_vs_Donor-Ctrl	3.5 mo
TBC1D5	-0.814033	0.00965118	Astroglia	Donor-NRXN1del_vs_Donor-Ctrl	3.5 mo
RPRD2	-0.794345	0.00968239	Astroglia	Donor-NRXN1del_vs_Donor-Ctrl	3.5 mo
FAM228B	-0.83565	0.00971193	Astroglia	Donor-NRXN1del_vs_Donor-Ctrl	3.5 mo
ANAPC5	-0.869616	0.00979422	Astroglia	Donor-NRXN1del_vs_Donor-Ctrl	3.5 mo
NUCB1	-0.824196	0.00981607	Astroglia	Donor-NRXN1del_vs_Donor-Ctrl	3.5 mo
KIAA1147	-0.873459	0.00981883	Astroglia	Donor-NRXN1del_vs_Donor-Ctrl	3.5 mo
MTMR2	-0.958142	0.00986126	Astroglia	Donor-NRXN1del_vs_Donor-Ctrl	3.5 mo
EHBP1	0.484624	0.00988236	Astroglia	Donor-NRXN1del_vs_Donor-Ctrl	3.5 mo
MDM4	-0.89893	0.00993806	Astroglia	Donor-NRXN1del_vs_Donor-Ctrl	3.5 mo
SGSM2	-0.908927	0.00996923	Astroglia	Donor-NRXN1del_vs_Donor-Ctrl	3.5 mo
ZNF7	-0.808412	0.0100028	Astroglia	Donor-NRXN1del_vs_Donor-Ctrl	3.5 mo
CAPN1	-0.872941	0.0100187	Astroglia	Donor-NRXN1del_vs_Donor-Ctrl	3.5 mo
PAPPA2	0.948765	0.0100975	Astroglia	Donor-NRXN1del_vs_Donor-Ctrl	3.5 mo
ASNA1	-0.805005	0.0101117	Astroglia	Donor-NRXN1del_vs_Donor-Ctrl	3.5 mo
THOC7	0.191549	0.0101709	Astroglia	Donor-NRXN1del_vs_Donor-Ctrl	3.5 mo
SPAG16	-1.12835	0.010213	Astroglia	Donor-NRXN1del_vs_Donor-Ctrl	3.5 mo
SOCS4	-0.79706	0.010213	Astroglia	Donor-NRXN1del_vs_Donor-Ctrl	3.5 mo
MRPL20	-0.978117	0.0102746	Astroglia	Donor-NRXN1del_vs_Donor-Ctrl	3.5 mo
MRPS12	-0.817416	0.0102942	Astroglia	Donor-NRXN1del_vs_Donor-Ctrl	3.5 mo
HIST1H2AK	-1.61581	0.0103083	Astroglia	Donor-NRXN1del_vs_Donor-Ctrl	3.5 mo
SYNCRIP	-0.992028	0.0103789	Astroglia	Donor-NRXN1del_vs_Donor-Ctrl	3.5 mo
PACSIN2	-0.818751	0.0105768	Astroglia	Donor-NRXN1del_vs_Donor-Ctrl	3.5 mo
STX6	-0.81348	0.0106117	Astroglia	Donor-NRXN1del_vs_Donor-Ctrl	3.5 mo
CLASP1	-0.881215	0.0106463	Astroglia	Donor-NRXN1del_vs_Donor-Ctrl	3.5 mo
VIRMA	-0.795653	0.0106512	Astroglia	Donor-NRXN1del_vs_Donor-Ctrl	3.5 mo
ANP32E	-1.0003	0.010658	Astroglia	Donor-NRXN1del_vs_Donor-Ctrl	3.5 mo
EIF3J	-0.936092	0.0106625	Astroglia	Donor-NRXN1del_vs_Donor-Ctrl	3.5 mo
HNRNPH1	0.0118317	0.0106977	Astroglia	Donor-NRXN1del_vs_Donor-Ctrl	3.5 mo
SOS1	-0.8173	0.0107316	Astroglia	Donor-NRXN1del_vs_Donor-Ctrl	3.5 mo
DHX36	-1.11232	0.0107623	Astroglia	Donor-NRXN1del_vs_Donor-Ctrl	3.5 mo
RNF10	-0.773062	0.0107623	Astroglia	Donor-NRXN1del_vs_Donor-Ctrl	3.5 mo
IER3IP1	0.274619	0.0109296	Astroglia	Donor-NRXN1del_vs_Donor-Ctrl	3.5 mo
RAB2B	-0.86386	0.0109833	Astroglia	Donor-NRXN1del_vs_Donor-Ctrl	3.5 mo
ATM	-0.845294	0.01102	Astroglia	Donor-NRXN1del_vs_Donor-Ctrl	3.5 mo
TOR1AIP2	-0.787546	0.0110499	Astroglia	Donor-NRXN1del_vs_Donor-Ctrl	3.5 mo
SLITRK2	-0.955702	0.0110912	Astroglia	Donor-NRXN1del_vs_Donor-Ctrl	3.5 mo
ZNF84	-0.796333	0.0111138	Astroglia	Donor-NRXN1del_vs_Donor-Ctrl	3.5 mo
ZBTB21	-0.997799	0.0111434	Astroglia	Donor-NRXN1del_vs_Donor-Ctrl	3.5 mo
C16orf74	-0.992593	0.0111655	Astroglia	Donor-NRXN1del_vs_Donor-Ctrl	3.5 mo
PPP1R2	-0.864044	0.0111712	Astroglia	Donor-NRXN1del_vs_Donor-Ctrl	3.5 mo
MAN1A2	-0.789545	0.0112054	Astroglia	Donor-NRXN1del_vs_Donor-Ctrl	3.5 mo
SMARCAD1	-0.842901	0.0112938	Astroglia	Donor-NRXN1del_vs_Donor-Ctrl	3.5 mo
GPR107	-0.92458	0.0113568	Astroglia	Donor-NRXN1del_vs_Donor-Ctrl	3.5 mo
UBE3B	-0.906523	0.0114253	Astroglia	Donor-NRXN1del_vs_Donor-Ctrl	3.5 mo
MUS81	-0.802048	0.0115091	Astroglia	Donor-NRXN1del_vs_Donor-Ctrl	3.5 mo
PTPN1	-0.847602	0.0115884	Astroglia	Donor-NRXN1del_vs_Donor-Ctrl	3.5 mo
PCDHGB6	-0.743255	0.0115884	Astroglia	Donor-NRXN1del_vs_Donor-Ctrl	3.5 mo
QDPR	-0.912875	0.0115948	Astroglia	Donor-NRXN1del_vs_Donor-Ctrl	3.5 mo
TEFM	-0.851377	0.0116163	Astroglia	Donor-NRXN1del_vs_Donor-Ctrl	3.5 mo
AL078639.1	-0.874632	0.0116206	Astroglia	Donor-NRXN1del_vs_Donor-Ctrl	3.5 mo
TTC14	-0.880152	0.0117005	Astroglia	Donor-NRXN1del_vs_Donor-Ctrl	3.5 mo
PDRG1	-0.875336	0.0117327	Astroglia	Donor-NRXN1del_vs_Donor-Ctrl	3.5 mo
CMTR1	-0.908743	0.0117327	Astroglia	Donor-NRXN1del_vs_Donor-Ctrl	3.5 mo
CRKL	-0.818791	0.0118434	Astroglia	Donor-NRXN1del_vs_Donor-Ctrl	3.5 mo
MGAT4C	-1.76241	0.0118637	Astroglia	Donor-NRXN1del_vs_Donor-Ctrl	3.5 mo
SPTSSA	-0.847458	0.0118649	Astroglia	Donor-NRXN1del_vs_Donor-Ctrl	3.5 mo
ZNF44	-0.885066	0.01198	Astroglia	Donor-NRXN1del_vs_Donor-Ctrl	3.5 mo
PARP14	-1.561	0.0120928	Astroglia	Donor-NRXN1del_vs_Donor-Ctrl	3.5 mo
RAD21	-0.971649	0.0121108	Astroglia	Donor-NRXN1del_vs_Donor-Ctrl	3.5 mo
JADE1	-0.826591	0.012305	Astroglia	Donor-NRXN1del_vs_Donor-Ctrl	3.5 mo
KIAA0319L	-0.786732	0.0123316	Astroglia	Donor-NRXN1del_vs_Donor-Ctrl	3.5 mo
GLG1	-0.859478	0.0123316	Astroglia	Donor-NRXN1del_vs_Donor-Ctrl	3.5 mo
ZMAT1	-0.875203	0.0124105	Astroglia	Donor-NRXN1del_vs_Donor-Ctrl	3.5 mo
TMTC4	-0.808221	0.012456	Astroglia	Donor-NRXN1del_vs_Donor-Ctrl	3.5 mo
ZNF658	-1.4362	0.0124728	Astroglia	Donor-NRXN1del_vs_Donor-Ctrl	3.5 mo
RARS	-0.766608	0.0124875	Astroglia	Donor-NRXN1del_vs_Donor-Ctrl	3.5 mo
PHACTR4	-0.761416	0.0125529	Astroglia	Donor-NRXN1del_vs_Donor-Ctrl	3.5 mo
FAM208A	-0.790648	0.0125529	Astroglia	Donor-NRXN1del_vs_Donor-Ctrl	3.5 mo
BTBD10	-0.776187	0.0126185	Astroglia	Donor-NRXN1del_vs_Donor-Ctrl	3.5 mo
CAPN7	-0.779086	0.0126563	Astroglia	Donor-NRXN1del_vs_Donor-Ctrl	3.5 mo
CKAP2	-0.75272	0.0127213	Astroglia	Donor-NRXN1del_vs_Donor-Ctrl	3.5 mo
TRAPPC1	-0.183726	0.0127599	Astroglia	Donor-NRXN1del_vs_Donor-Ctrl	3.5 mo
TPD52L2	-0.754828	0.0128197	Astroglia	Donor-NRXN1del_vs_Donor-Ctrl	3.5 mo
NFX1	-0.812037	0.0128957	Astroglia	Donor-NRXN1del_vs_Donor-Ctrl	3.5 mo
SEPT6	-1.00414	0.0129492	Astroglia	Donor-NRXN1del_vs_Donor-Ctrl	3.5 mo
MIA3	-0.883387	0.0129962	Astroglia	Donor-NRXN1del_vs_Donor-Ctrl	3.5 mo
LSM14A	-0.886475	0.0129962	Astroglia	Donor-NRXN1del_vs_Donor-Ctrl	3.5 mo
SCO1	-0.758802	0.0130327	Astroglia	Donor-NRXN1del_vs_Donor-Ctrl	3.5 mo
STX7	-0.775383	0.0131169	Astroglia	Donor-NRXN1del_vs_Donor-Ctrl	3.5 mo
SMIM13	-0.965345	0.0131287	Astroglia	Donor-NRXN1del_vs_Donor-Ctrl	3.5 mo
HMBOX1	-0.825904	0.0131313	Astroglia	Donor-NRXN1del_vs_Donor-Ctrl	3.5 mo
WDR11	-0.775472	0.0131571	Astroglia	Donor-NRXN1del_vs_Donor-Ctrl	3.5 mo
FAF2	-0.77254	0.0132514	Astroglia	Donor-NRXN1del_vs_Donor-Ctrl	3.5 mo
APAF1	-0.829932	0.0133711	Astroglia	Donor-NRXN1del_vs_Donor-Ctrl	3.5 mo
SLAIN2	-0.772753	0.0133849	Astroglia	Donor-NRXN1del_vs_Donor-Ctrl	3.5 mo
JKAMP	-0.813036	0.0133901	Astroglia	Donor-NRXN1del_vs_Donor-Ctrl	3.5 mo
KCNH8	-0.948843	0.0133901	Astroglia	Donor-NRXN1del_vs_Donor-Ctrl	3.5 mo
ARMCX6	-0.750542	0.0134752	Astroglia	Donor-NRXN1del_vs_Donor-Ctrl	3.5 mo
DENR	-0.883338	0.013528	Astroglia	Donor-NRXN1del_vs_Donor-Ctrl	3.5 mo
CLPTM1	-0.787089	0.0136042	Astroglia	Donor-NRXN1del_vs_Donor-Ctrl	3.5 mo
RYBP	-0.851281	0.0136087	Astroglia	Donor-NRXN1del_vs_Donor-Ctrl	3.5 mo
IRX5	-0.811836	0.0136724	Astroglia	Donor-NRXN1del_vs_Donor-Ctrl	3.5 mo
USPL1	-0.922009	0.0136724	Astroglia	Donor-NRXN1del_vs_Donor-Ctrl	3.5 mo
ARL8B	-0.791407	0.0137001	Astroglia	Donor-NRXN1del_vs_Donor-Ctrl	3.5 mo
SLC35B1	-0.741297	0.0137001	Astroglia	Donor-NRXN1del_vs_Donor-Ctrl	3.5 mo
SUN1	-0.804728	0.0137028	Astroglia	Donor-NRXN1del_vs_Donor-Ctrl	3.5 mo
ENPP2	-1.03832	0.0137061	Astroglia	Donor-NRXN1del_vs_Donor-Ctrl	3.5 mo
LPP	-0.845335	0.0137554	Astroglia	Donor-NRXN1del_vs_Donor-Ctrl	3.5 mo
DPY19L1	-0.848471	0.0137781	Astroglia	Donor-NRXN1del_vs_Donor-Ctrl	3.5 mo
PLOD2	-1.07931	0.0138429	Astroglia	Donor-NRXN1del_vs_Donor-Ctrl	3.5 mo
CYTH2	-0.757659	0.0138627	Astroglia	Donor-NRXN1del_vs_Donor-Ctrl	3.5 mo
TSPYL1	-0.783868	0.0138654	Astroglia	Donor-NRXN1del_vs_Donor-Ctrl	3.5 mo
AP3D1	-0.768384	0.0138761	Astroglia	Donor-NRXN1del_vs_Donor-Ctrl	3.5 mo
EIF4ENIF1	-0.830649	0.0139125	Astroglia	Donor-NRXN1del_vs_Donor-Ctrl	3.5 mo
FRY	-0.842984	0.0140001	Astroglia	Donor-NRXN1del_vs_Donor-Ctrl	3.5 mo
DNPH1	0.185804	0.0140263	Astroglia	Donor-NRXN1del_vs_Donor-Ctrl	3.5 mo
PDLIM2	-0.739569	0.014029	Astroglia	Donor-NRXN1del_vs_Donor-Ctrl	3.5 mo
C17orf51	-0.974948	0.0140361	Astroglia	Donor-NRXN1del_vs_Donor-Ctrl	3.5 mo
RPF1	-0.809502	0.014054	Astroglia	Donor-NRXN1del_vs_Donor-Ctrl	3.5 mo
SNCA	-1.14986	0.014054	Astroglia	Donor-NRXN1del_vs_Donor-Ctrl	3.5 mo
XPOT	-0.784453	0.014081	Astroglia	Donor-NRXN1del_vs_Donor-Ctrl	3.5 mo
CNOT3	-0.856065	0.0141166	Astroglia	Donor-NRXN1del_vs_Donor-Ctrl	3.5 mo
ZNF507	-0.82625	0.0141561	Astroglia	Donor-NRXN1del_vs_Donor-Ctrl	3.5 mo
RNF111	-0.824858	0.0141645	Astroglia	Donor-NRXN1del_vs_Donor-Ctrl	3.5 mo
SPICE1	-0.830344	0.0141848	Astroglia	Donor-NRXN1del_vs_Donor-Ctrl	3.5 mo
C19orf24	-0.756216	0.0141854	Astroglia	Donor-NRXN1del_vs_Donor-Ctrl	3.5 mo
AC234582.1	-0.805484	0.0141854	Astroglia	Donor-NRXN1del_vs_Donor-Ctrl	3.5 mo
CYFIP1	-0.777628	0.0141945	Astroglia	Donor-NRXN1del_vs_Donor-Ctrl	3.5 mo
PRKRIP1	-0.841861	0.0142799	Astroglia	Donor-NRXN1del_vs_Donor-Ctrl	3.5 mo
SYTL2	-1.16898	0.0143032	Astroglia	Donor-NRXN1del_vs_Donor-Ctrl	3.5 mo
FAM208B	-0.815499	0.0143032	Astroglia	Donor-NRXN1del_vs_Donor-Ctrl	3.5 mo
CHRDL1	-0.803944	0.0143161	Astroglia	Donor-NRXN1del_vs_Donor-Ctrl	3.5 mo
COL1A1	-3.95764	0.0143451	Astroglia	Donor-NRXN1del_vs_Donor-Ctrl	3.5 mo
PFDN1	-1.00604	0.0143451	Astroglia	Donor-NRXN1del_vs_Donor-Ctrl	3.5 mo
UBR4	-0.86235	0.0144618	Astroglia	Donor-NRXN1del_vs_Donor-Ctrl	3.5 mo
LSM12	-0.808019	0.0145028	Astroglia	Donor-NRXN1del_vs_Donor-Ctrl	3.5 mo
CNKSR2	-0.80052	0.0145631	Astroglia	Donor-NRXN1del_vs_Donor-Ctrl	3.5 mo
SLC25A11	-0.829315	0.0147207	Astroglia	Donor-NRXN1del_vs_Donor-Ctrl	3.5 mo
BECN1	-0.831826	0.0148444	Astroglia	Donor-NRXN1del_vs_Donor-Ctrl	3.5 mo
C3orf58	-0.802372	0.0148444	Astroglia	Donor-NRXN1del_vs_Donor-Ctrl	3.5 mo
LDB2	-1.29309	0.0148936	Astroglia	Donor-NRXN1del_vs_Donor-Ctrl	3.5 mo
[truncated: 43,776 more rows]
