# Supplementary material for: Schizophrenia-associated NRXN1 deletions induce developmental-timing- and cell-type-specific vulnerabilities in human brain organoids
Source: Nat Commun. 2023 Jun 24;14:3770. doi: 10.1038/s41467-023-39420-6 (PMC10290702; doi:10.1038/s41467-023-39420-6)
Supplement: Supplementary file 8 — Supplementary Data 6 [file 41467_2023_39420_MOESM8_ESM.xlsx]

## Sheet: all NECs
Category	ID	Name	Source	p-value	q-value Bonferroni	q-value FDR B&H	q-value FDR B&Y	Hit Count in Query List	Hit Count in Genome	Hit in Query List
Pathway	1269649	Gene Expression	BioSystems: REACTOME	1.01e-08	1.78e-05	1.78e-05	0.000143	56	1834	CDKN1A,TET2,PLK2,WBP11,H2AZ2,TP53INP1,PSMA2,SRP9,SRP14,TNRC6B,PSMD1,MDM2,HNRNPA1,SESN1,GADD45A,HNRNPU,WDR43,H2AC20,UBB,BTG2,NFIB,SUMO1,H4C5,SESN2,SEC61A1,ZNF714,PMAIP1,SMG6,MEAF6,TIGAR,ZNF680,YBX1,SEM1,POLR2A,TAF1B,BIRC5,PPA1,PRDX2,TEAD1,HNRNPUL1,PRPF40A,NR2F1,EEF1A2,CCNT1,EEF2,IGF2BP1,MED4,SF3B3,EIF5,H2AZ1,H3-3A,H3-3B,PCBP2,CNOT1,SNRPN,HDAC2
GO: Biological Process	GO:0007417	central nervous system development		2.09e-09	9.62e-06	3.18e-06	2.86e-05	50	1766	SOX4,TOX,CYP26A1,WASF3,DNER,DBI,C12orf57,MDK,ARID1A,ZEB2,STAT3,PTN,LHX2,UBB,BTG2,NFIB,AFDN,DLX5,NNAT,ADGRL2,SEC61A1,PCDH18,COL2A1,TCF4,PTBP2,ID1,ID2,ID3,APLP2,POU3F2,POU3F4,DUSP15,ZSWIM6,NR2F1,UFM1,NR2F2,ZIC1,ZIC2,GSTP1,IGF2BP1,BRD2,CELF1,PAFAH1B3,CST3,ZFHX3,EMX1,EMX2,ATP2B1,HDAC2,CDK6
GO: Biological Process	GO:1903508	positive regulation of nucleic acid-templated transcription		2.31e-08	0.000106	1.06e-05	9.54e-05	50	1900	SOX4,TET2,TP53INP1,HMGN1,MDK,ARID1A,TRIM24,HMGN3,ZEB2,STAT3,HNRNPU,WDR43,PTMA,LHX2,KMT2C,JUND,NFIB,SESN2,DLX5,GNL3,MIR9-1HG,MEAF6,TCF4,KDM5A,YBX1,LITAF,ID2,POU3F2,TEAD1,NR2F1,NR2F2,ZIC1,ZIC2,PTOV1,TGFBR1,KAT7,CCNT1,MED4,SF3B3,SOX21,AUTS2,CHCHD2,H2AZ1,ZFHX3,ATF4,SUMO2,PCBP2,HDAC2,MAP3K2,ZNF292
GO: Biological Process	GO:0045893	positive regulation of DNA-templated transcription		2.31e-08	0.000106	1.06e-05	9.54e-05	50	1900	SOX4,TET2,TP53INP1,HMGN1,MDK,ARID1A,TRIM24,HMGN3,ZEB2,STAT3,HNRNPU,WDR43,PTMA,LHX2,KMT2C,JUND,NFIB,SESN2,DLX5,GNL3,MIR9-1HG,MEAF6,TCF4,KDM5A,YBX1,LITAF,ID2,POU3F2,TEAD1,NR2F1,NR2F2,ZIC1,ZIC2,PTOV1,TGFBR1,KAT7,CCNT1,MED4,SF3B3,SOX21,AUTS2,CHCHD2,H2AZ1,ZFHX3,ATF4,SUMO2,PCBP2,HDAC2,MAP3K2,ZNF292
GO: Biological Process	GO:1902680	positive regulation of RNA biosynthetic process		2.55e-08	0.000118	1.06e-05	9.54e-05	50	1906	SOX4,TET2,TP53INP1,HMGN1,MDK,ARID1A,TRIM24,HMGN3,ZEB2,STAT3,HNRNPU,WDR43,PTMA,LHX2,KMT2C,JUND,NFIB,SESN2,DLX5,GNL3,MIR9-1HG,MEAF6,TCF4,KDM5A,YBX1,LITAF,ID2,POU3F2,TEAD1,NR2F1,NR2F2,ZIC1,ZIC2,PTOV1,TGFBR1,KAT7,CCNT1,MED4,SF3B3,SOX21,AUTS2,CHCHD2,H2AZ1,ZFHX3,ATF4,SUMO2,PCBP2,HDAC2,MAP3K2,ZNF292
GO: Biological Process	GO:0009890	negative regulation of biosynthetic process		1.03e-07	0.000474	3.16e-05	0.000285	50	1992	CDKN1A,SRP9,TNRC6B,CCND1,DBI,ARID1A,MDM2,TRIM24,HNRNPA1,GADD45A,ZEB2,STAT3,HNRNPU,JUND,BTG2,NFIB,SUMO1,TSPO,SESN2,TCF4,KDM5A,YBX1,ID1,ID2,ID3,BIRC5,DUSP15,BRMS1L,NR2F1,NR2F2,ZIC2,TXNIP,GSTP1,TGFBR1,KAT7,IGF2BP1,SOX21,CELF1,CBX5,H1-4,WDR82,ZFHX3,ATF4,SUMO2,CNOT1,CUX1,SOD1,HDAC2,CDK6,FBXW7
GO: Biological Process	GO:0043067	regulation of programmed cell death		1.25e-07	0.000578	3.4e-05	0.000306	49	1944	CDKN1A,SOX4,TPT1,PLK2,TP53INP1,PHLDA3,CCND1,MDK,MDM2,TRIM24,DDB1,GADD45A,MTRNR2L12,PTMA,MTRNR2L8,PTN,UBB,BTG2,CCNL1,TSPO,SDF2L1,PLCG2,PMAIP1,KPNA1,COL2A1,MEAF6,TIGAR,SLC25A6,YBX1,GPX4,ID1,ID3,BIRC5,POU3F4,PRDX2,UFM1,AKAP12,EEF1A2,TXNIP,GSTP1,TGFBR1,ZMAT3,BRD2,CST3,ATF4,ATP2A2,SOD1,HDAC2,FBXW7
GO: Biological Process	GO:0031327	negative regulation of cellular biosynthetic process		3.11e-07	0.00143	6.96e-05	0.000628	48	1942	CDKN1A,SRP9,TNRC6B,CCND1,DBI,ARID1A,MDM2,TRIM24,HNRNPA1,GADD45A,ZEB2,STAT3,HNRNPU,JUND,BTG2,NFIB,SUMO1,TSPO,SESN2,TCF4,KDM5A,YBX1,ID1,ID2,ID3,BIRC5,DUSP15,BRMS1L,NR2F1,NR2F2,ZIC2,TXNIP,TGFBR1,KAT7,IGF2BP1,SOX21,CELF1,CBX5,H1-4,WDR82,ZFHX3,ATF4,SUMO2,CNOT1,CUX1,HDAC2,CDK6,FBXW7
GO: Biological Process	GO:0045934	negative regulation of nucleobase-containing compound metabolic process		7.55e-08	0.000348	2.49e-05	0.000224	47	1793	CDKN1A,CCND1,ARID1A,MDM2,TRIM24,HNRNPA1,GADD45A,ZEB2,STAT3,HNRNPU,JUND,BTG2,NFIB,SUMO1,TSPO,SMG6,H1-10,TCF4,TIGAR,KDM5A,YBX1,PTBP2,ID1,ID2,ID3,BIRC5,DUSP15,BRMS1L,NR2F1,NR2F2,ZIC2,TXNIP,TGFBR1,KAT7,CCNT1,IGF2BP1,SOX21,CBX5,H1-4,WDR82,ZFHX3,ATF4,SUMO2,CNOT1,CUX1,HDAC2,CDK6
GO: Biological Process	GO:0010558	negative regulation of macromolecule biosynthetic process		1.85e-07	0.000853	4.74e-05	0.000427	47	1848	CDKN1A,SRP9,TNRC6B,CCND1,DBI,ARID1A,MDM2,TRIM24,HNRNPA1,GADD45A,ZEB2,STAT3,HNRNPU,JUND,BTG2,NFIB,SUMO1,SESN2,TCF4,KDM5A,YBX1,ID1,ID2,ID3,BIRC5,DUSP15,BRMS1L,NR2F1,NR2F2,ZIC2,TXNIP,GSTP1,TGFBR1,KAT7,IGF2BP1,SOX21,CELF1,CBX5,H1-4,WDR82,ZFHX3,ATF4,SUMO2,CNOT1,CUX1,HDAC2,CDK6
GO: Biological Process	GO:0042981	regulation of apoptotic process		1.02e-06	0.00469	0.00018	0.00163	46	1899	CDKN1A,SOX4,TPT1,PLK2,TP53INP1,PHLDA3,CCND1,MDK,MDM2,TRIM24,DDB1,GADD45A,MTRNR2L12,PTMA,MTRNR2L8,PTN,UBB,BTG2,CCNL1,TSPO,SDF2L1,PMAIP1,KPNA1,COL2A1,MEAF6,TIGAR,SLC25A6,YBX1,ID1,ID3,BIRC5,POU3F4,PRDX2,UFM1,AKAP12,EEF1A2,TXNIP,GSTP1,TGFBR1,ZMAT3,BRD2,ATF4,ATP2A2,SOD1,HDAC2,FBXW7
GO: Biological Process	GO:0060322	head development		4.86e-10	2.24e-06	1.12e-06	1.01e-05	45	1420	TOX,CYP26A1,DBI,C12orf57,MDK,ARID1A,ZEB2,PTN,LHX2,UBB,BTG2,NFIB,AFDN,DLX5,NNAT,ADGRL2,SEC61A1,CRISPLD1,PCDH18,COL2A1,TCF4,PTBP2,ID1,ID2,APLP2,POU3F2,POU3F4,ZSWIM6,SPECC1,NR2F1,UFM1,NR2F2,ZIC1,ZIC2,IGF2BP1,BRD2,CELF1,PAFAH1B3,CST3,ZFHX3,EMX1,EMX2,ATP2B1,HDAC2,CDK6
GO: Biological Process	GO:0009887	animal organ morphogenesis		4.87e-07	0.00224	9.75e-05	0.000879	44	1729	TPM1,SOX4,TET2,SPARC,CYP26A1,HMGN1,CCND1,ADGRV1,C12orf57,MDK,ARID1A,MDM2,STAT3,WDR43,PTN,MFAP2,NFIB,MKI67,AFDN,DLX5,FHL1,COL2A1,SOBP,ID1,ID2,NTNG1,ID3,POU3F4,TEAD1,NR2F1,AKAP12,ZIC1,ZIC2,TGFBR1,IGF2BP1,CELF1,ATF4,EMX1,EMX2,ATP2A2,ATP2B1,SOD1,HDAC2,FBXW7
GO: Biological Process	GO:0060429	epithelium development		1.64e-05	0.0757	0.00154	0.0139	44	1979	CDKN1A,SOX4,SPARC,CYP26A1,CCND1,DBI,MDK,ARID1A,ZEB2,LUZP1,STAT3,PTN,LHX2,NFIB,AFDN,DLX5,PCDH18,COL2A1,TIGAR,RAP2B,RBBP6,ID1,ID2,ID3,POU3F2,TEAD1,NR2F2,AKAP12,ZIC2,TXNIP,TGFBR1,BRD2,SOX21,CELF1,CST3,ATF4,EMX1,EMX2,ATP2A2,CUX1,SOD1,HDAC2,TPBG,CDK6
GO: Biological Process	GO:0007420	brain development		3.45e-09	1.59e-05	3.18e-06	2.86e-05	42	1349	TOX,CYP26A1,DBI,C12orf57,MDK,ARID1A,ZEB2,PTN,LHX2,UBB,BTG2,NFIB,AFDN,DLX5,NNAT,ADGRL2,SEC61A1,PCDH18,TCF4,PTBP2,ID1,ID2,APLP2,POU3F2,POU3F4,ZSWIM6,NR2F1,UFM1,NR2F2,ZIC1,ZIC2,IGF2BP1,BRD2,CELF1,PAFAH1B3,CST3,ZFHX3,EMX1,EMX2,ATP2B1,HDAC2,CDK6
GO: Molecular Function	GO:0003690	double-stranded DNA binding		3.32e-05	0.0259	0.00301	0.0217	41	1776	SOX4,HMGB3,TRIM24,ZEB2,STAT3,HNRNPU,LHX2,JUND,WIZ,NFIB,DLX5,ZNF714,HNRNPDL,H1-10,TCF4,ZNF680,KDM5A,YBX1,LITAF,POLR2A,TAF1B,POU3F2,POU3F4,TEAD1,NR2F1,NR2F2,ZIC1,ZIC2,KAT7,CCNT1,SOX21,H1-4,H2AZ1,H3-3A,H3-3B,ZFHX3,ATF4,EMX1,EMX2,CUX1,HDAC2
GO: Biological Process	GO:0051726	regulation of cell cycle		1.61e-08	7.42e-05	9.28e-06	8.36e-05	41	1368	CDKN1A,CCP110,PLK2,TP53INP1,CCND1,MDK,ARID1A,MDM2,DDB1,GADD45A,STAT3,HNRNPU,JUND,H2AC20,BTG2,WIZ,CCNL1,MKI67,PLCG2,FHL1,GNL3,PMAIP1,RAD23A,MEAF6,IPO7,ID2,ID3,ANAPC11,BIRC5,PRPF40A,NR2F2,TGFBR1,KAT7,CCNT1,CELF1,ANKRD17,CENPV,BEX4,ZFHX3,CDK6,FBXW7
GO: Biological Process	GO:0014070	response to organic cyclic compound		1.67e-06	0.00771	0.000275	0.00248	41	1628	CDKN1A,TET2,SPARC,MAT2A,GNG2,CCND1,MDK,ARID1A,MDM2,TRIM24,STAT3,HNRNPU,PTN,JUND,BTG2,MKI67,TSPO,PLCG2,PMAIP1,COL2A1,POLR2A,GPX4,ID1,ID3,BIRC5,UFM1,NR2F2,TXNIP,GSTP1,TGFBR1,EEF2,SOX21,NSG1,CST3,H2AZ1,ATF4,ATP2B1,CNOT1,SOD1,HDAC2,CDK6
GO: Biological Process	GO:0051253	negative regulation of RNA metabolic process		2.17e-06	0.01	0.000323	0.00291	41	1645	CCND1,ARID1A,MDM2,TRIM24,GADD45A,ZEB2,STAT3,HNRNPU,JUND,BTG2,NFIB,SUMO1,TCF4,KDM5A,YBX1,PTBP2,ID1,ID2,ID3,BIRC5,DUSP15,BRMS1L,NR2F1,NR2F2,ZIC2,TXNIP,TGFBR1,KAT7,CCNT1,IGF2BP1,SOX21,CBX5,H1-4,WDR82,ZFHX3,ATF4,SUMO2,CNOT1,CUX1,HDAC2,CDK6
Pathway	1268677	Metabolism of proteins	BioSystems: REACTOME	0.000153	0.27	0.00915	0.0737	41	1624	CCP110,MLEC,PSMA2,GNG2,ETFB,SRP9,SRP14,PSMD1,MDM2,DPM1,TUBB2A,STAT3,H2AC20,UBB,UBE2D2,SUMO1,H4C5,CKAP4,SEC61A1,RAB6A,TBCA,RAD23A,SLC25A6,SEM1,NTNG1,BIRC5,EEF1A2,TGFBR1,EEF2,UBE2T,CST3,EIF5,CCT8,CHCHD2,H2AZ1,H3-3A,H3-3B,ATF4,SUMO2,DCTN3,FBXW7
GO: Molecular Function	GO:0044877	protein-containing complex binding		3.86e-05	0.0301	0.00301	0.0217	40	1726	TPM1,CDKN1A,PLK2,SPARC,HLA-C,WASF3,SRP9,HMGN1,CCND1,ARID1A,MDM2,DDB1,HMGN3,HNRNPU,PTN,MFAP2,WIZ,SACS,PTX3,AFDN,SESN2,SEC61A1,PLTP,SMG6,RAD23A,GPC1,H1-10,DSTN,ID1,COTL1,TGFBR1,EEF2,SF3B3,CBX5,PAFAH1B3,H1-4,H2AZ1,H3-3A,H3-3B,HDAC2
GO: Molecular Function	GO:0043565	sequence-specific DNA binding		7.16e-05	0.0558	0.00429	0.0311	40	1775	SOX4,TRIM24,HNRNPA1,ZEB2,STAT3,HNRNPU,LHX2,JUND,WIZ,NFIB,DLX5,ZNF714,SMG6,TCF4,ZNF680,KDM5A,YBX1,LITAF,POLR2A,TAF1B,POU3F2,POU3F4,TEAD1,NR2F1,NR2F2,ZIC1,ZIC2,KAT7,CCNT1,SOX21,CHCHD2,H2AZ1,H3-3A,H3-3B,ZFHX3,ATF4,EMX1,EMX2,CUX1,HDAC2
GO: Biological Process	GO:0035295	tube development		0.000111	0.513	0.00546	0.0492	40	1880	CDKN1A,SOX4,PLK2,SPARC,CYP26A1,GNG2,MDK,ARID1A,HNRNPA1,GADD45A,ZEB2,LUZP1,STAT3,WDR43,PTN,LHX2,UBB,NFIB,DLX5,COL2A1,GPC1,TCF4,TIGAR,RARRES2,ID1,ID2,BIRC5,TEAD1,NR2F1,NR2F2,ZIC2,TGFBR1,BRD2,CELF1,HSPB11,EMX1,EMX2,ATP2A2,CUX1,FBXW7
GO: Biological Process	GO:0048666	neuron development		1.82e-05	0.0836	0.00163	0.0147	39	1670	PRTG,PLK2,TOX,HLA-C,ADGRV1,C12orf57,MDK,MDM2,ZEB2,STAT3,PTN,LHX2,UBB,BTG2,METRN,NFIB,TSPO,AFDN,DLX5,PCDH18,RAB6A,COL2A1,ID1,ID2,NTNG1,APLP2,POU3F2,ZSWIM6,NR2F1,ZIC2,IGF2BP1,AUTS2,EMX1,EMX2,ATP2B1,CUX1,SOD1,HDAC2,TPBG
GO: Biological Process	GO:2000026	regulation of multicellular organismal development		0.000312	1	0.0111	0.1	39	1908	SOX4,PRTG,PLK2,SPARC,TOX,WASF3,DNER,NAP1L1,HMGB3,CCND1,ADGRV1,MDK,ARID1A,GADD45A,ZEB2,STAT3,PTN,LHX2,METRN,H4C5,TSPO,AFDN,ADGRL2,MEAF6,TCF4,ID1,ID2,BIRC5,PRDX2,TGFBR1,KAT7,ATF4,ATP2B1,CUX1,SOD1,HDAC2,TPBG,CDK6,FBXW7
GO: Biological Process	GO:0006259	DNA metabolic process		1.41e-08	6.5e-05	9.28e-06	8.36e-05	38	1201	CDKN1A,TET2,H2AZ2,TOX,NAP1L1,HMGB3,HMGN1,ARID1A,DDB1,HNRNPA1,GADD45A,HNRNPU,BTG2,WIZ,NFIB,SUMO1,MKI67,SESN2,GNL3,KPNA1,SMG6,RAD23A,MEAF6,H1-10,TIGAR,RBBP6,SEM1,ID3,KAT7,SF3B3,UBE2T,KMT5B,CST3,H1-4,CCT8,H2AZ1,ANKRD17,FBXW7
GO: Biological Process	GO:0045892	negative regulation of DNA-templated transcription		3.55e-06	0.0164	0.000442	0.00398	38	1497	CCND1,ARID1A,MDM2,TRIM24,GADD45A,ZEB2,STAT3,HNRNPU,JUND,BTG2,NFIB,SUMO1,TCF4,KDM5A,YBX1,ID1,ID2,ID3,BIRC5,DUSP15,BRMS1L,NR2F1,NR2F2,ZIC2,TXNIP,TGFBR1,KAT7,SOX21,CBX5,H1-4,WDR82,ZFHX3,ATF4,SUMO2,CNOT1,CUX1,HDAC2,CDK6
GO: Biological Process	GO:1903507	negative regulation of nucleic acid-templated transcription		3.72e-06	0.0171	0.000451	0.00407	38	1500	CCND1,ARID1A,MDM2,TRIM24,GADD45A,ZEB2,STAT3,HNRNPU,JUND,BTG2,NFIB,SUMO1,TCF4,KDM5A,YBX1,ID1,ID2,ID3,BIRC5,DUSP15,BRMS1L,NR2F1,NR2F2,ZIC2,TXNIP,TGFBR1,KAT7,SOX21,CBX5,H1-4,WDR82,ZFHX3,ATF4,SUMO2,CNOT1,CUX1,HDAC2,CDK6
GO: Biological Process	GO:1902679	negative regulation of RNA biosynthetic process		3.96e-06	0.0182	0.000456	0.00411	38	1504	CCND1,ARID1A,MDM2,TRIM24,GADD45A,ZEB2,STAT3,HNRNPU,JUND,BTG2,NFIB,SUMO1,TCF4,KDM5A,YBX1,ID1,ID2,ID3,BIRC5,DUSP15,BRMS1L,NR2F1,NR2F2,ZIC2,TXNIP,TGFBR1,KAT7,SOX21,CBX5,H1-4,WDR82,ZFHX3,ATF4,SUMO2,CNOT1,CUX1,HDAC2,CDK6
GO: Biological Process	GO:0009628	response to abiotic stimulus		0.00017	0.781	0.00723	0.0652	38	1786	CDKN1A,SPARC,TP53INP1,MAT2A,HMGN1,CCND1,ADGRV1,MDK,MDM2,DDB1,GADD45A,PTN,LHX2,JUND,BTG2,SUMO1,MKI67,TSPO,DLX5,PMAIP1,COL2A1,TIGAR,POLR2A,ID2,ATP6V1G1,AKAP12,EEF1A2,TXNIP,TGFBR1,CST3,CHCHD2,ATF4,ATP2A2,ATP2B1,SOD1,HDAC2,MAP3K2,FBXW7
GO: Biological Process	GO:0051240	positive regulation of multicellular organismal process		0.000932	1	0.0225	0.203	38	1950	TPM1,SOX4,TOX,HLA-C,WASF3,NAP1L1,CCND1,ADGRV1,MDK,ARID1A,ZEB2,STAT3,PTN,MFAP2,METRN,TSPO,AFDN,PLCG2,ADGRL2,PLTP,ID2,BIRC5,POU3F2,BRMS1L,PRDX2,TEAD1,AKAP12,ZIC2,TGFBR1,CELF1,KMT5B,ATF4,ATP2A2,ATP2B1,CUX1,SOD1,HDAC2,TPBG
GO: Molecular Function	GO:1990837	sequence-specific double-stranded DNA binding		0.000169	0.132	0.00877	0.0635	37	1658	SOX4,TRIM24,ZEB2,STAT3,HNRNPU,LHX2,JUND,WIZ,NFIB,DLX5,ZNF714,TCF4,ZNF680,KDM5A,YBX1,LITAF,POLR2A,TAF1B,POU3F2,POU3F4,TEAD1,NR2F1,NR2F2,ZIC1,ZIC2,KAT7,CCNT1,SOX21,H2AZ1,H3-3A,H3-3B,ZFHX3,ATF4,EMX1,EMX2,CUX1,HDAC2
GO: Biological Process	GO:0051093	negative regulation of developmental process		3.19e-07	0.00147	6.96e-05	0.000628	37	1299	CDKN1A,TPT1,PRTG,PLK2,SPARC,TP53INP1,DNER,HMGB3,CCND1,ADGRV1,MDK,DDB1,GADD45A,STAT3,HNRNPU,PTN,LHX2,NFIB,H4C5,TSPO,TCF4,YBX1,ID1,ID2,ID3,BRMS1L,PRDX2,TGFBR1,SOX21,CST3,ANKRD17,ZFHX3,SOD1,HDAC2,TPBG,CDK6,FBXW7
GO: Biological Process	GO:0031175	neuron projection development		2.15e-06	0.00992	0.000323	0.00291	37	1407	PRTG,PLK2,TOX,HLA-C,ADGRV1,C12orf57,MDK,MDM2,ZEB2,STAT3,PTN,LHX2,UBB,BTG2,METRN,NFIB,TSPO,AFDN,DLX5,PCDH18,RAB6A,COL2A1,ID1,NTNG1,APLP2,POU3F2,ZSWIM6,NR2F1,ZIC2,IGF2BP1,AUTS2,EMX1,EMX2,CUX1,SOD1,HDAC2,TPBG
GO: Biological Process	GO:0000902	cell morphogenesis		2.46e-06	0.0113	0.000349	0.00315	37	1415	TPM1,TET2,PRTG,SPARC,WASF3,C12orf57,MDK,ZEB2,STAT3,PTN,LHX2,MFAP2,UBB,METRN,NFIB,AFDN,DLX5,PCDH18,COL2A1,ID1,ID2,NTNG1,APLP2,POU3F2,ZSWIM6,PRPF40A,AKAP12,ZIC2,RND3,IGF2BP1,AUTS2,ATF4,EMX1,EMX2,CUX1,SOD1,TPBG
GO: Biological Process	GO:0045944	positive regulation of transcription by RNA polymerase II		2.99e-06	0.0138	0.000393	0.00354	37	1427	SOX4,TET2,HMGN3,ZEB2,STAT3,HNRNPU,PTMA,LHX2,KMT2C,JUND,NFIB,SESN2,DLX5,MIR9-1HG,TCF4,YBX1,LITAF,POU3F2,TEAD1,NR2F1,NR2F2,ZIC1,ZIC2,PTOV1,KAT7,CCNT1,MED4,SOX21,AUTS2,CHCHD2,H2AZ1,ZFHX3,ATF4,SUMO2,PCBP2,HDAC2,ZNF292
GO: Biological Process	GO:0040007	growth		3.32e-05	0.153	0.00243	0.0219	36	1528	CDKN1A,HLA-C,MDK,SESN1,ZEB2,STAT3,PTN,LHX2,KMT2C,PTX3,AFDN,SESN2,FHL1,SEC61A1,KPNA1,COL2A1,MEAF6,RBBP6,SELENOM,POU3F2,BRMS1L,TEAD1,AKAP12,TGFBR1,KAT7,ZMAT3,CELF1,KMT5B,AUTS2,H3-3A,H3-3B,EMX1,CNOT1,SOD1,HDAC2,TPBG
GO: Biological Process	GO:0033993	response to lipid		5.59e-05	0.258	0.00331	0.0299	36	1567	CDKN1A,SPARC,CYP26A1,GNG2,CCND1,MDK,ARID1A,MDM2,TRIM24,STAT3,HNRNPU,PTN,JUND,TSPO,PLCG2,COL2A1,LITAF,GPX4,ID3,BIRC5,PRDX2,TEAD1,UFM1,NR2F2,AKAP12,TXNIP,GSTP1,TGFBR1,EEF2,SOX21,CST3,H2AZ1,ATP2A2,ATP2B1,CNOT1,HDAC2
GO: Biological Process	GO:0051094	positive regulation of developmental process		0.00061	1	0.0169	0.153	36	1772	SOX4,TOX,NAP1L1,CCND1,ADGRV1,MDK,ARID1A,MDM2,ZEB2,STAT3,HNRNPU,PTN,JUND,METRN,TSPO,AFDN,DLX5,ADGRL2,GPC1,TCF4,RARRES2,ID2,BIRC5,POU3F2,BRMS1L,TEAD1,TGFBR1,KAT7,CELF1,KMT5B,ZFHX3,ATF4,ATP2B1,CUX1,HDAC2,TPBG
GO: Biological Process	GO:1901701	cellular response to oxygen-containing compound		0.000942	1	0.0226	0.204	36	1815	TPM1,SOX4,TP53INP1,CYP26A1,GNG2,SRI,NAP1L1,MDM2,TRIM24,HMGN3,SESN1,STAT3,HNRNPU,PTN,UBE2D2,TSPO,SESN2,PLCG2,COL2A1,RARRES2,YBX1,LITAF,ID1,ID3,BIRC5,PRDX2,TEAD1,UFM1,GSTP1,NSG1,CST3,H2AZ1,ATF4,ATP2B1,SOD1,HDAC2
GO: Molecular Function	GO:0000976	transcription cis-regulatory region binding		0.000371	0.289	0.0144	0.105	35	1599	SOX4,TRIM24,ZEB2,STAT3,HNRNPU,LHX2,JUND,WIZ,NFIB,DLX5,ZNF714,TCF4,ZNF680,KDM5A,LITAF,POLR2A,TAF1B,POU3F2,POU3F4,TEAD1,NR2F1,NR2F2,ZIC1,ZIC2,CCNT1,SOX21,H2AZ1,H3-3A,H3-3B,ZFHX3,ATF4,EMX1,EMX2,CUX1,HDAC2
GO: Molecular Function	GO:0001067	transcription regulatory region nucleic acid binding		0.000393	0.306	0.0146	0.105	35	1604	SOX4,TRIM24,ZEB2,STAT3,HNRNPU,LHX2,JUND,WIZ,NFIB,DLX5,ZNF714,TCF4,ZNF680,KDM5A,LITAF,POLR2A,TAF1B,POU3F2,POU3F4,TEAD1,NR2F1,NR2F2,ZIC1,ZIC2,CCNT1,SOX21,H2AZ1,H3-3A,H3-3B,ZFHX3,ATF4,EMX1,EMX2,CUX1,HDAC2
GO: Biological Process	GO:0007423	sensory organ development		3.28e-07	0.00151	6.96e-05	0.000628	35	1190	SOX4,SPARC,HLA-C,HMGN1,CCND1,ADGRV1,C12orf57,ARID1A,ZEB2,STAT3,PTN,LHX2,KMT2C,MFAP2,DLX5,GNL3,COL2A1,TCF4,SOBP,RCN1,ID2,POU3F4,ZIC1,ZIC2,TGFBR1,IGF2BP1,SOX21,CELF1,CST3,ATF4,EMX2,ATP2B1,CUX1,SOD1,HDAC2
GO: Biological Process	GO:0040011	locomotion		0.00215	1	0.0372	0.335	35	1834	TPM1,PRTG,PLK2,SPARC,TP53INP1,MDK,MDM2,GADD45A,STAT3,PTN,LHX2,NFIB,SRGAP1,CPNE3,AFDN,DLX5,PLCG2,COL2A1,TMSB15A,RAP2B,RARRES2,TMSB15B,NTNG1,ZSWIM6,BRMS1L,NR2F2,AKAP12,ZIC2,GSTP1,TGFBR1,BEX4,HDAC2,TPBG,CDK6,FBXW7
GO: Biological Process	GO:0033043	regulation of organelle organization		2.23e-05	0.103	0.0018	0.0162	34	1378	TPM1,CCP110,PLK2,WASF3,MDK,ARID1A,HNRNPA1,ZEB2,HNRNPU,H2AC20,MKI67,TSPO,GNL3,PMAIP1,SMG6,TMSB15A,TIGAR,DSTN,SLC25A6,TMSB15B,ID1,ANAPC11,BIRC5,SIVA1,COTL1,RND3,TGFBR1,CCT8,CENPV,H3-3A,H3-3B,CNOT1,HDAC2,FBXW7
GO: Biological Process	GO:0009057	macromolecule catabolic process		0.000582	1	0.0165	0.149	33	1569	PLK2,PSMA2,TNRC6B,PSMD1,GABARAPL2,MDM2,TRIM24,DDB1,HNRNPU,UBB,BTG2,UBE2D2,SUMO1,SDF2L1,PMAIP1,SMG6,RAD23A,GPC1,YBX1,RBBP6,ANAPC11,SKP1,EEF1A2,KAT7,IGF2BP1,SF3B3,CELF1,CST3,WDR82,SUMO2,PCBP2,CNOT1,FBXW7
GO: Biological Process	GO:1901698	response to nitrogen compound		0.00313	1	0.0481	0.433	33	1738	CDKN1A,SPARC,MAT2A,GNG2,NAP1L1,CCND1,MDM2,SESN1,STAT3,PTN,JUND,BTG2,TSPO,SDF2L1,SESN2,PLCG2,PMAIP1,COL2A1,RARRES2,YBX1,ID1,BIRC5,GSTP1,KAT7,EEF2,CELF1,NSG1,H2AZ1,ATF4,ATP2A2,ATP2B1,SOD1,HDAC2
GO: Biological Process	GO:0044092	negative regulation of molecular function		0.000168	0.774	0.00723	0.0652	32	1401	CDKN1A,SRI,ADGRV1,MDM2,GADD45A,MTRNR2L12,HNRNPU,MTRNR2L8,PTN,LHX2,NFIB,SUMO1,PTX3,PPME1,TIGAR,IPO7,KDM5A,ID1,ID2,ID3,BIRC5,SIVA1,APLP2,PRDX2,NR2F2,TXNIP,GSTP1,CST3,SUMO2,ATP2A2,HDAC2,FBXW7
GO: Biological Process	GO:0010243	response to organonitrogen compound		0.00203	1	0.0358	0.322	32	1623	CDKN1A,SPARC,MAT2A,GNG2,NAP1L1,CCND1,MDM2,SESN1,STAT3,PTN,JUND,BTG2,TSPO,SDF2L1,SESN2,PLCG2,COL2A1,RARRES2,YBX1,ID1,BIRC5,GSTP1,KAT7,EEF2,CELF1,NSG1,H2AZ1,ATF4,ATP2A2,ATP2B1,SOD1,HDAC2
GO: Molecular Function	GO:0003682	chromatin binding		1.36e-09	1.06e-06	1.06e-06	7.68e-06	31	740	TOX,NAP1L1,HMGN1,ARID1A,TRIM24,HMGN3,GADD45A,STAT3,HNRNPU,LHX2,H1-10,TCF4,KDM5A,YBX1,POLR2A,ZIC2,CCNT1,BRD2,UBE2T,KMT5B,CBX5,H1-4,AUTS2,H2AZ1,ANKRD17,H3-3A,H3-3B,WDR82,ATF4,CUX1,HDAC2
GO: Molecular Function	GO:0000978	RNA polymerase II cis-regulatory region sequence-specific DNA binding		0.000159	0.124	0.00877	0.0635	31	1286	SOX4,TRIM24,ZEB2,STAT3,HNRNPU,LHX2,JUND,WIZ,NFIB,DLX5,ZNF714,TCF4,ZNF680,LITAF,POU3F2,POU3F4,TEAD1,NR2F1,NR2F2,ZIC1,ZIC2,SOX21,H2AZ1,H3-3A,H3-3B,ZFHX3,ATF4,EMX1,EMX2,CUX1,HDAC2
GO: Molecular Function	GO:0000987	cis-regulatory region sequence-specific DNA binding		0.000214	0.167	0.00983	0.0711	31	1308	SOX4,TRIM24,ZEB2,STAT3,HNRNPU,LHX2,JUND,WIZ,NFIB,DLX5,ZNF714,TCF4,ZNF680,LITAF,POU3F2,POU3F4,TEAD1,NR2F1,NR2F2,ZIC1,ZIC2,SOX21,H2AZ1,H3-3A,H3-3B,ZFHX3,ATF4,EMX1,EMX2,CUX1,HDAC2
GO: Molecular Function	GO:0000977	RNA polymerase II transcription regulatory region sequence-specific DNA binding		0.00197	1	0.0478	0.346	31	1496	SOX4,TRIM24,ZEB2,STAT3,HNRNPU,LHX2,JUND,WIZ,NFIB,DLX5,ZNF714,TCF4,ZNF680,LITAF,POU3F2,POU3F4,TEAD1,NR2F1,NR2F2,ZIC1,ZIC2,SOX21,H2AZ1,H3-3A,H3-3B,ZFHX3,ATF4,EMX1,EMX2,CUX1,HDAC2
GO: Biological Process	GO:0061061	muscle structure development		1.37e-06	0.00629	0.000233	0.0021	31	1044	TPM1,CDKN1A,SOX4,MAT2A,CYP26A1,SRI,DNER,ARID1A,MDM2,DPM1,HNRNPU,BTG2,MYL6B,FHL1,GPC1,YBX1,ID2,ID3,NR2F1,NR2F2,AKAP12,TGFBR1,EEF2,KMT5B,CSRP2,ANKRD17,H3-3A,H3-3B,ZFHX3,ATP2A2,HDAC2
GO: Biological Process	GO:0060548	negative regulation of cell death		0.000219	1	0.0087	0.0784	31	1359	CDKN1A,SOX4,TPT1,PLK2,HLA-C,CCND1,MDK,MDM2,DDB1,MTRNR2L12,STAT3,PTMA,MTRNR2L8,BTG2,PLCG2,COL2A1,TIGAR,SLC25A6,YBX1,GPX4,ID1,BIRC5,POU3F4,PRDX2,UFM1,GSTP1,TGFBR1,CST3,ATF4,SOD1,HDAC2
GO: Biological Process	GO:0009725	response to hormone		0.000252	1	0.0096	0.0865	31	1370	CDKN1A,SPARC,MAT2A,GNG2,NAP1L1,CCND1,MDK,ARID1A,MDM2,TRIM24,STAT3,HNRNPU,PTN,JUND,BTG2,TSPO,SESN2,COL2A1,RARRES2,YBX1,ID2,BIRC5,UFM1,TXNIP,GSTP1,TGFBR1,SOX21,H2AZ1,ATP2A2,ATP2B1,CNOT1
GO: Biological Process	GO:0051241	negative regulation of multicellular organismal process		0.000845	1	0.0209	0.189	31	1472	PRTG,PLK2,SPARC,HLA-C,SRI,DNER,HMGB3,MDK,GADD45A,PTN,LHX2,NFIB,TSPO,TCF4,PRDX4,ID1,ID2,BRMS1L,PRDX2,NR2F2,GSTP1,TGFBR1,CST3,ATF4,ATP2A2,ATP2B1,SOD1,HDAC2,TPBG,CDK6,FBXW7
GO: Biological Process	GO:0030900	forebrain development		5.53e-11	2.55e-07	2.55e-07	2.3e-06	30	632	TOX,CYP26A1,DBI,C12orf57,MDK,ARID1A,ZEB2,PTN,LHX2,UBB,BTG2,NFIB,AFDN,DLX5,SEC61A1,ID2,APLP2,POU3F2,POU3F4,ZSWIM6,NR2F1,NR2F2,ZIC1,ZIC2,IGF2BP1,CELF1,EMX1,EMX2,HDAC2,CDK6
GO: Biological Process	GO:0000122	negative regulation of transcription by RNA polymerase II		1.63e-05	0.0752	0.00154	0.0139	30	1123	CCND1,ARID1A,MDM2,GADD45A,ZEB2,STAT3,HNRNPU,JUND,BTG2,NFIB,TCF4,KDM5A,YBX1,ID1,ID2,ID3,DUSP15,BRMS1L,NR2F1,NR2F2,TXNIP,SOX21,CBX5,H1-4,ZFHX3,ATF4,CNOT1,CUX1,HDAC2,CDK6
Pathway	1269203	Innate Immune System	BioSystems: REACTOME	0.00528	1	0.0496	0.399	30	1302	CDKN1A,MLEC,HLA-C,PSMA2,WASF3,SRP14,TNRC6B,PSMD1,MDM2,UBB,UBE2D2,PTX3,CPNE3,PLCG2,CKAP4,RAB6A,RAP2B,SEM1,PRDX4,SLC44A2,ATP6V1G1,SKP1,COTL1,TXNIP,GSTP1,EEF2,CST3,CCT8,FUCA2,PCBP2
GO: Biological Process	GO:0032989	cellular component morphogenesis		5.61e-05	0.258	0.00331	0.0299	29	1141	TPM1,PRTG,C12orf57,MDK,ZEB2,STAT3,PTN,LHX2,UBB,METRN,NFIB,AFDN,DLX5,PCDH18,COL2A1,GPC1,ID1,NTNG1,APLP2,POU3F2,ZSWIM6,ZIC2,IGF2BP1,CSRP2,AUTS2,EMX1,CUX1,HDAC2,TPBG
GO: Biological Process	GO:0009894	regulation of catabolic process		6.45e-05	0.297	0.00367	0.033	29	1150	PLK2,TP53INP1,TNRC6B,PSMD1,GABARAPL2,DBI,MDM2,DDB1,SESN1,STAT3,HNRNPU,UBB,BTG2,SUMO1,TSPO,SESN2,RAD23A,TIGAR,RARRES2,YBX1,ATP6V1G1,EEF1A2,IGF2BP1,SF3B3,CELF1,CST3,SUMO2,CNOT1,FBXW7
GO: Biological Process	GO:0040012	regulation of locomotion		0.00129	1	0.0269	0.242	29	1380	TPM1,PLK2,SPARC,TP53INP1,MDK,MDM2,GADD45A,STAT3,PTN,SRGAP1,CPNE3,AFDN,PLCG2,TMSB15A,RAP2B,RARRES2,TMSB15B,NTNG1,ZSWIM6,BRMS1L,NR2F2,AKAP12,GSTP1,TGFBR1,BEX4,HDAC2,TPBG,CDK6,FBXW7
GO: Biological Process	GO:0035239	tube morphogenesis		0.00318	1	0.0487	0.439	29	1467	SOX4,PLK2,SPARC,GNG2,MDK,ARID1A,GADD45A,ZEB2,LUZP1,STAT3,WDR43,PTN,LHX2,NFIB,DLX5,TCF4,ID1,ID2,BIRC5,TEAD1,NR2F1,NR2F2,ZIC2,TGFBR1,BRD2,CELF1,EMX2,ATP2A2,FBXW7
GO: Biological Process	GO:0010628	positive regulation of gene expression		0.00324	1	0.0489	0.441	29	1469	SOX4,TP53INP1,HLA-C,MDK,ARID1A,MDM2,TRIM24,HNRNPA1,STAT3,HNRNPU,AFDN,DLX5,PLCG2,YBX1,POLR2A,ID1,ID2,ID3,NR2F1,AKAP12,TGFBR1,EEF2,IGF2BP1,CELF1,KMT5B,ATF4,SOD1,HDAC2,CDK6
GO: Biological Process	GO:0006325	chromatin organization		7.04e-09	3.24e-05	5.41e-06	4.87e-05	28	685	TET2,H2AZ2,TOX,NAP1L1,HMGN1,ARID1A,HMGN3,HNRNPU,PTMA,LHX2,KMT2C,H4C5,MKI67,MEAF6,H1-10,KDM5A,GPX4,KAT7,BRD2,KMT5B,CBX5,H1-4,H2AZ1,CENPV,H3-3A,H3-3B,LRIF1,HDAC2
GO: Biological Process	GO:0006974	cellular response to DNA damage stimulus		5.54e-06	0.0255	0.000594	0.00535	28	952	CDKN1A,SOX4,TPT1,PLK2,PHLDA3,HMGN1,CCND1,ARID1A,MDM2,DDB1,GADD45A,BTG2,SUMO1,SESN2,PMAIP1,RAD23A,MEAF6,TIGAR,RBBP6,SEM1,ID2,KAT7,ZMAT3,SF3B3,UBE2T,KMT5B,CBX5,FBXW7
GO: Biological Process	GO:2000145	regulation of cell motility		0.00138	1	0.0275	0.248	28	1321	TPM1,PLK2,SPARC,TP53INP1,MDK,MDM2,GADD45A,STAT3,PTN,SRGAP1,CPNE3,AFDN,PLCG2,TMSB15A,RAP2B,RARRES2,TMSB15B,NTNG1,ZSWIM6,BRMS1L,NR2F2,AKAP12,GSTP1,TGFBR1,BEX4,HDAC2,CDK6,FBXW7
GO: Biological Process	GO:0051248	negative regulation of protein metabolic process		0.00156	1	0.0293	0.264	28	1332	CDKN1A,SOX4,SRP9,TNRC6B,GABARAPL2,DBI,MDM2,GADD45A,HNRNPU,BTG2,PTX3,TSPO,SESN2,IPO7,KDM5A,YBX1,BIRC5,APLP2,NR2F2,GSTP1,IGF2BP1,SF3B3,CELF1,CST3,BEX4,ATF4,CNOT1,HDAC2
GO: Biological Process	GO:0030855	epithelial cell differentiation		8.62e-05	0.397	0.00467	0.0421	27	1051	CDKN1A,SOX4,CCND1,ZEB2,STAT3,PTN,NFIB,AFDN,DLX5,TIGAR,RAP2B,ID1,ID2,ID3,POU3F2,NR2F2,TXNIP,TGFBR1,CELF1,CST3,ATF4,EMX1,EMX2,CUX1,SOD1,HDAC2,CDK6
GO: Biological Process	GO:0000904	cell morphogenesis involved in differentiation		0.000137	0.631	0.00631	0.0569	27	1081	TET2,PRTG,C12orf57,MDK,ZEB2,STAT3,PTN,LHX2,MFAP2,METRN,NFIB,AFDN,DLX5,COL2A1,ID1,ID2,NTNG1,APLP2,POU3F2,ZIC2,IGF2BP1,AUTS2,ATF4,EMX2,CUX1,SOD1,TPBG
GO: Biological Process	GO:0044265	cellular macromolecule catabolic process		0.000307	1	0.0111	0.1	27	1137	PLK2,PSMA2,TNRC6B,PSMD1,MDM2,DDB1,HNRNPU,UBB,BTG2,UBE2D2,SUMO1,SMG6,RAD23A,GPC1,YBX1,RBBP6,ANAPC11,SKP1,KAT7,IGF2BP1,CELF1,CST3,WDR82,SUMO2,PCBP2,CNOT1,FBXW7
GO: Biological Process	GO:0048589	developmental growth		0.000467	1	0.0145	0.131	27	1168	CDKN1A,HLA-C,MDK,ZEB2,STAT3,PTN,LHX2,KMT2C,PTX3,AFDN,KPNA1,COL2A1,RBBP6,SELENOM,POU3F2,AKAP12,TGFBR1,CELF1,KMT5B,AUTS2,H3-3A,H3-3B,EMX1,CNOT1,SOD1,HDAC2,TPBG
GO: Biological Process	GO:0030334	regulation of cell migration		0.00127	1	0.0269	0.242	27	1249	TPM1,PLK2,SPARC,TP53INP1,MDK,MDM2,GADD45A,STAT3,PTN,SRGAP1,CPNE3,AFDN,PLCG2,TMSB15A,RAP2B,RARRES2,TMSB15B,NTNG1,ZSWIM6,BRMS1L,NR2F2,AKAP12,GSTP1,TGFBR1,BEX4,HDAC2,FBXW7
GO: Biological Process	GO:0009792	embryo development ending in birth or egg hatching		0.00183	1	0.0332	0.299	27	1281	TPM1,SOX4,SPARC,CYP26A1,MDK,ARID1A,ZEB2,LUZP1,WDR43,LHX2,SUMO1,DLX5,SMG6,COL2A1,YBX1,RBBP6,RCN1,SPECC1,NR2F2,ZIC2,TGFBR1,EEF2,BRD2,CELF1,SUMO2,EMX1,CNOT1
GO: Biological Process	GO:0001654	eye development		6.16e-06	0.0284	0.000645	0.00581	26	850	SOX4,HMGN1,CCND1,ADGRV1,C12orf57,ARID1A,ZEB2,STAT3,PTN,LHX2,KMT2C,MFAP2,GNL3,TCF4,RCN1,ID2,ZIC1,ZIC2,TGFBR1,IGF2BP1,SOX21,CELF1,CST3,ATF4,ATP2B1,HDAC2
GO: Biological Process	GO:0150063	visual system development		6.56e-06	0.0302	0.000671	0.00605	26	853	SOX4,HMGN1,CCND1,ADGRV1,C12orf57,ARID1A,ZEB2,STAT3,PTN,LHX2,KMT2C,MFAP2,GNL3,TCF4,RCN1,ID2,ZIC1,ZIC2,TGFBR1,IGF2BP1,SOX21,CELF1,CST3,ATF4,ATP2B1,HDAC2
GO: Biological Process	GO:0048880	sensory system development		3.82e-05	0.176	0.00261	0.0235	26	945	SOX4,HMGN1,CCND1,ADGRV1,C12orf57,ARID1A,ZEB2,STAT3,PTN,LHX2,KMT2C,MFAP2,GNL3,TCF4,RCN1,ID2,ZIC1,ZIC2,TGFBR1,IGF2BP1,SOX21,CELF1,CST3,ATF4,ATP2B1,HDAC2
GO: Biological Process	GO:0033365	protein localization to organelle		0.000178	0.82	0.00752	0.0678	26	1039	CDKN1A,SRP9,SRP14,GABARAPL2,MDM2,STAT3,HNRNPU,SUMO1,H4C5,TSPO,SESN2,SEC61A1,RAB6A,GNL3,PMAIP1,KPNA1,IPO7,YBX1,SKP1,UFM1,ZIC1,TXNIP,KAT7,CCT8,SUMO2,FBXW7
GO: Biological Process	GO:0048598	embryonic morphogenesis		0.00127	1	0.0269	0.242	26	1185	SOX4,SPARC,MDK,ARID1A,ZEB2,LUZP1,STAT3,WDR43,LHX2,MFAP2,DLX5,PCDH18,COL2A1,YBX1,SOBP,ID2,POU3F4,TEAD1,ZIC1,ZIC2,TGFBR1,BRD2,EMX2,ATP2A2,SOD1,HDAC2
GO: Biological Process	GO:0043069	negative regulation of programmed cell death		0.00148	1	0.0287	0.258	26	1198	CDKN1A,TPT1,PLK2,CCND1,MDK,MDM2,DDB1,MTRNR2L12,PTMA,MTRNR2L8,BTG2,PLCG2,COL2A1,TIGAR,SLC25A6,YBX1,GPX4,ID1,BIRC5,POU3F4,PRDX2,UFM1,GSTP1,TGFBR1,SOD1,HDAC2
GO: Biological Process	GO:0008284	positive regulation of cell population proliferation		0.00228	1	0.0386	0.348	26	1236	CDKN1A,SOX4,TOX,HLA-C,NAP1L1,CCND1,MDK,MDM2,STAT3,HNRNPU,PTN,LHX2,KMT2C,TSPO,DLX5,YBX1,ID1,ID2,ID3,BIRC5,POU3F2,TGFBR1,KAT7,CST3,HDAC2,CDK6
GO: Biological Process	GO:0043009	chordate embryonic development		0.00286	1	0.0451	0.406	26	1257	TPM1,SOX4,SPARC,CYP26A1,MDK,ARID1A,ZEB2,LUZP1,WDR43,LHX2,SUMO1,DLX5,SMG6,COL2A1,YBX1,RBBP6,RCN1,SPECC1,NR2F2,ZIC2,TGFBR1,EEF2,BRD2,SUMO2,EMX1,CNOT1
GO: Molecular Function	GO:0008134	transcription factor binding		3.18e-06	0.00248	0.000496	0.00359	25	740	TPT1,SRI,ARID1A,TRIM24,HMGN3,STAT3,HNRNPU,PTMA,LHX2,JUND,WIZ,SUMO1,TCF4,TAF1B,ID2,ID3,CCNT1,MED4,CBX5,CHCHD2,ATF4,SUMO2,CNOT1,LRIF1,HDAC2
GO: Biological Process	GO:0048858	cell projection morphogenesis		0.000125	0.577	0.00595	0.0536	25	958	PRTG,C12orf57,MDK,ZEB2,STAT3,PTN,LHX2,UBB,METRN,NFIB,AFDN,DLX5,PCDH18,COL2A1,ID1,NTNG1,APLP2,POU3F2,ZSWIM6,ZIC2,IGF2BP1,AUTS2,EMX1,CUX1,TPBG
GO: Biological Process	GO:0032990	cell part morphogenesis		0.000186	0.858	0.00777	0.07	25	983	PRTG,C12orf57,MDK,ZEB2,STAT3,PTN,LHX2,UBB,METRN,NFIB,AFDN,DLX5,PCDH18,COL2A1,ID1,NTNG1,APLP2,POU3F2,ZSWIM6,ZIC2,IGF2BP1,AUTS2,EMX1,CUX1,TPBG
GO: Biological Process	GO:0048568	embryonic organ development		0.00026	1	0.00983	0.0886	25	1005	SOX4,TET2,SPARC,ARID1A,WDR43,MFAP2,TSPO,DLX5,COL2A1,RARRES2,RBBP6,SOBP,ID2,ID3,POU3F4,TEAD1,NR2F2,ZIC1,ZIC2,TGFBR1,CELF1,ATF4,EMX2,ATP2A2,SOD1
GO: Biological Process	GO:0007507	heart development		0.000874	1	0.0215	0.194	25	1092	TPM1,CDKN1A,SOX4,SPARC,MAT2A,CYP26A1,SRI,ARID1A,MDM2,LUZP1,HNRNPU,PTN,FHL1,COL2A1,ID1,ID2,ID3,BIRC5,TEAD1,NR2F1,NR2F2,TGFBR1,HSPB11,ATP2A2,HDAC2
GO: Biological Process	GO:0000278	mitotic cell cycle		0.00109	1	0.0244	0.219	25	1109	CDKN1A,PLK2,BCAT1,CCND1,MDK,ARID1A,MDM2,DDB1,GADD45A,TUBB2A,HNRNPU,H2AC20,BTG2,MKI67,PPME1,FHL1,GNL3,PMAIP1,ID2,ANAPC11,BIRC5,ANKRD17,BEX4,DCTN3,CDK6
Pathway	1269650	Generic Transcription Pathway	BioSystems: REACTOME	0.000623	1	0.0144	0.116	25	874	CDKN1A,PLK2,TP53INP1,TNRC6B,MDM2,SESN1,GADD45A,UBB,BTG2,SUMO1,SESN2,ZNF714,PMAIP1,MEAF6,TIGAR,ZNF680,POLR2A,BIRC5,PRDX2,TEAD1,NR2F1,CCNT1,MED4,CNOT1,HDAC2
GO: Biological Process	GO:0016071	mRNA metabolic process		2.98e-05	0.137	0.00233	0.021	24	821	WBP11,ZC3H13,RBM26,TNRC6B,HNRNPA1,STAT3,HNRNPU,BTG2,PPIL3,SMG6,HNRNPDL,YBX1,RBBP6,PTBP2,PRPF40A,CCNT1,IGF2BP1,SF3B3,CELF1,ZMAT2,ATF4,PCBP2,CNOT1,SNRPN
GO: Biological Process	GO:0045596	negative regulation of cell differentiation		0.000193	0.891	0.00792	0.0713	24	927	PRTG,TP53INP1,DNER,HMGB3,CCND1,ADGRV1,MDK,STAT3,HNRNPU,PTN,LHX2,H4C5,TSPO,YBX1,ID1,ID2,ID3,PRDX2,TGFBR1,SOX21,ANKRD17,ZFHX3,CDK6,FBXW7
GO: Biological Process	GO:0048812	neuron projection morphogenesis		0.000209	0.965	0.00846	0.0763	24	932	PRTG,C12orf57,ZEB2,STAT3,PTN,LHX2,UBB,METRN,NFIB,AFDN,DLX5,PCDH18,COL2A1,ID1,NTNG1,APLP2,POU3F2,ZSWIM6,ZIC2,IGF2BP1,AUTS2,EMX1,CUX1,TPBG
GO: Biological Process	GO:0120039	plasma membrane bounded cell projection morphogenesis		0.000277	1	0.0104	0.0936	24	950	PRTG,C12orf57,ZEB2,STAT3,PTN,LHX2,UBB,METRN,NFIB,AFDN,DLX5,PCDH18,COL2A1,ID1,NTNG1,APLP2,POU3F2,ZSWIM6,ZIC2,IGF2BP1,AUTS2,EMX1,CUX1,TPBG
GO: Biological Process	GO:0043010	camera-type eye development		1.84e-05	0.085	0.00163	0.0147	23	744	SOX4,HMGN1,CCND1,C12orf57,ARID1A,ZEB2,STAT3,PTN,LHX2,KMT2C,GNL3,TCF4,RCN1,ID2,ZIC1,ZIC2,TGFBR1,IGF2BP1,SOX21,CELF1,ATF4,ATP2B1,HDAC2
GO: Biological Process	GO:0031667	response to nutrient levels		5.25e-05	0.242	0.00322	0.029	23	796	CDKN1A,SPARC,CYP26A1,GABARAPL2,CCND1,DBI,MDM2,TRIM24,HNRNPA1,SESN1,PTN,TSPO,SESN2,DLX5,PMAIP1,COL2A1,RARRES2,GSTP1,EEF2,CST3,ATF4,ATP2B1,SOD1
GO: Biological Process	GO:0009991	response to extracellular stimulus		0.000107	0.495	0.00532	0.048	23	835	CDKN1A,SPARC,CYP26A1,GABARAPL2,CCND1,DBI,MDM2,TRIM24,HNRNPA1,SESN1,PTN,TSPO,SESN2,DLX5,PMAIP1,COL2A1,RARRES2,GSTP1,EEF2,CST3,ATF4,ATP2B1,SOD1
GO: Biological Process	GO:0048667	cell morphogenesis involved in neuron differentiation		0.000238	1	0.00922	0.0831	23	882	PRTG,C12orf57,ZEB2,STAT3,PTN,LHX2,METRN,NFIB,AFDN,DLX5,COL2A1,ID1,ID2,NTNG1,APLP2,POU3F2,ZIC2,IGF2BP1,AUTS2,EMX2,CUX1,SOD1,TPBG
GO: Biological Process	GO:0031329	regulation of cellular catabolic process		0.0004	1	0.013	0.117	23	915	PLK2,TP53INP1,TNRC6B,DBI,MDM2,SESN1,STAT3,HNRNPU,BTG2,SUMO1,TSPO,SESN2,RAD23A,TIGAR,YBX1,ATP6V1G1,EEF1A2,IGF2BP1,CELF1,CST3,SUMO2,CNOT1,FBXW7
GO: Biological Process	GO:0007610	behavior		0.00145	1	0.0283	0.255	23	1007	PLK2,DBI,C12orf57,MDK,STAT3,PTN,LHX2,BTG2,TSPO,FHL1,SOBP,ID2,APLP2,FIGN,SPECC1,ZIC1,CST3,AUTS2,CCT8,ZFHX3,SOD1,HDAC2,TPBG
Pathway	1270414	Cellular responses to stress	BioSystems: REACTOME	1.11e-07	0.000195	5.85e-05	0.000471	23	452	CDKN1A,H2AZ2,PSMA2,TNRC6B,PSMD1,GABARAPL2,MDM2,STAT3,H2AC20,UBB,UBE2D2,H4C5,SEM1,ID1,ANAPC11,PRDX2,GSTP1,H1-4,H2AZ1,H3-3A,H3-3B,SOD1,CDK6
GO: Biological Process	GO:0042063	gliogenesis		1.19e-07	0.000547	3.4e-05	0.000306	22	508	SOX4,WASF3,DNER,NAP1L1,DBI,MDK,STAT3,PTN,METRN,NFIB,TSPO,AFDN,GPC1,ID2,POU3F2,DUSP15,GSTP1,EEF2,EMX1,SOD1,HDAC2,CDK6
GO: Biological Process	GO:0010564	regulation of cell cycle process		0.000698	1	0.0184	0.166	22	893	CDKN1A,CCP110,PLK2,CCND1,ARID1A,MDM2,DDB1,HNRNPU,WIZ,CCNL1,MKI67,PLCG2,FHL1,GNL3,PMAIP1,ID2,ANAPC11,BIRC5,PRPF40A,ANKRD17,CENPV,FBXW7
GO: Biological Process	GO:0010035	response to inorganic substance		0.00118	1	0.0259	0.234	22	930	SPARC,CCND1,ADGRV1,MDM2,HNRNPA1,JUND,UBE2D2,SUMO1,CPNE3,TSPO,PLCG2,TIGAR,SELENOM,ID2,PRDX2,EEF1A2,TXNIP,EEF2,CST3,ATF4,SOD1,HDAC2
GO: Biological Process	GO:0008285	negative regulation of cell population proliferation		0.00254	1	0.0421	0.379	22	989	TPM1,CDKN1A,SOX4,SPARC,TP53INP1,DNER,TRIM24,STAT3,PTN,BTG2,NFIB,TSPO,PMAIP1,PRDX4,NR2F2,GSTP1,TGFBR1,CELF1,HDAC2,TPBG,CDK6,FBXW7
GO: Biological Process	GO:0090596	sensory organ morphogenesis		2.5e-06	0.0115	0.000349	0.00315	21	562	SOX4,SPARC,HMGN1,CCND1,ADGRV1,C12orf57,ARID1A,STAT3,PTN,MFAP2,DLX5,COL2A1,SOBP,ID2,POU3F4,ZIC1,ZIC2,ATF4,EMX2,SOD1,HDAC2
GO: Biological Process	GO:0051052	regulation of DNA metabolic process		1.98e-05	0.0914	0.00169	0.0153	21	644	CDKN1A,TOX,ARID1A,HNRNPA1,HNRNPU,WIZ,GNL3,KPNA1,SMG6,MEAF6,H1-10,TIGAR,RBBP6,ID3,KAT7,SF3B3,KMT5B,CST3,H1-4,CCT8,ANKRD17
GO: Biological Process	GO:0010942	positive regulation of cell death		0.000619	1	0.0171	0.154	21	826	CDKN1A,SOX4,TP53INP1,PHLDA3,GADD45A,PTN,UBB,TSPO,PMAIP1,TIGAR,ID3,AKAP12,EEF1A2,TXNIP,TGFBR1,ZMAT3,CELF1,ATF4,ATP2A2,SOD1,FBXW7
GO: Biological Process	GO:0051129	negative regulation of cellular component organization		0.00102	1	0.0233	0.21	21	859	TPM1,CCP110,HLA-C,MDM2,HNRNPA1,HNRNPU,PTN,SACS,TSPO,SMG6,TMSB15A,TIGAR,SLC25A6,TMSB15B,ID1,BIRC5,NR2F1,CST3,H3-3A,H3-3B,HDAC2
GO: Molecular Function	GO:0140297	DNA-binding transcription factor binding		2.02e-05	0.0158	0.00263	0.019	20	573	TPT1,SRI,ARID1A,TRIM24,HMGN3,STAT3,PTMA,JUND,TCF4,ID2,ID3,CCNT1,MED4,CBX5,CHCHD2,ATF4,SUMO2,CNOT1,LRIF1,HDAC2
GO: Biological Process	GO:0021537	telencephalon development		3.39e-08	0.000156	1.2e-05	0.000108	20	393	DBI,C12orf57,MDK,ZEB2,LHX2,BTG2,NFIB,AFDN,DLX5,ID2,POU3F2,ZSWIM6,NR2F1,ZIC1,IGF2BP1,CELF1,EMX1,EMX2,HDAC2,CDK6
GO: Biological Process	GO:0050673	epithelial cell proliferation		4.28e-05	0.197	0.00281	0.0253	20	627	SPARC,HMGN1,CCND1,MDK,TRIM24,STAT3,PTN,NFIB,MKI67,DLX5,ID1,ID2,BIRC5,NR2F1,NR2F2,TGFBR1,IGF2BP1,CELF1,CDK6,FBXW7
GO: Biological Process	GO:0097190	apoptotic signaling pathway		0.00025	1	0.0096	0.0865	20	715	CDKN1A,TPT1,HINT1,TP53INP1,PHLDA3,MDM2,UBB,GGCT,PMAIP1,COL2A1,SLC25A6,SIVA1,PRDX2,GSTP1,TGFBR1,BEX3,ATF4,SOD1,HDAC2,FBXW7
GO: Biological Process	GO:0043068	positive regulation of programmed cell death		0.000396	1	0.013	0.117	20	741	CDKN1A,SOX4,TP53INP1,PHLDA3,GADD45A,PTN,UBB,TSPO,PMAIP1,TIGAR,ID3,AKAP12,EEF1A2,TXNIP,TGFBR1,ZMAT3,ATF4,ATP2A2,SOD1,FBXW7
GO: Biological Process	GO:0009410	response to xenobiotic stimulus		0.000813	1	0.0205	0.184	20	785	CDKN1A,MAT2A,CYP26A1,CCND1,MDK,MDM2,STAT3,PTN,TSPO,TIGAR,BIRC5,TXNIP,GSTP1,CCNT1,EEF2,CST3,EMX1,EMX2,SOD1,HDAC2
GO: Biological Process	GO:0048732	gland development		0.00212	1	0.037	0.334	20	851	TET2,CCND1,MDK,ZEB2,STAT3,PTN,NFIB,MKI67,TSPO,FHL1,GPC1,ID2,POU3F2,PRDX2,TGFBR1,IGF2BP1,CELF1,CST3,SOD1,FBXW7
Pathway	1269741	Cell Cycle	BioSystems: REACTOME	0.000539	0.952	0.0143	0.115	20	622	CDKN1A,CCP110,H2AZ2,PSMA2,PSMD1,CCND1,MDM2,H2AC20,UBB,SUMO1,H4C5,SEM1,ANAPC11,BIRC5,SKP1,H2AZ1,H3-3A,H3-3B,DCTN3,CDK6
GO: Biological Process	GO:0006979	response to oxidative stress		6.02e-05	0.277	0.00347	0.0312	19	591	TPM1,TP53INP1,MDM2,SESN1,SESN2,PRDX4,GPX4,PRDX2,TXNIP,GSTP1,EEF2,CST3,CHCHD2,ATF4,SUMO2,ATP2A2,SOD1,HDAC2,FBXW7
GO: Biological Process	GO:0007346	regulation of mitotic cell cycle		9.94e-05	0.458	0.0052	0.0469	19	614	CDKN1A,PLK2,CCND1,MDK,ARID1A,MDM2,DDB1,HNRNPU,H2AC20,BTG2,MKI67,FHL1,GNL3,PMAIP1,ID2,ANAPC11,BIRC5,ANKRD17,BEX4
GO: Biological Process	GO:0051960	regulation of nervous system development		0.000187	0.863	0.00777	0.07	19	645	PRTG,WASF3,DNER,NAP1L1,MDK,ZEB2,STAT3,PTN,LHX2,METRN,TSPO,AFDN,ADGRL2,ID1,ID2,CUX1,HDAC2,TPBG,FBXW7
GO: Biological Process	GO:0043065	positive regulation of apoptotic process		0.000812	1	0.0205	0.184	19	727	SOX4,TP53INP1,PHLDA3,GADD45A,PTN,UBB,TSPO,PMAIP1,TIGAR,ID3,AKAP12,EEF1A2,TXNIP,TGFBR1,ZMAT3,ATF4,ATP2A2,SOD1,FBXW7
GO: Biological Process	GO:0051301	cell division		0.000954	1	0.0226	0.204	19	737	CCP110,PLK2,CCND1,MDK,HNRNPU,PTN,GNL3,DSTN,YBX1,ANAPC11,BIRC5,POU3F2,FIGN,PRPF40A,TXNIP,CCNT1,CENPV,DCTN3,CDK6
Pathway	1269654	Transcriptional Regulation by TP53	BioSystems: REACTOME	1.32e-06	0.00233	0.000291	0.00235	19	370	CDKN1A,PLK2,TP53INP1,TNRC6B,MDM2,SESN1,GADD45A,UBB,BTG2,SESN2,PMAIP1,MEAF6,TIGAR,POLR2A,BIRC5,PRDX2,CCNT1,CNOT1,HDAC2
GO: Biological Process	GO:0010001	glial cell differentiation		6.54e-07	0.00301	0.000126	0.00113	18	388	SOX4,WASF3,DNER,MDK,STAT3,PTN,METRN,NFIB,AFDN,GPC1,ID2,POU3F2,DUSP15,GSTP1,EMX1,SOD1,HDAC2,CDK6
GO: Biological Process	GO:0071496	cellular response to external stimulus		1.72e-05	0.0794	0.00159	0.0143	18	491	CDKN1A,CYP26A1,GABARAPL2,DBI,MDM2,TRIM24,HNRNPA1,SESN1,GADD45A,PTN,SESN2,DLX5,PMAIP1,COL2A1,GSTP1,ATF4,ATP2B1,MAP3K2
GO: Biological Process	GO:0042692	muscle cell differentiation		0.000661	1	0.0178	0.161	18	658	TPM1,MAT2A,CYP26A1,DNER,ARID1A,MDM2,HNRNPU,YBX1,ID2,NR2F1,NR2F2,AKAP12,CSRP2,ANKRD17,H3-3A,H3-3B,ATP2A2,HDAC2
GO: Biological Process	GO:0044770	cell cycle phase transition		0.000885	1	0.0217	0.196	18	675	CDKN1A,PLK2,BCAT1,CCND1,ARID1A,MDM2,DDB1,GADD45A,PPME1,PLCG2,FHL1,GNL3,ID2,ANAPC11,BIRC5,ANKRD17,CDK6,FBXW7
GO: Biological Process	GO:0060537	muscle tissue development		0.00127	1	0.0269	0.242	18	697	TPM1,CDKN1A,MAT2A,CYP26A1,DNER,ARID1A,HNRNPU,BTG2,MYL6B,FHL1,GPC1,ID2,NR2F1,NR2F2,TGFBR1,EEF2,CSRP2,HDAC2
GO: Biological Process	GO:0016049	cell growth		0.00133	1	0.0269	0.242	18	700	CDKN1A,SESN1,ZEB2,LHX2,AFDN,SESN2,FHL1,SEC61A1,MEAF6,TEAD1,TGFBR1,KAT7,ZMAT3,CELF1,AUTS2,H3-3A,H3-3B,EMX1
Pathway	1457780	Neutrophil degranulation	BioSystems: REACTOME	0.000224	0.396	0.0099	0.0797	18	492	MLEC,HLA-C,PSMA2,SRP14,PSMD1,PTX3,CPNE3,CKAP4,RAB6A,RAP2B,PRDX4,SLC44A2,COTL1,GSTP1,EEF2,CST3,CCT8,FUCA2
Pathway	1269763	Cell Cycle, Mitotic	BioSystems: REACTOME	0.000389	0.687	0.0116	0.0938	18	515	CDKN1A,CCP110,H2AZ2,PSMA2,PSMD1,CCND1,H2AC20,UBB,H4C5,SEM1,ANAPC11,BIRC5,SKP1,H2AZ1,H3-3A,H3-3B,DCTN3,CDK6
GO: Biological Process	GO:0061351	neural precursor cell proliferation		2.82e-09	1.3e-05	3.18e-06	2.86e-05	17	239	TOX,DNER,NAP1L1,MDK,ZEB2,PTN,LHX2,BTG2,AFDN,PTBP2,ID2,POU3F2,ZIC1,ZIC2,IGF2BP1,EMX1,EMX2
GO: Biological Process	GO:0018205	peptidyl-lysine modification		4.33e-05	0.2	0.00281	0.0253	17	478	SOX4,TET2,HINT1,MDM2,KMT2C,SUMO1,NNAT,GNL3,MEAF6,KAT7,SF3B3,KMT5B,H1-4,AUTS2,WDR82,SUMO2,HDAC2
GO: Biological Process	GO:0050678	regulation of epithelial cell proliferation		0.000133	0.611	0.00617	0.0556	17	524	SPARC,HMGN1,CCND1,MDK,TRIM24,STAT3,PTN,NFIB,DLX5,ID1,BIRC5,NR2F2,TGFBR1,IGF2BP1,CELF1,CDK6,FBXW7
GO: Biological Process	GO:0010498	proteasomal protein catabolic process		0.000334	1	0.0116	0.105	17	567	PLK2,PSMA2,PSMD1,GABARAPL2,MDM2,DDB1,UBB,SUMO1,SDF2L1,PMAIP1,RAD23A,ANAPC11,SKP1,KAT7,SUMO2,PCBP2,FBXW7
GO: Biological Process	GO:0009896	positive regulation of catabolic process		0.000598	1	0.0168	0.152	17	597	PLK2,TP53INP1,TNRC6B,MDM2,DDB1,SESN1,HNRNPU,BTG2,SUMO1,SESN2,RAD23A,YBX1,IGF2BP1,CELF1,SUMO2,CNOT1,FBXW7
GO: Biological Process	GO:0009314	response to radiation		0.00141	1	0.0278	0.251	17	646	CDKN1A,TP53INP1,MAT2A,HMGN1,CCND1,MDM2,DDB1,GADD45A,PTN,LHX2,JUND,PMAIP1,COL2A1,TIGAR,ID2,ATF4,FBXW7
GO: Biological Process	GO:0048562	embryonic organ morphogenesis		0.00172	1	0.0315	0.284	17	658	SOX4,SPARC,ARID1A,WDR43,MFAP2,DLX5,COL2A1,SOBP,ID2,POU3F4,TEAD1,ZIC1,ZIC2,TGFBR1,EMX2,ATP2A2,SOD1
Pathway	M39729	VEGFA-VEGFR2 signaling pathway	MSigDB C2 BIOCARTA (v7.5.1)	0.000168	0.297	0.00915	0.0737	17	438	NAP1L1,CCND1,MDM2,DPM1,STAT3,PTMA,PRRC2C,SDF2L1,AFDN,TBCA,GPC1,RCN1,BIRC5,PRDX2,TXNIP,CSRP2,ATF4
GO: Molecular Function	GO:0001228	DNA-binding transcription activator activity, RNA polymerase II-specific		0.00144	1	0.0387	0.28	16	569	SOX4,ZEB2,STAT3,LHX2,JUND,NFIB,DLX5,TCF4,LITAF,POU3F2,TEAD1,ZIC1,ZIC2,SOX21,ATF4,ZNF292
GO: Molecular Function	GO:0001216	DNA-binding transcription activator activity		0.00158	1	0.0396	0.287	16	574	SOX4,ZEB2,STAT3,LHX2,JUND,NFIB,DLX5,TCF4,LITAF,POU3F2,TEAD1,ZIC1,ZIC2,SOX21,ATF4,ZNF292
GO: Biological Process	GO:0031668	cellular response to extracellular stimulus		5.53e-06	0.0255	0.000594	0.00535	16	364	CDKN1A,CYP26A1,GABARAPL2,DBI,MDM2,TRIM24,HNRNPA1,SESN1,PTN,SESN2,DLX5,PMAIP1,COL2A1,GSTP1,ATF4,ATP2B1
GO: Biological Process	GO:0048511	rhythmic process		5.92e-05	0.273	0.00345	0.0311	16	442	MAT2A,MDK,DDB1,HNRNPU,PTN,JUND,PTX3,KDM5A,ID1,ID2,ID3,CST3,ZFHX3,ATF4,HDAC2,FBXW7
GO: Biological Process	GO:0031331	positive regulation of cellular catabolic process		0.000161	0.743	0.00707	0.0638	16	482	PLK2,TP53INP1,TNRC6B,MDM2,SESN1,HNRNPU,BTG2,SUMO1,SESN2,RAD23A,YBX1,IGF2BP1,CELF1,SUMO2,CNOT1,FBXW7
GO: Biological Process	GO:0044772	mitotic cell cycle phase transition		0.000522	1	0.0154	0.139	16	536	CDKN1A,PLK2,BCAT1,CCND1,ARID1A,MDM2,DDB1,GADD45A,PPME1,FHL1,GNL3,ID2,ANAPC11,BIRC5,ANKRD17,CDK6
GO: Biological Process	GO:0001503	ossification		0.000966	1	0.0226	0.204	16	568	SPARC,ADGRV1,MDK,HNRNPU,PTN,JUND,DLX5,COL2A1,ID1,ID2,ID3,H3-3A,H3-3B,ATF4,ATP2B1,CDK6
GO: Biological Process	GO:0010038	response to metal ion		0.00129	1	0.0269	0.242	16	584	SPARC,CCND1,ADGRV1,MDM2,HNRNPA1,JUND,UBE2D2,SUMO1,CPNE3,TSPO,PLCG2,TIGAR,ID2,TXNIP,ATF4,SOD1
GO: Biological Process	GO:0048545	response to steroid hormone		0.00134	1	0.0269	0.242	16	586	CDKN1A,SPARC,CCND1,MDK,ARID1A,MDM2,HNRNPU,PTN,TSPO,BIRC5,UFM1,TXNIP,GSTP1,SOX21,ATP2B1,CNOT1
GO: Biological Process	GO:0031669	cellular response to nutrient levels		4.68e-06	0.0216	0.000526	0.00474	15	318	CDKN1A,CYP26A1,GABARAPL2,DBI,MDM2,TRIM24,HNRNPA1,SESN1,PTN,SESN2,DLX5,PMAIP1,COL2A1,ATF4,ATP2B1
GO: Biological Process	GO:0034504	protein localization to nucleus		2.11e-05	0.0972	0.00175	0.0158	15	361	CDKN1A,MDM2,STAT3,HNRNPU,SUMO1,SESN2,KPNA1,IPO7,SKP1,UFM1,ZIC1,TXNIP,KAT7,CCT8,SUMO2
GO: Biological Process	GO:0072594	establishment of protein localization to organelle		0.000817	1	0.0205	0.184	15	505	CDKN1A,SRP9,SRP14,STAT3,SUMO1,TSPO,SEC61A1,PMAIP1,KPNA1,IPO7,UFM1,ZIC1,TXNIP,CCT8,FBXW7
GO: Biological Process	GO:0048872	homeostasis of number of cells		0.00132	1	0.0269	0.242	15	530	SOX4,TET2,SPARC,STAT3,TSPO,AFDN,CRISPLD1,PMAIP1,ID2,SIVA1,PRDX2,KAT7,EMX1,SOD1,CDK6
GO: Biological Process	GO:0097305	response to alcohol		0.00137	1	0.0274	0.247	15	532	CDKN1A,SPARC,TP53INP1,GNG2,CCND1,MDM2,STAT3,TSPO,BIRC5,GSTP1,TGFBR1,EEF2,ATP2B1,SOD1,HDAC2
GO: Biological Process	GO:0050767	regulation of neurogenesis		0.00145	1	0.0283	0.255	15	535	PRTG,DNER,NAP1L1,MDK,ZEB2,STAT3,PTN,LHX2,METRN,TSPO,AFDN,ID1,ID2,CUX1,HDAC2
GO: Biological Process	GO:0006397	mRNA processing		0.00183	1	0.0332	0.299	15	548	WBP11,ZC3H13,RBM26,HNRNPA1,HNRNPU,PPIL3,YBX1,RBBP6,PTBP2,PRPF40A,CCNT1,SF3B3,CELF1,ZMAT2,SNRPN
GO: Biological Process	GO:1903706	regulation of hemopoiesis		0.00214	1	0.0372	0.335	15	557	SOX4,TOX,HMGB3,MDK,ARID1A,STAT3,PTN,H4C5,MEAF6,ID2,PRDX2,KAT7,SOD1,CDK6,FBXW7
Pathway	1270426	Cellular Senescence	BioSystems: REACTOME	1.33e-07	0.000234	5.85e-05	0.000471	15	197	CDKN1A,H2AZ2,TNRC6B,MDM2,STAT3,H2AC20,UBB,H4C5,ID1,ANAPC11,H1-4,H2AZ1,H3-3A,H3-3B,CDK6
GO: Molecular Function	GO:0031625	ubiquitin protein ligase binding		3.75e-05	0.0292	0.00301	0.0217	14	323	CDKN1A,PSMD1,GABARAPL2,MDM2,UBB,UBE2D2,SUMO1,POLR2A,TXNIP,TGFBR1,UBE2T,SUMO2,PCBP2,FBXW7
GO: Molecular Function	GO:0044389	ubiquitin-like protein ligase binding		7.16e-05	0.0558	0.00429	0.0311	14	343	CDKN1A,PSMD1,GABARAPL2,MDM2,UBB,UBE2D2,SUMO1,POLR2A,TXNIP,TGFBR1,UBE2T,SUMO2,PCBP2,FBXW7
GO: Molecular Function	GO:0046982	protein heterodimerization activity		0.000611	0.476	0.0191	0.138	14	423	TPM1,H2AZ2,SRI,GADD45A,H2AC20,H4C5,PMAIP1,TCF4,BIRC5,PAFAH1B3,H2AZ1,H3-3A,H3-3B,ATF4
GO: Biological Process	GO:0098727	maintenance of cell number		9.56e-07	0.00441	0.000176	0.00159	14	243	SOX4,TPT1,ZC3H13,ARID1A,STAT3,WDR43,PTN,GNL3,BRMS1L,TEAD1,ZIC1,IGF2BP1,CNOT1,HDAC2
GO: Biological Process	GO:0021543	pallium development		2.13e-06	0.0098	0.000323	0.00291	14	260	MDK,ZEB2,LHX2,BTG2,AFDN,POU3F2,NR2F1,ZIC1,IGF2BP1,CELF1,EMX1,EMX2,HDAC2,CDK6
GO: Biological Process	GO:0045787	positive regulation of cell cycle		0.000599	1	0.0168	0.152	14	438	CCND1,MDK,MDM2,HNRNPU,WIZ,PLCG2,PMAIP1,RAD23A,ID2,ANAPC11,BIRC5,CCNT1,ANKRD17,CENPV
GO: Biological Process	GO:0009416	response to light stimulus		0.000763	1	0.0197	0.178	14	449	CDKN1A,TP53INP1,MAT2A,HMGN1,CCND1,MDM2,DDB1,PTN,LHX2,JUND,PMAIP1,ID2,ATF4,FBXW7
GO: Biological Process	GO:0032970	regulation of actin filament-based process		0.00109	1	0.0244	0.219	14	466	TPM1,WASF3,SRI,MDK,SUMO1,TMSB15A,DSTN,TMSB15B,ID1,COTL1,RND3,TGFBR1,ATP2A2,HDAC2
GO: Biological Process	GO:0062197	cellular response to chemical stress		0.00116	1	0.0256	0.231	14	469	TPM1,TP53INP1,MDM2,TSPO,SESN2,PRDX2,CST3,CHCHD2,ATF4,SUMO2,ATP2A2,SOD1,HDAC2,FBXW7
GO: Biological Process	GO:0051098	regulation of binding		0.00125	1	0.0269	0.242	14	473	CDKN1A,PLK2,SRI,LHX2,NFIB,SUMO1,ID1,ID2,APLP2,TGFBR1,SUMO2,ATP2A2,HDAC2,FBXW7
GO: Biological Process	GO:0008380	RNA splicing		0.00234	1	0.0395	0.356	14	506	WBP11,ZC3H13,HNRNPA1,HNRNPU,PPIL3,CCNL1,YBX1,PTBP2,POLR2A,PRPF40A,SF3B3,CELF1,ZMAT2,SNRPN
Pathway	1269594	Signaling by Wnt	BioSystems: REACTOME	0.000333	0.589	0.0115	0.0923	14	338	SOX4,H2AZ2,PSMA2,GNG2,TNRC6B,PSMD1,H2AC20,UBB,H4C5,SEM1,SKP1,H2AZ1,H3-3A,H3-3B
Pathway	1268855	Diseases of signal transduction	BioSystems: REACTOME	0.000795	1	0.0161	0.13	14	369	CDKN1A,PSMA2,PSMD1,MDM2,TRIM24,STAT3,UBB,SEM1,POLR2A,SKP1,TGFBR1,CUX1,HDAC2,FBXW7
GO: Molecular Function	GO:0031490	chromatin DNA binding		9.86e-09	7.68e-06	3.84e-06	2.78e-05	13	136	TOX,HMGN1,HMGN3,STAT3,HNRNPU,H1-10,KDM5A,ZIC2,H1-4,H2AZ1,H3-3A,H3-3B,HDAC2
GO: Biological Process	GO:0019827	stem cell population maintenance		3.85e-06	0.0178	0.000455	0.0041	13	236	SOX4,TPT1,ZC3H13,ARID1A,STAT3,WDR43,PTN,GNL3,BRMS1L,TEAD1,IGF2BP1,CNOT1,HDAC2
GO: Biological Process	GO:0071824	protein-DNA complex subunit organization		3.71e-05	0.171	0.00259	0.0234	13	292	NAP1L1,ARID1A,PTMA,H4C5,H1-10,TCF4,TAF1B,MED4,BRD2,H1-4,CENPV,H3-3A,H3-3B
GO: Biological Process	GO:0072593	reactive oxygen species metabolic process		3.85e-05	0.177	0.00261	0.0235	13	293	CDKN1A,SESN1,GADD45A,STAT3,TSPO,SESN2,PLCG2,PMAIP1,TIGAR,PRDX4,PRDX2,GSTP1,SOD1
GO: Biological Process	GO:0007623	circadian rhythm		4.58e-05	0.211	0.00289	0.0261	13	298	MAT2A,DDB1,HNRNPU,JUND,KDM5A,ID1,ID2,ID3,CST3,ZFHX3,ATF4,HDAC2,FBXW7
GO: Biological Process	GO:0048839	inner ear development		0.000441	1	0.0139	0.125	13	375	SPARC,HLA-C,ADGRV1,STAT3,DLX5,COL2A1,SOBP,POU3F4,ZIC1,EMX2,ATP2B1,CUX1,SOD1
GO: Biological Process	GO:0009636	response to toxic substance		0.000463	1	0.0145	0.131	13	377	CDKN1A,TP53INP1,MDM2,SESN1,SESN2,PRDX4,GPX4,PRDX2,GSTP1,TGFBR1,CST3,ATF4,SOD1
GO: Biological Process	GO:0048592	eye morphogenesis		0.000475	1	0.0147	0.132	13	378	SOX4,HMGN1,CCND1,ADGRV1,C12orf57,ARID1A,STAT3,PTN,MFAP2,ID2,ZIC1,ZIC2,ATF4
GO: Biological Process	GO:0034599	cellular response to oxidative stress		0.00055	1	0.0159	0.144	13	384	TPM1,TP53INP1,MDM2,SESN2,PRDX2,CST3,CHCHD2,ATF4,SUMO2,ATP2A2,SOD1,HDAC2,FBXW7
GO: Biological Process	GO:0043583	ear development		0.000961	1	0.0226	0.204	13	408	SPARC,HLA-C,ADGRV1,STAT3,DLX5,COL2A1,SOBP,POU3F4,ZIC1,EMX2,ATP2B1,CUX1,SOD1
GO: Biological Process	GO:0042176	regulation of protein catabolic process		0.000961	1	0.0226	0.204	13	408	PLK2,PSMD1,GABARAPL2,MDM2,DDB1,UBB,SUMO1,RAD23A,EEF1A2,SF3B3,CST3,SUMO2,FBXW7
GO: Biological Process	GO:0051962	positive regulation of nervous system development		0.00101	1	0.0232	0.209	13	410	NAP1L1,MDK,ZEB2,STAT3,PTN,METRN,TSPO,AFDN,ADGRL2,ID2,CUX1,HDAC2,TPBG
GO: Biological Process	GO:0001889	liver development		0.00105	1	0.0237	0.214	13	412	TET2,CCND1,MDK,ZEB2,STAT3,PTN,MKI67,FHL1,GPC1,ID2,IGF2BP1,CELF1,FBXW7
GO: Biological Process	GO:0061008	hepaticobiliary system development		0.0012	1	0.0261	0.235	13	418	TET2,CCND1,MDK,ZEB2,STAT3,PTN,MKI67,FHL1,GPC1,ID2,IGF2BP1,CELF1,FBXW7
GO: Biological Process	GO:0010639	negative regulation of organelle organization		0.00154	1	0.0293	0.264	13	430	TPM1,CCP110,HNRNPA1,HNRNPU,TSPO,SMG6,TMSB15A,TIGAR,SLC25A6,TMSB15B,BIRC5,H3-3A,H3-3B
GO: Biological Process	GO:2001233	regulation of apoptotic signaling pathway		0.00277	1	0.0446	0.402	13	460	TPT1,TP53INP1,MDM2,UBB,PMAIP1,COL2A1,SLC25A6,PRDX2,GSTP1,TGFBR1,SOD1,HDAC2,FBXW7
GO: Biological Process	GO:0071248	cellular response to metal ion		0.000106	0.489	0.00531	0.0479	12	280	ADGRV1,HNRNPA1,JUND,UBE2D2,SUMO1,CPNE3,TSPO,PLCG2,TIGAR,ID2,ATF4,SOD1
GO: Biological Process	GO:0044843	cell cycle G1/S phase transition		0.00044	1	0.0139	0.125	12	327	CDKN1A,PLK2,BCAT1,CCND1,ARID1A,MDM2,PLCG2,FHL1,ID2,ANKRD17,CDK6,FBXW7
GO: Biological Process	GO:0007584	response to nutrient		0.000689	1	0.0182	0.164	12	344	SPARC,CYP26A1,CCND1,DBI,MDM2,TRIM24,PTN,TSPO,COL2A1,GSTP1,EEF2,ATP2B1
GO: Biological Process	GO:0097193	intrinsic apoptotic signaling pathway		0.0011	1	0.0244	0.22	12	363	CDKN1A,TPT1,HINT1,PHLDA3,MDM2,UBB,PMAIP1,SIVA1,ATF4,SOD1,HDAC2,FBXW7
GO: Biological Process	GO:0071241	cellular response to inorganic substance		0.00118	1	0.0259	0.234	12	366	ADGRV1,HNRNPA1,JUND,UBE2D2,SUMO1,CPNE3,TSPO,PLCG2,TIGAR,ID2,ATF4,SOD1
GO: Biological Process	GO:0008406	gonad development		0.00135	1	0.027	0.244	12	372	CCND1,HNRNPA1,UBB,PTX3,KDM5A,PRDX4,NR2F2,TGFBR1,CST3,H3-3A,H3-3B,SOD1
GO: Biological Process	GO:0006913	nucleocytoplasmic transport		0.00151	1	0.029	0.261	12	377	CDKN1A,MDM2,HNRNPA1,STAT3,SUMO1,KPNA1,SMG6,IPO7,SEM1,UFM1,ZIC1,TXNIP
GO: Biological Process	GO:0051169	nuclear transport		0.00154	1	0.0293	0.264	12	378	CDKN1A,MDM2,HNRNPA1,STAT3,SUMO1,KPNA1,SMG6,IPO7,SEM1,UFM1,ZIC1,TXNIP
GO: Biological Process	GO:0045137	development of primary sexual characteristics		0.00154	1	0.0293	0.264	12	378	CCND1,HNRNPA1,UBB,PTX3,KDM5A,PRDX4,NR2F2,TGFBR1,CST3,H3-3A,H3-3B,SOD1
GO: Biological Process	GO:1901990	regulation of mitotic cell cycle phase transition		0.00273	1	0.0441	0.397	12	405	CDKN1A,PLK2,CCND1,ARID1A,MDM2,DDB1,FHL1,GNL3,ID2,ANAPC11,BIRC5,ANKRD17
GO: Biological Process	GO:0009743	response to carbohydrate		0.00289	1	0.0451	0.406	12	408	SOX4,SPARC,SRI,HMGN3,SESN2,NNAT,BIRC5,UFM1,TXNIP,GSTP1,KAT7,CST3
GO: Biological Process	GO:0043414	macromolecule methylation		0.00313	1	0.0481	0.433	12	412	TET2,H2AZ2,ZC3H13,KMT2C,BTG2,RAB6A,KMT5B,H1-4,AUTS2,H2AZ1,WDR82,HDAC2
Pathway	1270433	Chromatin organization	BioSystems: REACTOME	0.000637	1	0.0144	0.116	12	279	H2AZ2,CCND1,ARID1A,KMT2C,H2AC20,H4C5,MEAF6,KDM5A,KAT7,KMT5B,H2AZ1,HDAC2
Pathway	1270434	Chromatin modifying enzymes	BioSystems: REACTOME	0.000637	1	0.0144	0.116	12	279	H2AZ2,CCND1,ARID1A,KMT2C,H2AC20,H4C5,MEAF6,KDM5A,KAT7,KMT5B,H2AZ1,HDAC2
Pathway	1269810	M Phase	BioSystems: REACTOME	0.00154	1	0.0236	0.19	12	309	H2AZ2,PSMA2,PSMD1,H2AC20,UBB,H4C5,SEM1,ANAPC11,BIRC5,H2AZ1,H3-3A,H3-3B
GO: Biological Process	GO:2000177	regulation of neural precursor cell proliferation		3.33e-07	0.00153	6.96e-05	0.000628	11	130	TOX,DNER,NAP1L1,MDK,PTN,LHX2,BTG2,AFDN,PTBP2,ID2,EMX1
GO: Biological Process	GO:0033273	response to vitamin		1.9e-05	0.0877	0.00165	0.0149	11	197	SPARC,CYP26A1,CCND1,MDM2,TRIM24,PTN,TSPO,COL2A1,GSTP1,EEF2,ATP2B1
GO: Biological Process	GO:0051100	negative regulation of binding		3.29e-05	0.151	0.00243	0.0219	11	209	CDKN1A,SRI,LHX2,NFIB,SUMO1,ID1,ID2,SUMO2,ATP2A2,HDAC2,FBXW7
GO: Biological Process	GO:0035264	multicellular organism growth		0.000102	0.47	0.00529	0.0476	11	237	HLA-C,STAT3,KMT2C,RBBP6,SELENOM,POU3F2,CELF1,KMT5B,H3-3A,H3-3B,SOD1
GO: Biological Process	GO:0035148	tube formation		0.000106	0.488	0.00531	0.0479	11	238	SOX4,SPARC,MDK,ARID1A,ZEB2,LUZP1,LHX2,NFIB,DLX5,ZIC2,BRD2
GO: Biological Process	GO:0065004	protein-DNA complex assembly		0.000152	0.701	0.00681	0.0614	11	248	NAP1L1,H4C5,H1-10,TCF4,TAF1B,MED4,BRD2,H1-4,CENPV,H3-3A,H3-3B
GO: Biological Process	GO:0033044	regulation of chromosome organization		0.000297	1	0.011	0.0987	11	268	ARID1A,HNRNPA1,HNRNPU,GNL3,SMG6,ANAPC11,BIRC5,CCT8,CENPV,H3-3A,H3-3B
GO: Biological Process	GO:0021953	central nervous system neuron differentiation		0.000577	1	0.0165	0.149	11	290	SOX4,TOX,C12orf57,ZEB2,UBB,BTG2,NFIB,POU3F4,ZSWIM6,CELF1,EMX1
GO: Biological Process	GO:0000302	response to reactive oxygen species		0.00122	1	0.0266	0.239	11	318	TPM1,MDM2,SESN1,SESN2,PRDX2,TXNIP,GSTP1,EEF2,CST3,SOD1,HDAC2
GO: Biological Process	GO:2000113	negative regulation of cellular macromolecule biosynthetic process		0.00132	1	0.0269	0.242	11	321	SRP9,TNRC6B,DBI,HNRNPU,BTG2,SESN2,YBX1,IGF2BP1,CELF1,ATF4,CNOT1
GO: Biological Process	GO:0050769	positive regulation of neurogenesis		0.00243	1	0.0407	0.366	11	347	NAP1L1,MDK,ZEB2,STAT3,PTN,METRN,TSPO,AFDN,ID2,CUX1,HDAC2
GO: Biological Process	GO:0051054	positive regulation of DNA metabolic process		0.00259	1	0.0424	0.382	11	350	TOX,ARID1A,HNRNPA1,WIZ,GNL3,MEAF6,TIGAR,KAT7,KMT5B,CST3,CCT8
GO: Biological Process	GO:0000398	mRNA splicing, via spliceosome		0.00321	1	0.0487	0.439	11	360	WBP11,HNRNPA1,HNRNPU,PPIL3,YBX1,PTBP2,PRPF40A,SF3B3,CELF1,ZMAT2,SNRPN
GO: Biological Process	GO:0000377	RNA splicing, via transesterification reactions with bulged adenosine as nucleophile		0.00321	1	0.0487	0.439	11	360	WBP11,HNRNPA1,HNRNPU,PPIL3,YBX1,PTBP2,PRPF40A,SF3B3,CELF1,ZMAT2,SNRPN
Pathway	1270431	Senescence-Associated Secretory Phenotype (SASP)	BioSystems: REACTOME	4.83e-07	0.000854	0.000132	0.00106	11	111	CDKN1A,H2AZ2,STAT3,H2AC20,UBB,H4C5,ANAPC11,H2AZ1,H3-3A,H3-3B,CDK6
Pathway	658418	Viral carcinogenesis	BioSystems: KEGG	0.000139	0.245	0.00915	0.0737	11	201	CDKN1A,HLA-C,CCND1,MDM2,DDB1,STAT3,H4C5,PMAIP1,ATF4,HDAC2,CDK6
Pathway	1269599	TCF dependent signaling in response to WNT	BioSystems: REACTOME	0.000634	1	0.0144	0.116	11	240	SOX4,H2AZ2,PSMA2,PSMD1,H2AC20,UBB,H4C5,SEM1,H2AZ1,H3-3A,H3-3B
GO: Biological Process	GO:0009411	response to UV		3.94e-05	0.181	0.00263	0.0237	10	176	CDKN1A,TP53INP1,HMGN1,CCND1,MDM2,DDB1,PTN,PMAIP1,ATF4,FBXW7
GO: Biological Process	GO:0072331	signal transduction by p53 class mediator		0.000125	0.574	0.00595	0.0536	10	202	CDKN1A,SOX4,PLK2,HINT1,PHLDA3,MDM2,TRIM24,UBB,SESN2,PMAIP1
GO: Biological Process	GO:0072175	epithelial tube formation		0.000215	0.989	0.0086	0.0775	10	216	SOX4,SPARC,MDK,ARID1A,ZEB2,LUZP1,LHX2,DLX5,ZIC2,BRD2
GO: Biological Process	GO:0001764	neuron migration		0.00038	1	0.013	0.117	10	232	DNER,MDK,TUBB2A,STAT3,NTNG1,ZSWIM6,NR2F1,NR2F2,AUTS2,EMX2
GO: Biological Process	GO:1902806	regulation of cell cycle G1/S phase transition		0.000639	1	0.0174	0.157	10	248	CDKN1A,PLK2,CCND1,ARID1A,MDM2,PLCG2,FHL1,ID2,ANKRD17,FBXW7
GO: Biological Process	GO:0071453	cellular response to oxygen levels		0.00125	1	0.0269	0.242	10	271	MDM2,PTN,JUND,SUMO1,PMAIP1,TIGAR,POLR2A,ATP6V1G1,CHCHD2,ATF4
GO: Biological Process	GO:0032355	response to estradiol		0.0014	1	0.0276	0.249	10	275	CCND1,STAT3,PTN,GPX4,NR2F2,TXNIP,GSTP1,EEF2,CST3,H2AZ1
GO: Biological Process	GO:0021915	neural tube development		0.00156	1	0.0293	0.264	10	279	SOX4,CYP26A1,MDK,ARID1A,ZEB2,LUZP1,LHX2,DLX5,ZIC2,BRD2
GO: Biological Process	GO:0017148	negative regulation of translation		0.00207	1	0.0363	0.327	10	290	SRP9,TNRC6B,HNRNPU,BTG2,SESN2,YBX1,IGF2BP1,CELF1,ATF4,CNOT1
GO: Biological Process	GO:0000082	G1/S transition of mitotic cell cycle		0.00217	1	0.0373	0.337	10	292	CDKN1A,PLK2,BCAT1,CCND1,ARID1A,MDM2,FHL1,ID2,ANKRD17,CDK6
GO: Biological Process	GO:0048593	camera-type eye morphogenesis		0.00284	1	0.0451	0.406	10	303	SOX4,HMGN1,CCND1,C12orf57,ARID1A,STAT3,PTN,ZIC1,ZIC2,ATF4
Pathway	M40062	p53 transcriptional gene network	MSigDB C2 BIOCARTA (v7.5.1)	6.52e-08	0.000115	5.76e-05	0.000464	10	72	CDKN1A,TP53INP1,SESN1,GADD45A,BTG2,SESN2,PMAIP1,TIGAR,SIVA1,ZMAT3
Pathway	1269530	Signaling by NOTCH	BioSystems: REACTOME	4.57e-06	0.00806	0.000896	0.00721	10	113	DNER,TNRC6B,CCND1,MDK,UBB,RAB6A,SKP1,ATP2A2,HDAC2,FBXW7
Pathway	1270428	Oxidative Stress Induced Senescence	BioSystems: REACTOME	1.3e-05	0.0229	0.00208	0.0168	10	127	H2AZ2,TNRC6B,MDM2,H2AC20,UBB,H4C5,H2AZ1,H3-3A,H3-3B,CDK6
Pathway	M39406	mRNA processing	MSigDB C2 BIOCARTA (v7.5.1)	1.94e-05	0.0343	0.00286	0.023	10	133	HNRNPA1,HNRNPU,YBX1,PTBP2,POLR2A,PRPF40A,SF3B3,CELF1,PCBP2,SNRPN
Pathway	1269690	mRNA Splicing - Major Pathway	BioSystems: REACTOME	0.00035	0.619	0.0115	0.0923	10	188	WBP11,HNRNPA1,HNRNPU,YBX1,POLR2A,HNRNPUL1,PRPF40A,SF3B3,PCBP2,SNRPN
Pathway	1269689	mRNA Splicing	BioSystems: REACTOME	0.000487	0.86	0.0134	0.108	10	196	WBP11,HNRNPA1,HNRNPU,YBX1,POLR2A,HNRNPUL1,PRPF40A,SF3B3,PCBP2,SNRPN
Pathway	585562	Epstein-Barr virus infection	BioSystems: KEGG	0.000593	1	0.0144	0.116	10	201	CDKN1A,HLA-C,PSMD1,MDM2,STAT3,PTMA,PLCG2,SEM1,POLR2A,HDAC2
Pathway	M39605	Circadian rhythm genes	MSigDB C2 BIOCARTA (v7.5.1)	0.000745	1	0.0155	0.125	10	207	HNRNPU,JUND,KDM5A,ID2,ID3,SKP1,CST3,ZFHX3,ATF4,HDAC2
Pathway	1269688	Processing of Capped Intron-Containing Pre-mRNA	BioSystems: REACTOME	0.00286	1	0.0334	0.269	10	248	WBP11,HNRNPA1,HNRNPU,YBX1,POLR2A,HNRNPUL1,PRPF40A,SF3B3,PCBP2,SNRPN
GO: Molecular Function	GO:0031491	nucleosome binding		2.44e-07	0.00019	4.76e-05	0.000344	9	74	HMGN1,ARID1A,HMGN3,H1-10,H1-4,H2AZ1,H3-3A,H3-3B,HDAC2
GO: Molecular Function	GO:0016922	nuclear receptor binding		0.000508	0.396	0.0165	0.119	9	191	ARID1A,TRIM24,HMGN3,STAT3,JUND,MED4,SUMO2,CNOT1,LRIF1
GO: Biological Process	GO:0043392	negative regulation of DNA binding		2.76e-08	0.000127	1.06e-05	9.54e-05	9	60	SRI,LHX2,NFIB,SUMO1,ID1,ID2,SUMO2,HDAC2,FBXW7
GO: Biological Process	GO:0051101	regulation of DNA binding		4.58e-05	0.211	0.00289	0.0261	9	144	SRI,LHX2,NFIB,SUMO1,ID1,ID2,SUMO2,HDAC2,FBXW7
GO: Biological Process	GO:0001841	neural tube formation		8.96e-05	0.413	0.00474	0.0427	9	157	SOX4,MDK,ARID1A,ZEB2,LUZP1,LHX2,DLX5,ZIC2,BRD2
GO: Biological Process	GO:0034728	nucleosome organization		0.00015	0.691	0.00678	0.0611	9	168	NAP1L1,ARID1A,PTMA,H4C5,H1-10,BRD2,H1-4,H3-3A,H3-3B
GO: Biological Process	GO:0001838	embryonic epithelial tube formation		0.000296	1	0.011	0.0987	9	184	SOX4,MDK,ARID1A,ZEB2,LUZP1,LHX2,DLX5,ZIC2,BRD2
GO: Biological Process	GO:0021761	limbic system development		0.000375	1	0.0129	0.117	9	190	MDK,ZEB2,UBB,BTG2,POU3F2,ZIC1,EMX2,HDAC2,CDK6
GO: Biological Process	GO:2000377	regulation of reactive oxygen species metabolic process		0.000487	1	0.0149	0.134	9	197	CDKN1A,GADD45A,STAT3,TSPO,PLCG2,TIGAR,PRDX2,GSTP1,SOD1
GO: Biological Process	GO:0042770	signal transduction in response to DNA damage		0.000544	1	0.0159	0.143	9	200	CDKN1A,SOX4,PLK2,CCND1,MDM2,GADD45A,SESN2,PMAIP1,ID2
GO: Biological Process	GO:0051170	import into nucleus		0.000563	1	0.0162	0.146	9	201	CDKN1A,HNRNPA1,STAT3,SUMO1,KPNA1,IPO7,UFM1,ZIC1,TXNIP
GO: Biological Process	GO:0051302	regulation of cell division		0.000971	1	0.0226	0.204	9	217	CCP110,PLK2,MDK,PTN,YBX1,BIRC5,PRPF40A,TXNIP,CENPV
GO: Biological Process	GO:0008584	male gonad development		0.001	1	0.0232	0.209	9	218	CCND1,HNRNPA1,UBB,KDM5A,PRDX4,TGFBR1,CST3,H3-3A,H3-3B
GO: Biological Process	GO:0046546	development of primary male sexual characteristics		0.00104	1	0.0235	0.212	9	219	CCND1,HNRNPA1,UBB,KDM5A,PRDX4,TGFBR1,CST3,H3-3A,H3-3B
GO: Biological Process	GO:0050680	negative regulation of epithelial cell proliferation		0.00133	1	0.0269	0.242	9	227	SPARC,TRIM24,PTN,NFIB,NR2F2,TGFBR1,CELF1,CDK6,FBXW7
GO: Biological Process	GO:0016331	morphogenesis of embryonic epithelium		0.00169	1	0.0311	0.28	9	235	SOX4,MDK,ARID1A,ZEB2,LUZP1,LHX2,DLX5,ZIC2,BRD2
GO: Biological Process	GO:0003205	cardiac chamber development		0.00212	1	0.037	0.334	9	243	TPM1,SOX4,ARID1A,MDM2,LUZP1,FHL1,ID2,NR2F1,TGFBR1
GO: Biological Process	GO:0006479	protein methylation		0.00224	1	0.0381	0.343	9	245	TET2,KMT2C,BTG2,RAB6A,KMT5B,H1-4,AUTS2,WDR82,HDAC2
GO: Biological Process	GO:0008213	protein alkylation		0.00224	1	0.0381	0.343	9	245	TET2,KMT2C,BTG2,RAB6A,KMT5B,H1-4,AUTS2,WDR82,HDAC2
GO: Biological Process	GO:0046661	male sex differentiation		0.00257	1	0.0422	0.38	9	250	CCND1,HNRNPA1,UBB,KDM5A,PRDX4,TGFBR1,CST3,H3-3A,H3-3B
Pathway	M6370	p53 signaling pathway	MSigDB C2 BIOCARTA (v7.5.1)	4.61e-07	0.000814	0.000132	0.00106	9	68	CDKN1A,CCND1,MDM2,SESN1,GADD45A,SESN2,PMAIP1,ZMAT3,CDK6
Pathway	83055	p53 signaling pathway	BioSystems: KEGG	5.24e-07	0.000925	0.000132	0.00106	9	69	CDKN1A,CCND1,MDM2,SESN1,GADD45A,SESN2,PMAIP1,ZMAT3,CDK6
Pathway	137939	Direct p53 effectors	BioSystems: Pathway Interaction Database	0.000109	0.192	0.0077	0.062	9	132	CDKN1A,TP53INP1,MDM2,SESN1,GADD45A,BTG2,PMAIP1,TIGAR,HDAC2
Pathway	M145	Direct p53 effectors	MSigDB C2 BIOCARTA (v7.5.1)	0.000145	0.256	0.00915	0.0737	9	137	CDKN1A,TP53INP1,MDM2,SESN1,GADD45A,BTG2,PMAIP1,TIGAR,HDAC2
Pathway	1269656	RNA Polymerase I, RNA Polymerase III, and Mitochondrial Transcription	BioSystems: REACTOME	0.000286	0.506	0.0115	0.0923	9	150	H2AZ2,H2AC20,NFIB,H4C5,TAF1B,H2AZ1,H3-3A,H3-3B,HDAC2
Pathway	1269734	Epigenetic regulation of gene expression	BioSystems: REACTOME	0.000316	0.558	0.0115	0.0923	9	152	TET2,H2AZ2,H2AC20,H4C5,TAF1B,H2AZ1,H3-3A,H3-3B,HDAC2
Pathway	M39546	Mesodermal commitment pathway	MSigDB C2 BIOCARTA (v7.5.1)	0.000365	0.645	0.0116	0.093	9	155	TOX,CCND1,SESN1,TCF4,TEAD1,ZIC2,ARL4A,SOX21,CSRP2
Pathway	585563	Alcoholism	BioSystems: KEGG	0.00107	1	0.0184	0.148	9	180	H2AZ2,GNG2,H2AC20,H4C5,H2AZ1,H3-3A,H3-3B,ATF4,HDAC2
Pathway	1269742	Cell Cycle Checkpoints	BioSystems: REACTOME	0.00237	1	0.0299	0.241	9	202	CDKN1A,PSMA2,PSMD1,MDM2,UBB,SUMO1,H4C5,SEM1,ANAPC11
GO: Molecular Function	GO:0031492	nucleosomal DNA binding		2.08e-08	1.62e-05	5.39e-06	3.9e-05	8	40	HMGN1,HMGN3,H1-10,H1-4,H2AZ1,H3-3A,H3-3B,HDAC2
GO: Molecular Function	GO:0030527	structural constituent of chromatin		2.91e-05	0.0227	0.00301	0.0217	8	101	H2AZ2,H2AC20,H4C5,H1-10,H1-4,H2AZ1,H3-3A,H3-3B
GO: Biological Process	GO:2000036	regulation of stem cell population maintenance		2.96e-06	0.0136	0.000393	0.00354	8	77	ZC3H13,ARID1A,WDR43,PTN,BRMS1L,TEAD1,CNOT1,HDAC2
GO: Biological Process	GO:0032922	circadian regulation of gene expression		3.26e-06	0.015	0.000417	0.00376	8	78	HNRNPU,KDM5A,ID1,ID2,ID3,ZFHX3,ATF4,HDAC2
GO: Biological Process	GO:0014009	glial cell proliferation		6.82e-06	0.0314	0.000683	0.00615	8	86	SOX4,DNER,NAP1L1,DBI,STAT3,PTN,TSPO,EEF2
GO: Biological Process	GO:0098869	cellular oxidant detoxification		5.04e-05	0.232	0.00314	0.0283	8	113	TP53INP1,SESN1,SESN2,PRDX4,GPX4,PRDX2,GSTP1,SOD1
GO: Biological Process	GO:1990748	cellular detoxification		0.000194	0.895	0.00792	0.0713	8	137	TP53INP1,SESN1,SESN2,PRDX4,GPX4,PRDX2,GSTP1,SOD1
GO: Biological Process	GO:0097237	cellular response to toxic substance		0.000376	1	0.0129	0.117	8	151	TP53INP1,SESN1,SESN2,PRDX4,GPX4,PRDX2,GSTP1,SOD1
GO: Biological Process	GO:0021987	cerebral cortex development		0.000822	1	0.0205	0.185	8	170	MDK,LHX2,AFDN,POU3F2,NR2F1,CELF1,EMX1,EMX2
GO: Biological Process	GO:0098754	detoxification		0.00132	1	0.0269	0.242	8	183	TP53INP1,SESN1,SESN2,PRDX4,GPX4,PRDX2,GSTP1,SOD1
GO: Biological Process	GO:0042472	inner ear morphogenesis		0.00168	1	0.0311	0.28	8	190	SPARC,DLX5,COL2A1,SOBP,POU3F4,ZIC1,EMX2,SOD1
GO: Biological Process	GO:0002065	columnar/cuboidal epithelial cell differentiation		0.00185	1	0.0334	0.301	8	193	CDKN1A,SOX4,NFIB,AFDN,TIGAR,POU3F2,EMX1,CDK6
GO: Biological Process	GO:0006606	protein import into nucleus		0.00197	1	0.0352	0.317	8	195	CDKN1A,STAT3,SUMO1,KPNA1,IPO7,UFM1,ZIC1,TXNIP
GO: Biological Process	GO:0032200	telomere organization		0.00217	1	0.0373	0.337	8	198	HNRNPA1,HNRNPU,H4C5,GNL3,SMG6,CCT8,H3-3A,H3-3B
Pathway	M39448	Neural crest differentiation	MSigDB C2 BIOCARTA (v7.5.1)	9.95e-05	0.176	0.00764	0.0615	8	102	PRTG,LHX2,DLX5,COL2A1,TCF4,ID1,ZIC1,HDAC2
Pathway	1269739	NoRC negatively regulates rRNA expression	BioSystems: REACTOME	0.000149	0.262	0.00915	0.0737	8	108	H2AZ2,H2AC20,H4C5,TAF1B,H2AZ1,H3-3A,H3-3B,HDAC2
Pathway	1339125	Positive epigenetic regulation of rRNA expression	BioSystems: REACTOME	0.000158	0.28	0.00915	0.0737	8	109	H2AZ2,H2AC20,H4C5,TAF1B,H2AZ1,H3-3A,H3-3B,HDAC2
Pathway	1269658	RNA Polymerase I Promoter Clearance	BioSystems: REACTOME	0.00018	0.317	0.00915	0.0737	8	111	H2AZ2,H2AC20,H4C5,TAF1B,H2AZ1,H3-3A,H3-3B,HDAC2
Pathway	1269737	Negative epigenetic regulation of rRNA expression	BioSystems: REACTOME	0.00018	0.317	0.00915	0.0737	8	111	H2AZ2,H2AC20,H4C5,TAF1B,H2AZ1,H3-3A,H3-3B,HDAC2
Pathway	1269657	RNA Polymerase I Transcription	BioSystems: REACTOME	0.000203	0.359	0.0096	0.0773	8	113	H2AZ2,H2AC20,H4C5,TAF1B,H2AZ1,H3-3A,H3-3B,HDAC2
Pathway	M39650	Cell cycle	MSigDB C2 BIOCARTA (v7.5.1)	0.000343	0.606	0.0115	0.0923	8	122	CDKN1A,CCND1,MDM2,GADD45A,ANAPC11,SKP1,HDAC2,CDK6
Pathway	83054	Cell cycle	BioSystems: KEGG	0.000383	0.677	0.0116	0.0938	8	124	CDKN1A,CCND1,MDM2,GADD45A,ANAPC11,SKP1,HDAC2,CDK6
Pathway	M7963	Cell cycle	MSigDB C2 BIOCARTA (v7.5.1)	0.000405	0.714	0.0117	0.0943	8	125	CDKN1A,CCND1,MDM2,GADD45A,ANAPC11,SKP1,HDAC2,CDK6
Pathway	1339139	Activation of HOX genes during differentiation	BioSystems: REACTOME	0.00045	0.795	0.0126	0.102	8	127	H2AZ2,KMT2C,H2AC20,H4C5,POLR2A,H2AZ1,H3-3A,H3-3B
Pathway	1339140	Activation of anterior HOX genes in hindbrain development during early embryogenesis	BioSystems: REACTOME	0.00045	0.795	0.0126	0.102	8	127	H2AZ2,KMT2C,H2AC20,H4C5,POLR2A,H2AZ1,H3-3A,H3-3B
Pathway	921162	FoxO signaling pathway	BioSystems: KEGG	0.000582	1	0.0144	0.116	8	132	CDKN1A,PLK2,GABARAPL2,CCND1,MDM2,GADD45A,STAT3,TGFBR1
Pathway	1269091	Host Interactions of HIV factors	BioSystems: REACTOME	0.000643	1	0.0144	0.116	8	134	PSMA2,PSMD1,UBB,KPNA1,SLC25A6,SEM1,SKP1,CCNT1
Pathway	1269719	Gene Silencing by RNA	BioSystems: REACTOME	0.000781	1	0.016	0.129	8	138	H2AZ2,TNRC6B,H2AC20,H4C5,POLR2A,H2AZ1,H3-3A,H3-3B
Pathway	1269764	Mitotic G1-G1/S phases	BioSystems: REACTOME	0.000985	1	0.0176	0.142	8	143	CDKN1A,PSMA2,PSMD1,CCND1,UBB,SEM1,SKP1,CDK6
Pathway	694606	Hepatitis B	BioSystems: KEGG	0.00103	1	0.018	0.145	8	144	CDKN1A,CCND1,DDB1,STAT3,BIRC5,TGFBR1,ATF4,CDK6
Pathway	1269799	G2/M Transition	BioSystems: REACTOME	0.00444	1	0.0448	0.361	8	182	CDKN1A,CCP110,PSMA2,PSMD1,UBB,SEM1,SKP1,DCTN3
Pathway	1269797	Mitotic G2-G2/M phases	BioSystems: REACTOME	0.00474	1	0.0453	0.365	8	184	CDKN1A,CCP110,PSMA2,PSMD1,UBB,SEM1,SKP1,DCTN3
GO: Molecular Function	GO:0016209	antioxidant activity		0.000241	0.188	0.0104	0.0756	7	103	TP53INP1,SESN2,PRDX4,GPX4,PRDX2,GSTP1,SOD1
GO: Molecular Function	GO:0003697	single-stranded DNA binding		0.00157	1	0.0396	0.287	7	141	WBP11,HNRNPA1,HNRNPU,RAD23A,HNRNPDL,YBX1,PCBP2
GO: Biological Process	GO:0031670	cellular response to nutrient		3.28e-05	0.151	0.00243	0.0219	7	78	CYP26A1,DBI,MDM2,TRIM24,PTN,COL2A1,ATP2B1
GO: Biological Process	GO:0034644	cellular response to UV		0.00023	1	0.00899	0.081	7	106	CDKN1A,TP53INP1,MDM2,DDB1,PTN,ATF4,FBXW7
GO: Biological Process	GO:0032784	regulation of DNA-templated transcription elongation		0.000306	1	0.0111	0.1	7	111	HMGN1,HNRNPU,WDR43,KAT7,CCNT1,MED4,WDR82
GO: Biological Process	GO:0061157	mRNA destabilization		0.0004	1	0.013	0.117	7	116	TNRC6B,HNRNPU,BTG2,YBX1,IGF2BP1,CELF1,CNOT1
GO: Biological Process	GO:0050779	RNA destabilization		0.00049	1	0.0149	0.134	7	120	TNRC6B,HNRNPU,BTG2,YBX1,IGF2BP1,CELF1,CNOT1
GO: Biological Process	GO:0061014	positive regulation of mRNA catabolic process		0.00049	1	0.0149	0.134	7	120	TNRC6B,HNRNPU,BTG2,YBX1,IGF2BP1,CELF1,CNOT1
GO: Biological Process	GO:0000079	regulation of cyclin-dependent protein serine/threonine kinase activity		0.000542	1	0.0159	0.143	7	122	CDKN1A,CCND1,GADD45A,CCNL1,IPO7,NR2F2,CCNT1
GO: Biological Process	GO:1904029	regulation of cyclin-dependent protein kinase activity		0.000626	1	0.0172	0.155	7	125	CDKN1A,CCND1,GADD45A,CCNL1,IPO7,NR2F2,CCNT1
GO: Biological Process	GO:0006334	nucleosome assembly		0.000657	1	0.0178	0.16	7	126	NAP1L1,H4C5,H1-10,BRD2,H1-4,H3-3A,H3-3B
GO: Biological Process	GO:0021766	hippocampus development		0.000721	1	0.0189	0.17	7	128	MDK,ZEB2,BTG2,ZIC1,EMX2,HDAC2,CDK6
GO: Biological Process	GO:0000956	nuclear-transcribed mRNA catabolic process		0.000904	1	0.022	0.199	7	133	TNRC6B,HNRNPU,BTG2,SMG6,YBX1,IGF2BP1,CNOT1
GO: Biological Process	GO:2000278	regulation of DNA biosynthetic process		0.00149	1	0.0288	0.26	7	145	CDKN1A,HNRNPA1,HNRNPU,SMG6,MEAF6,KAT7,CCT8
GO: Biological Process	GO:0071482	cellular response to light stimulus		0.00155	1	0.0293	0.264	7	146	CDKN1A,TP53INP1,MDM2,DDB1,PTN,ATF4,FBXW7
GO: Biological Process	GO:0034968	histone lysine methylation		0.00168	1	0.0311	0.28	7	148	TET2,KMT2C,KMT5B,H1-4,AUTS2,WDR82,HDAC2
GO: Biological Process	GO:0014013	regulation of gliogenesis		0.00188	1	0.0339	0.305	7	151	DNER,MDK,STAT3,PTN,TSPO,ID2,HDAC2
GO: Biological Process	GO:0048144	fibroblast proliferation		0.00252	1	0.0419	0.378	7	159	CDKN1A,TP53INP1,GNG2,KMT2C,PMAIP1,GSTP1,CDK6
GO: Biological Process	GO:0006275	regulation of DNA replication		0.0029	1	0.0451	0.406	7	163	WIZ,MEAF6,RBBP6,ID3,KAT7,CST3,ANKRD17
GO: Biological Process	GO:0018022	peptidyl-lysine methylation		0.0031	1	0.0479	0.432	7	165	TET2,KMT2C,KMT5B,H1-4,AUTS2,WDR82,HDAC2
GO: Biological Process	GO:1903313	positive regulation of mRNA metabolic process		0.00331	1	0.0497	0.448	7	167	TNRC6B,HNRNPU,BTG2,YBX1,IGF2BP1,CELF1,CNOT1
Pathway	1269770	SCF(Skp2)-mediated degradation of p27/p21	BioSystems: REACTOME	2.36e-05	0.0417	0.00321	0.0259	7	61	CDKN1A,PSMA2,PSMD1,CCND1,UBB,SEM1,SKP1
Pathway	M39540	Notch signaling pathway	MSigDB C2 BIOCARTA (v7.5.1)	2.93e-05	0.0517	0.00345	0.0278	7	63	CDKN1A,CCND1,STAT3,FHL1,SKP1,HDAC2,FBXW7
Pathway	M39339	DNA damage response	MSigDB C2 BIOCARTA (v7.5.1)	5.31e-05	0.0938	0.00565	0.0455	7	69	CDKN1A,CCND1,MDM2,SESN1,GADD45A,PMAIP1,CDK6
Pathway	1269738	SIRT1 negatively regulates rRNA Expression	BioSystems: REACTOME	5.83e-05	0.103	0.00565	0.0455	7	70	H2AZ2,H2AC20,H4C5,TAF1B,H2AZ1,H3-3A,H3-3B
Pathway	1269778	Cyclin A:Cdk2-associated events at S phase entry	BioSystems: REACTOME	6.39e-05	0.113	0.00565	0.0455	7	71	CDKN1A,PSMA2,PSMD1,CCND1,UBB,SEM1,SKP1
Pathway	1269769	Cyclin E associated events during G1/S transition	BioSystems: REACTOME	7e-05	0.124	0.00588	0.0474	7	72	CDKN1A,PSMA2,PSMD1,CCND1,UBB,SEM1,SKP1
Pathway	1383084	ERCC6 (CSB) and EHMT2 (G9a) positively regulate rRNA expression	BioSystems: REACTOME	0.000108	0.19	0.0077	0.062	7	77	H2AZ2,H2AC20,H4C5,H2AZ1,H3-3A,H3-3B,HDAC2
Pathway	M195	C-MYB transcription factor network	MSigDB C2 BIOCARTA (v7.5.1)	0.000187	0.329	0.00915	0.0737	7	84	CDKN1A,MAT2A,CCND1,H2AZ1,ZFHX3,ATP2B1,CDK6
Pathway	M39700	Androgen receptor signaling pathway	MSigDB C2 BIOCARTA (v7.5.1)	0.000307	0.542	0.0115	0.0923	7	91	CDKN1A,CCND1,MDM2,STAT3,SUMO1,DSTN,KAT7
Pathway	1269662	RNA Polymerase I Chain Elongation	BioSystems: REACTOME	0.000328	0.579	0.0115	0.0923	7	92	H2AZ2,H2AC20,H4C5,TAF1B,H2AZ1,H3-3A,H3-3B
Pathway	M39524	miRNA regulation of DNA damage response	MSigDB C2 BIOCARTA (v7.5.1)	0.00035	0.619	0.0115	0.0923	7	93	CDKN1A,CCND1,MDM2,SESN1,GADD45A,PMAIP1,CDK6
Pathway	1339126	B-WICH complex positively regulates rRNA expression	BioSystems: REACTOME	0.000374	0.661	0.0116	0.0934	7	94	H2AZ2,H2AC20,H4C5,TAF1B,H2AZ1,H3-3A,H3-3B
Pathway	1269304	CLEC7A (Dectin-1) signaling	BioSystems: REACTOME	0.000579	1	0.0144	0.116	7	101	PSMA2,PSMD1,UBB,UBE2D2,PLCG2,SEM1,SKP1
Pathway	1269169	Amyloid fiber formation	BioSystems: REACTOME	0.000614	1	0.0144	0.116	7	102	H2AC20,UBB,H4C5,CST3,H2AZ1,H3-3A,H3-3B
Pathway	1269723	Transcriptional regulation by small RNAs	BioSystems: REACTOME	0.000817	1	0.0161	0.13	7	107	H2AZ2,H2AC20,H4C5,POLR2A,H2AZ1,H3-3A,H3-3B
Pathway	1309111	Nucleotide Excision Repair	BioSystems: REACTOME	0.00107	1	0.0184	0.148	7	112	HMGN1,DDB1,UBB,SUMO1,RAD23A,POLR2A,SUMO2
Pathway	1269768	G1/S Transition	BioSystems: REACTOME	0.00152	1	0.0236	0.19	7	119	CDKN1A,PSMA2,PSMD1,CCND1,UBB,SEM1,SKP1
Pathway	1269777	S Phase	BioSystems: REACTOME	0.00252	1	0.0311	0.251	7	130	CDKN1A,PSMA2,PSMD1,CCND1,UBB,SEM1,SKP1
Pathway	M39505	Adipogenesis	MSigDB C2 BIOCARTA (v7.5.1)	0.00263	1	0.0321	0.258	7	131	CDKN1A,CYP26A1,GADD45A,STAT3,ID3,NR2F1,CELF1
Pathway	M39432	TGF-beta signaling pathway	MSigDB C2 BIOCARTA (v7.5.1)	0.00287	1	0.0334	0.269	7	133	CDKN1A,CCND1,ZEB2,JUND,SUMO1,SKP1,TGFBR1
Pathway	1269303	C-type lectin receptors (CLRs)	BioSystems: REACTOME	0.00462	1	0.0453	0.365	7	145	PSMA2,PSMD1,UBB,UBE2D2,PLCG2,SEM1,SKP1
GO: Molecular Function	GO:0016684	oxidoreductase activity, acting on peroxide as acceptor		0.000191	0.149	0.00931	0.0674	6	70	SESN1,SESN2,PRDX4,GPX4,PRDX2,GSTP1
GO: Molecular Function	GO:0140678	molecular function inhibitor activity		0.0021	1	0.0482	0.349	6	110	CDKN1A,NFIB,MCUB,ID1,ID2,ID3
GO: Biological Process	GO:0071295	cellular response to vitamin		5.42e-05	0.25	0.00329	0.0296	6	58	CYP26A1,MDM2,TRIM24,PTN,COL2A1,ATP2B1
GO: Biological Process	GO:0072576	liver morphogenesis		7.23e-05	0.333	0.00397	0.0358	6	61	TET2,MDK,PTN,MKI67,IGF2BP1,FBXW7
GO: Biological Process	GO:1902893	regulation of miRNA transcription		0.000145	0.666	0.00659	0.0594	6	69	STAT3,NFIB,GNL3,TEAD1,TGFBR1,HDAC2
GO: Biological Process	GO:0061614	miRNA transcription		0.000157	0.721	0.00694	0.0625	6	70	STAT3,NFIB,GNL3,TEAD1,TGFBR1,HDAC2
GO: Biological Process	GO:0000288	nuclear-transcribed mRNA catabolic process, deadenylation-dependent decay		0.000169	0.78	0.00723	0.0652	6	71	TNRC6B,HNRNPU,BTG2,YBX1,IGF2BP1,CNOT1
GO: Biological Process	GO:0030330	DNA damage response, signal transduction by p53 class mediator		0.000398	1	0.013	0.117	6	83	CDKN1A,SOX4,PLK2,MDM2,SESN2,PMAIP1
GO: Biological Process	GO:2000628	regulation of miRNA metabolic process		0.000425	1	0.0136	0.123	6	84	STAT3,NFIB,GNL3,TEAD1,TGFBR1,HDAC2
GO: Biological Process	GO:2000379	positive regulation of reactive oxygen species metabolic process		0.000731	1	0.019	0.171	6	93	CDKN1A,GADD45A,TSPO,PLCG2,GSTP1,SOD1
GO: Biological Process	GO:0014015	positive regulation of gliogenesis		0.000773	1	0.0199	0.179	6	94	MDK,STAT3,PTN,TSPO,ID2,HDAC2
GO: Biological Process	GO:0010586	miRNA metabolic process		0.000962	1	0.0226	0.204	6	98	STAT3,NFIB,GNL3,TEAD1,TGFBR1,HDAC2
GO: Biological Process	GO:0072332	intrinsic apoptotic signaling pathway by p53 class mediator		0.00125	1	0.0269	0.242	6	103	CDKN1A,HINT1,PHLDA3,MDM2,UBB,PMAIP1
GO: Biological Process	GO:0007566	embryo implantation		0.00131	1	0.0269	0.242	6	104	ARID1A,TGFBR1,CST3,H3-3A,H3-3B,SOD1
GO: Biological Process	GO:2001251	negative regulation of chromosome organization		0.00175	1	0.0319	0.288	6	110	HNRNPA1,HNRNPU,SMG6,BIRC5,H3-3A,H3-3B
GO: Biological Process	GO:0045185	maintenance of protein location		0.002	1	0.0355	0.32	6	113	SRI,HNRNPU,TSPO,TMSB15A,TMSB15B,SKP1
GO: Biological Process	GO:0060113	inner ear receptor cell differentiation		0.0026	1	0.0424	0.382	6	119	ADGRV1,STAT3,EMX2,ATP2B1,CUX1,SOD1
GO: Biological Process	GO:2000060	positive regulation of ubiquitin-dependent protein catabolic process		0.00282	1	0.0451	0.406	6	121	PLK2,MDM2,SUMO1,RAD23A,SUMO2,FBXW7
Pathway	169345	Notch signaling pathway	BioSystems: Pathway Interaction Database	0.000165	0.292	0.00915	0.0737	6	58	CDKN1A,DNER,CCND1,MFAP2,SKP1,FBXW7
Pathway	M17	Notch signaling pathway	MSigDB C2 BIOCARTA (v7.5.1)	0.000182	0.321	0.00915	0.0737	6	59	CDKN1A,DNER,CCND1,MFAP2,SKP1,FBXW7
Pathway	1269659	RNA Polymerase I Promoter Opening	BioSystems: REACTOME	0.000285	0.503	0.0115	0.0923	6	64	H2AZ2,H2AC20,H4C5,H2AZ1,H3-3A,H3-3B
Pathway	M39639	Proteasome degradation	MSigDB C2 BIOCARTA (v7.5.1)	0.000285	0.503	0.0115	0.0923	6	64	HLA-C,PSMA2,PSMD1,UBB,UBE2D2,H2AZ1
Pathway	1269744	p53-Dependent G1/S DNA damage checkpoint	BioSystems: REACTOME	0.00031	0.548	0.0115	0.0923	6	65	CDKN1A,PSMA2,PSMD1,MDM2,UBB,SEM1
Pathway	1269745	p53-Dependent G1 DNA Damage Response	BioSystems: REACTOME	0.00031	0.548	0.0115	0.0923	6	65	CDKN1A,PSMA2,PSMD1,MDM2,UBB,SEM1
Pathway	1269740	DNA methylation	BioSystems: REACTOME	0.000337	0.596	0.0115	0.0923	6	66	H2AZ2,H2AC20,H4C5,H2AZ1,H3-3A,H3-3B
Pathway	1269743	G1/S DNA Damage Checkpoints	BioSystems: REACTOME	0.000366	0.647	0.0116	0.093	6	67	CDKN1A,PSMA2,PSMD1,MDM2,UBB,SEM1
Pathway	1269513	Activated PKN1 stimulates transcription of AR (androgen receptor) regulated genes KLK2 and KLK3	BioSystems: REACTOME	0.000397	0.701	0.0117	0.0941	6	68	H2AZ2,H2AC20,H4C5,H2AZ1,H3-3A,H3-3B
Pathway	83116	Chronic myeloid leukemia	BioSystems: KEGG	0.000502	0.886	0.0136	0.11	6	71	CDKN1A,CCND1,MDM2,TGFBR1,HDAC2,CDK6
Pathway	M39738	Non-small cell lung cancer	MSigDB C2 BIOCARTA (v7.5.1)	0.000541	0.955	0.0143	0.115	6	72	CDKN1A,CCND1,GADD45A,STAT3,PLCG2,CDK6
Pathway	M321	Chronic myeloid leukemia	MSigDB C2 BIOCARTA (v7.5.1)	0.000582	1	0.0144	0.116	6	73	CDKN1A,CCND1,MDM2,TGFBR1,HDAC2,CDK6
Pathway	M39758	Chromosomal and microsatellite instability in colorectal cancer	MSigDB C2 BIOCARTA (v7.5.1)	0.000626	1	0.0144	0.116	6	74	CDKN1A,CCND1,GADD45A,PMAIP1,BIRC5,TGFBR1
Pathway	1269735	PRC2 methylates histones and DNA	BioSystems: REACTOME	0.000673	1	0.0147	0.118	6	75	H2AZ2,H2AC20,H4C5,H2AZ1,H3-3A,H3-3B
Pathway	1269813	Condensation of Prophase Chromosomes	BioSystems: REACTOME	0.000673	1	0.0147	0.118	6	75	H2AZ2,H2AC20,H4C5,H2AZ1,H3-3A,H3-3B
Pathway	M42538	Nucleotide excision repair in xeroderma pigmentosum	MSigDB C2 BIOCARTA (v7.5.1)	0.000722	1	0.0152	0.123	6	76	HMGN1,DDB1,H4C5,RAD23A,H3-3A,H3-3B
Pathway	138073	C-MYB transcription factor network	BioSystems: Pathway Interaction Database	0.000829	1	0.0161	0.13	6	78	CDKN1A,MAT2A,CCND1,H2AZ1,ATP2B1,CDK6
Pathway	169352	Regulation of Wnt-mediated beta catenin signaling and target gene transcription	BioSystems: Pathway Interaction Database	0.000887	1	0.0167	0.134	6	79	CCND1,TCF4,ID2,SKP1,IGF2BP1,HDAC2
Pathway	P00059	p53 pathway	PantherDB	0.000887	1	0.0167	0.134	6	79	CDKN1A,MDM2,GADD45A,SUMO1,ZMAT3,SUMO2
Pathway	1270439	RMTs methylate histone arginines	BioSystems: REACTOME	0.000887	1	0.0167	0.134	6	79	H2AZ2,CCND1,ARID1A,H2AC20,H4C5,H2AZ1
Pathway	1270429	DNA Damage/Telomere Stress Induced Senescence	BioSystems: REACTOME	0.000947	1	0.0171	0.138	6	80	CDKN1A,H2AZ2,H2AC20,H4C5,H1-4,H2AZ1
Pathway	M223	Regulation of nuclear beta catenin signaling and target gene transcription	MSigDB C2 BIOCARTA (v7.5.1)	0.000947	1	0.0171	0.138	6	80	CCND1,TCF4,ID2,SKP1,IGF2BP1,HDAC2
Pathway	1269839	Regulation of APC/C activators between G1/S and early anaphase	BioSystems: REACTOME	0.00101	1	0.0179	0.144	6	81	PSMA2,PSMD1,UBB,SEM1,ANAPC11,SKP1
Pathway	1269197	ER-Phagosome pathway	BioSystems: REACTOME	0.0013	1	0.0209	0.168	6	85	HLA-C,PSMA2,PSMD1,UBB,SEC61A1,SEM1
Pathway	1269301	FCERI mediated NF-kB activation	BioSystems: REACTOME	0.0013	1	0.0209	0.168	6	85	PSMA2,PSMD1,UBB,UBE2D2,SEM1,SKP1
Pathway	1269837	Regulation of mitotic cell cycle	BioSystems: REACTOME	0.00147	1	0.0229	0.185	6	87	PSMA2,PSMD1,UBB,SEM1,ANAPC11,SKP1
Pathway	1269838	APC/C-mediated degradation of cell cycle proteins	BioSystems: REACTOME	0.00147	1	0.0229	0.185	6	87	PSMA2,PSMD1,UBB,SEM1,ANAPC11,SKP1
Pathway	1269866	Meiotic recombination	BioSystems: REACTOME	0.00165	1	0.0245	0.197	6	89	H2AZ2,H2AC20,H4C5,H2AZ1,H3-3A,H3-3B
Pathway	M39732	Pancreatic adenocarcinoma pathway	MSigDB C2 BIOCARTA (v7.5.1)	0.00165	1	0.0245	0.197	6	89	CDKN1A,CCND1,GADD45A,STAT3,TGFBR1,CDK6
Pathway	1269506	MAPK6/MAPK4 signaling	BioSystems: REACTOME	0.00175	1	0.0249	0.2	6	90	PSMA2,TNRC6B,PSMD1,UBB,SEM1,IGF2BP1
Pathway	1269602	Formation of the beta-catenin:TCF transactivating complex	BioSystems: REACTOME	0.00196	1	0.0266	0.214	6	92	H2AZ2,H2AC20,H4C5,H2AZ1,H3-3A,H3-3B
Pathway	1269512	RHO GTPases activate PKNs	BioSystems: REACTOME	0.00218	1	0.0282	0.227	6	94	H2AZ2,H2AC20,H4C5,H2AZ1,H3-3A,H3-3B
Pathway	1269195	Antigen processing-Cross presentation	BioSystems: REACTOME	0.00313	1	0.035	0.282	6	101	HLA-C,PSMA2,PSMD1,UBB,SEC61A1,SEM1
Pathway	1269176	Downstream TCR signaling	BioSystems: REACTOME	0.00313	1	0.035	0.282	6	101	PSMA2,PSMD1,UBB,UBE2D2,SEM1,SKP1
Pathway	1268693	Protein folding	BioSystems: REACTOME	0.00379	1	0.0404	0.325	6	105	GNG2,TUBB2A,STAT3,TBCA,CCT8,FBXW7
Pathway	1427861	UCH proteinases	BioSystems: REACTOME	0.00379	1	0.0404	0.325	6	105	PSMA2,PSMD1,H2AC20,UBB,SEM1,TGFBR1
GO: Molecular Function	GO:0001046	core promoter sequence-specific DNA binding		0.000504	0.393	0.0165	0.119	5	55	POLR2A,TAF1B,H2AZ1,H3-3A,H3-3B
GO: Molecular Function	GO:0004601	peroxidase activity		0.00133	1	0.0384	0.278	5	68	SESN2,PRDX4,GPX4,PRDX2,GSTP1
GO: Biological Process	GO:1900151	regulation of nuclear-transcribed mRNA catabolic process, deadenylation-dependent decay		1.55e-05	0.0714	0.00152	0.0137	5	28	TNRC6B,HNRNPU,YBX1,IGF2BP1,CNOT1
GO: Biological Process	GO:0021871	forebrain regionalization		3.06e-05	0.141	0.00235	0.0212	5	32	CYP26A1,LHX2,NR2F1,EMX1,EMX2
GO: Biological Process	GO:0140058	neuron projection arborization		7.2e-05	0.332	0.00397	0.0358	5	38	PTN,AFDN,NTNG1,IGF2BP1,TPBG
GO: Biological Process	GO:0021846	cell proliferation in forebrain		0.000105	0.482	0.00531	0.0479	5	41	ZEB2,POU3F2,ZIC2,IGF2BP1,EMX2
GO: Biological Process	GO:0010165	response to X-ray		0.000224	1	0.00881	0.0794	5	48	CDKN1A,CCND1,MDM2,PMAIP1,COL2A1
GO: Biological Process	GO:0072575	epithelial cell proliferation involved in liver morphogenesis		0.000327	1	0.0115	0.104	5	52	MDK,PTN,MKI67,IGF2BP1,FBXW7
GO: Biological Process	GO:0072574	hepatocyte proliferation		0.000327	1	0.0115	0.104	5	52	MDK,PTN,MKI67,IGF2BP1,FBXW7
GO: Biological Process	GO:0048713	regulation of oligodendrocyte differentiation		0.000503	1	0.015	0.135	5	57	MDK,PTN,ID2,DUSP15,HDAC2
GO: Biological Process	GO:0042149	cellular response to glucose starvation		0.000689	1	0.0182	0.164	5	61	HNRNPA1,SESN1,SESN2,PMAIP1,ATF4
GO: Biological Process	GO:0032507	maintenance of protein location in cell		0.00146	1	0.0284	0.256	5	72	HNRNPU,TSPO,TMSB15A,TMSB15B,SKP1
GO: Biological Process	GO:0051568	histone H3-K4 methylation		0.00221	1	0.0378	0.341	5	79	TET2,KMT2C,H1-4,AUTS2,WDR82
GO: Biological Process	GO:0034605	cellular response to heat		0.0032	1	0.0487	0.439	5	86	CDKN1A,SUMO1,MKI67,ATP2A2,HDAC2
Pathway	M39368	TP53 network	MSigDB C2 BIOCARTA (v7.5.1)	7.1e-06	0.0125	0.00125	0.0101	5	20	CDKN1A,MDM2,GADD45A,SUMO1,PMAIP1
Pathway	1270427	Oncogene Induced Senescence	BioSystems: REACTOME	8.04e-05	0.142	0.00645	0.052	5	32	TNRC6B,MDM2,UBB,ID1,CDK6
Pathway	1269766	G1 Phase	BioSystems: REACTOME	0.000212	0.374	0.0096	0.0773	5	39	CDKN1A,CCND1,UBB,SKP1,CDK6
Pathway	1269767	Cyclin D associated events in G1	BioSystems: REACTOME	0.000212	0.374	0.0096	0.0773	5	39	CDKN1A,CCND1,UBB,SKP1,CDK6
Pathway	1309114	Formation of Incision Complex in GG-NER	BioSystems: REACTOME	0.000339	0.598	0.0115	0.0923	5	43	DDB1,UBB,SUMO1,RAD23A,SUMO2
Pathway	1383071	TP53 Regulates Transcription of Cell Cycle Genes	BioSystems: REACTOME	0.000626	1	0.0144	0.116	5	49	CDKN1A,PLK2,GADD45A,BTG2,CNOT1
Pathway	M39413	Hepatitis C and hepatocellular carcinoma	MSigDB C2 BIOCARTA (v7.5.1)	0.000688	1	0.0148	0.119	5	50	CDKN1A,CCND1,STAT3,BIRC5,TGFBR1
Pathway	1269791	Ubiquitin-dependent degradation of Cyclin D	BioSystems: REACTOME	0.000825	1	0.0161	0.13	5	52	PSMA2,PSMD1,CCND1,UBB,SEM1
Pathway	1269792	Ubiquitin-dependent degradation of Cyclin D1	BioSystems: REACTOME	0.000825	1	0.0161	0.13	5	52	PSMA2,PSMD1,CCND1,UBB,SEM1
Pathway	1269107	Vpu mediated degradation of CD4	BioSystems: REACTOME	0.0009	1	0.0167	0.135	5	53	PSMA2,PSMD1,UBB,SEM1,SKP1
Pathway	1269746	Stabilization of p53	BioSystems: REACTOME	0.00116	1	0.019	0.153	5	56	PSMA2,PSMD1,MDM2,UBB,SEM1
Pathway	1457807	FBXL7 down-regulates AURKA during mitotic entry and in early mitosis	BioSystems: REACTOME	0.00116	1	0.019	0.153	5	56	PSMA2,PSMD1,UBB,SEM1,SKP1
Pathway	1269841	SCF-beta-TrCP mediated degradation of Emi1	BioSystems: REACTOME	0.00116	1	0.019	0.153	5	56	PSMA2,PSMD1,UBB,SEM1,SKP1
Pathway	1269331	NIK-->noncanonical NF-kB signaling	BioSystems: REACTOME	0.00158	1	0.0241	0.194	5	60	PSMA2,PSMD1,UBB,SEM1,SKP1
Pathway	1269637	GLI3 is processed to GLI3R by the proteasome	BioSystems: REACTOME	0.0017	1	0.0245	0.197	5	61	PSMA2,PSMD1,UBB,SEM1,SKP1
Pathway	1269638	Degradation of GLI2 by the proteasome	BioSystems: REACTOME	0.0017	1	0.0245	0.197	5	61	PSMA2,PSMD1,UBB,SEM1,SKP1
Pathway	1269306	Dectin-1 mediated noncanonical NF-kB signaling	BioSystems: REACTOME	0.0017	1	0.0245	0.197	5	61	PSMA2,PSMD1,UBB,SEM1,SKP1
Pathway	1383017	The role of GTSE1 in G2/M progression after G2 checkpoint	BioSystems: REACTOME	0.0017	1	0.0245	0.197	5	61	CDKN1A,PSMA2,PSMD1,UBB,SEM1
Pathway	1269639	Degradation of GLI1 by the proteasome	BioSystems: REACTOME	0.00183	1	0.0259	0.208	5	62	PSMA2,PSMD1,UBB,SEM1,SKP1
Pathway	83110	Glioma	BioSystems: KEGG	0.00211	1	0.0278	0.224	5	64	CDKN1A,CCND1,MDM2,PLCG2,CDK6
Pathway	M39627	G1 to S cell cycle control	MSigDB C2 BIOCARTA (v7.5.1)	0.00211	1	0.0278	0.224	5	64	CDKN1A,CCND1,MDM2,GADD45A,CDK6
Pathway	1269852	Autodegradation of Cdh1 by Cdh1:APC/C	BioSystems: REACTOME	0.00211	1	0.0278	0.224	5	64	PSMA2,PSMD1,UBB,SEM1,ANAPC11
Pathway	M1835	Glioma	MSigDB C2 BIOCARTA (v7.5.1)	0.00226	1	0.0287	0.231	5	65	CDKN1A,CCND1,MDM2,PLCG2,CDK6
Pathway	M279	Regulation of retinoblastoma protein	MSigDB C2 BIOCARTA (v7.5.1)	0.00226	1	0.0287	0.231	5	65	CDKN1A,CCND1,MDM2,BRD2,CDK6
Pathway	M39542	Prader-Willi and Angelman syndrome	MSigDB C2 BIOCARTA (v7.5.1)	0.00242	1	0.0301	0.242	5	66	CCND1,MDM2,DLX5,SNRPN,CDK6
Pathway	M39682	Pathways affected in adenoid cystic carcinoma	MSigDB C2 BIOCARTA (v7.5.1)	0.00242	1	0.0301	0.242	5	66	ARID1A,KMT2C,NFIB,H1-4,FBXW7
Pathway	1270418	Oxygen-dependent proline hydroxylation of Hypoxia-inducible Factor Alpha	BioSystems: REACTOME	0.00258	1	0.0317	0.255	5	67	PSMA2,PSMD1,UBB,UBE2D2,SEM1
Pathway	1269186	Activation of NF-kappaB in B cells	BioSystems: REACTOME	0.00276	1	0.0327	0.263	5	68	PSMA2,PSMD1,UBB,SEM1,SKP1
Pathway	M39811	Melanoma	MSigDB C2 BIOCARTA (v7.5.1)	0.00276	1	0.0327	0.263	5	68	CDKN1A,CCND1,MDM2,GADD45A,CDK6
Pathway	1269849	APC/C:Cdc20 mediated degradation of Securin	BioSystems: REACTOME	0.00276	1	0.0327	0.263	5	68	PSMA2,PSMD1,UBB,SEM1,ANAPC11
Pathway	M39374	Histone modifications	MSigDB C2 BIOCARTA (v7.5.1)	0.00313	1	0.035	0.282	5	70	KMT2C,H4C5,KMT5B,H3-3A,H3-3B
Pathway	1269781	Switching of origins to a post-replicative state	BioSystems: REACTOME	0.00354	1	0.039	0.314	5	72	CDKN1A,PSMA2,PSMD1,UBB,SEM1
Pathway	1269782	Orc1 removal from chromatin	BioSystems: REACTOME	0.00354	1	0.039	0.314	5	72	CDKN1A,PSMA2,PSMD1,UBB,SEM1
Pathway	1404797	Platinum drug resistance	BioSystems: KEGG	0.00375	1	0.0404	0.325	5	73	CDKN1A,MDM2,PMAIP1,BIRC5,GSTP1
Pathway	1269851	APC/C:Cdh1 mediated degradation of Cdc20 and other APC/C:Cdh1 targeted proteins in late mitosis/early G1	BioSystems: REACTOME	0.00375	1	0.0404	0.325	5	73	PSMA2,PSMD1,UBB,SEM1,ANAPC11
Pathway	1269846	Cdc20:Phospho-APC/C mediated degradation of Cyclin A	BioSystems: REACTOME	0.00375	1	0.0404	0.325	5	73	PSMA2,PSMD1,UBB,SEM1,ANAPC11
Pathway	1269535	Signaling by NOTCH1	BioSystems: REACTOME	0.00398	1	0.0414	0.334	5	74	DNER,UBB,SKP1,HDAC2,FBXW7
Pathway	1269796	Removal of licensing factors from origins	BioSystems: REACTOME	0.00398	1	0.0414	0.334	5	74	CDKN1A,PSMA2,PSMD1,UBB,SEM1
Pathway	1269845	APC:Cdc20 mediated degradation of cell cycle proteins prior to satisfation of the cell cycle checkpoint	BioSystems: REACTOME	0.00398	1	0.0414	0.334	5	74	PSMA2,PSMD1,UBB,SEM1,ANAPC11
Pathway	M39857	Head and neck squamous cell carcinoma	MSigDB C2 BIOCARTA (v7.5.1)	0.00446	1	0.0448	0.361	5	76	CDKN1A,CCND1,SESN1,SESN2,CDK6
Pathway	1269844	APC/C:Cdc20 mediated degradation of mitotic proteins	BioSystems: REACTOME	0.00446	1	0.0448	0.361	5	76	PSMA2,PSMD1,UBB,SEM1,ANAPC11
Pathway	1269794	Regulation of DNA replication	BioSystems: REACTOME	0.00472	1	0.0453	0.365	5	77	CDKN1A,PSMA2,PSMD1,UBB,SEM1
Pathway	1269842	Activation of APC/C and APC/C:Cdc20 mediated degradation of mitotic proteins	BioSystems: REACTOME	0.00472	1	0.0453	0.365	5	77	PSMA2,PSMD1,UBB,SEM1,ANAPC11
Pathway	1270415	Cellular response to hypoxia	BioSystems: REACTOME	0.00472	1	0.0453	0.365	5	77	PSMA2,PSMD1,UBB,UBE2D2,SEM1
Pathway	1270416	Regulation of Hypoxia-inducible Factor (HIF) by oxygen	BioSystems: REACTOME	0.00472	1	0.0453	0.365	5	77	PSMA2,PSMD1,UBB,UBE2D2,SEM1
Pathway	M66	Validated targets of C-MYC transcriptional activation	MSigDB C2 BIOCARTA (v7.5.1)	0.00526	1	0.0496	0.399	5	79	BCAT1,PTMA,PMAIP1,ID2,BIRC5
GO: Molecular Function	GO:0106222	lncRNA binding		5.37e-05	0.0419	0.00381	0.0275	4	18	HNRNPU,PPME1,CELF1,ATP2A2
GO: Molecular Function	GO:0140416	transcription regulator inhibitor activity		0.000283	0.221	0.0116	0.084	4	27	NFIB,ID1,ID2,ID3
GO: Biological Process	GO:0140059	dendrite arborization		2.13e-05	0.0982	0.00175	0.0158	4	15	PTN,AFDN,IGF2BP1,TPBG
GO: Biological Process	GO:0021978	telencephalon regionalization		3.65e-05	0.168	0.00259	0.0233	4	17	LHX2,NR2F1,EMX1,EMX2
GO: Biological Process	GO:2000767	positive regulation of cytoplasmic translation		3.65e-05	0.168	0.00259	0.0233	4	17	HNRNPU,YBX1,EEF2,IGF2BP1
GO: Biological Process	GO:0060019	radial glial cell differentiation		7.23e-05	0.333	0.00397	0.0358	4	20	STAT3,METRN,AFDN,EMX1
GO: Biological Process	GO:0021542	dentate gyrus development		8.85e-05	0.408	0.00474	0.0427	4	21	MDK,BTG2,EMX2,CDK6
GO: Biological Process	GO:2000678	negative regulation of transcription regulatory region DNA binding		0.000129	0.593	0.00605	0.0545	4	23	SRI,LHX2,ID2,FBXW7
GO: Biological Process	GO:2000765	regulation of cytoplasmic translation		0.000425	1	0.0136	0.123	4	31	HNRNPU,YBX1,EEF2,IGF2BP1
GO: Biological Process	GO:0031571	mitotic G1 DNA damage checkpoint signaling		0.00061	1	0.0169	0.153	4	34	CDKN1A,PLK2,CCND1,MDM2
GO: Biological Process	GO:0044819	mitotic G1/S transition checkpoint signaling		0.000683	1	0.0182	0.164	4	35	CDKN1A,PLK2,CCND1,MDM2
GO: Biological Process	GO:2000345	regulation of hepatocyte proliferation		0.00103	1	0.0235	0.212	4	39	MDK,PTN,IGF2BP1,FBXW7
GO: Biological Process	GO:0060563	neuroepithelial cell differentiation		0.00163	1	0.0304	0.274	4	44	SOX4,AFDN,POU3F2,EMX1
GO: Biological Process	GO:1902459	positive regulation of stem cell population maintenance		0.00244	1	0.0407	0.366	4	49	ARID1A,BRMS1L,TEAD1,HDAC2
GO: Biological Process	GO:0003230	cardiac atrium development		0.00244	1	0.0407	0.366	4	49	SOX4,MDM2,FHL1,NR2F1
GO: Biological Process	GO:1902895	positive regulation of miRNA transcription		0.00282	1	0.0451	0.406	4	51	STAT3,GNL3,TEAD1,TGFBR1
GO: Biological Process	GO:0032781	positive regulation of ATP-dependent activity		0.00303	1	0.047	0.423	4	52	TPM1,GABARAPL2,HNRNPU,SUMO1
GO: Biological Process	GO:0030261	chromosome condensation		0.00325	1	0.0489	0.441	4	53	H1-10,H1-4,H3-3A,H3-3B
Pathway	M39472	H19 action Rb-E2F1 signaling and CDK-Beta-catenin activity	MSigDB C2 BIOCARTA (v7.5.1)	6.24e-05	0.11	0.00565	0.0455	4	16	SOX4,CCND1,PMAIP1,CSRP2
Pathway	M14863	p53 Signaling Pathway	MSigDB C2 BIOCARTA (v7.5.1)	6.24e-05	0.11	0.00565	0.0455	4	16	CDKN1A,CCND1,MDM2,GADD45A
Pathway	M39522	Tumor suppressor activity of SMARCB1	MSigDB C2 BIOCARTA (v7.5.1)	0.00116	1	0.019	0.153	4	33	ARID1A,H3-3A,H3-3B,CDK6
Pathway	M39800	FBXL10 enhancement of MAP/ERK signaling in diffuse large B-cell lymphoma	MSigDB C2 BIOCARTA (v7.5.1)	0.00199	1	0.0268	0.216	4	38	H2AZ2,H2AZ1,H3-3A,H3-3B
Pathway	137972	Signaling events mediated by HDAC Class III	BioSystems: Pathway Interaction Database	0.00219	1	0.0282	0.227	4	39	CDKN1A,TUBB2A,H4C5,H1-4
Pathway	M39756	Effect of progerin on genes involved in Hutchinson-Gilford progeria syndrome	MSigDB C2 BIOCARTA (v7.5.1)	0.00219	1	0.0282	0.227	4	39	CBX5,H3-3A,H3-3B,HDAC2
Pathway	P00060	Ubiquitin proteasome pathway	PantherDB	0.00371	1	0.0404	0.325	4	45	PSMD1,MDM2,UBE2D2,UBE2T
Pathway	1269531	Pre-NOTCH Expression and Processing	BioSystems: REACTOME	0.00435	1	0.0444	0.357	4	47	TNRC6B,CCND1,RAB6A,ATP2A2
Pathway	1269537	NOTCH1 Intracellular Domain Regulates Transcription	BioSystems: REACTOME	0.00469	1	0.0453	0.365	4	48	UBB,SKP1,HDAC2,FBXW7
GO: Molecular Function	GO:0031386	protein tag		0.000444	0.346	0.0157	0.114	3	13	UBB,SUMO1,SUMO2
GO: Molecular Function	GO:0140313	molecular sequestering activity		0.00121	0.943	0.0363	0.263	3	18	CDKN1A,SESN2,PRDX4
GO: Molecular Function	GO:0070628	proteasome binding		0.00143	1	0.0387	0.28	3	19	SACS,RAD23A,ID1
GO: Biological Process	GO:0031508	pericentric heterochromatin formation		2.95e-05	0.136	0.00233	0.021	3	6	CENPV,H3-3A,H3-3B
GO: Biological Process	GO:0021796	cerebral cortex regionalization		0.000121	0.557	0.00587	0.0529	3	9	NR2F1,EMX1,EMX2
GO: Biological Process	GO:0070934	CRD-mediated mRNA stabilization		0.000309	1	0.0111	0.1	3	12	HNRNPU,YBX1,IGF2BP1
GO: Biological Process	GO:1990253	cellular response to leucine starvation		0.000398	1	0.013	0.117	3	13	SESN1,SESN2,ATF4
GO: Biological Process	GO:0140719	constitutive heterochromatin formation		0.000398	1	0.013	0.117	3	13	CENPV,H3-3A,H3-3B
GO: Biological Process	GO:0060213	positive regulation of nuclear-transcribed mRNA poly(A) tail shortening		0.000502	1	0.015	0.135	3	14	TNRC6B,BTG2,CNOT1
GO: Biological Process	GO:1900152	negative regulation of nuclear-transcribed mRNA catabolic process, deadenylation-dependent decay		0.000502	1	0.015	0.135	3	14	HNRNPU,YBX1,IGF2BP1
GO: Biological Process	GO:0060211	regulation of nuclear-transcribed mRNA poly(A) tail shortening		0.000914	1	0.0222	0.2	3	17	TNRC6B,BTG2,CNOT1
GO: Biological Process	GO:0006977	DNA damage response, signal transduction by p53 class mediator resulting in cell cycle arrest		0.00199	1	0.0353	0.318	3	22	CDKN1A,PLK2,MDM2
GO: Biological Process	GO:1902894	negative regulation of miRNA transcription		0.00256	1	0.0422	0.38	3	24	NFIB,TGFBR1,HDAC2
GO: Biological Process	GO:0060253	negative regulation of glial cell proliferation		0.00289	1	0.0451	0.406	3	25	DNER,PTN,TSPO
GO: Biological Process	GO:1903579	negative regulation of ATP metabolic process		0.00289	1	0.0451	0.406	3	25	STAT3,TSPO,TIGAR
GO: Biological Process	GO:0080182	histone H3-K4 trimethylation		0.00289	1	0.0451	0.406	3	25	TET2,H1-4,WDR82
GO: Biological Process	GO:2000629	negative regulation of miRNA metabolic process		0.00289	1	0.0451	0.406	3	25	NFIB,TGFBR1,HDAC2
Pathway	M39330	miR-517 relationship with ARCN1 and USP1	MSigDB C2 BIOCARTA (v7.5.1)	2.75e-05	0.0486	0.00345	0.0278	3	5	CDKN1A,ID1,ID2
Pathway	M39527	Development of pulmonary dendritic cells and macrophage subsets	MSigDB C2 BIOCARTA (v7.5.1)	0.000723	1	0.0152	0.123	3	13	STAT3,TCF4,ID2
Pathway	1269347	Reduction of cytosolic Ca++ levels	BioSystems: REACTOME	0.000911	1	0.0168	0.135	3	14	SRI,ATP2A2,ATP2B1
Pathway	M1529	Cdk2, 4, and 6 bind cyclin D in G1, while cdk2/cyclin E promotes the G1/S transition.	MSigDB C2 BIOCARTA (v7.5.1)	0.00113	1	0.019	0.153	3	15	CDKN1A,CCND1,MDM2
Pathway	M39359	ID signaling pathway	MSigDB C2 BIOCARTA (v7.5.1)	0.00137	1	0.0218	0.176	3	16	ID1,ID2,ID3
Pathway	1339110	SUMOylation of transcription factors	BioSystems: REACTOME	0.00165	1	0.0245	0.197	3	17	MDM2,SUMO1,SUMO2
Pathway	1268867	Signaling by cytosolic FGFR1 fusion mutants	BioSystems: REACTOME	0.00196	1	0.0266	0.214	3	18	TRIM24,STAT3,CUX1
Pathway	M10628	ATM Signaling Pathway	MSigDB C2 BIOCARTA (v7.5.1)	0.00268	1	0.0324	0.261	3	20	CDKN1A,MDM2,GADD45A
Pathway	M5202	Hypoxia and p53 in the Cardiovascular system	MSigDB C2 BIOCARTA (v7.5.1)	0.00309	1	0.035	0.282	3	21	CDKN1A,MDM2,GADD45A
Pathway	1383074	TP53 regulates transcription of additional cell cycle genes whose exact role in the p53 pathway remain uncertain	BioSystems: REACTOME	0.00309	1	0.035	0.282	3	21	PLK2,BTG2,CNOT1
Pathway	83041	Protein export	BioSystems: KEGG	0.00404	1	0.0414	0.334	3	23	SRP9,SRP14,SEC61A1
Pathway	M17770	Cyclins and Cell Cycle Regulation	MSigDB C2 BIOCARTA (v7.5.1)	0.00404	1	0.0414	0.334	3	23	CDKN1A,CCND1,CDK6
Pathway	M6981	Protein export	MSigDB C2 BIOCARTA (v7.5.1)	0.00456	1	0.0453	0.365	3	24	SRP9,SRP14,SEC61A1
Pathway	M8560	Cell Cycle: G2/M Checkpoint	MSigDB C2 BIOCARTA (v7.5.1)	0.00456	1	0.0453	0.365	3	24	CDKN1A,MDM2,GADD45A
Pathway	M39878	Unfolded protein response	MSigDB C2 BIOCARTA (v7.5.1)	0.00513	1	0.0487	0.393	3	25	PMAIP1,TXNIP,ATF4
GO: Molecular Function	GO:1904399	heparan sulfate binding		0.00207	1	0.0482	0.349	2	6	MDK,PTN
GO: Biological Process	GO:0010266	response to vitamin B1		0.000395	1	0.013	0.117	2	3	MDM2,TSPO
GO: Biological Process	GO:1902340	negative regulation of chromosome condensation		0.000783	1	0.0199	0.18	2	4	H3-3A,H3-3B
GO: Biological Process	GO:0010621	negative regulation of transcription by transcription factor localization		0.000783	1	0.0199	0.18	2	4	SUMO1,ID1
GO: Biological Process	GO:0072716	response to actinomycin D		0.0013	1	0.0269	0.242	2	5	MDM2,KAT7
GO: Biological Process	GO:0036091	positive regulation of transcription from RNA polymerase II promoter in response to oxidative stress		0.0013	1	0.0269	0.242	2	5	SESN2,ATF4
GO: Biological Process	GO:0090230	regulation of centromere complex assembly		0.00193	1	0.0346	0.311	2	6	H3-3A,H3-3B
GO: Biological Process	GO:0061031	endodermal digestive tract morphogenesis		0.00268	1	0.0435	0.392	2	7	ID2,CELF1
GO: Biological Process	GO:0090240	positive regulation of histone H4 acetylation		0.00268	1	0.0435	0.392	2	7	KAT7,AUTS2
Pathway	1268741	SUMO is conjugated to E1 (UBA2:SAE1)	BioSystems: REACTOME	0.00195	1	0.0266	0.214	2	5	SUMO1,SUMO2
Pathway	1268893	Loss of Function of FBXW7 in Cancer and NOTCH1 Signaling	BioSystems: REACTOME	0.00195	1	0.0266	0.214	2	5	SKP1,FBXW7
Pathway	1268892	FBXW7 Mutants and NOTCH1 in Cancer	BioSystems: REACTOME	0.00195	1	0.0266	0.214	2	5	SKP1,FBXW7
Pathway	1268740	SUMO is proteolytically processed	BioSystems: REACTOME	0.00289	1	0.0334	0.269	2	6	SUMO1,SUMO2
Pathway	M22055	Basic Mechanisms of SUMOylation	MSigDB C2 BIOCARTA (v7.5.1)	0.00289	1	0.0334	0.269	2	6	SUMO1,SUMO2
Pathway	1268742	SUMO is transferred from E1 to E2 (UBE2I, UBC9)	BioSystems: REACTOME	0.00401	1	0.0414	0.334	2	7	SUMO1,SUMO2

## Sheet: RG-like-interm-IPC3
Category	ID	Name	Source	p-value	q-value Bonferroni	q-value FDR B&H	q-value FDR B&Y	Hit Count in Query List	Hit Count in Genome	Hit in Query List
GO: Biological Process	GO:0045184	establishment of protein localization		3.11e-14	2.07e-10	1.12e-10	1.05e-09	117	1946	GPHN,SNF8,NOLC1,CDK16,LIN7C,CCT3,DNAJC19,CETN2,CFL1,COPE,RAB22A,GDAP1,PHB2,GABARAPL2,HMGCR,CHM,MDM2,HMGN3,SORT1,RACK1,AP2B1,UBE2L3,XPO5,SUMO1,CLTC,MIB1,AFDN,MACROH2A2,DNAJA1,HSP90AA1,HSP90AB1,AKAP6,SEL1L,FLNA,SFRP1,ANK2,ANK3,UBE2Q1,COPA,DERL1,ANXA5,CCT7,MED1,PPIA,YWHAZ,ARCN1,ARF4,CHMP2B,PPP1R10,PHPT1,SLC16A1,CCT8,DYNLL1,RAB21,FYN,SOX4,GRIPAP1,EMC7,SNX3,ROMO1,SPTBN1,SPCS2,SRI,EIF3E,SRP9,SRP14,TOMM…
Pathway	1269649	Gene Expression	BioSystems: REACTOME	7.87e-11	2.05e-07	2.05e-07	1.73e-06	112	1834	H2AZ2,TP53INP1,BCAS2,ETF1,CHD4,FAM98B,CHM,MDM2,HNRNPA2B1,HNRNPC,HNRNPU,CNOT6,UBA52,UBB,XPO5,SUMO1,ZNF655,CLNS1A,TP53RK,C2orf49,EIF3M,HSP90AA1,MEAF6,XRN2,ZNF680,SRSF3,SRSF4,SRSF6,IARS1,POLR2A,PPA1,MED1,PRPF8,SKIL,PRPF40A,YWHAZ,TRIM33,ZNF708,NCOR1,NOP58,ZKSCAN1,CSNK2B,CCAR1,ZNF75A,EIF3A,ZNF528,SNRPC,LSM7,CNOT1,SNRPG,SNRPN,TET2,WBP11,ZNF138,SRSF10,PRELID1,GATAD2A,CDK12,PSMA5,GARS1,SPCS2,EIF3E,SRP9,S…
GO: Molecular Function	GO:0044877	protein-containing complex binding		2.13e-14	2.52e-11	2.52e-11	1.93e-10	111	1726	TPM3,NOLC1,NCOA3,MAP1B,CETN2,CFL1,EIF1B,ETF1,HMGB1,HMGN1,HMGN2,CHD4,ARID1A,CHM,MDM2,HMGN3,TTR,HNRNPC,HNRNPU,SORT1,PWWP2A,MFAP2,GUF1,RACK1,AP2B1,XPO5,AFDN,UXT,TXN2,FKBP1A,HSP90AA1,HSP90AB1,VIM,FLNA,BIN1,UBQLN1,ANK2,ANK3,DERL1,PSMG3,AAK1,APEX1,MED1,SHTN1,SKIL,PPIA,PPIB,YWHAZ,LRRN3,NOP58,CSNK2B,CPEB4,DYNLL2,DYNLL1,FYN,SNRPC,SNRPG,EDF1,SNX3,MYO10,B2M,SPTBN1,WASF3,SRP9,MARCKSL1,ITGB1,DDB1,DDX5,PTPRA,D…
GO: Biological Process	GO:0015031	protein transport		3.86e-13	2.56e-09	6.4e-10	6.01e-09	109	1821	GPHN,SNF8,NOLC1,CDK16,LIN7C,DNAJC19,CETN2,CFL1,COPE,RAB22A,GDAP1,PHB2,GABARAPL2,HMGCR,CHM,MDM2,HMGN3,SORT1,RACK1,AP2B1,UBE2L3,XPO5,SUMO1,CLTC,MIB1,DNAJA1,HSP90AA1,HSP90AB1,AKAP6,SEL1L,FLNA,SFRP1,ANK2,ANK3,UBE2Q1,COPA,DERL1,ANXA5,MED1,PPIA,YWHAZ,ARCN1,ARF4,CHMP2B,PPP1R10,PHPT1,SLC16A1,DYNLL1,RAB21,FYN,SOX4,GRIPAP1,SNX3,ROMO1,SPTBN1,SPCS2,SRI,EIF3E,SRP9,SRP14,TOMM20,SSR3,COG3,SERP1,HM13,ITGB1,CHMP2…
GO: Biological Process	GO:0043067	regulation of programmed cell death		5.07e-11	3.36e-07	3.36e-08	3.15e-07	108	1944	NCOA3,TPT1,TP53INP1,CCT3,CFL1,MAZ,PHB2,HMGB1,HMGCR,MDK,CHM,MDM2,SORT1,UBB,RACK1,UBE2V2,FGFR2,PLCG2,DNAJA1,BCL2L13,HSP90AA1,HSP90AB1,MEAF6,FLNA,BIN1,SFPQ,SFRP1,UBQLN1,ANK2,SRSF6,SLC25A6,PHLDA1,ANXA5,APEX1,NLRP1,CHD8,MED1,SKIL,PPIA,YWHAZ,ARF4,HIGD1A,PPP1R10,CPEB4,CST3,PNMA2,CCAR1,ATF4,RAPGEF2,FYN,ATP2A2,PEA15,YME1L1,SOD1,SOX4,SETX,PRELID1,GAPDH,BCLAF1,FRS2,NCL,PSMD10,MEIS3,HM13,TRIM24,ITGB1,DDB1,GA…
GO: Biological Process	GO:0046907	intracellular transport		1.51e-12	1e-08	1.67e-09	1.57e-08	107	1811	GPHN,SNF8,NOLC1,MAP1B,DNAJC19,CETN2,CFL1,COPE,RAB22A,GDAP1,PHB2,CHM,MDM2,HNRNPA2B1,HNRNPU,SORT1,UBB,AP2B1,UBE2L3,XPO5,SUMO1,UCHL1,CLTC,AGFG1,HSBP1,UXT,HSP90AA1,HSP90AB1,AKAP6,SEL1L,FLNA,BIN1,SFPQ,SRSF3,ANK3,COPA,DERL1,SLC25A6,RHOBTB3,MED1,PPIB,BLOC1S2,YWHAZ,ARCN1,ARF4,CHMP2B,PPP1R10,DYNLL1,RAB21,FYN,ATP2A2,SOD1,GRIPAP1,SNX3,SRSF10,ROMO1,MYO10,SPCS2,EIF3E,SRP9,SRP14,TOMM20,SSR3,COG3,HM13,ITGB1,CHM…
GO: Biological Process	GO:1903508	positive regulation of nucleic acid-templated transcription		6.23e-11	4.14e-07	3.45e-08	3.23e-07	106	1900	NOLC1,NCOA3,RGMB,TP53INP1,MAZ,HMGB1,HMGN1,SCAND1,SSBP2,CHD4,MDK,ARID1A,HMGN3,MEIS2,HNRNPU,WAC,CNOT6,ZNF462,PWWP2A,LHX2,UBE2L3,CHD6,FGFR2,MAD2L2,MIR9-1HG,MEAF6,SFPQ,SFRP1,APEX1,POU3F2,CHD8,MED1,BLOC1S2,IER2,ARF4,ZNF451,AUTS2,CCAR1,ATF4,SUMO2,MAP3K2,SOX4,TET2,EDF1,SETX,ILF3,GATAD2A,GPBP1,CDK12,BCLAF1,BACH1,RSF1,IRF4,NCL,MEIS3,KMT2E,TRIM24,ZEB2,STAT3,DDX5,NSD3,PTMA,JUND,TSC22D1,STOX2,NFIA,NFE2L2,NFI…
GO: Biological Process	GO:0045893	positive regulation of DNA-templated transcription		6.23e-11	4.14e-07	3.45e-08	3.23e-07	106	1900	NOLC1,NCOA3,RGMB,TP53INP1,MAZ,HMGB1,HMGN1,SCAND1,SSBP2,CHD4,MDK,ARID1A,HMGN3,MEIS2,HNRNPU,WAC,CNOT6,ZNF462,PWWP2A,LHX2,UBE2L3,CHD6,FGFR2,MAD2L2,MIR9-1HG,MEAF6,SFPQ,SFRP1,APEX1,POU3F2,CHD8,MED1,BLOC1S2,IER2,ARF4,ZNF451,AUTS2,CCAR1,ATF4,SUMO2,MAP3K2,SOX4,TET2,EDF1,SETX,ILF3,GATAD2A,GPBP1,CDK12,BCLAF1,BACH1,RSF1,IRF4,NCL,MEIS3,KMT2E,TRIM24,ZEB2,STAT3,DDX5,NSD3,PTMA,JUND,TSC22D1,STOX2,NFIA,NFE2L2,NFI…
GO: Biological Process	GO:1902680	positive regulation of RNA biosynthetic process		7.5e-11	4.97e-07	3.83e-08	3.59e-07	106	1906	NOLC1,NCOA3,RGMB,TP53INP1,MAZ,HMGB1,HMGN1,SCAND1,SSBP2,CHD4,MDK,ARID1A,HMGN3,MEIS2,HNRNPU,WAC,CNOT6,ZNF462,PWWP2A,LHX2,UBE2L3,CHD6,FGFR2,MAD2L2,MIR9-1HG,MEAF6,SFPQ,SFRP1,APEX1,POU3F2,CHD8,MED1,BLOC1S2,IER2,ARF4,ZNF451,AUTS2,CCAR1,ATF4,SUMO2,MAP3K2,SOX4,TET2,EDF1,SETX,ILF3,GATAD2A,GPBP1,CDK12,BCLAF1,BACH1,RSF1,IRF4,NCL,MEIS3,KMT2E,TRIM24,ZEB2,STAT3,DDX5,NSD3,PTMA,JUND,TSC22D1,STOX2,NFIA,NFE2L2,NFI…
GO: Biological Process	GO:0042981	regulation of apoptotic process		1.26e-09	8.33e-06	3.47e-07	3.25e-06	102	1899	NCOA3,TPT1,TP53INP1,CFL1,MAZ,PHB2,HMGB1,HMGCR,MDK,CHM,MDM2,SORT1,UBB,RACK1,UBE2V2,FGFR2,DNAJA1,BCL2L13,HSP90AA1,HSP90AB1,MEAF6,FLNA,BIN1,SFPQ,SFRP1,UBQLN1,ANK2,SRSF6,SLC25A6,PHLDA1,ANXA5,APEX1,NLRP1,CHD8,MED1,SKIL,PPIA,YWHAZ,ARF4,HIGD1A,PPP1R10,CPEB4,PNMA2,CCAR1,ATF4,RAPGEF2,FYN,ATP2A2,PEA15,YME1L1,SOD1,SOX4,SETX,PRELID1,GAPDH,BCLAF1,FRS2,NCL,PSMD10,MEIS3,HM13,TRIM24,ITGB1,DDB1,GADD45A,MTRNR2L12,…
GO: Biological Process	GO:0007417	central nervous system development		4.79e-11	3.18e-07	3.36e-08	3.15e-07	101	1766	NCOA3,ACAT2,CETN2,CFL1,ETF1,HMGB1,BCL11A,MDK,ARID1A,HNRNPA2B1,MEIS2,B4GALT5,LHX2,UBB,BASP1,UCHL1,MIB1,AK4,AFDN,TAOK1,HSBP1,MACROH2A2,FGFR2,FOXG1,HSP90AA1,HSP90AB1,MPST,VIM,FLNA,BIN1,XRN2,SFPQ,SFRP1,PHLDA1,WNT7B,APLP2,POU3F2,CHD8,ZSWIM6,MED1,ARCN1,ARF4,NCOR1,TMEM98,CNTNAP2,CST3,GIGYF2,DYNLL1,RAPGEF2,FYN,ATP2B1,SOX4,B2M,SPTBN1,WASF3,FRS2,IREB2,NCAM1,PSMD7,MARCKSL1,MEIS3,DBI,C12orf57,ITGB1,ZEB2,STAT…
GO: Biological Process	GO:0009890	negative regulation of biosynthetic process		3.06e-08	0.000203	5.08e-06	4.76e-05	101	1992	MAZ,PHB2,HMGB1,HMGN2,CHD4,BCL11A,ARID1A,MDM2,COPS2,HNRNPA2B1,HNRNPC,MEIS2,HNRNPU,HMG20A,CNOT6,RACK1,ZNF608,BASP1,SUMO1,CLTC,HSBP1,MACROH2A2,FGFR2,UXT,MAD2L2,FOXG1,FLNA,BIN1,SFPQ,SFRP1,ENC1,APEX1,CHD8,MED1,SKIL,YWHAZ,TRIM33,NCOR1,ZNF451,CPEB4,CCAR1,GIGYF2,ZNF75A,DYNLL1,ATF4,SUMO2,RAPGEF2,PUM1,FYN,CNOT1,SOD1,MXI1,ILF3,GATAD2A,GAPDH,BCLAF1,BACH1,RSF1,EIF3E,SRP9,GON4L,TNRC6B,IREB2,NCL,PSMD10,DBI,TRIM…
Pathway	1268677	Metabolism of proteins	BioSystems: REACTOME	3.31e-10	8.62e-07	4.31e-07	3.64e-06	101	1624	UBE2K,STAG1,CCT3,DNAJC19,CETN2,COPE,RNF181,ETF1,RAB22A,PFDN4,CHM,MDM2,NRN1,TTR,HNRNPC,TUBB2A,B4GALT5,WAC,TUBB4B,UBA52,UBB,UBA1,UBE2L3,SUMO1,UCHL1,EIF3M,SEL1L,CHST10,XRN2,ANK2,ANK3,COPA,DERL1,SLC25A6,OTUD5,CHCHD5,CCT7,CPE,ARCN1,ARF4,NOP58,IGFBP2,CSNK2B,DYNLL2,CST3,CCT8,DYNLL1,ATF4,EIF3A,SUMO2,RAB21,SNX3,DCTN5,PSMA5,B2M,SPTBN1,SPCS2,EIF3E,SRP9,SRP14,TOMM20,PSMD7,PSMD10,SSR3,SSR4,COG3,SERP1,STAT3,RA…
GO: Biological Process	GO:0031327	negative regulation of cellular biosynthetic process		6.43e-08	0.000427	9.28e-06	8.7e-05	98	1942	MAZ,PHB2,HMGB1,HMGN2,CHD4,BCL11A,ARID1A,MDM2,COPS2,HNRNPA2B1,HNRNPC,MEIS2,HNRNPU,HMG20A,CNOT6,RACK1,ZNF608,BASP1,SUMO1,HSBP1,MACROH2A2,FGFR2,UXT,MAD2L2,FOXG1,FLNA,BIN1,SFPQ,SFRP1,ENC1,APEX1,CHD8,MED1,SKIL,YWHAZ,TRIM33,NCOR1,ZNF451,CPEB4,CCAR1,GIGYF2,ZNF75A,DYNLL1,ATF4,SUMO2,RAPGEF2,PUM1,FYN,CNOT1,MXI1,ILF3,GATAD2A,GAPDH,BCLAF1,BACH1,RSF1,EIF3E,SRP9,GON4L,TNRC6B,IREB2,NCL,PSMD10,DBI,TRIM24,GADD45A…
GO: Biological Process	GO:0010558	negative regulation of macromolecule biosynthetic process		2.24e-08	0.000148	4.36e-06	4.09e-05	96	1848	MAZ,PHB2,HMGB1,HMGN2,CHD4,BCL11A,ARID1A,MDM2,COPS2,HNRNPA2B1,HNRNPC,MEIS2,HNRNPU,HMG20A,CNOT6,RACK1,ZNF608,BASP1,SUMO1,CLTC,HSBP1,MACROH2A2,FGFR2,UXT,MAD2L2,FOXG1,FLNA,BIN1,SFPQ,SFRP1,ENC1,APEX1,CHD8,MED1,SKIL,YWHAZ,TRIM33,NCOR1,ZNF451,CPEB4,CCAR1,GIGYF2,ZNF75A,ATF4,SUMO2,PUM1,CNOT1,MXI1,ILF3,GATAD2A,GAPDH,BCLAF1,BACH1,RSF1,EIF3E,SRP9,GON4L,TNRC6B,IREB2,NCL,PSMD10,DBI,TRIM24,GADD45A,ZEB2,MYEF2,ST…
GO: Biological Process	GO:0048666	neuron development		2.68e-10	1.78e-06	1.11e-07	1.04e-06	95	1670	NOLC1,CDK16,MAP1B,CFL1,GDAP1,HMGB1,BCL11A,MDK,MDM2,NRN1,B4GALT5,LHX2,UBB,UBA1,UBE2V2,UCHL1,HS6ST1,CLNS1A,TMEM59L,MIB1,AFDN,TAOK1,FGFR2,FOXG1,HSP90AA1,HSP90AB1,VIM,FLNA,SFPQ,SFRP1,ANK3,WNT7B,ENC1,APLP2,POU3F2,ZSWIM6,SHTN1,SKIL,BLOC1S2,SLC1A3,YWHAZ,CYFIP2,ARF4,FEZ2,CNTNAP2,AUTS2,MAPK6,RAPGEF2,RAB21,FYN,ATP2B1,SOD1,SNX3,SETX,B2M,DPYSL5,NCAM1,C12orf57,ITGB1,ZEB2,STAT3,RAB10,NEO1,DST,NFIA,BSG,PTPRS,NF…
GO: Biological Process	GO:0031399	regulation of protein modification process		1.16e-07	0.000769	1.45e-05	0.000136	95	1886	SNF8,UBE2K,PHB2,HMGB1,HMGCR,COPS2,HMG20A,PWWP2A,UBB,RACK1,UBE2L3,UBE2V2,UCHL1,MIB1,TAOK1,PLCG2,MAD2L2,DNAJA1,FKBP1A,HSP90AA1,HSP90AB1,AKAP6,SFRP1,UBQLN1,DERL1,APLP2,SKP1,PPIA,PPIB,HIGD1A,NCOR1,LRRN3,CSNK2B,MOB1B,ZNF451,AUTS2,PRKAR1A,SUMO2,LIMCH1,RAPGEF2,FYN,PRRC1,SOD1,SOX4,CDK12,NCL,PSMD10,MEIS3,DBI,KMT2E,ITGB1,GADD45A,ZEB2,NSD3,PTPRA,NUAK1,SUPT6H,GLYR1,CCNL1,TSPO,PHLPP1,CCNI,DEK,PHIP,GNL3,RAF1,I…
GO: Biological Process	GO:0045934	negative regulation of nucleobase-containing compound metabolic process		8.21e-08	0.000545	1.11e-05	0.000104	92	1793	MAZ,PHB2,HMGB1,HMGN2,CHD4,BCL11A,ARID1A,MDM2,COPS2,HNRNPA2B1,HNRNPC,MEIS2,HNRNPU,HMG20A,ZNF608,BASP1,SUMO1,HSBP1,MACROH2A2,FGFR2,UXT,MAD2L2,FOXG1,FLNA,BIN1,SFPQ,SFRP1,SRSF4,SRSF6,APEX1,CHD8,NUDT16L1,MED1,SKIL,YWHAZ,TRIM33,NCOR1,IGFBP2,ZNF451,CCAR1,ZNF75A,ATF4,SUMO2,CNOT1,MXI1,SRSF10,WAPL,ILF3,GATAD2A,BCLAF1,BACH1,RSF1,GON4L,PSMD10,TRIM24,GADD45A,ZEB2,MYEF2,STAT3,DDX5,NSD3,JUND,NFIB,RBMX,PURB,NFX1…
GO: Biological Process	GO:0009057	macromolecule catabolic process		5.65e-10	3.75e-06	1.86e-07	1.74e-06	90	1569	SNF8,UBE2K,ETF1,HMGB1,GABARAPL2,HMGCR,MDM2,HNRNPC,HNRNPU,WAC,CNOT6,UBA52,UBB,UBA1,RACK1,UBE2L3,UBE2V2,SUMO1,UCHL1,MIB1,MAD2L2,HSP90AA1,HSP90AB1,SEL1L,VIM,FLNA,XRN2,UBQLN1,DERL1,OTUD5,ENC1,APEX1,ANAPC11,NLRP1,NUDT16L1,SKP1,CHMP2B,CST3,GIGYF2,UBR3,SUMO2,PUM1,FYN,LSM7,YME1L1,CNOT1,SNX3,PSMA5,EIF3E,TNRC6B,PSMD7,PSMD10,HM13,TRIM24,DDB1,CHMP2A,MYEF2,DDX5,LSM3,BNIP3,NFE2L2,TNRC6A,MTMR2,OS9,TAF9,MVB12B,S…
GO: Biological Process	GO:0051247	positive regulation of protein metabolic process		6.88e-07	0.00456	7.36e-05	0.00069	88	1773	SNF8,UBE2K,CFL1,PHB2,HMGB1,MDM2,HNRNPU,GUF1,UBB,RACK1,UBE2L3,UBE2V2,SUMO1,MIB1,TAOK1,PLCG2,MAD2L2,FKBP1A,BCL2L13,HSP90AA1,HSP90AB1,AKAP6,VIM,UBQLN1,DERL1,NLRP1,SKP1,PPIA,CYFIP2,HIGD1A,BEX3,NCOR1,LRRN3,CSNK2B,MOB1B,AUTS2,UBR3,SUMO2,LIMCH1,RAPGEF2,FYN,PRRC1,SOX4,PRELID1,EIF3E,PSMD10,MEIS3,SERP1,KMT2E,LARP4,ITGB1,DDB1,ZEB2,STAT3,NSD3,NFE2L2,GLYR1,AURKAIP1,DEK,PHIP,GNL3,RAF1,ITCH,CALM1,CALM2,ARRDC4,R…
GO: Biological Process	GO:0031175	neuron projection development		2.6e-11	1.73e-07	2.16e-08	2.02e-07	87	1407	NOLC1,CDK16,MAP1B,CFL1,GDAP1,HMGB1,BCL11A,MDK,MDM2,NRN1,B4GALT5,LHX2,UBB,UBA1,UBE2V2,UCHL1,CLNS1A,TMEM59L,AFDN,TAOK1,FGFR2,FOXG1,HSP90AA1,HSP90AB1,VIM,FLNA,SFPQ,SFRP1,ANK3,WNT7B,ENC1,APLP2,POU3F2,ZSWIM6,SHTN1,SKIL,BLOC1S2,CYFIP2,ARF4,FEZ2,CNTNAP2,AUTS2,MAPK6,RAPGEF2,RAB21,FYN,SOD1,SNX3,SETX,B2M,DPYSL5,NCAM1,C12orf57,ITGB1,ZEB2,STAT3,RAB10,NEO1,DST,NFIA,BSG,PTPRS,NFE2L2,NFIB,TSPO,KIF5C,NME1,CAMSAP…
GO: Biological Process	GO:0007010	cytoskeleton organization		5.36e-07	0.00356	6.03e-05	0.000565	87	1736	TPM3,EPS8,STAG1,MAP1B,CETN2,CFL1,HMGB1,MDK,TUBB2A,HNRNPU,TUBB4B,MID1,CLTC,MKLN1,AGFG1,TAOK1,UXT,MAD2L2,PREX1,CNN2,HSP90AA1,VIM,FLNA,BIN1,SFRP1,ANK2,ANK3,RHOBTB3,SHTN1,SPECC1,PRPF40A,CYFIP2,CHMP2B,RND3,MAPRE1,NCOR1,PHPT1,SLC16A1,CSRP2,PHACTR4,AUTS2,PRKAR1A,LIMCH1,FGD6,SOD1,GAPDH,SPTBN1,WASF3,MARCKSL1,CNTLN,LARP4,ITGB1,CHMP2A,GADD45A,CEP350,DST,SYNE2,CCNL1,GMFB,CAMSAP2,PHIP,RAB13,DYNC1H1,DYNC1LI2,K…
GO: Biological Process	GO:0060322	head development		9.93e-11	6.59e-07	4.71e-08	4.41e-07	86	1420	NCOA3,ACAT2,CETN2,CFL1,ETF1,HMGB1,BCL11A,MDK,ARID1A,MEIS2,LHX2,UBB,BASP1,UCHL1,MIB1,AK4,AFDN,MACROH2A2,FGFR2,FOXG1,FLNA,XRN2,SFPQ,SFRP1,PHLDA1,WNT7B,APLP2,POU3F2,CHD8,ZSWIM6,MED1,SPECC1,ARCN1,ARF4,NCOR1,CNTNAP2,CST3,ANKRD11,DYNLL1,RAPGEF2,FYN,ATP2B1,B2M,FRS2,IREB2,NCAM1,ZFAND5,MEIS3,DBI,C12orf57,ITGB1,ZEB2,BNIP3,PTPRS,NFIB,SYNE2,TMEM132A,PHLPP1,AP1M1,NNAT,NME1,ADGRL2,RAF1,CALM1,CALM2,FEZF2,RBBP7,…
GO: Biological Process	GO:0051253	negative regulation of RNA metabolic process		1.04e-07	0.000687	1.35e-05	0.000126	86	1645	MAZ,PHB2,HMGB1,HMGN2,CHD4,BCL11A,ARID1A,MDM2,COPS2,HNRNPA2B1,HNRNPC,MEIS2,HNRNPU,HMG20A,ZNF608,BASP1,SUMO1,HSBP1,MACROH2A2,FGFR2,UXT,MAD2L2,FOXG1,FLNA,BIN1,SFPQ,SFRP1,SRSF4,SRSF6,APEX1,CHD8,MED1,SKIL,YWHAZ,TRIM33,NCOR1,ZNF451,CCAR1,ZNF75A,ATF4,SUMO2,CNOT1,MXI1,SRSF10,ILF3,GATAD2A,BCLAF1,BACH1,RSF1,GON4L,PSMD10,TRIM24,GADD45A,ZEB2,MYEF2,STAT3,DDX5,NSD3,JUND,NFIB,RBMX,PURB,NFX1,CCDC85B,PTBP3,FEZF2,…
GO: Biological Process	GO:1901701	cellular response to oxygen-containing compound		1.06e-05	0.0705	0.000642	0.00602	85	1815	CDK16,NCOA3,TP53INP1,MAP1B,ACAT2,CFL1,GDAP1,PHB2,HMGB1,HMGCR,BCL11A,MDM2,HMGN3,HNRNPU,RACK1,RWDD1,FGFR2,PLCG2,AKAP6,VIM,FLNA,SFRP1,SRSF3,ANXA5,WNT7B,APEX1,MED1,APRT,PRPF8,SLC1A3,PHPT1,ZNF35,CPEB4,CST3,DYNLL1,ATF4,RAPGEF2,FYN,ATP2B1,SOD1,SOX4,ROMO1,SETX,B2M,SRI,NAP1L1,IREB2,NCL,TRIM24,ITGB1,SESN1,STAT3,SOCS2,RAB10,BNIP3,PTPRA,NFE2L2,FUBP1,PRDX3,TMEM132A,TSPO,SIK2,NME1,PHIP,RAB13,DYNC1H1,RAF1,TUT4,…
GO: Biological Process	GO:0071495	cellular response to endogenous stimulus		9.83e-05	0.652	0.00341	0.032	84	1903	NCOA3,RGMB,MAP1B,CFL1,PHB2,FAM89B,BCL11A,ARID1A,MDM2,HNRNPU,SORT1,UBE2L3,PGRMC2,RWDD1,FGFR2,DNAJA1,FKBP1A,HSP90AB1,AKAP6,VIM,FLNA,SFRP1,SRSF3,ANXA5,APEX1,MED1,APRT,SKIL,SLC1A3,TRIM33,NCOR1,IGFBP2,CSNK2B,ZNF451,CPEB4,ATF4,RAPGEF2,FYN,PTGES3,ATP2B1,CNOT1,SOD1,SETX,NAP1L1,FRS2,IREB2,NCL,SSR4,SMOC1,SERP1,TRIM24,ITGB1,SESN1,ZEB2,STAT3,DDX5,SOCS2,RAB10,NEO1,PTPRA,NFE2L2,SIK2,PHIP,RAB13,DYNC1H1,DYNC1LI2…
GO: Biological Process	GO:0000902	cell morphogenesis		1.03e-09	6.82e-06	2.97e-07	2.78e-06	83	1415	NOLC1,EPS8,MAP1B,CFL1,HMGB1,BCL11A,MDK,NRN1,B4GALT5,LHX2,MFAP2,UBB,UBA1,UCHL1,CLNS1A,TMEM59L,MKLN1,AFDN,TAOK1,FGFR2,PREX1,FOXG1,HSP90AA1,HSP90AB1,VIM,FLNA,SFPQ,SFRP1,ANK3,RHOBTB3,WNT7B,APLP2,POU3F2,ZSWIM6,MED1,SHTN1,SKIL,SLC1A3,PRPF40A,CYFIP2,RND3,FEZ2,CNTNAP2,AUTS2,ATF4,RAPGEF2,RAB21,FYN,FGD6,SOD1,TET2,MYO10,WASF3,DPYSL5,NCAM1,C12orf57,LARP4,ITGB1,ZEB2,STAT3,RAB10,NEO1,DST,BSG,PTPRS,NFIB,KIF5C,P…
GO: Biological Process	GO:0051240	positive regulation of multicellular organismal process		0.000352	1	0.00847	0.0794	83	1950	NCOA3,MAP1B,ACAT2,CFL1,HMGB1,HMGCR,BCL11A,MDK,ARID1A,B4GALT5,FABP5,MFAP2,RACK1,UBE2V2,BASP1,AFDN,MACROH2A2,FGFR2,PLCG2,MAD2L2,FOXG1,HSP90AA1,AKAP6,VIM,BIN1,NLRP1,POU3F2,MED1,SHTN1,SKIL,PPIB,LRRN3,CNTNAP2,ATF4,RAB21,ATP2A2,ATP2B1,SOD1,SOX4,GAPDH,B2M,SPTBN1,WASF3,NAP1L1,FRS2,NCAM1,IRF4,NCL,SERP1,ITGB1,ZEB2,STAT3,PTPRA,BSG,NFE2L2,TSPO,MAP1LC3B,ADGRL2,DYNC1H1,TUT4,ITCH,NRAS,RBBP7,PELI1,PRDX2,ADNP,CBL…
GO: Biological Process	GO:0060548	negative regulation of cell death		3.45e-10	2.29e-06	1.35e-07	1.26e-06	82	1359	NCOA3,TPT1,CCT3,CFL1,MAZ,PHB2,HMGCR,MDK,CHM,MDM2,RACK1,AP2B1,UBE2V2,FGFR2,PLCG2,DNAJA1,HSP90AB1,FLNA,SFRP1,SRSF6,SLC25A6,ANXA5,APEX1,CHD8,MED1,PPIA,YWHAZ,ARF4,CHMP2B,HIGD1A,PPP1R10,CPEB4,CST3,FTH1,ATF4,FYN,PTGES3,PEA15,YME1L1,SOD1,SOX4,SETX,PRELID1,GAPDH,NCAM1,NCL,PSMD10,MEIS3,ITGB1,DDB1,CHMP2A,MTRNR2L12,STAT3,PTMA,MTRNR2L8,SOCS2,TSC22D1,NEO1,BNIP3,NFE2L2,PRDX3,TMEM132A,TAF9,PHIP,RAF1,ITCH,GPX4,D…
GO: Biological Process	GO:0007420	brain development		5.66e-10	3.75e-06	1.86e-07	1.74e-06	81	1349	NCOA3,ACAT2,CETN2,CFL1,ETF1,HMGB1,BCL11A,MDK,ARID1A,MEIS2,LHX2,UBB,BASP1,UCHL1,MIB1,AK4,AFDN,MACROH2A2,FGFR2,FOXG1,FLNA,XRN2,SFPQ,SFRP1,PHLDA1,WNT7B,APLP2,POU3F2,CHD8,ZSWIM6,MED1,ARCN1,ARF4,NCOR1,CNTNAP2,CST3,DYNLL1,RAPGEF2,FYN,ATP2B1,B2M,FRS2,IREB2,NCAM1,MEIS3,DBI,C12orf57,ITGB1,ZEB2,BNIP3,PTPRS,NFIB,SYNE2,TMEM132A,PHLPP1,AP1M1,NNAT,NME1,ADGRL2,CALM1,CALM2,FEZF2,RBBP7,DYRK1A,PELI1,SEZ6L2,DICER1,…
GO: Biological Process	GO:0044093	positive regulation of molecular function		0.000182	1	0.00543	0.0509	81	1853	NCOA3,CFL1,PHB2,HMGB1,HMGN1,GABARAPL2,HMGN3,HNRNPA2B1,HNRNPU,RACK1,UBE2L3,SUMO1,RWDD1,AFDN,TAOK1,FGFR2,PLCG2,SIPA1L2,FKBP1A,BCL2L13,PREX1,HSP90AA1,HSP90AB1,AKAP6,BIN1,SFRP1,ANK2,ANK3,DERL1,NLRP1,SKP1,PPIA,CYFIP2,ARF4,MAPRE1,HIGD1A,BEX3,MOB1B,PHACTR4,SUMO2,RAPGEF2,FYN,PTGES3,PRRC1,SOD1,EDF1,PRELID1,B2M,EIF3E,NIPSNAP2,IRF4,PSMD10,DBI,SSBP1,ITGB1,ZEB2,STAT3,PTMA,PRDX3,MAP1LC3B,NME1,RAF1,RANBP2,CALM1…
GO: Biological Process	GO:0006508	proteolysis		0.00148	1	0.0237	0.222	81	1987	SNF8,UBE2K,HINT1,CFL1,HMGB1,GABARAPL2,MDM2,COPS2,WAC,UBA52,UBB,UBA1,RACK1,UBE2L3,UBE2V2,SUMO1,UCHL1,MIB1,BCL2L13,HSP90AB1,SEL1L,BIN1,UBQLN1,ANK2,DERL1,OTUD5,ENC1,ANAPC11,NLRP1,APLP2,CPE,SKP1,CYFIP2,CHMP2B,BEX3,TMEM98,CST3,CSTB,UBR3,SUMO2,FYN,YME1L1,PRELID1,GAPDH,PSMA5,SPCS2,PSMD7,PSMD10,HM13,DDB1,CHMP2A,STAT3,NFE2L2,RBMX,PRDX3,OS9,AURKAIP1,TAF9,MVB12B,RAF1,ITCH,USP22,ARRDC4,CANX,UBR4,NUP98,DNAJB6…
GO: Biological Process	GO:0014070	response to organic cyclic compound		3.46e-06	0.023	0.000258	0.00242	80	1628	NCOA3,MAP1B,CFL1,GDAP1,PHB2,HMGB1,GOLM1,HMGCR,MDK,ARID1A,MDM2,HNRNPA2B1,HNRNPU,UBE2L3,PGRMC2,RWDD1,PLCG2,TXN2,DNAJA1,FKBP1A,CNN2,HSP90AA1,HSP90AB1,AKAP6,VIM,FLNA,SFRP1,WNT7B,POLR2A,APEX1,IDH1,MED1,IDI1,SLC1A3,NCOR1,IGFBP2,SLC16A1,CSNK2B,CST3,ATF4,RAPGEF2,PTGES3,ATP2B1,PEA15,CNOT1,SOD1,TET2,NCAM1,TOMM20,TRIM24,ITGB1,STAT3,DDX5,SOCS2,JUND,NFIA,BSG,TSPO,NME1,DYNC1H1,CALM1,CALM2,RBBP7,GPX4,LARP1,PELI…
GO: Biological Process	GO:0006468	protein phosphorylation		0.000162	1	0.00506	0.0475	80	1818	SNF8,CDK16,UBE2K,CFL1,PHB2,HMGB1,HMGCR,COPS2,RACK1,UCHL1,TAOK1,FGFR2,PLCG2,MAD2L2,TP53RK,DNAJA1,HSP90AA1,HSP90AB1,AKAP6,SFRP1,PRDX4,AAK1,APLP2,PPIA,YWHAZ,HIGD1A,LRRN3,CSNK2B,MOB1B,PRKAR1A,PKN2,LIMCH1,MAPK6,RAPGEF2,FYN,PRRC1,SOD1,MAP3K2,ILF3,CDK12,B2M,SPTBN1,NCL,PSMD10,TRIM24,ITGB1,GADD45A,ZEB2,PTPRA,NUAK1,CCNL1,PRPF4B,SIK2,PHLPP1,GMFB,TAF9,CCNI,PHIP,RAF1,NRAS,CALM1,CALM2,DYRK1A,ADNP,CBLB,SYAP1,DI…
GO: Biological Process	GO:0065003	protein-containing complex assembly		0.000326	1	0.00811	0.0761	80	1859	EPS8,UBE2K,CCT3,MAP1B,CFL1,HMGB1,MDM2,RACK1,AP2B1,SUMO1,CLNS1A,CLTC,AFDN,MACROH2A2,PLCG2,FKBP1A,PREX1,EIF3M,HSP90AA1,HSP90AB1,BIN1,SRSF4,SRSF6,PSMG3,NLRP1,MED1,PRPF8,CYFIP2,MAPRE1,HIGD1A,CSNK2B,CCT8,CENPV,EIF3A,SNRPC,PTGES3,YME1L1,SNRPG,SRSF10,SETX,NDUFAF8,B2M,SPTBN1,WASF3,RSF1,EIF3E,NAP1L1,NCAM1,PSMD10,SSBP1,CHMP2A,RAB5IF,KCNG1,RBMX,RAMAC,EIF2S2,SNU13,TAF9,CAMSAP2,SPTY2D1,TMSB15A,RAF1,H1-10,TMSB…
GO: Biological Process	GO:0019220	regulation of phosphate metabolic process		2.13e-05	0.141	0.00106	0.0099	79	1684	SNF8,UBE2K,DNAJC19,PHB2,HMGB1,HMGCR,HNRNPU,RACK1,UCHL1,AK4,TAOK1,FGFR2,PLCG2,MAD2L2,DNAJA1,FKBP1A,HSP90AA1,HSP90AB1,AKAP6,SFRP1,APLP2,IDH1,PPIA,HIGD1A,NCOR1,LRRN3,CSNK2B,MOB1B,PRKAR1A,DYNLL1,LIMCH1,RAPGEF2,FYN,PTGES3,PRRC1,SOD1,CDK12,NCL,PSMD10,ITGB1,GADD45A,ZEB2,STAT3,SOCS2,PTPRA,NUAK1,PRDX3,CCNL1,MTMR2,TSPO,PHLPP1,CCNI,PHIP,SMG6,RAF1,RANBP2,NRAS,CALM1,CALM2,PPP1R14C,ADNP,CBLB,SYAP1,DICER1,EEF1A…
GO: Biological Process	GO:0051174	regulation of phosphorus metabolic process		2.18e-05	0.144	0.00107	0.01	79	1685	SNF8,UBE2K,DNAJC19,PHB2,HMGB1,HMGCR,HNRNPU,RACK1,UCHL1,AK4,TAOK1,FGFR2,PLCG2,MAD2L2,DNAJA1,FKBP1A,HSP90AA1,HSP90AB1,AKAP6,SFRP1,APLP2,IDH1,PPIA,HIGD1A,NCOR1,LRRN3,CSNK2B,MOB1B,PRKAR1A,DYNLL1,LIMCH1,RAPGEF2,FYN,PTGES3,PRRC1,SOD1,CDK12,NCL,PSMD10,ITGB1,GADD45A,ZEB2,STAT3,SOCS2,PTPRA,NUAK1,PRDX3,CCNL1,MTMR2,TSPO,PHLPP1,CCNI,PHIP,SMG6,RAF1,RANBP2,NRAS,CALM1,CALM2,PPP1R14C,ADNP,CBLB,SYAP1,DICER1,EEF1A…
GO: Biological Process	GO:0009725	response to hormone		1.29e-08	8.58e-05	2.6e-06	2.44e-05	78	1370	NCOA3,MAP1B,CFL1,PHB2,HMGB1,GOLM1,MDK,ARID1A,MDM2,HNRNPA2B1,HNRNPU,FABP5,SORT1,UBE2L3,PGRMC2,RWDD1,TXN2,DNAJA1,CNN2,HSP90AA1,HSP90AB1,SFRP1,SRSF3,SRSF4,SRSF6,ANXA5,WNT7B,APEX1,IDH1,KBTBD2,MED1,APRT,NCOR1,IGFBP2,CSNK2B,CNTNAP2,FYN,ATP2A2,PTGES3,ATP2B1,CNOT1,NAP1L1,NCL,SSR4,SERP1,TRIM24,ITGB1,STAT3,DDX5,SOCS2,RAB10,JUND,PTPRA,BSG,NFE2L2,TSPO,SIK2,PHIP,RAB13,CALM1,CALM2,RBBP7,CBLB,SYAP1,OPA1,CCND2,G…
GO: Biological Process	GO:1901698	response to nitrogen compound		0.000106	0.7	0.00356	0.0333	78	1738	MAP1B,CFL1,HMGB1,BCL11A,MDM2,SORT1,PLCG2,FKBP1A,HSP90AA1,HSP90AB1,AKAP6,SEL1L,VIM,FLNA,SFRP1,UBQLN1,SRSF3,SRSF4,SRSF6,DERL1,ANXA5,APEX1,NLRP1,KBTBD2,APRT,SLC1A3,CPEB4,CNTNAP2,ATF4,RAPGEF2,FYN,ATP2A2,ATP2B1,PEA15,SOD1,GAPDH,NAP1L1,NCAM1,TOMM20,NCL,HM13,ITGB1,SESN1,STAT3,SOCS2,RAB10,JUND,PTPRA,BSG,NFE2L2,TSPO,SIK2,OS9,NME1,TAF9,PHIP,RAB13,DYNC1H1,RANBP2,CALM1,CALM2,CANX,LARP1,PELI1,SYAP1,OPA1,ACTR2…
GO: Biological Process	GO:0033365	protein localization to organelle		5.85e-14	3.88e-10	1.29e-10	1.21e-09	77	1039	GPHN,SNF8,NOLC1,CCT3,DNAJC19,CFL1,GDAP1,PHB2,GABARAPL2,MDM2,HNRNPU,SORT1,UBE2L3,SUMO1,MID1,MIB1,MACROH2A2,DNAJA1,HSP90AA1,HSP90AB1,FLNA,ANK2,CCT7,CPE,MED1,SKP1,YWHAZ,ARF4,MAPRE1,PPP1R10,TMEM98,CCT8,SUMO2,FYN,EMC7,ROMO1,WAPL,SPCS2,SRP9,SRP14,TOMM20,CNTLN,SSR3,COG3,STAT3,DDX5,CEP350,RAB10,POM121,SYT11,TSPO,OS9,RAB6A,PHIP,GNL3,KPNA1,KPNB1,KPNA2,TNPO1,RANBP2,CALM1,CALM2,NUP98,DNAJB6,RER1,HUWE1,CBLB,C…
GO: Biological Process	GO:0033043	regulation of organelle organization		3.58e-08	0.000237	5.79e-06	5.43e-05	77	1378	EPS8,CCT3,MAP1B,CFL1,MDK,ARID1A,HNRNPA2B1,HNRNPC,HNRNPU,CNOT6,MID1,CLTC,TAOK1,FGFR2,MAD2L2,FLNA,BIN1,SFPQ,SFRP1,SLC25A6,RHOBTB3,ANAPC11,CCT7,CYFIP2,CHMP2B,RND3,MAPRE1,HIGD1A,PPP1R10,PHPT1,FEZ2,PRKAR1A,CCT8,CENPV,DYNLL1,LIMCH1,CNOT1,WAPL,PRELID1,SPTBN1,WASF3,PSMD10,SSBP1,CHMP2A,ZEB2,BNIP3,SYT11,PTPRS,SYNE2,TSPO,GMFB,AURKAIP1,CAMSAP2,PHIP,DYNC1H1,GNL3,DYNC1LI2,SMG6,TMSB15A,DSTN,TMSB15B,CAPZA1,DYRK1…
GO: Biological Process	GO:0010628	positive regulation of gene expression		9.39e-07	0.00623	9.44e-05	0.000885	76	1469	SNF8,NCOA3,TP53INP1,MAZ,PHB2,HMGB1,BCL11A,FAM98B,MDK,ARID1A,MDM2,HNRNPC,HNRNPU,GUF1,CLNS1A,AFDN,FGFR2,PLCG2,MAD2L2,CNN2,HSP90AA1,AKAP6,VIM,ANK2,ANK3,WNT7B,POLR2A,APEX1,NLRP1,MED1,PRDX6,NCOR1,ATF4,PTGES3,SOD1,SOX4,SETX,GAPDH,B2M,SPTBN1,EIF3E,IRF4,NCL,SERP1,LARP4,TRIM24,STAT3,DDX5,BSG,NFE2L2,FUBP1,RBMX,OBI1,TUT4,NRAS,RBM3,NUP98,DYRK1A,LARP1,PELI1,DICER1,NR2F1,POLR3A,TFRC,TGFBR1,RIF1,EEF2,HMGA2,EIF2…
GO: Biological Process	GO:0045892	negative regulation of DNA-templated transcription		1.91e-06	0.0127	0.000167	0.00156	76	1497	MAZ,PHB2,HMGB1,HMGN2,CHD4,BCL11A,ARID1A,MDM2,COPS2,HNRNPA2B1,MEIS2,HNRNPU,HMG20A,ZNF608,BASP1,SUMO1,HSBP1,MACROH2A2,FGFR2,UXT,MAD2L2,FOXG1,FLNA,BIN1,SFPQ,SFRP1,APEX1,CHD8,MED1,SKIL,YWHAZ,TRIM33,NCOR1,ZNF451,CCAR1,ZNF75A,ATF4,SUMO2,CNOT1,MXI1,ILF3,GATAD2A,BCLAF1,BACH1,RSF1,GON4L,PSMD10,TRIM24,GADD45A,ZEB2,MYEF2,STAT3,DDX5,NSD3,JUND,NFIB,PURB,NFX1,CCDC85B,FEZF2,KDM5A,RBBP7,DNAJB6,DICER1,NR2F1,TGFBR…
GO: Biological Process	GO:1903507	negative regulation of nucleic acid-templated transcription		2.06e-06	0.0136	0.000177	0.00166	76	1500	MAZ,PHB2,HMGB1,HMGN2,CHD4,BCL11A,ARID1A,MDM2,COPS2,HNRNPA2B1,MEIS2,HNRNPU,HMG20A,ZNF608,BASP1,SUMO1,HSBP1,MACROH2A2,FGFR2,UXT,MAD2L2,FOXG1,FLNA,BIN1,SFPQ,SFRP1,APEX1,CHD8,MED1,SKIL,YWHAZ,TRIM33,NCOR1,ZNF451,CCAR1,ZNF75A,ATF4,SUMO2,CNOT1,MXI1,ILF3,GATAD2A,BCLAF1,BACH1,RSF1,GON4L,PSMD10,TRIM24,GADD45A,ZEB2,MYEF2,STAT3,DDX5,NSD3,JUND,NFIB,PURB,NFX1,CCDC85B,FEZF2,KDM5A,RBBP7,DNAJB6,DICER1,NR2F1,TGFBR…
GO: Biological Process	GO:1902679	negative regulation of RNA biosynthetic process		2.27e-06	0.015	0.000186	0.00174	76	1504	MAZ,PHB2,HMGB1,HMGN2,CHD4,BCL11A,ARID1A,MDM2,COPS2,HNRNPA2B1,MEIS2,HNRNPU,HMG20A,ZNF608,BASP1,SUMO1,HSBP1,MACROH2A2,FGFR2,UXT,MAD2L2,FOXG1,FLNA,BIN1,SFPQ,SFRP1,APEX1,CHD8,MED1,SKIL,YWHAZ,TRIM33,NCOR1,ZNF451,CCAR1,ZNF75A,ATF4,SUMO2,CNOT1,MXI1,ILF3,GATAD2A,BCLAF1,BACH1,RSF1,GON4L,PSMD10,TRIM24,GADD45A,ZEB2,MYEF2,STAT3,DDX5,NSD3,JUND,NFIB,PURB,NFX1,CCDC85B,FEZF2,KDM5A,RBBP7,DNAJB6,DICER1,NR2F1,TGFBR…
GO: Biological Process	GO:0010648	negative regulation of cell communication		0.000337	1	0.00823	0.0771	76	1747	TPT1,MAZ,PHB2,FAM89B,HMGCR,MDK,MDM2,RACK1,UCHL1,UXT,MAD2L2,DNAJA1,FKBP1A,HSP90AB1,SFRP1,UBQLN1,SLC25A6,OTUD5,ANXA5,WNT7B,CHD8,SKIL,PPIA,BLOC1S2,HAPSTR1,TRIM33,HIGD1A,PPP1R10,NCOR1,IGFBP2,PHPT1,ZNF451,PHACTR4,CNTNAP2,EIF3A,FYN,PEA15,CNOT1,SOX4,PRELID1,B2M,IRF4,NCL,PSMD10,MEIS3,ITGB1,SESN1,ZEB2,SOCS2,SYT11,PTPRS,NFE2L2,MTMR2,TSPO,PHLPP1,TAF9,PHIP,RAF1,ITCH,RBBP7,GPX4,DYRK1A,PRDX2,ADNP,CBLB,OPA1,GST…
GO: Biological Process	GO:0023057	negative regulation of signaling		0.000361	1	0.00861	0.0808	76	1751	TPT1,MAZ,PHB2,FAM89B,HMGCR,MDK,MDM2,RACK1,UCHL1,UXT,MAD2L2,DNAJA1,FKBP1A,HSP90AB1,SFRP1,UBQLN1,SLC25A6,OTUD5,ANXA5,WNT7B,CHD8,SKIL,PPIA,BLOC1S2,HAPSTR1,TRIM33,HIGD1A,PPP1R10,NCOR1,IGFBP2,PHPT1,ZNF451,PHACTR4,CNTNAP2,EIF3A,FYN,PEA15,CNOT1,SOX4,PRELID1,B2M,IRF4,NCL,PSMD10,MEIS3,ITGB1,SESN1,ZEB2,SOCS2,SYT11,PTPRS,NFE2L2,MTMR2,TSPO,PHLPP1,TAF9,PHIP,RAF1,ITCH,RBBP7,GPX4,DYRK1A,PRDX2,ADNP,CBLB,OPA1,GST…
GO: Biological Process	GO:0010629	negative regulation of gene expression		0.000684	1	0.0138	0.129	76	1790	TP53INP1,ETF1,HMGB1,CHD4,BCL11A,MDM2,HNRNPA2B1,HNRNPC,HNRNPU,CNOT6,LHX2,RACK1,XPO5,MACROH2A2,HSP90AB1,VIM,XRN2,SFRP1,SRSF3,SRSF4,SRSF6,OTUD5,ENC1,APEX1,POU3F2,NUDT16L1,NCOR1,TMEM98,CPEB4,PRKAR1A,CENPV,GIGYF2,ATF4,PUM1,FYN,ATP2B1,LSM7,CNOT1,SRSF10,ILF3,GAPDH,EIF3E,SRP9,TNRC6B,IREB2,NCL,MYEF2,STAT3,DDX5,LSM3,SYT11,PTPRS,RBMX,PURB,TNRC6A,TSPO,NME1,SPTY2D1,SMG6,PTBP3,TUT4,ITCH,RBM3,DYRK1A,LARP1,ADNP,…
GO: Molecular Function	GO:0043565	sequence-specific DNA binding		0.0023	1	0.0451	0.345	75	1775	NCOA3,MAZ,HMGB1,BCL11A,HNRNPA2B1,MEIS2,HNRNPU,LHX2,ZNF117,BASP1,ZNF655,MACROH2A2,FOXG1,XRN2,SFPQ,ZNF680,POLR2A,APEX1,POU3F2,MED1,SKIL,ZNF260,ZNF708,NCOR1,ZNF35,ZKSCAN1,ZNF451,CCAR1,ZNF75A,ATF4,ZNF528,MXI1,SOX4,ZNF138,SETX,GATAD2A,BACH1,IRF4,NCL,MEIS3,TRIM24,ZEB2,MYEF2,STAT3,JUND,TSC22D1,STOX2,NFIA,NFE2L2,NFIB,FUBP1,RBMX,PURB,NFX1,NME1,TAF9,ZNF714,SMG6,FEZF2,KDM5A,HIF3A,ADNP,NR2F1,KAT7,HMGA2,THRA,…
GO: Biological Process	GO:0033993	response to lipid		1.8e-05	0.119	0.00094	0.00881	75	1567	NCOA3,MAP1B,ACAT2,GDAP1,PHB2,HMGB1,GOLM1,HMGCR,MDK,ARID1A,MDM2,HNRNPA2B1,HNRNPU,FABP5,MEST,UBE2L3,PGRMC2,RWDD1,FGFR2,PLCG2,DNAJA1,CNN2,VIM,SFRP1,OTUD5,WNT7B,IDH1,MED1,PRPF8,NCOR1,IGFBP2,ZNF35,CSNK2B,CST3,ATP2A2,PTGES3,ATP2B1,CNOT1,SETX,B2M,IREB2,NCL,TRIM24,ITGB1,STAT3,DDX5,SOCS2,JUND,NFE2L2,FUBP1,PRDX3,TSPO,NME1,TUT4,CALM1,CALM2,RBBP7,GPX4,PELI1,PRDX2,TFRC,CCND2,GSTP1,TGFBR1,EEF2,HMGA2,EFNB2,RNF4…
GO: Biological Process	GO:0010243	response to organonitrogen compound		5.76e-05	0.382	0.00233	0.0218	75	1623	MAP1B,CFL1,HMGB1,BCL11A,MDM2,SORT1,PLCG2,FKBP1A,HSP90AA1,HSP90AB1,AKAP6,SEL1L,VIM,FLNA,SFRP1,UBQLN1,SRSF3,SRSF4,SRSF6,DERL1,ANXA5,APEX1,NLRP1,KBTBD2,APRT,SLC1A3,CPEB4,CNTNAP2,ATF4,RAPGEF2,FYN,ATP2A2,ATP2B1,PEA15,SOD1,NAP1L1,NCAM1,TOMM20,NCL,HM13,ITGB1,SESN1,STAT3,SOCS2,RAB10,JUND,PTPRA,BSG,NFE2L2,TSPO,SIK2,OS9,NME1,TAF9,PHIP,RAB13,DYNC1H1,RANBP2,CALM1,CALM2,CANX,LARP1,SYAP1,OPA1,ACTR2,CCND2,GSTP1…
GO: Biological Process	GO:0048646	anatomical structure formation involved in morphogenesis		0.00439	1	0.0485	0.455	75	1890	TPM3,NOLC1,CFL1,HMGB1,MDK,ARID1A,CHM,LHX2,MFAP2,RACK1,HS6ST1,MIB1,AGFG1,HSBP1,FGFR2,UXT,FKBP1A,HSP90AA1,FLNA,COL11A1,SFPQ,SFRP1,ANK2,IARS1,WNT7B,MED1,SKIL,YWHAZ,CYFIP2,IGFBP2,CSRP2,PHACTR4,PRKAR1A,CNOT1,PRRC1,MXI1,SOX4,GATAD2A,SPTBN1,FRS2,NCL,SMOC1,ITGB1,GADD45A,ZEB2,STAT3,NEO1,BSG,NFE2L2,NFIB,SUPT6H,MTMR2,NME1,CAMSAP2,RAB13,CCDC85B,NRAS,DNAJB6,DYRK1A,HIF3A,DICER1,OPA1,TGFBR1,GTF2I,HMGA2,THRA,EFN…
GO: Biological Process	GO:0040007	growth		1.38e-05	0.0917	0.000781	0.00732	74	1528	NCOA3,MAP1B,CFL1,CHD4,BCL11A,MDK,NRN1,COPS2,IGFBPL1,LHX2,RACK1,BASP1,CLNS1A,TMEM59L,AFDN,FGFR2,MAD2L2,HSP90AA1,HSP90AB1,AKAP6,MEAF6,VIM,SFRP1,WNT7B,POU3F2,MED1,SHTN1,PPIB,CYFIP2,NCOR1,IGFBP2,CNTNAP2,ANKRD11,AUTS2,PRKAR1A,GIGYF2,RAB21,FYN,CNOT1,SOD1,NCAM1,PSMD10,SERP1,ITGB1,SESN1,ZEB2,STAT3,SOCS2,PTPRS,FUBP1,HDGFL2,PHIP,KPNA1,CCDC85B,ITCH,RBBP7,ADNP,DICER1,TFRC,CCND2,TGFBR1,KAT7,HMGA2,INA,SMC3,TKT…
GO: Biological Process	GO:0045944	positive regulation of transcription by RNA polymerase II		2.37e-06	0.0157	0.000192	0.0018	73	1427	NCOA3,MAZ,HMGB1,SSBP2,HMGN3,MEIS2,HNRNPU,ZNF462,PWWP2A,LHX2,CHD6,FGFR2,MIR9-1HG,SFPQ,APEX1,POU3F2,CHD8,MED1,BLOC1S2,IER2,ARF4,ZNF451,AUTS2,ATF4,SUMO2,SOX4,TET2,SETX,GPBP1,CDK12,BCLAF1,BACH1,RSF1,IRF4,NCL,MEIS3,ZEB2,STAT3,PTMA,JUND,TSC22D1,STOX2,NFIA,NFE2L2,NFIB,SUPT6H,GLYR1,RBMX,TAF9,DEK,PHIP,RAF1,FEZF2,HIF3A,DICER1,ACTR2,NR2F1,KAT7,GTF2I,PAXBP1,HMGA2,THRA,RNF4,CEBPZ,ZNF197,CHCHD2,TMF1,H2AZ1,LRP6…
GO: Biological Process	GO:0002520	immune system development		0.000213	1	0.00613	0.0575	73	1636	STAG1,HMGB1,BCL11A,MDK,ARID1A,MEIS2,MFAP2,ZNF608,SUMO1,MIB1,FGFR2,PLCG2,MAD2L2,PREX1,CNN2,HSP90AA1,MEAF6,FLNA,SFRP1,SRSF4,OTUD5,IDH1,MED1,BLOC1S2,TRIM33,NCOR1,TMEM98,ATF4,SUMO2,SOD1,SOX4,TET2,SNX3,PRELID1,B2M,GON4L,IREB2,IRF4,KMT2E,ITGB1,MYEF2,STAT3,NFE2L2,SUPT6H,PRRC2C,FUBP1,PURB,PRDX3,TSPO,PHLPP1,NME1,SLC39A7,RAF1,PTBP3,ITCH,RBBP7,HIF3A,PRDX2,ADNP,CBLB,DICER1,ACTR2,TFRC,TGFBR1,KAT7,RIF1,EEF2,TH…
GO: Biological Process	GO:0051094	positive regulation of developmental process		0.00195	1	0.0286	0.268	73	1772	NCOA3,MAP1B,CFL1,HMGB1,HMGCR,BCL11A,MDK,ARID1A,MDM2,B4GALT5,HNRNPU,RACK1,UBE2V2,BASP1,AFDN,MACROH2A2,FGFR2,MAD2L2,SUCO,PREX1,FOXG1,HSP90AA1,HSP90AB1,AKAP6,VIM,FLNA,BIN1,SFRP1,WNT7B,POU3F2,MED1,SHTN1,SKIL,PPIB,BLOC1S2,LRRN3,ATF4,MAPK6,RAPGEF2,RAB21,ATP2B1,SOX4,NAP1L1,FRS2,NCAM1,SERP1,ITGB1,ZEB2,STAT3,SOCS2,JUND,BNIP3,PTPRA,NFE2L2,TSPO,ADGRL2,NRAS,FEZF2,RBBP7,ADNP,SYAP1,DICER1,OPA1,ACTR2,TFRC,CCND2…
GO: Biological Process	GO:0051726	regulation of cell cycle		1.01e-06	0.00667	9.95e-05	0.000933	72	1368	CDK16,TP53INP1,CETN2,PHB2,HMGB1,MDK,ARID1A,MDM2,MEIS2,HNRNPU,WAC,RACK1,ZNF655,CLTC,TAOK1,FGFR2,PLCG2,MAD2L2,FOXG1,HSP90AB1,MEAF6,BIN1,SFPQ,SFRP1,APEX1,ANAPC11,MED1,SKIL,PRPF40A,CHMP2B,PPP1R10,PHACTR4,PRKAR1A,ANKRD17,CENPV,GIGYF2,PKN2,PUM1,WAPL,CDK12,PSMD10,KMT2E,ITGB1,DDB1,CHMP2A,GADD45A,STAT3,JUND,KLHL9,CCNL1,AURKAIP1,CCNI,PHIP,DYNC1H1,GNL3,DYNC1LI2,NRAS,USP22,CALM1,CALM2,DICER1,CCND2,TGFBR1,KAT…
GO: Biological Process	GO:0022402	cell cycle process		1.97e-05	0.13	0.00101	0.00948	72	1490	CDK16,EPS8,STAG1,CETN2,CFL1,PHB2,ARID1A,MDM2,HNRNPU,WAC,UBB,UBE2L3,ZNF655,CLTC,TAOK1,FGFR2,PLCG2,UXT,MAD2L2,FLNA,BIN1,SFPQ,SFRP1,ANK3,APEX1,ANAPC11,MED1,PRPF40A,CHMP2B,MAPRE1,PPP1R10,NCOR1,SLC16A1,PRKAR1A,ANKRD17,CENPV,GIGYF2,PKN2,WAPL,SPTBN1,BACH1,CNTLN,KMT2E,ITGB1,DDB1,CHMP2A,GADD45A,KLHL9,CCNL1,AURKAIP1,CCNI,PHIP,DYNC1H1,GNL3,DYNC1LI2,KPNB1,DSTN,CALM1,CALM2,CHAMP1,DICER1,ACTR2,CCND2,HMGA2,RNF4…
GO: Biological Process	GO:0080134	regulation of response to stress		0.00236	1	0.0329	0.308	72	1756	TPT1,UBE2K,HMGB1,HMGCR,MDK,ARID1A,MDM2,UBA1,RACK1,UBE2V2,MID1,TAOK1,PLCG2,MAD2L2,DNAJA1,HSP90AA1,HSP90AB1,MEAF6,FLNA,SFPQ,SFRP1,UBQLN1,SRSF6,ANXA5,WNT7B,NLRP1,NUDT16L1,MED1,SKIL,PPIA,PPP1R10,NCOR1,ATF4,FYN,SOD1,SOX4,BCLAF1,B2M,PSMD10,ITGB1,SESN1,GADD45A,DDX5,NEO1,SYT11,PTPRS,NFE2L2,PHLPP1,TAF9,DEK,HDGFL2,ITCH,USP22,GPX4,DNAJB6,DYRK1A,PRDX2,DICER1,OPA1,ACTR2,GSTP1,KAT7,RIF1,PDIA6,HMGA2,PRDX1,CHCHD…
Pathway	1269203	Innate Immune System	BioSystems: REACTOME	1.42e-05	0.037	0.00176	0.0149	72	1302	UBE2K,CFL1,HMGB1,MDM2,TTR,FABP5,TUBB4B,UBA52,UBB,FGFR2,PLCG2,CNN2,HSP90AA1,HSP90AB1,OTUD5,PRDX4,NLRP1,IDH1,APRT,SKP1,PPIA,PRDX6,CYFIP2,CSNK2B,CST3,FTH1,CSTB,PRKAR1A,CCT8,DYNLL1,RAPGEF2,FYN,PEA15,MYO10,PSMA5,B2M,SPTBN1,WASF3,FRS2,SRP14,TNRC6B,NCAM1,PSMD7,PSMD10,RAB10,PTPRA,CPNE3,TNRC6A,PHLPP1,AP1M1,CKAP4,RAB6A,DYNC1H1,KPNB1,RAF1,ITCH,NRAS,CALM1,CALM2,UBR4,CAPZA1,PELI1,HUWE1,COTL1,ACTR2,POLR3A,GSTP…
GO: Biological Process	GO:0032989	cellular component morphogenesis		1.68e-09	1.11e-05	4.45e-07	4.17e-06	71	1141	TPM3,NOLC1,MAP1B,CFL1,BCL11A,MDK,NRN1,B4GALT5,LHX2,UBB,UBA1,UCHL1,CLNS1A,TMEM59L,AGFG1,AFDN,TAOK1,FGFR2,FOXG1,HSP90AA1,HSP90AB1,VIM,SFPQ,ANK2,ANK3,WNT7B,APLP2,POU3F2,ZSWIM6,SHTN1,SKIL,CYFIP2,FEZ2,CSRP2,CNTNAP2,AUTS2,PRKAR1A,RAPGEF2,RAB21,FYN,DPYSL5,NCAM1,SSBP1,C12orf57,ITGB1,ZEB2,STAT3,RAB10,NEO1,DST,BSG,PTPRS,NFIB,MTMR2,KIF5C,GPM6A,FEZF2,DNAJB6,ADNP,DICER1,OPA1,ACTR2,THRA,EFNB2,INA,FARP1,TMF1,PA…
GO: Biological Process	GO:0044265	cellular macromolecule catabolic process		3.44e-09	2.28e-05	8.78e-07	8.23e-06	70	1137	SNF8,UBE2K,ETF1,MDM2,HNRNPC,HNRNPU,WAC,CNOT6,UBA52,UBB,UBA1,RACK1,UBE2L3,UBE2V2,SUMO1,UCHL1,MIB1,HSP90AB1,SEL1L,VIM,XRN2,UBQLN1,DERL1,OTUD5,APEX1,ANAPC11,NUDT16L1,SKP1,CHMP2B,CST3,GIGYF2,UBR3,SUMO2,PUM1,LSM7,CNOT1,PSMA5,EIF3E,TNRC6B,PSMD7,PSMD10,DDB1,CHMP2A,MYEF2,DDX5,LSM3,NFE2L2,TNRC6A,OS9,TAF9,MVB12B,SMG6,TUT4,ITCH,USP22,ARRDC4,CANX,UBR4,LARP1,PELI1,HUWE1,DICER1,KAT7,RNF4,RLIM,TAF15,CDC27,PSMD1…
GO: Biological Process	GO:0042325	regulation of phosphorylation		6.95e-05	0.461	0.00269	0.0253	70	1495	SNF8,UBE2K,PHB2,HMGB1,HMGCR,HNRNPU,RACK1,UCHL1,TAOK1,FGFR2,PLCG2,MAD2L2,DNAJA1,HSP90AA1,HSP90AB1,AKAP6,SFRP1,APLP2,PPIA,HIGD1A,NCOR1,LRRN3,CSNK2B,MOB1B,PRKAR1A,DYNLL1,LIMCH1,RAPGEF2,FYN,PTGES3,PRRC1,SOD1,CDK12,NCL,PSMD10,ITGB1,GADD45A,ZEB2,STAT3,SOCS2,PTPRA,PRDX3,CCNL1,PHLPP1,CCNI,PHIP,RAF1,RANBP2,NRAS,CALM1,CALM2,PPP1R14C,ADNP,CBLB,SYAP1,DICER1,EEF1A2,TFRC,CCND2,GSTP1,TGFBR1,HMGA2,PEBP1,LRP6,CD8…
GO: Biological Process	GO:0009968	negative regulation of signal transduction		0.000429	1	0.00979	0.0918	70	1591	TPT1,MAZ,PHB2,FAM89B,HMGCR,MDK,MDM2,RACK1,UCHL1,UXT,MAD2L2,DNAJA1,FKBP1A,SFRP1,UBQLN1,SLC25A6,OTUD5,WNT7B,CHD8,SKIL,PPIA,BLOC1S2,HAPSTR1,TRIM33,HIGD1A,PPP1R10,NCOR1,IGFBP2,PHPT1,ZNF451,PHACTR4,EIF3A,FYN,PEA15,CNOT1,SOX4,PRELID1,B2M,IRF4,NCL,PSMD10,MEIS3,ITGB1,SESN1,ZEB2,SOCS2,PTPRS,NFE2L2,MTMR2,PHLPP1,TAF9,PHIP,RAF1,ITCH,RBBP7,GPX4,DYRK1A,PRDX2,CBLB,OPA1,GSTP1,TGFBR1,PDIA6,HMGA2,PEBP1,LRP6,SENP2,…
GO: Molecular Function	GO:0008092	cytoskeletal protein binding		2.12e-08	2.5e-05	3.13e-06	2.39e-05	69	1123	TPM3,GPHN,EPS8,LIN7C,MAP1B,CETN2,CFL1,GABARAPL2,HNRNPU,MID1,CLTC,AFDN,TAOK1,UXT,CNN2,HSP90AA1,HSP90AB1,FLNA,BIN1,ANK2,ANK3,ENC1,SHTN1,BLOC1S2,MAPRE1,CSRP2,PHACTR4,LIMCH1,FYN,GAPDH,MYO10,SPTBN1,WASF3,DPYSL5,NCAM1,MARCKSL1,ITGB1,CEP350,RAB10,DST,SYT11,SYNE2,GMFB,KIF5C,MAP1LC3B,NME1,CAMSAP2,RAB6A,KPNB1,TMSB15A,DSTN,CALM1,CALM2,KTN1,TMSB15B,CAPZA1,DYRK1A,ADNP,COTL1,OPA1,ACTR2,EEF2,SMC3,FARP1,MACO1,BE…
GO: Biological Process	GO:0043069	negative regulation of programmed cell death		6.3e-08	0.000418	9.28e-06	8.7e-05	69	1198	NCOA3,TPT1,CCT3,CFL1,MAZ,PHB2,HMGCR,MDK,CHM,MDM2,UBE2V2,FGFR2,PLCG2,DNAJA1,HSP90AB1,FLNA,SFRP1,SRSF6,SLC25A6,ANXA5,APEX1,CHD8,MED1,PPIA,YWHAZ,ARF4,HIGD1A,PPP1R10,CPEB4,FYN,PEA15,YME1L1,SOD1,SETX,PRELID1,GAPDH,NCL,PSMD10,MEIS3,ITGB1,DDB1,MTRNR2L12,PTMA,MTRNR2L8,SOCS2,TSC22D1,BNIP3,NFE2L2,PRDX3,TMEM132A,TAF9,PHIP,RAF1,ITCH,GPX4,DNAJB6,PELI1,PRDX2,ADNP,OPA1,TFRC,CCND2,GSTP1,TGFBR1,HMGA2,TMF1,LRP6,EN…
GO: Biological Process	GO:0006259	DNA metabolic process		6.93e-08	0.00046	9.78e-06	9.17e-05	69	1201	H2AZ2,CCT3,CETN2,HMGB1,HMGN1,ARID1A,HNRNPA2B1,HNRNPC,HNRNPU,UBE2V2,SUMO1,TAOK1,MAD2L2,HSP90AA1,HSP90AB1,MEAF6,XRN2,SFPQ,APEX1,CCT7,NUDT16L1,PPP1R10,IGFBP2,CST3,CCT8,ANKRD17,PTGES3,DTD1,TET2,WAPL,SETX,GATAD2A,BACH1,NAP1L1,SSBP1,KMT2E,DDB1,GADD45A,NFIA,NFIB,SUPT6H,NME1,TAF9,DEK,HDGFL2,OBI1,GNL3,KPNA1,SMG6,KPNA2,H1-10,USP22,RBBP7,TPRKB,HUWE1,DICER1,ACTR2,TFRC,KAT7,RIF1,GTF2I,HMGA2,SMC3,H1-2,H2AZ1,PW…
GO: Biological Process	GO:0018193	peptidyl-amino acid modification		3.4e-05	0.225	0.00154	0.0145	69	1434	NCOA3,UBE2K,HINT1,BCL11A,MDM2,HMG20A,PWWP2A,OSTC,RACK1,SUMO1,CLNS1A,FGFR2,PLCG2,MAD2L2,FKBP1A,HSP90AA1,HSP90AB1,MEAF6,SFRP1,PRDX4,APLP2,PPIA,PPIB,CSNK2B,ZNF451,AUTS2,PKN2,SUMO2,FYN,KRTCAP2,SOX4,TET2,GAPDH,IRF4,NCL,MEIS3,KMT2E,ITGB1,GADD45A,NSD3,SUPT6H,GLYR1,PPIL3,PRDX3,NKTR,NNAT,TAF9,DEK,RAB6A,PHIP,GNL3,RAF1,RANBP2,USP22,CALM1,CALM2,DYRK1A,ADNP,CBLB,TFRC,TGFBR1,KAT7,RIF1,H1-2,CD81,SENP2,PAX6,EP30…
GO: Biological Process	GO:1901565	organonitrogen compound catabolic process		0.000318	1	0.00801	0.0751	69	1546	SNF8,UBE2K,HINT1,GABARAPL2,HMGCR,MDM2,WAC,UBA52,UBB,UBA1,RACK1,UBE2L3,UBE2V2,SUMO1,UCHL1,MIB1,MAD2L2,HSP90AA1,HSP90AB1,SEL1L,MPST,FLNA,UBQLN1,DERL1,OTUD5,ENC1,ANAPC11,NLRP1,CPE,SKP1,ENTPD4,CHMP2B,CST3,UBR3,SUMO2,FYN,YME1L1,TET2,SNX3,PSMA5,DPYSL5,PSMD7,PSMD10,HM13,TRIM24,DDB1,CHMP2A,BNIP3,NFE2L2,OS9,TAF9,MVB12B,ITCH,USP22,ARRDC4,CANX,UBR4,PELI1,ODC1,HUWE1,CBLB,EEF1A2,KAT7,RNF4,RLIM,TMF1,CD81,CDC27…
GO: Biological Process	GO:0009894	regulation of catabolic process		2.89e-08	0.000192	4.92e-06	4.62e-05	68	1150	SNF8,CDK16,UBE2K,TP53INP1,HMGB1,GABARAPL2,HMGCR,MDM2,HNRNPC,HNRNPU,WAC,CNOT6,UBB,RACK1,UBE2V2,SUMO1,UCHL1,MAD2L2,HSP90AA1,HSP90AB1,VIM,FLNA,UBQLN1,APEX1,IDH1,NCOR1,FEZ2,CST3,GIGYF2,UBR3,SUMO2,PUM1,FYN,CNOT1,SNX3,GAPDH,TNRC6B,PSMD10,DBI,ITGB1,DDB1,SESN1,MYEF2,STAT3,BNIP3,NFE2L2,TNRC6A,MTMR2,TSPO,TAF9,TUT4,ITCH,LARP1,ODC1,CBLB,DICER1,EEF1A2,THRA,SCARB2,EIF4G2,TMF1,CD81,TAF15,PSMD14,SLIRP,EP300,YTHD…
GO: Biological Process	GO:0051130	positive regulation of cellular component organization		2.76e-06	0.0183	0.000213	0.002	68	1303	EPS8,CCT3,MAP1B,CFL1,HMGB1,BCL11A,MDK,HNRNPA2B1,CNOT6,RACK1,AP2B1,UBE2V2,SUMO1,MIB1,AFDN,PLCG2,HSP90AA1,FLNA,BIN1,SFPQ,SFRP1,ENC1,ANAPC11,CCT7,SHTN1,SKIL,MAPRE1,PPP1R10,LRRN3,CNTNAP2,AUTS2,CCT8,DYNLL1,LIMCH1,RAPGEF2,RAB21,FYN,CNOT1,SNX3,SETX,B2M,WASF3,SSBP1,ITGB1,ZEB2,BNIP3,NFE2L2,NME1,ADGRL2,PHIP,DYNC1H1,GNL3,GPM6A,DSTN,ADNP,OPA1,ACTR2,TFRC,TGFBR1,THRA,PEBP1,SCARB2,CD63,LRP6,CDC27,EP300,HTT,EPHA3
GO: Biological Process	GO:0048534	hematopoietic or lymphoid organ development		0.000727	1	0.0143	0.134	68	1565	STAG1,HMGB1,BCL11A,MDK,ARID1A,MEIS2,MFAP2,ZNF608,SUMO1,MIB1,FGFR2,PLCG2,PREX1,CNN2,HSP90AA1,MEAF6,FLNA,SFRP1,SRSF4,OTUD5,IDH1,MED1,BLOC1S2,TRIM33,NCOR1,TMEM98,ATF4,SUMO2,SOD1,SOX4,TET2,SNX3,PRELID1,B2M,GON4L,IREB2,IRF4,KMT2E,ITGB1,MYEF2,STAT3,NFE2L2,PRRC2C,FUBP1,PURB,PRDX3,TSPO,NME1,SLC39A7,RAF1,PTBP3,ITCH,RBBP7,HIF3A,PRDX2,ADNP,DICER1,ACTR2,TFRC,TGFBR1,KAT7,EEF2,THRA,BRD2,RNF4,CD81,EML1,EP300
GO: Biological Process	GO:0016071	mRNA metabolic process		3.38e-14	2.24e-10	1.12e-10	1.05e-09	67	821	BCAS2,ETF1,HNRNPA2B1,HNRNPC,HNRNPU,CNOT6,ARL6IP4,CLNS1A,VIM,FLNA,XRN2,SFPQ,SRSF3,SRSF4,SRSF6,APEX1,NUDT16L1,MED1,PRPF8,PRPF40A,PRDX6,GIGYF2,ATF4,PUM1,SNRPC,LSM7,CNOT1,SNRPG,SNRPN,WBP11,SRSF10,SETX,CDK12,ZC3H13,EIF3E,RBM26,TNRC6B,NCL,MYEF2,STAT3,DDX5,LSM3,SUPT6H,PPIL3,RBMX,RAMAC,TNRC6A,PRPF4B,SNU13,AURKAIP1,TAF9,OBI1,SMG6,PTBP3,TUT4,RBM3,NUP98,DYRK1A,LARP1,RBM23,DICER1,PAXBP1,THRA,ZMAT2,TAF15,SRRM…
GO: Biological Process	GO:0006886	intracellular protein transport		3.69e-10	2.45e-06	1.36e-07	1.28e-06	67	1010	GPHN,SNF8,NOLC1,DNAJC19,CFL1,RAB22A,GDAP1,PHB2,CHM,MDM2,SORT1,AP2B1,UBE2L3,XPO5,SUMO1,CLTC,HSP90AA1,HSP90AB1,AKAP6,SEL1L,FLNA,ANK3,COPA,DERL1,MED1,YWHAZ,ARCN1,ARF4,PPP1R10,RAB21,FYN,GRIPAP1,SNX3,ROMO1,SPCS2,EIF3E,SRP9,SRP14,TOMM20,SSR3,COG3,HM13,ITGB1,STAT3,DDX5,RAB10,POM121,TSPO,AP1M1,OS9,KIF5C,RAB6A,PHIP,RAB13,KPNA1,KPNB1,KPNA2,TNPO1,RANBP2,NUP98,VTI1A,HUWE1,CBLB,TIMM8B,SCARB2,SEC61G,CD81
GO: Biological Process	GO:0051248	negative regulation of protein metabolic process		2.08e-05	0.138	0.00105	0.00986	66	1332	GABARAPL2,PFDN4,HMGCR,MDM2,HNRNPU,WAC,HMG20A,CNOT6,PWWP2A,RACK1,UCHL1,MAD2L2,DNAJA1,FKBP1A,HSP90AB1,FLNA,BIN1,SFRP1,ENC1,APLP2,PPIA,TMEM98,ZNF451,CPEB4,CST3,CSTB,PRKAR1A,GIGYF2,ATF4,PUM1,FYN,CNOT1,SOX4,SNX3,ILF3,GAPDH,EIF3E,SRP9,TNRC6B,IREB2,NCL,DBI,GADD45A,SUPT6H,PURB,PRDX3,TNRC6A,TSPO,TAF9,RAF1,TUT4,CALM1,CALM2,KDM5A,DNAJB6,LARP1,CBLB,DICER1,GSTP1,PEBP1,LRP6,BEX4,SENP2,PAX6,YTHDF3,HTT
GO: Biological Process	GO:0030097	hemopoiesis		0.00071	1	0.0141	0.132	66	1507	STAG1,HMGB1,BCL11A,MDK,ARID1A,MEIS2,MFAP2,ZNF608,SUMO1,MIB1,FGFR2,PLCG2,PREX1,CNN2,HSP90AA1,MEAF6,FLNA,SFRP1,SRSF4,OTUD5,IDH1,MED1,BLOC1S2,TRIM33,NCOR1,TMEM98,ATF4,SUMO2,SOD1,SOX4,TET2,SNX3,PRELID1,B2M,GON4L,IREB2,IRF4,KMT2E,ITGB1,MYEF2,STAT3,NFE2L2,PRRC2C,FUBP1,PURB,PRDX3,TSPO,NME1,SLC39A7,PTBP3,ITCH,RBBP7,HIF3A,PRDX2,ADNP,DICER1,ACTR2,TFRC,KAT7,EEF2,THRA,BRD2,RNF4,CD81,EML1,EP300
GO: Biological Process	GO:0044092	negative regulation of molecular function		0.000166	1	0.0051	0.0479	65	1401	PHB2,HMGCR,MDM2,HNRNPC,HNRNPU,SORT1,ZNF462,LHX2,RACK1,SUMO1,UCHL1,MAD2L2,DNAJA1,FKBP1A,AKAP6,FLNA,BIN1,SFRP1,UBQLN1,ANK3,ANXA5,NLRP1,APLP2,PPIA,PPP1R1A,PPP1R10,PHPT1,CST3,CSTB,PRKAR1A,DYNLL1,SUMO2,ATP2A2,WAPL,GAPDH,B2M,RSF1,SRI,PSMD10,GADD45A,MTRNR2L12,MTRNR2L8,NFIB,PRDX3,GMFB,RAF1,TUT4,ITCH,CALM1,CALM2,KDM5A,PPP1R14C,DNAJB6,PELI1,PRDX2,ADNP,CBLB,GSTP1,HMGA2,THRA,PEBP1,RLIM,LRP6,SENP2,HTT
GO: Biological Process	GO:0000904	cell morphogenesis involved in differentiation		7.33e-08	0.000486	1.01e-05	9.5e-05	64	1081	NOLC1,MAP1B,CFL1,BCL11A,MDK,NRN1,B4GALT5,LHX2,MFAP2,UBA1,UCHL1,CLNS1A,TMEM59L,AFDN,FGFR2,PREX1,FOXG1,HSP90AA1,HSP90AB1,VIM,FLNA,SFPQ,SFRP1,ANK3,WNT7B,APLP2,POU3F2,SHTN1,SKIL,SLC1A3,CYFIP2,FEZ2,CNTNAP2,AUTS2,ATF4,RAPGEF2,RAB21,FYN,SOD1,TET2,DPYSL5,NCAM1,C12orf57,ITGB1,ZEB2,STAT3,RAB10,NEO1,DST,BSG,PTPRS,NFIB,KIF5C,FEZF2,ADNP,OPA1,ACTR2,EFNB2,FARP1,LRP6,PAX6,EMX2,EP300,EPHA3
GO: Biological Process	GO:0070647	protein modification by small protein conjugation or removal		1.62e-07	0.00107	1.95e-05	0.000183	64	1105	UBE2K,HINT1,RNF181,BCL11A,MDM2,COPS2,WAC,HMG20A,UBA52,UBB,UBA1,RACK1,UBE2L3,UBE2V2,SUMO1,UCHL1,MIB1,MAD2L2,DNAJA1,FKBP1A,HSP90AA1,HSP90AB1,UBQLN1,UBE2Q1,DERL1,OTUD5,ENC1,ANAPC11,MED1,SKP1,PPIA,TRIM33,ZNF451,UBR3,SUMO2,FYN,SOX4,PSMD10,TRIM24,DDB1,SOCS2,KLHL9,NFE2L2,NFX1,TSPO,OS9,TAF9,OBI1,GNL3,RANBP2,ITCH,USP22,ARRDC4,UBR4,PELI1,HUWE1,CBLB,TGFBR1,RNF4,HECTD2,RLIM,SENP2,CDC27,PSMD14
GO: Biological Process	GO:0043066	negative regulation of apoptotic process		1.08e-06	0.00718	0.000106	0.000989	64	1167	NCOA3,TPT1,CFL1,MAZ,PHB2,HMGCR,MDK,CHM,MDM2,UBE2V2,FGFR2,DNAJA1,HSP90AB1,FLNA,SFRP1,SRSF6,SLC25A6,ANXA5,APEX1,CHD8,MED1,PPIA,YWHAZ,ARF4,HIGD1A,PPP1R10,CPEB4,FYN,PEA15,YME1L1,SOD1,SETX,PRELID1,GAPDH,NCL,PSMD10,MEIS3,ITGB1,DDB1,MTRNR2L12,PTMA,MTRNR2L8,SOCS2,TSC22D1,BNIP3,NFE2L2,PRDX3,TAF9,PHIP,RAF1,ITCH,DNAJB6,PRDX2,ADNP,OPA1,TFRC,CCND2,GSTP1,TGFBR1,HMGA2,TMF1,LRP6,ENO1,HTT
GO: Biological Process	GO:0043603	cellular amide metabolic process		0.00028	1	0.00742	0.0696	64	1400	NOLC1,EIF1B,ETF1,GDAP1,B4GALT5,HNRNPU,CNOT6,GUF1,UBA52,RACK1,RWDD1,FAR1,EIF3M,AKAP6,VIM,BIN1,IARS1,ENC1,CPE,IDH1,CPEB4,GIGYF2,ATF4,EIF3A,PUM1,CNOT1,SOD1,SOX4,ILF3,GAPDH,GARS1,SPCS2,EIF3E,SRP9,TNRC6B,IREB2,NCL,DBI,SERP1,HM13,LARP4,NFE2L2,PURB,EIF2S2,TNRC6A,AURKAIP1,TUT4,RBM3,GPX4,DYRK1A,LARP1,DICER1,PDHX,EEF1A2,GSTA4,GSTP1,EEF2,EIF2S3,SEC11A,EIF4G2,EIF5,EIF1,YTHDF3,HTT
GO: Biological Process	GO:0006396	RNA processing		0.0022	1	0.0313	0.293	64	1519	NOLC1,BCAS2,FAM98B,HNRNPA2B1,HNRNPC,HNRNPU,ARL6IP4,CLNS1A,TP53RK,C2orf49,XRN2,SFPQ,SRSF3,SRSF4,SRSF6,POLR2A,PRPF8,PRPF40A,PRDX6,NCOR1,NOP58,PUM1,SNRPC,LSM7,SNRPG,SNRPN,WBP11,SRSF10,SETX,CDK12,ZC3H13,RBM26,NCL,STAT3,DDX5,LSM3,SUPT6H,PPIL3,RBMX,RAMAC,CCNL1,PRPF4B,SNU13,AURKAIP1,TAF9,OBI1,GNL3,PTBP3,TUT4,USP22,RBM3,TPRKB,NUP98,DYRK1A,HNRNPUL1,RBM23,DICER1,NR2F1,PAXBP1,UTP11,ZMAT2,TAF15,MPHOSPH10,SRR…
GO: Molecular Function	GO:0019904	protein domain specific binding		1.06e-09	1.25e-06	2.5e-07	1.92e-06	63	911	NOLC1,NCOA3,LIN7C,MDM2,HNRNPC,RACK1,BASP1,CLTC,AFDN,DNAJA1,HSP90AA1,HSP90AB1,VIM,UBQLN1,TCEAL2,NLRP1,POU3F2,CHD8,CPE,MED1,SKIL,SKP1,YWHAZ,CHMP2B,ARHGAP5,NCOR1,CSNK2B,CNTNAP2,PRKAR1A,DYNLL1,ATF4,RAPGEF2,FYN,ATP2B1,CNOT1,WBP11,SRSF10,GAPDH,NCAM1,NCL,CNTLN,ITGB1,DDB1,CHMP2A,DDX5,NFE2L2,RBMX,MAP1LC3B,TAF9,ADGRL2,RAB6A,KPNB1,CALM1,CALM2,CBLB,DICER1,HMGA2,THRA,RABEP1,SENP2,PAX6,SRRM2,TCEAL9
GO: Biological Process	GO:0030163	protein catabolic process		1.18e-06	0.00785	0.000112	0.00105	63	1145	SNF8,UBE2K,GABARAPL2,HMGCR,MDM2,WAC,UBA52,UBB,UBA1,RACK1,UBE2L3,UBE2V2,SUMO1,UCHL1,MIB1,MAD2L2,HSP90AA1,HSP90AB1,SEL1L,FLNA,UBQLN1,DERL1,OTUD5,ENC1,ANAPC11,NLRP1,SKP1,CHMP2B,CST3,UBR3,SUMO2,FYN,YME1L1,SNX3,PSMA5,PSMD7,PSMD10,HM13,TRIM24,DDB1,CHMP2A,BNIP3,NFE2L2,OS9,TAF9,MVB12B,ITCH,USP22,ARRDC4,CANX,UBR4,PELI1,ODC1,HUWE1,CBLB,EEF1A2,KAT7,RNF4,RLIM,TMF1,CD81,CDC27,PSMD14
GO: Biological Process	GO:0009792	embryo development ending in birth or egg hatching		4.04e-05	0.268	0.00175	0.0164	63	1281	NOLC1,NCOA3,MAP1B,CFL1,HMGCR,MDK,ARID1A,COPS2,MEIS2,LHX2,SUMO1,HS6ST1,MIB1,HSBP1,FGFR2,COL11A1,SFPQ,SFRP1,WNT7B,CHD8,MED1,SKIL,SPECC1,NCOR1,PHACTR4,CNTNAP2,ANKRD11,UBR3,PKN2,SUMO2,CNOT1,PRRC1,MXI1,SOX4,GATAD2A,EIF3E,ZFAND5,HM13,ITGB1,ZEB2,STOX2,NEO1,SUPT6H,EIF2S2,SMG6,CCDC85B,USP22,DNAJB6,RCN1,DICER1,OPA1,TGFBR1,EEF2,EFNB2,BRD2,LRP6,SENP2,PAX6,EMX1,ENO1,EP300,HTT,EPHA3
GO: Biological Process	GO:0032990	cell part morphogenesis		1.2e-08	7.98e-05	2.49e-06	2.34e-05	62	983	NOLC1,MAP1B,CFL1,BCL11A,MDK,NRN1,B4GALT5,LHX2,UBB,UBA1,UCHL1,CLNS1A,TMEM59L,AFDN,TAOK1,FGFR2,FOXG1,HSP90AA1,HSP90AB1,VIM,SFPQ,ANK3,WNT7B,APLP2,POU3F2,ZSWIM6,SHTN1,SKIL,CYFIP2,FEZ2,CNTNAP2,AUTS2,RAPGEF2,RAB21,FYN,DPYSL5,NCAM1,SSBP1,C12orf57,ITGB1,ZEB2,STAT3,RAB10,NEO1,DST,BSG,PTPRS,NFIB,KIF5C,GPM6A,FEZF2,ADNP,DICER1,OPA1,ACTR2,EFNB2,INA,FARP1,PAX6,EMX1,SLIRP,EPHA3
GO: Biological Process	GO:0051093	negative regulation of developmental process		0.000109	0.724	0.00366	0.0343	62	1299	NCOA3,TPT1,TP53INP1,CCT3,CFL1,HMGB1,BCL11A,MDK,MEIS2,HNRNPU,HMG20A,SORT1,LHX2,ZNF608,MIB1,MAD2L2,FOXG1,SFPQ,SFRP1,SRSF6,WNT7B,CPE,MED1,SKIL,BLOC1S2,IGFBP2,TMEM98,CST3,ANKRD17,RAPGEF2,SOD1,CDK12,B2M,DPYSL5,FRS2,IRF4,ITGB1,DDB1,GADD45A,STAT3,SOCS2,NEO1,BNIP3,PTPRS,NFE2L2,NFIB,TSPO,NME1,CCDC85B,NRAS,FEZF2,RBBP7,PRDX2,HUWE1,DICER1,TFRC,CCND2,TGFBR1,GTF2I,HMGA2,LRP6,PAX6
GO: Biological Process	GO:0000278	mitotic cell cycle		1.79e-06	0.0119	0.000158	0.00148	61	1109	NOLC1,CDK16,EPS8,STAG1,CETN2,CFL1,PHB2,HMGB1,MDK,ARID1A,MDM2,TUBB2A,MEIS2,HNRNPU,WAC,TUBB4B,ZNF655,CLTC,TAOK1,FGFR2,MAD2L2,FOXG1,FLNA,ANK3,APEX1,ANAPC11,CHMP2B,MAPRE1,PPP1R10,ANKRD17,GIGYF2,PKN2,WAPL,SPTBN1,BACH1,KMT2E,ITGB1,DDB1,CHMP2A,GADD45A,AURKAIP1,CCNI,PHIP,DYNC1H1,GNL3,DYNC1LI2,KPNB1,USP22,CALM1,CALM2,CHAMP1,CCND2,HMGA2,SMC3,PEBP1,BEX4,SENP2,PAX6,EML1,CDC27,HTT
GO: Biological Process	GO:0043009	chordate embryonic development		7.85e-05	0.521	0.00293	0.0274	61	1257	NOLC1,NCOA3,MAP1B,CFL1,HMGCR,MDK,ARID1A,COPS2,MEIS2,LHX2,SUMO1,HS6ST1,MIB1,HSBP1,FGFR2,COL11A1,SFPQ,SFRP1,WNT7B,CHD8,MED1,SKIL,SPECC1,NCOR1,PHACTR4,CNTNAP2,ANKRD11,UBR3,PKN2,SUMO2,CNOT1,PRRC1,MXI1,SOX4,GATAD2A,EIF3E,ZFAND5,HM13,ITGB1,ZEB2,NEO1,SUPT6H,EIF2S2,SMG6,CCDC85B,DNAJB6,RCN1,DICER1,OPA1,TGFBR1,EEF2,EFNB2,BRD2,LRP6,SENP2,PAX6,EMX1,ENO1,EP300,HTT,EPHA3
GO: Biological Process	GO:0003006	developmental process involved in reproduction		0.000525	1	0.0114	0.107	61	1350	CDK16,NCOA3,TPT1,DNAJC19,CETN2,PHB2,MDK,HNRNPA2B1,UBB,BASP1,PGRMC2,AGFG1,FGFR2,DNAJA1,VIM,FLNA,XRN2,SFRP1,RHOBTB3,PRDX4,IDH1,MED1,SKIL,ZNF35,CST3,PRKAR1A,DYNLL1,PUM1,SOD1,SETX,FRS2,NCL,ITGB1,DDB1,DDX5,STOX2,BSG,PRDX3,EIF2S2,CCNI,RAB13,DYNC1H1,GOLGA3,TUT4,KDM5A,GPX4,DNAJB6,MORN2,DICER1,CCND2,TGFBR1,HMGA2,BRD2,RNF4,PEBP1,TMF1,LRP6,H3-3B,SENP2,SLIRP,HTT
GO: Biological Process	GO:0048858	cell projection morphogenesis		2.71e-08	0.00018	4.86e-06	4.56e-05	60	958	NOLC1,MAP1B,CFL1,BCL11A,MDK,NRN1,B4GALT5,LHX2,UBB,UBA1,UCHL1,CLNS1A,TMEM59L,AFDN,TAOK1,FGFR2,FOXG1,HSP90AA1,HSP90AB1,VIM,SFPQ,ANK3,WNT7B,APLP2,POU3F2,ZSWIM6,SHTN1,SKIL,CYFIP2,FEZ2,CNTNAP2,AUTS2,RAPGEF2,RAB21,FYN,DPYSL5,NCAM1,C12orf57,ITGB1,ZEB2,STAT3,RAB10,NEO1,DST,BSG,PTPRS,NFIB,KIF5C,GPM6A,FEZF2,ADNP,DICER1,OPA1,ACTR2,EFNB2,INA,FARP1,PAX6,EMX1,EPHA3
GO: Biological Process	GO:0048589	developmental growth		1.78e-05	0.118	0.000936	0.00878	60	1168	NCOA3,MAP1B,CFL1,CHD4,BCL11A,MDK,NRN1,COPS2,LHX2,BASP1,CLNS1A,TMEM59L,AFDN,FGFR2,HSP90AA1,HSP90AB1,AKAP6,VIM,SFRP1,WNT7B,POU3F2,MED1,SHTN1,PPIB,CYFIP2,NCOR1,IGFBP2,CNTNAP2,ANKRD11,AUTS2,PRKAR1A,GIGYF2,RAB21,FYN,CNOT1,SOD1,NCAM1,SERP1,ITGB1,ZEB2,STAT3,SOCS2,PTPRS,FUBP1,HDGFL2,KPNA1,RBBP7,ADNP,DICER1,CCND2,TGFBR1,HMGA2,INA,SMC3,LRP6,H3-3B,CD81,EMX1,EP300,HTT
GO: Biological Process	GO:0060341	regulation of cellular localization		5.17e-05	0.343	0.00213	0.02	60	1212	NOLC1,CDK16,CCT3,MAP1B,CFL1,HMGCR,MDM2,HMGN3,RACK1,AP2B1,UBE2L3,SUMO1,CLTC,AFDN,DNAJA1,FKBP1A,HSP90AA1,HSP90AB1,FLNA,SFRP1,ANK3,ANXA5,AAK1,CCT7,PPIA,PHPT1,SLC16A1,TMEM98,CCT8,DYNLL1,SUMO2,RAB21,FYN,SOX4,GRIPAP1,SNX3,WAPL,SPTBN1,SRI,EIF3E,SERP1,ITGB1,NEO1,SYT11,BSG,SUPT6H,MTMR2,OS9,NNAT,DYNC1H1,GNL3,DNAJB6,RER1,HUWE1,ATP9A,TFRC,KAT7,CD81,HTT,EPHA3
GO: Biological Process	GO:0031401	positive regulation of protein modification process		6.36e-05	0.422	0.00254	0.0238	60	1221	UBE2K,PHB2,HMGB1,UBB,RACK1,UBE2L3,UBE2V2,MIB1,TAOK1,PLCG2,MAD2L2,FKBP1A,HSP90AA1,HSP90AB1,AKAP6,UBQLN1,DERL1,SKP1,PPIA,HIGD1A,NCOR1,LRRN3,CSNK2B,MOB1B,AUTS2,SUMO2,LIMCH1,RAPGEF2,FYN,PRRC1,SOX4,PSMD10,MEIS3,KMT2E,ITGB1,ZEB2,NSD3,GLYR1,DEK,PHIP,GNL3,RAF1,CALM1,CALM2,ARRDC4,DYRK1A,PELI1,HUWE1,ADNP,CBLB,SYAP1,TFRC,CCND2,TGFBR1,KAT7,RIF1,PAXBP1,HMGA2,CD81,SENP2
GO: Biological Process	GO:0048812	neuron projection morphogenesis		2.45e-08	0.000162	4.64e-06	4.35e-05	59	932	NOLC1,MAP1B,CFL1,BCL11A,NRN1,B4GALT5,LHX2,UBB,UBA1,UCHL1,CLNS1A,TMEM59L,AFDN,TAOK1,FGFR2,FOXG1,HSP90AA1,HSP90AB1,VIM,SFPQ,ANK3,WNT7B,APLP2,POU3F2,ZSWIM6,SHTN1,SKIL,CYFIP2,FEZ2,CNTNAP2,AUTS2,RAPGEF2,RAB21,FYN,DPYSL5,NCAM1,C12orf57,ITGB1,ZEB2,STAT3,RAB10,NEO1,DST,BSG,PTPRS,NFIB,KIF5C,GPM6A,FEZF2,ADNP,DICER1,OPA1,ACTR2,EFNB2,INA,FARP1,PAX6,EMX1,EPHA3
GO: Biological Process	GO:0120039	plasma membrane bounded cell projection morphogenesis		4.79e-08	0.000318	7.4e-06	6.94e-05	59	950	NOLC1,MAP1B,CFL1,BCL11A,NRN1,B4GALT5,LHX2,UBB,UBA1,UCHL1,CLNS1A,TMEM59L,AFDN,TAOK1,FGFR2,FOXG1,HSP90AA1,HSP90AB1,VIM,SFPQ,ANK3,WNT7B,APLP2,POU3F2,ZSWIM6,SHTN1,SKIL,CYFIP2,FEZ2,CNTNAP2,AUTS2,RAPGEF2,RAB21,FYN,DPYSL5,NCAM1,C12orf57,ITGB1,ZEB2,STAT3,RAB10,NEO1,DST,BSG,PTPRS,NFIB,KIF5C,GPM6A,FEZF2,ADNP,DICER1,OPA1,ACTR2,EFNB2,INA,FARP1,PAX6,EMX1,EPHA3
GO: Biological Process	GO:0032446	protein modification by small protein conjugation		5.76e-08	0.000382	8.68e-06	8.14e-05	59	955	UBE2K,RNF181,BCL11A,MDM2,COPS2,WAC,HMG20A,UBA52,UBB,UBA1,RACK1,UBE2L3,UBE2V2,SUMO1,MIB1,MAD2L2,DNAJA1,FKBP1A,HSP90AA1,HSP90AB1,UBQLN1,UBE2Q1,DERL1,ENC1,ANAPC11,MED1,SKP1,PPIA,TRIM33,ZNF451,UBR3,SUMO2,FYN,SOX4,PSMD10,TRIM24,DDB1,SOCS2,KLHL9,NFE2L2,NFX1,TSPO,OS9,OBI1,GNL3,RANBP2,ITCH,USP22,ARRDC4,UBR4,PELI1,HUWE1,CBLB,TGFBR1,RNF4,HECTD2,RLIM,SENP2,CDC27
GO: Biological Process	GO:0006518	peptide metabolic process		3.92e-06	0.026	0.000289	0.00271	59	1086	NOLC1,EIF1B,ETF1,GDAP1,HNRNPU,CNOT6,GUF1,UBA52,RACK1,RWDD1,EIF3M,AKAP6,VIM,BIN1,IARS1,ENC1,CPE,IDH1,CPEB4,GIGYF2,ATF4,EIF3A,PUM1,CNOT1,SOD1,SOX4,ILF3,GAPDH,GARS1,SPCS2,EIF3E,SRP9,TNRC6B,IREB2,NCL,SERP1,HM13,LARP4,NFE2L2,PURB,EIF2S2,TNRC6A,AURKAIP1,TUT4,RBM3,GPX4,DYRK1A,LARP1,DICER1,EEF1A2,GSTA4,GSTP1,EEF2,EIF2S3,SEC11A,EIF4G2,EIF5,EIF1,YTHDF3
GO: Biological Process	GO:0034645	cellular macromolecule biosynthetic process		0.00256	1	0.0338	0.317	59	1385	NOLC1,EIF1B,ETF1,B4GALT5,HNRNPU,CNOT6,OSTC,GUF1,UBA52,RACK1,HS6ST1,RWDD1,EIF3M,AKAP6,VIM,CHST10,PHLDA1,IARS1,ENC1,CPEB4,GIGYF2,ATF4,EIF3A,PUM1,PTGES3,CNOT1,KRTCAP2,SOX4,TET2,SNX3,ILF3,GAPDH,GARS1,EIF3E,SRP9,TNRC6B,IREB2,NCL,DBI,COG3,SERP1,LARP4,PURB,EIF2S2,TNRC6A,AURKAIP1,TMEM258,TUT4,RBM3,LARP1,DICER1,EEF1A2,TFRC,EEF2,EIF2S3,EIF4G2,EIF5,EIF1,YTHDF3
Pathway	1268701	Post-translational protein modification	BioSystems: REACTOME	4.2e-05	0.109	0.00437	0.0369	59	1037	UBE2K,STAG1,CETN2,COPE,RNF181,RAB22A,CHM,MDM2,NRN1,HNRNPC,B4GALT5,WAC,UBA52,UBB,UBA1,UBE2L3,SUMO1,UCHL1,SEL1L,CHST10,ANK2,ANK3,COPA,DERL1,OTUD5,ARCN1,ARF4,NOP58,DYNLL2,DYNLL1,SUMO2,RAB21,SNX3,DCTN5,PSMA5,SPTBN1,TOMM20,PSMD7,PSMD10,COG3,RAB10,POM121,OS9,RAB6A,RAB13,DYNC1H1,DYNC1LI2,RANBP2,USP22,CALM1,CALM2,CANX,NUP98,TGFBR1,EEF2,SMC3,SENP2,PSMD14,EP300
GO: Molecular Function	GO:0003682	chromatin binding		4.46e-11	5.26e-08	2.63e-08	2.01e-07	58	740	NCOA3,STAG1,MAZ,HMGN1,HMGN2,CHD4,ARID1A,HMGN3,HNRNPC,HNRNPU,WAC,PWWP2A,LHX2,MACROH2A2,CHD6,UXT,SFPQ,POLR2A,APEX1,CHD8,MED1,SKIL,TRIM33,NCOR1,CSNK2B,AUTS2,ANKRD17,ATF4,NAP1L1,MEIS3,SSBP1,TRIM24,GADD45A,STAT3,DDX5,NFIA,SUPT6H,GLYR1,RBMX,HDGFL2,OBI1,H1-10,FEZF2,KDM5A,NUP98,ADNP,POLR3A,HMGA2,THRA,BRD2,RNF4,SMC3,H1-2,H2AZ1,PWWP3A,H3-3B,PAX6,EP300
GO: Biological Process	GO:0000122	negative regulation of transcription by RNA polymerase II		2.12e-05	0.141	0.00106	0.0099	58	1123	MAZ,HMGB1,HMGN2,CHD4,BCL11A,ARID1A,MDM2,COPS2,HNRNPA2B1,MEIS2,HNRNPU,HMG20A,ZNF608,HSBP1,MACROH2A2,FGFR2,UXT,MAD2L2,FOXG1,BIN1,SFPQ,CHD8,MED1,SKIL,YWHAZ,TRIM33,NCOR1,ZNF451,ZNF75A,ATF4,CNOT1,MXI1,GATAD2A,BACH1,PSMD10,GADD45A,ZEB2,MYEF2,STAT3,DDX5,JUND,NFIB,PURB,NFX1,FEZF2,KDM5A,RBBP7,DICER1,NR2F1,RIF1,HMGA2,THRA,RLIM,H1-2,PAX6,ENO1,ZNF281,EP300
GO: Biological Process	GO:0051129	negative regulation of cellular component organization		8.32e-09	5.52e-05	1.9e-06	1.78e-05	57	859	EPS8,MAP1B,CFL1,HMGB1,PFDN4,BCL11A,MDM2,HNRNPC,HNRNPU,MID1,TAOK1,FGFR2,MAD2L2,VIM,FLNA,SFPQ,SLC25A6,MAPRE1,HIGD1A,FEZ2,CST3,PRKAR1A,RAPGEF2,FYN,WAPL,PRELID1,B2M,SPTBN1,DPYSL5,PSMD10,ITGB1,NEO1,BNIP3,SACS,SYT11,PTPRS,MTMR2,TSPO,GMFB,AURKAIP1,CAMSAP2,SMG6,TMSB15A,RAF1,TMSB15B,CAPZA1,DNAJB6,DYRK1A,HUWE1,OPA1,NR2F1,TFRC,THRA,EFNB2,H3-3B,EP300,EPHA3
GO: Biological Process	GO:0051338	regulation of transferase activity		8.04e-06	0.0533	0.000518	0.00486	57	1061	SNF8,PHB2,HMGB1,HMGN1,HMGCR,HNRNPA2B1,HNRNPU,RACK1,UBE2L3,UCHL1,TAOK1,FGFR2,MAD2L2,DNAJA1,HSP90AA1,HSP90AB1,AKAP6,SFRP1,APLP2,SKP1,PPIA,HIGD1A,PHPT1,MOB1B,PRKAR1A,RAPGEF2,FYN,PTGES3,PRRC1,SOD1,CDK12,PSMD10,DBI,GADD45A,ZEB2,SOCS2,PTPRA,PRDX3,CCNL1,CCNI,SMG6,RANBP2,CALM1,CALM2,ARRDC4,PCLO,ADNP,CBLB,SYAP1,EEF1A2,CCND2,GSTP1,HMGA2,LRP6,CD81,HTT,EPHA3
GO: Biological Process	GO:0007017	microtubule-based process		1.67e-05	0.111	0.000892	0.00837	57	1088	STAG1,MAP1B,CETN2,CFL1,TUBB2A,HNRNPU,TUBB4B,UBB,UCHL1,MID1,CLTC,TAOK1,HSBP1,UXT,DNAJA1,FLNA,XRN2,SFPQ,ANXA5,BLOC1S2,CHMP2B,MAPRE1,NCOR1,SLC16A1,DYNLL2,DYNLL1,RAB21,SOD1,GAPDH,STARD7,CNTLN,ITGB1,CHMP2A,GADD45A,CEP350,DST,SYNE2,CCNL1,KIF5C,CAMSAP2,RAB6A,DYNC1H1,DYNC1LI2,KPNB1,KTN1,DYRK1A,DICER1,OPA1,ACTR2,RNF4,SMC3,TMF1,PAX6,EML1,SLIRP,HTT,EPHA3
GO: Biological Process	GO:0044087	regulation of cellular component biogenesis		7.06e-05	0.469	0.00271	0.0254	57	1146	SNF8,EPS8,MAP1B,CFL1,HMGB1,HNRNPU,CNOT6,RACK1,UBE2V2,SUMO1,PLCG2,HSP90AA1,FLNA,BIN1,SFRP1,CYFIP2,CHMP2B,MAPRE1,LRRN3,FEZ2,CNTNAP2,AUTS2,DYNLL1,LIMCH1,RAPGEF2,CNOT1,MYO10,SPTBN1,NCAM1,CHMP2A,PTPRA,SACS,SYT11,PTPRS,SYNE2,ADGRL2,CAMSAP2,DYNC1H1,TMSB15A,RAF1,GPM6A,TMSB15B,CAPZA1,DNAJB6,DYRK1A,ADNP,COTL1,ACTR2,TFRC,TGFBR1,THRA,RNF4,FARP1,H3-3B,EP300,HTT,EPHA3
GO: Biological Process	GO:0001932	regulation of protein phosphorylation		0.0024	1	0.0332	0.312	57	1324	SNF8,UBE2K,PHB2,HMGB1,HMGCR,RACK1,UCHL1,TAOK1,PLCG2,MAD2L2,DNAJA1,HSP90AA1,HSP90AB1,AKAP6,SFRP1,APLP2,PPIA,HIGD1A,LRRN3,CSNK2B,MOB1B,PRKAR1A,LIMCH1,RAPGEF2,FYN,PRRC1,SOD1,CDK12,NCL,PSMD10,ITGB1,GADD45A,ZEB2,PTPRA,CCNL1,PHLPP1,CCNI,PHIP,RAF1,NRAS,CALM1,CALM2,ADNP,CBLB,SYAP1,DICER1,TFRC,CCND2,GSTP1,TGFBR1,HMGA2,PEBP1,LRP6,CD81,SENP2,PAX6,HTT
GO: Biological Process	GO:0048878	chemical homeostasis		0.00458	1	0.0497	0.466	57	1365	CDK16,TPT1,HMGCR,HMGN3,FABP5,RACK1,PLCG2,FKBP1A,AKAP6,FLNA,ANK2,ANK3,GLRX3,WNT7B,APLP2,SLC1A3,NCOR1,PHPT1,SLC16A1,MCUR1,FTH1,FUNDC2,DYNLL1,ATF4,FYN,ATP2A2,ATP2B1,SOD1,SOX4,B2M,SRI,EIF3E,IREB2,STARD7,MARCKSL1,PSMD10,DBI,TRIM24,DDB1,STAT3,NEO1,BNIP3,TSPO,NME1,RAB13,SLC39A7,RAF1,CALM1,CALM2,ADNP,DICER1,OPA1,TFRC,GSTP1,PAX6,MICU2,HTT
GO: Biological Process	GO:0048598	embryonic morphogenesis		0.000304	1	0.00784	0.0735	56	1185	NOLC1,NCOA3,CCT3,CFL1,HMGCR,MDK,ARID1A,MEIS2,LHX2,MFAP2,RACK1,MIB1,HSBP1,FGFR2,C2orf49,FOXG1,COL11A1,SFRP1,WNT7B,APEX1,MED1,PHACTR4,PRKAR1A,PKN2,FYN,ATP2A2,SOD1,SOX4,GATAD2A,EIF3E,FRS2,GON4L,NCL,SMOC1,ITGB1,ZEB2,STAT3,BPNT2,NEO1,PTPRA,CCDC85B,SOBP,DNAJB6,DICER1,OPA1,TGFBR1,HMGA2,EFNB2,BRD2,LRP6,PAX6,EMX2,ZNF281,EP300,HTT,EPHA3
GO: Biological Process	GO:0008284	positive regulation of cell population proliferation		0.000835	1	0.0157	0.148	56	1236	NOLC1,MAZ,HMGB1,HMGCR,FAM98B,MDK,MDM2,MEIS2,HNRNPU,CNOT6,LHX2,MIB1,FGFR2,FOXG1,VIM,FLNA,SFRP1,SRSF6,WNT7B,POU3F2,MED1,BLOC1S2,ARHGAP5,NCOR1,IGFBP2,CST3,CCAR1,SOX4,ROMO1,WAPL,NAP1L1,FRS2,NCAM1,MARCKSL1,MEIS3,ITGB1,STAT3,TSC22D1,PRDX3,TSPO,NME1,PHIP,NRAS,PELI1,ODC1,DICER1,TFRC,CCND2,TGFBR1,KAT7,PAXBP1,HMGA2,EFNB2,LRP6,CD81,PAX6
GO: Molecular Function	GO:0008134	transcription factor binding		1.03e-09	1.22e-06	2.5e-07	1.92e-06	55	740	SNF8,NOLC1,NCOA3,TPT1,PHB2,FAM89B,HMGB1,CHD4,BCL11A,ARID1A,HMGN3,MEIS2,HNRNPU,LHX2,SUMO1,CHD6,MAD2L2,DNAJA1,FLNA,APEX1,MED1,YWHAZ,NCOR1,NOP58,CSNK2B,ATF4,SUMO2,CNOT1,LRIF1,EDF1,SRI,NCL,PSMD10,TRIM24,STAT3,DDX5,PTMA,JUND,NFIA,NFE2L2,PURB,TAF9,KPNA2,PCLO,GTF2I,PAXBP1,HMGA2,THRA,RNF4,CHCHD2,TMF1,PAX6,ENO1,EP300,HTT
GO: Biological Process	GO:0048667	cell morphogenesis involved in neuron differentiation		1.23e-07	0.000817	1.51e-05	0.000142	55	882	NOLC1,MAP1B,CFL1,BCL11A,NRN1,B4GALT5,LHX2,UBA1,UCHL1,CLNS1A,TMEM59L,AFDN,FGFR2,FOXG1,HSP90AA1,HSP90AB1,VIM,SFPQ,ANK3,WNT7B,APLP2,POU3F2,SHTN1,SKIL,SLC1A3,CYFIP2,FEZ2,CNTNAP2,AUTS2,RAPGEF2,RAB21,FYN,SOD1,DPYSL5,NCAM1,C12orf57,ITGB1,ZEB2,STAT3,RAB10,NEO1,DST,BSG,PTPRS,NFIB,KIF5C,FEZF2,ADNP,OPA1,ACTR2,EFNB2,FARP1,PAX6,EMX2,EPHA3
GO: Biological Process	GO:0007423	sensory organ development		0.000585	1	0.0122	0.115	55	1190	CCT3,HMGB1,HMGN1,ARID1A,CHM,MEIS2,FABP5,LHX2,MFAP2,MIB1,FGFR2,FOXG1,VIM,XRN2,COL11A1,SFRP1,WNT7B,MED1,SKIL,CYFIP2,CRYBB2,PHACTR4,CST3,UBR3,ATF4,ATP2B1,SOD1,SOX4,EIF3E,FRS2,MARCKSL1,MEIS3,SMOC1,C12orf57,ITGB1,ZEB2,STAT3,PTPRA,BSG,SUPT6H,DYNC1H1,GNL3,GPM6A,SOBP,RCN1,HIF3A,ODC1,DICER1,OPA1,TGFBR1,EFNB2,LRP6,PAX6,EMX2,HTT
GO: Molecular Function	GO:0019900	kinase binding		8.58e-06	0.0101	0.00046	0.00352	54	952	HINT1,BCL11A,RACK1,CLTC,TAOK1,PLCG2,MAD2L2,HSP90AA1,HSP90AB1,VIM,FLNA,UBQLN1,ANK2,GLRX3,ANXA5,RHOBTB3,POLR2A,YWHAZ,RND3,MAPRE1,MOB1B,PRKAR1A,ATF4,EIF3A,MAPK6,RAPGEF2,PEA15,MAP3K2,CDK12,NAP1L1,FRS2,CNTLN,ITGB1,GADD45A,STAT3,PRDX3,CPNE3,NME1,RAB13,RAF1,CALM1,CALM2,TPRKB,CBLB,OPA1,EEF1A2,TFRC,CCND2,GSTP1,EEF2,GTF2I,PEBP1,PAX6,HTT
GO: Biological Process	GO:0019725	cellular homeostasis		9.72e-06	0.0645	0.000597	0.0056	54	992	CDK16,TPT1,UBE2K,HMGCR,HMGN3,RACK1,CLNS1A,TAOK1,CHD6,PLCG2,TXN2,FKBP1A,AKAP6,FLNA,ANK2,GLRX3,PRDX4,APEX1,APLP2,SLC1A3,PRDX6,CHMP2B,PHPT1,MCUR1,FTH1,FUNDC2,DYNLL1,ATF4,FYN,ATP2A2,ATP2B1,SOD1,SOX4,SRI,EIF3E,IREB2,MARCKSL1,DBI,BNIP3,NFE2L2,PRDX3,NME1,SLC39A7,RAF1,CALM1,CALM2,PRDX2,DICER1,OPA1,TFRC,PRDX1,PAX6,MICU2,HTT
GO: Biological Process	GO:0032880	regulation of protein localization		9.4e-05	0.623	0.00328	0.0308	54	1079	NOLC1,CDK16,CCT3,CFL1,HMGCR,MDM2,HMGN3,RACK1,AP2B1,UBE2L3,SUMO1,CLTC,AFDN,DNAJA1,FKBP1A,HSP90AA1,HSP90AB1,FLNA,SFRP1,ANK3,ANXA5,AAK1,CCT7,PPIA,PHPT1,SLC16A1,TMEM98,CCT8,DYNLL1,SUMO2,FYN,SOX4,GRIPAP1,SNX3,WAPL,SPTBN1,SRI,EIF3E,SERP1,ITGB1,NEO1,SYT11,BSG,OS9,NNAT,GNL3,DNAJB6,RER1,HUWE1,TFRC,KAT7,CD81,HTT,EPHA3
GO: Biological Process	GO:0080135	regulation of cellular response to stress		5.79e-07	0.00384	6.4e-05	0.0006	53	878	TPT1,HMGB1,HMGCR,ARID1A,MDM2,RACK1,UBE2V2,MID1,TAOK1,MAD2L2,DNAJA1,MEAF6,FLNA,SFPQ,SFRP1,UBQLN1,WNT7B,NUDT16L1,SKIL,PPIA,PPP1R10,NCOR1,ATF4,FYN,SOD1,SOX4,BCLAF1,PSMD10,GADD45A,DDX5,NEO1,PTPRS,NFE2L2,PHLPP1,TAF9,DEK,HDGFL2,ITCH,USP22,DNAJB6,DYRK1A,OPA1,ACTR2,GSTP1,KAT7,RIF1,PDIA6,HMGA2,PRDX1,CHCHD2,SENP2,ENO1,EP300
GO: Biological Process	GO:0051050	positive regulation of transport		0.00144	1	0.0233	0.218	53	1182	SNF8,ACAT2,CFL1,MDM2,RACK1,AP2B1,UBE2L3,SUMO1,MIB1,PLCG2,HSP90AA1,HSP90AB1,AKAP6,FLNA,BIN1,ANK2,ANK3,PPIA,PHPT1,DYNLL1,ATF4,RAB21,FYN,ATP2B1,SOD1,SOX4,PRELID1,B2M,SRI,EIF3E,NIPSNAP2,DBI,SERP1,ITGB1,CHMP2A,BSG,NFE2L2,MTMR2,TSPO,NNAT,MAP1LC3B,RAB13,DYNC1H1,DENND5B,CALM1,CALM2,PCLO,HUWE1,TMF1,CD63,CD81,PAX6,HTT
GO: Biological Process	GO:0048880	sensory system development		1.06e-05	0.0706	0.000642	0.00602	52	945	CCT3,HMGB1,HMGN1,ARID1A,CHM,MEIS2,FABP5,LHX2,MFAP2,MIB1,FGFR2,FOXG1,VIM,XRN2,SFRP1,WNT7B,MED1,SHTN1,SKIL,CYFIP2,CRYBB2,PHACTR4,CST3,UBR3,ATF4,ATP2B1,SOX4,EIF3E,FRS2,MARCKSL1,MEIS3,SMOC1,C12orf57,ITGB1,ZEB2,STAT3,PTPRA,BSG,DYNC1H1,GNL3,GPM6A,ITCH,CANX,RCN1,HIF3A,ODC1,OPA1,TGFBR1,EFNB2,LRP6,PAX6,HTT
GO: Biological Process	GO:0061061	muscle structure development		0.000143	0.947	0.00464	0.0435	52	1044	TPM3,HMGB1,HMGCR,ARID1A,MDM2,COPS2,HNRNPU,SORT1,BASP1,UCHL1,FGFR2,FKBP1A,HSP90AA1,HSP90AB1,AKAP6,BIN1,COL11A1,ANK2,WNT7B,MED1,SKIL,NCOR1,CSRP2,CNTNAP2,PRKAR1A,ANKRD17,ATP2A2,SOX4,SRI,FRS2,SERP1,ITGB1,MYEF2,DDX5,NEO1,SUPT6H,HDGFL2,NRAS,DNAJB6,DICER1,OPA1,NR2F1,CCND2,TGFBR1,EEF2,PAXBP1,THRA,EFNB2,LRP6,H3-3B,CD81,EP300
GO: Biological Process	GO:0061564	axon development		8.43e-08	0.00056	1.12e-05	0.000105	51	780	NOLC1,MAP1B,HMGB1,BCL11A,NRN1,B4GALT5,LHX2,UBA1,UCHL1,CLNS1A,TMEM59L,FGFR2,FOXG1,HSP90AA1,HSP90AB1,VIM,FLNA,SFPQ,ANK3,WNT7B,APLP2,POU3F2,SHTN1,SKIL,CYFIP2,FEZ2,CNTNAP2,AUTS2,RAB21,FYN,DPYSL5,NCAM1,C12orf57,ITGB1,ZEB2,STAT3,RAB10,NEO1,DST,NFIA,BSG,PTPRS,NFIB,TSPO,KIF5C,CAMSAP2,FEZF2,ADNP,EFNB2,PAX6,EPHA3
GO: Biological Process	GO:0016567	protein ubiquitination		2.72e-06	0.018	0.000212	0.00199	51	876	UBE2K,RNF181,MDM2,WAC,UBA52,UBB,UBA1,RACK1,UBE2L3,UBE2V2,MIB1,MAD2L2,DNAJA1,FKBP1A,HSP90AA1,HSP90AB1,UBQLN1,UBE2Q1,DERL1,ENC1,ANAPC11,MED1,SKP1,PPIA,TRIM33,UBR3,FYN,SOX4,PSMD10,TRIM24,DDB1,SOCS2,KLHL9,NFE2L2,NFX1,TSPO,OS9,OBI1,ITCH,USP22,ARRDC4,UBR4,PELI1,HUWE1,CBLB,TGFBR1,RNF4,HECTD2,RLIM,SENP2,CDC27
GO: Biological Process	GO:0030029	actin filament-based process		4.41e-05	0.293	0.00188	0.0176	51	971	TPM3,EPS8,CFL1,HMGB1,MDK,SUMO1,MKLN1,TAOK1,MAD2L2,PREX1,CNN2,HSP90AA1,AKAP6,FLNA,BIN1,SFRP1,ANK2,RHOBTB3,SHTN1,SPECC1,CYFIP2,RND3,PHPT1,CSRP2,PHACTR4,AUTS2,PRKAR1A,LIMCH1,ATP2A2,FGD6,SPTBN1,WASF3,SRI,MARCKSL1,ITGB1,SYNE2,GMFB,RAB13,EHBP1,TMSB15A,DSTN,TMSB15B,CAPZA1,DNAJB6,COTL1,ACTR2,TGFBR1,THRA,INA,FARP1,EPHA3
Pathway	1268854	Disease	BioSystems: REACTOME	4.95e-05	0.129	0.00455	0.0384	51	859	MDM2,TTR,UBA52,UBB,AP2B1,CLTC,MIB1,FGFR2,FKBP1A,HSP90AA1,HSP90AB1,SEL1L,DERL1,SLC25A6,POLR2A,IDH1,SKP1,PPIA,CHMP2B,NCOR1,FYN,PSMA5,B2M,FRS2,PSMD7,PSMD10,TRIM24,CHMP2A,STAT3,POM121,AP1M1,OS9,TAF9,KPNA1,KPNB1,KPNA2,RAF1,RANBP2,NRAS,CALM1,CALM2,CANX,NUP98,PRDX2,TGFBR1,EEF2,PEBP1,PRDX1,LRP6,PSMD14,EP300
GO: Biological Process	GO:0120035	regulation of plasma membrane bounded cell projection organization		1.42e-05	0.0942	0.000786	0.00737	50	905	EPS8,MAP1B,CFL1,HMGB1,BCL11A,MDK,MDM2,UBE2V2,AFDN,HSP90AA1,VIM,FLNA,SFPQ,SFRP1,ENC1,POU3F2,SHTN1,SKIL,AUTS2,DYNLL1,RAPGEF2,RAB21,FYN,SNX3,SETX,MYO10,B2M,DPYSL5,ITGB1,ZEB2,NEO1,PTPRS,NFE2L2,SYNE2,NME1,CAMSAP2,GPM6A,FEZF2,ADNP,OPA1,ACTR2,NR2F1,TGFBR1,EFNB2,SCARB2,LRP6,PAX6,EP300,HTT,EPHA3
GO: Biological Process	GO:0031344	regulation of cell projection organization		2.52e-05	0.167	0.0012	0.0113	50	925	EPS8,MAP1B,CFL1,HMGB1,BCL11A,MDK,MDM2,UBE2V2,AFDN,HSP90AA1,VIM,FLNA,SFPQ,SFRP1,ENC1,POU3F2,SHTN1,SKIL,AUTS2,DYNLL1,RAPGEF2,RAB21,FYN,SNX3,SETX,MYO10,B2M,DPYSL5,ITGB1,ZEB2,NEO1,PTPRS,NFE2L2,SYNE2,NME1,CAMSAP2,GPM6A,FEZF2,ADNP,OPA1,ACTR2,NR2F1,TGFBR1,EFNB2,SCARB2,LRP6,PAX6,EP300,HTT,EPHA3
GO: Biological Process	GO:0043604	amide biosynthetic process		0.000454	1	0.0103	0.0964	50	1042	NOLC1,EIF1B,ETF1,B4GALT5,HNRNPU,CNOT6,GUF1,UBA52,RACK1,RWDD1,EIF3M,AKAP6,VIM,IARS1,ENC1,CPEB4,GIGYF2,ATF4,EIF3A,PUM1,CNOT1,SOX4,ILF3,GAPDH,GARS1,EIF3E,SRP9,TNRC6B,IREB2,NCL,SERP1,LARP4,NFE2L2,PURB,EIF2S2,TNRC6A,AURKAIP1,TUT4,RBM3,LARP1,DICER1,PDHX,EEF1A2,EEF2,EIF2S3,EIF4G2,EIF5,EIF1,YTHDF3,HTT
GO: Biological Process	GO:0051603	proteolysis involved in protein catabolic process		5.98e-06	0.0397	0.000413	0.00387	49	852	SNF8,UBE2K,GABARAPL2,MDM2,WAC,UBA52,UBB,UBA1,RACK1,UBE2L3,UBE2V2,SUMO1,UCHL1,MIB1,HSP90AB1,SEL1L,UBQLN1,DERL1,OTUD5,ENC1,ANAPC11,SKP1,CHMP2B,UBR3,SUMO2,YME1L1,PSMA5,PSMD7,PSMD10,HM13,DDB1,CHMP2A,NFE2L2,OS9,TAF9,MVB12B,ITCH,USP22,ARRDC4,CANX,UBR4,PELI1,HUWE1,KAT7,RNF4,RLIM,TMF1,CDC27,PSMD14
GO: Biological Process	GO:0032870	cellular response to hormone stimulus		9.26e-06	0.0614	0.000585	0.00549	49	866	NCOA3,MAP1B,CFL1,PHB2,ARID1A,MDM2,HNRNPU,UBE2L3,PGRMC2,RWDD1,DNAJA1,SFRP1,SRSF3,ANXA5,APEX1,MED1,APRT,NCOR1,IGFBP2,CSNK2B,FYN,PTGES3,ATP2B1,CNOT1,NAP1L1,NCL,SSR4,SERP1,TRIM24,STAT3,DDX5,SOCS2,RAB10,PTPRA,NFE2L2,SIK2,PHIP,RAB13,SYAP1,OPA1,CCND2,GSTP1,HMGA2,THRA,TMF1,H2AZ1,PAX6,EP300,EPHA3
GO: Biological Process	GO:0031329	regulation of cellular catabolic process		3.85e-05	0.256	0.00169	0.0159	49	915	CDK16,UBE2K,TP53INP1,HMGB1,MDM2,HNRNPC,HNRNPU,WAC,CNOT6,RACK1,UBE2V2,SUMO1,UCHL1,HSP90AB1,VIM,UBQLN1,APEX1,IDH1,FEZ2,CST3,GIGYF2,SUMO2,PUM1,CNOT1,GAPDH,TNRC6B,PSMD10,DBI,SESN1,MYEF2,STAT3,BNIP3,NFE2L2,TNRC6A,MTMR2,TSPO,TAF9,TUT4,ITCH,LARP1,DICER1,EEF1A2,SCARB2,EIF4G2,TAF15,SLIRP,EP300,YTHDF3,HTT
GO: Biological Process	GO:1903047	mitotic cell cycle process		4.66e-05	0.309	0.00197	0.0184	49	922	CDK16,EPS8,STAG1,CFL1,PHB2,ARID1A,MDM2,HNRNPU,WAC,ZNF655,CLTC,TAOK1,FGFR2,MAD2L2,FLNA,ANK3,APEX1,ANAPC11,CHMP2B,MAPRE1,PPP1R10,ANKRD17,GIGYF2,SPTBN1,BACH1,KMT2E,ITGB1,DDB1,CHMP2A,GADD45A,AURKAIP1,CCNI,PHIP,DYNC1H1,GNL3,DYNC1LI2,KPNB1,CALM1,CALM2,CHAMP1,CCND2,HMGA2,SMC3,PEBP1,SENP2,PAX6,EML1,CDC27,HTT
GO: Biological Process	GO:0097435	supramolecular fiber organization		0.000269	1	0.0072	0.0675	49	992	TPM3,EPS8,MAP1B,CFL1,PFDN4,MDM2,MID1,AGFG1,TAOK1,MAD2L2,FKBP1A,PREX1,HSP90AA1,HSP90AB1,VIM,FLNA,BIN1,COL11A1,SFRP1,RHOBTB3,SHTN1,CYFIP2,RND3,MAPRE1,CSRP2,CST3,PRKAR1A,LIMCH1,B2M,SPTBN1,WASF3,MARCKSL1,ITGB1,DST,GMFB,CAMSAP2,DYNC1H1,KPNB1,TMSB15A,DSTN,TMSB15B,CAPZA1,DNAJB6,DYRK1A,COTL1,ACTR2,TGFBR1,THRA,INA
GO: Biological Process	GO:0048729	tissue morphogenesis		0.00429	1	0.0476	0.447	49	1132	NCOA3,LIN7C,CFL1,PHB2,MDK,ARID1A,MDM2,MEIS2,LHX2,RACK1,TMEM59L,MIB1,FGFR2,FKBP1A,FLNA,COL11A1,SFRP1,WNT7B,APEX1,MED1,IER2,CSNK2B,PHACTR4,PRKAR1A,FYN,ATP2A2,SOX4,GATAD2A,FRS2,NCL,SMOC1,ITGB1,ZEB2,STAT3,RAB10,NEO1,PTPRA,BSG,CCDC85B,DICER1,OPA1,TGFBR1,HMGA2,EFNB2,BRD2,LRP6,EP300,HTT,EPHA3
Pathway	1269876	Vesicle-mediated transport	BioSystems: REACTOME	1.36e-07	0.000355	5.07e-05	0.000428	49	659	SNF8,COPE,GABARAPL2,CHM,COPS2,SORT1,UBA52,UBB,AP2B1,CLTC,AGFG1,HSP90AA1,BIN1,UBQLN1,ANK2,ANK3,COPA,RHOBTB3,AAK1,YWHAZ,ARCN1,ARF4,CHMP2B,DYNLL2,FTH1,DYNLL1,PUM1,RAB21,DCTN5,SPTBN1,COG3,CHMP2A,RAB10,SYT11,AP1M1,MAP1LC3B,RAB6A,RAB13,DYNC1H1,DYNC1LI2,DENND5B,CALM1,CALM2,VTI1A,ACTR2,TFRC,RABEP1,SCARB2,TMF1
GO: Biological Process	GO:0008380	RNA splicing		8.92e-13	5.92e-09	1.18e-09	1.11e-08	48	506	BCAS2,FAM98B,HNRNPA2B1,HNRNPC,HNRNPU,ARL6IP4,CLNS1A,C2orf49,SFPQ,SRSF3,SRSF4,SRSF6,POLR2A,PRPF8,PRPF40A,PRDX6,SNRPC,LSM7,SNRPG,SNRPN,WBP11,SRSF10,SETX,CDK12,ZC3H13,NCL,DDX5,LSM3,SUPT6H,PPIL3,RBMX,CCNL1,PRPF4B,SNU13,AURKAIP1,TAF9,OBI1,PTBP3,USP22,RBM3,NUP98,DYRK1A,RBM23,PAXBP1,ZMAT2,TAF15,MPHOSPH10,SRRM2
GO: Biological Process	GO:0006325	chromatin organization		2.54e-08	0.000169	4.68e-06	4.39e-05	48	685	H2AZ2,HMGB1,HMGN1,HMGN2,CHD4,ARID1A,HMGN3,HNRNPC,HNRNPU,WAC,HMG20A,ZNF462,LHX2,MACROH2A2,CHD6,MEAF6,CHD8,NCOR1,CENPV,LRIF1,TET2,GATAD2A,RSF1,NAP1L1,KMT2E,NSD3,PTMA,SUPT6H,DEK,SPTY2D1,H1-10,USP22,KDM5A,RBBP7,GPX4,DICER1,KAT7,RIF1,HMGA2,BRD2,RLIM,H1-2,H2AZ1,PWWP3A,H3-3B,PAX6,EIF1,EP300
GO: Biological Process	GO:0001654	eye development		1.21e-05	0.08	0.000708	0.00664	48	850	CCT3,HMGB1,HMGN1,ARID1A,CHM,MEIS2,FABP5,LHX2,MFAP2,MIB1,FGFR2,FOXG1,VIM,XRN2,SFRP1,WNT7B,MED1,SKIL,CYFIP2,CRYBB2,PHACTR4,CST3,UBR3,ATF4,ATP2B1,SOX4,EIF3E,FRS2,MARCKSL1,MEIS3,SMOC1,C12orf57,ITGB1,ZEB2,STAT3,PTPRA,BSG,DYNC1H1,GNL3,GPM6A,RCN1,HIF3A,ODC1,OPA1,TGFBR1,EFNB2,LRP6,PAX6
GO: Biological Process	GO:0150063	visual system development		1.32e-05	0.0876	0.000769	0.00721	48	853	CCT3,HMGB1,HMGN1,ARID1A,CHM,MEIS2,FABP5,LHX2,MFAP2,MIB1,FGFR2,FOXG1,VIM,XRN2,SFRP1,WNT7B,MED1,SKIL,CYFIP2,CRYBB2,PHACTR4,CST3,UBR3,ATF4,ATP2B1,SOX4,EIF3E,FRS2,MARCKSL1,MEIS3,SMOC1,C12orf57,ITGB1,ZEB2,STAT3,PTPRA,BSG,DYNC1H1,GNL3,GPM6A,RCN1,HIF3A,ODC1,OPA1,TGFBR1,EFNB2,LRP6,PAX6
GO: Biological Process	GO:0007610	behavior		0.000679	1	0.0138	0.129	48	1007	EPS8,HMGCR,MDK,MEIS2,LHX2,UCHL1,CHST10,UBE2Q1,APLP2,CHD8,APRT,SPECC1,SLC1A3,ARCN1,ARF4,NCOR1,SLC16A1,CNTNAP2,CST3,CSTB,AUTS2,CCT8,GIGYF2,UBR3,PUM1,FYN,SOD1,B2M,NCAM1,DBI,C12orf57,ITGB1,STAT3,SYT11,TSPO,GMFB,FEZF2,SOBP,DNAJB6,ADNP,SEZ6L2,ACTR2,CCND2,THRA,PEBP1,PAX6,EP300,HTT
Pathway	1269877	Membrane Trafficking	BioSystems: REACTOME	3.83e-08	9.98e-05	2.49e-05	0.000211	48	613	SNF8,COPE,GABARAPL2,CHM,COPS2,SORT1,UBA52,UBB,AP2B1,CLTC,AGFG1,BIN1,UBQLN1,ANK2,ANK3,COPA,RHOBTB3,AAK1,YWHAZ,ARCN1,ARF4,CHMP2B,DYNLL2,FTH1,DYNLL1,PUM1,RAB21,DCTN5,SPTBN1,COG3,CHMP2A,RAB10,SYT11,AP1M1,MAP1LC3B,RAB6A,RAB13,DYNC1H1,DYNC1LI2,DENND5B,CALM1,CALM2,VTI1A,ACTR2,TFRC,RABEP1,SCARB2,TMF1
Pathway	1269171	Adaptive Immune System	BioSystems: REACTOME	0.000128	0.334	0.00878	0.0741	48	823	UBE2K,MDM2,UBA52,UBB,UBA1,AP2B1,UBE2L3,UBE2V2,CLTC,FGFR2,PLCG2,UBE2Q1,ANAPC11,SKP1,YWHAZ,DYNLL2,DYNLL1,FYN,DCTN5,PSMA5,B2M,FRS2,TNRC6B,PSMD7,PSMD10,ITGB1,KLHL9,TNRC6A,PHLPP1,AP1M1,DYNC1H1,DYNC1LI2,RAF1,ITCH,NRAS,CALM1,CALM2,CANX,UBR4,HUWE1,CBLB,RNF4,HECTD2,SEC61G,RLIM,CD81,CDC27,PSMD14
GO: Molecular Function	GO:0019901	protein kinase binding		7.17e-05	0.0846	0.00282	0.0216	47	855	HINT1,BCL11A,RACK1,CLTC,TAOK1,PLCG2,MAD2L2,HSP90AA1,HSP90AB1,VIM,FLNA,ANK2,GLRX3,ANXA5,RHOBTB3,YWHAZ,RND3,MAPRE1,PRKAR1A,ATF4,EIF3A,MAPK6,RAPGEF2,PEA15,MAP3K2,CDK12,FRS2,CNTLN,ITGB1,STAT3,PRDX3,CPNE3,NME1,RAB13,RAF1,CALM1,CALM2,TPRKB,CBLB,EEF1A2,TFRC,CCND2,GSTP1,EEF2,GTF2I,PEBP1,PAX6
GO: Biological Process	GO:0043043	peptide biosynthetic process		0.000104	0.688	0.00353	0.0331	47	901	NOLC1,EIF1B,ETF1,HNRNPU,CNOT6,GUF1,UBA52,RACK1,RWDD1,EIF3M,AKAP6,VIM,IARS1,ENC1,CPEB4,GIGYF2,ATF4,EIF3A,PUM1,CNOT1,SOX4,ILF3,GAPDH,GARS1,EIF3E,SRP9,TNRC6B,IREB2,NCL,SERP1,LARP4,NFE2L2,PURB,EIF2S2,TNRC6A,AURKAIP1,TUT4,RBM3,LARP1,DICER1,EEF1A2,EEF2,EIF2S3,EIF4G2,EIF5,EIF1,YTHDF3
GO: Biological Process	GO:0010035	response to inorganic substance		0.000215	1	0.00618	0.058	47	930	CPNE2,GPHN,MAP1B,CFL1,MDM2,RACK1,SUMO1,PLCG2,FKBP1A,HSP90AA1,VIM,ANK3,ANXA5,APEX1,SLC1A3,IGFBP2,CST3,ATF4,FYN,SOD1,SETX,GAPDH,B2M,IREB2,NCAM1,JUND,BNIP3,SYT11,BSG,NFE2L2,PRDX3,TMEM132A,CPNE3,TSPO,CALM1,CALM2,PRDX2,ADNP,CBLB,DICER1,EEF1A2,TFRC,EEF2,RNF4,PEBP1,PRDX1,HTT
GO: Biological Process	GO:0071396	cellular response to lipid		0.000363	1	0.00862	0.0808	47	952	NCOA3,ACAT2,GDAP1,PHB2,HMGB1,ARID1A,HNRNPU,UBE2L3,PGRMC2,RWDD1,FGFR2,PLCG2,DNAJA1,VIM,SFRP1,WNT7B,MED1,PRPF8,NCOR1,ZNF35,PTGES3,ATP2B1,CNOT1,SETX,B2M,IREB2,NCL,TRIM24,ITGB1,DDX5,NFE2L2,FUBP1,TSPO,NME1,TUT4,PRDX2,CCND2,GSTP1,HMGA2,EFNB2,RNF4,TMF1,H2AZ1,LRP6,PAX6,EP300,EPHA3
GO: Biological Process	GO:0048568	embryonic organ development		0.00115	1	0.0198	0.186	47	1005	NOLC1,NCOA3,CCT3,HMGCR,ARID1A,MEIS2,MFAP2,HS6ST1,MIB1,FGFR2,FOXG1,COL11A1,SFRP1,COPA,WNT7B,APEX1,MED1,TRIM33,PHACTR4,CNTNAP2,PKN2,ATF4,ATP2A2,SOD1,SOX4,TET2,EIF3E,FRS2,GON4L,NCL,SMOC1,SUPT6H,TSPO,SOBP,DNAJB6,ACTR2,TFRC,TGFBR1,THRA,EFNB2,SCARB2,LRP6,SENP2,PAX6,EMX2,EP300,HTT
GO: Biological Process	GO:0072594	establishment of protein localization to organelle		1.11e-11	7.37e-08	1.05e-08	9.88e-08	46	505	SNF8,NOLC1,CCT3,DNAJC19,CFL1,GDAP1,PHB2,SORT1,UBE2L3,SUMO1,MIB1,MACROH2A2,DNAJA1,HSP90AA1,HSP90AB1,FLNA,CCT7,MED1,YWHAZ,PPP1R10,CCT8,ROMO1,SPCS2,SRP9,SRP14,TOMM20,SSR3,STAT3,DDX5,RAB10,POM121,TSPO,PHIP,KPNA1,KPNB1,KPNA2,TNPO1,RANBP2,CALM1,CALM2,NUP98,HUWE1,CBLB,TIMM8B,SCARB2,SEC61G
GO: Biological Process	GO:0007409	axonogenesis		3.95e-07	0.00262	4.52e-05	0.000424	46	705	NOLC1,MAP1B,BCL11A,NRN1,B4GALT5,LHX2,UBA1,UCHL1,CLNS1A,TMEM59L,FGFR2,FOXG1,HSP90AA1,HSP90AB1,VIM,SFPQ,ANK3,WNT7B,APLP2,POU3F2,SHTN1,SKIL,CYFIP2,FEZ2,CNTNAP2,AUTS2,RAB21,FYN,DPYSL5,NCAM1,C12orf57,ITGB1,ZEB2,STAT3,RAB10,NEO1,DST,BSG,PTPRS,NFIB,KIF5C,FEZF2,ADNP,EFNB2,PAX6,EPHA3
GO: Biological Process	GO:0006412	translation		8.07e-05	0.535	0.00295	0.0277	46	866	NOLC1,EIF1B,ETF1,HNRNPU,CNOT6,GUF1,UBA52,RACK1,RWDD1,EIF3M,AKAP6,VIM,IARS1,ENC1,CPEB4,GIGYF2,ATF4,EIF3A,PUM1,CNOT1,SOX4,ILF3,GAPDH,GARS1,EIF3E,SRP9,TNRC6B,IREB2,NCL,SERP1,LARP4,PURB,EIF2S2,TNRC6A,AURKAIP1,TUT4,RBM3,LARP1,DICER1,EEF1A2,EEF2,EIF2S3,EIF4G2,EIF5,EIF1,YTHDF3
GO: Biological Process	GO:0043549	regulation of kinase activity		0.000333	1	0.00821	0.077	46	922	SNF8,PHB2,HMGB1,HMGCR,HNRNPU,RACK1,UCHL1,TAOK1,FGFR2,DNAJA1,HSP90AA1,HSP90AB1,AKAP6,SFRP1,APLP2,PPIA,HIGD1A,MOB1B,PRKAR1A,RAPGEF2,FYN,PRRC1,SOD1,CDK12,PSMD10,GADD45A,ZEB2,SOCS2,PTPRA,PRDX3,CCNL1,CCNI,RANBP2,CALM1,CALM2,ADNP,CBLB,SYAP1,EEF1A2,CCND2,GSTP1,HMGA2,LRP6,CD81,HTT,EPHA3
GO: Biological Process	GO:0006974	cellular response to DNA damage stimulus		0.00066	1	0.0135	0.127	46	952	TPT1,CETN2,HMGB1,HMGN1,ARID1A,MDM2,WAC,UBA1,UBE2V2,SUMO1,TAOK1,MAD2L2,MEAF6,XRN2,SFPQ,APEX1,NLRP1,NUDT16L1,SKIL,PPP1R10,GIGYF2,SOX4,SETX,BCLAF1,BACH1,PSMD10,DDB1,GADD45A,DDX5,NUAK1,TAF9,DEK,HDGFL2,USP22,DYRK1A,HUWE1,ACTR2,KAT7,RIF1,GTF2I,HMGA2,SMC3,PWWP3A,SENP2,PSMD14,EP300
GO: Biological Process	GO:0030900	forebrain development		4.42e-08	0.000294	6.99e-06	6.55e-05	45	632	CETN2,CFL1,HMGB1,MDK,ARID1A,LHX2,UBB,MIB1,AFDN,FGFR2,FOXG1,FLNA,XRN2,PHLDA1,WNT7B,APLP2,POU3F2,CHD8,ZSWIM6,NCOR1,CNTNAP2,RAPGEF2,FYN,B2M,FRS2,NCAM1,DBI,C12orf57,ZEB2,BNIP3,PTPRS,NFIB,SYNE2,PHLPP1,NME1,FEZF2,DICER1,NR2F1,HMGA2,PEBP1,LRP6,PAX6,EMX1,EMX2,HTT
GO: Biological Process	GO:0043632	modification-dependent macromolecule catabolic process		6.51e-06	0.0432	0.000441	0.00413	45	758	SNF8,UBE2K,MDM2,WAC,UBA52,UBB,UBA1,RACK1,UBE2L3,UBE2V2,SUMO1,UCHL1,MIB1,HSP90AB1,SEL1L,UBQLN1,DERL1,OTUD5,ANAPC11,SKP1,CHMP2B,UBR3,SUMO2,PSMA5,PSMD7,PSMD10,DDB1,CHMP2A,NFE2L2,OS9,TAF9,MVB12B,TUT4,ITCH,USP22,ARRDC4,CANX,UBR4,PELI1,HUWE1,KAT7,RNF4,RLIM,CDC27,PSMD14
GO: Biological Process	GO:0030036	actin cytoskeleton organization		0.00018	1	0.00542	0.0508	45	871	TPM3,EPS8,CFL1,HMGB1,MDK,MKLN1,TAOK1,MAD2L2,PREX1,CNN2,HSP90AA1,FLNA,BIN1,SFRP1,RHOBTB3,SHTN1,SPECC1,CYFIP2,RND3,PHPT1,CSRP2,PHACTR4,AUTS2,PRKAR1A,LIMCH1,FGD6,SPTBN1,WASF3,MARCKSL1,ITGB1,GMFB,RAB13,EHBP1,TMSB15A,DSTN,TMSB15B,CAPZA1,DNAJB6,COTL1,ACTR2,TGFBR1,THRA,INA,FARP1,EPHA3
GO: Biological Process	GO:0010564	regulation of cell cycle process		0.000312	1	0.00789	0.074	45	893	CETN2,PHB2,ARID1A,MDM2,HNRNPU,WAC,ZNF655,CLTC,TAOK1,FGFR2,PLCG2,MAD2L2,BIN1,SFPQ,SFRP1,APEX1,ANAPC11,MED1,PRPF40A,CHMP2B,PPP1R10,PRKAR1A,ANKRD17,CENPV,GIGYF2,PKN2,WAPL,KMT2E,DDB1,CHMP2A,KLHL9,CCNL1,AURKAIP1,PHIP,DYNC1H1,GNL3,DYNC1LI2,CALM1,CALM2,CCND2,HMGA2,RNF4,PEBP1,SENP2,CDC27
GO: Biological Process	GO:0019941	modification-dependent protein catabolic process		9.72e-06	0.0645	0.000597	0.0056	44	746	SNF8,UBE2K,MDM2,WAC,UBA52,UBB,UBA1,RACK1,UBE2L3,UBE2V2,SUMO1,UCHL1,MIB1,HSP90AB1,SEL1L,UBQLN1,DERL1,OTUD5,ANAPC11,SKP1,CHMP2B,UBR3,SUMO2,PSMA5,PSMD7,PSMD10,DDB1,CHMP2A,NFE2L2,OS9,TAF9,MVB12B,ITCH,USP22,ARRDC4,CANX,UBR4,PELI1,HUWE1,KAT7,RNF4,RLIM,CDC27,PSMD14
GO: Biological Process	GO:0034330	cell junction organization		0.000743	1	0.0145	0.136	44	904	GPHN,MAP1B,CFL1,CHD4,UBE2V2,AFDN,FGFR2,FLNA,SFRP1,ANK2,ANK3,WNT7B,YWHAZ,ARF4,CHMP2B,LRRN3,CNTNAP2,PKN2,LIMCH1,RAPGEF2,FYN,GRIPAP1,WASF3,ITGB1,PTPRA,DST,NFIA,PTPRS,MTMR2,ADGRL2,RAB13,GPM6A,PCLO,CAPZA1,RER1,ADNP,SEZ6L2,OPA1,ACTR2,TGFBR1,EFNB2,INA,FARP1,EPHA3
GO: Biological Process	GO:0006397	mRNA processing		5.4e-09	3.58e-05	1.28e-06	1.2e-05	43	548	BCAS2,HNRNPA2B1,HNRNPC,HNRNPU,ARL6IP4,CLNS1A,XRN2,SFPQ,SRSF3,SRSF4,SRSF6,PRPF8,PRPF40A,PRDX6,SNRPC,LSM7,SNRPG,SNRPN,WBP11,SRSF10,SETX,CDK12,ZC3H13,RBM26,NCL,DDX5,LSM3,SUPT6H,PPIL3,RBMX,RAMAC,PRPF4B,SNU13,AURKAIP1,OBI1,PTBP3,RBM3,NUP98,DYRK1A,RBM23,PAXBP1,ZMAT2,SRRM2
GO: Biological Process	GO:0051276	chromosome organization		9.16e-07	0.00608	9.35e-05	0.000877	43	658	STAG1,CCT3,PHB2,HMGB1,CHD4,ARID1A,HNRNPA2B1,HNRNPC,HNRNPU,CHD6,MAD2L2,HSP90AA1,HSP90AB1,SFPQ,APEX1,ANAPC11,CCT7,CHD8,CHMP2B,MAPRE1,PPP1R10,CCT8,CENPV,PTGES3,DTD1,WAPL,SETX,SSBP1,CHMP2A,GNL3,KPNB1,SMG6,H1-10,TPRKB,CHAMP1,DICER1,RIF1,HMGA2,RNF4,SMC3,H1-2,H3-3B,CDC27
GO: Biological Process	GO:0040008	regulation of growth		0.000862	1	0.0161	0.151	43	884	NCOA3,MAP1B,CFL1,BCL11A,IGFBPL1,RACK1,BASP1,AFDN,FGFR2,MAD2L2,AKAP6,MEAF6,SFRP1,POU3F2,SHTN1,PPIB,NCOR1,IGFBP2,RAB21,SOD1,NCAM1,PSMD10,SERP1,SESN1,STAT3,SOCS2,PTPRS,HDGFL2,PHIP,CCDC85B,ITCH,RBBP7,ADNP,TFRC,CCND2,TGFBR1,KAT7,HMGA2,TKT,EIF4G2,H3-3B,CD81,ENO1
GO: Biological Process	GO:0045596	negative regulation of cell differentiation		0.00214	1	0.0306	0.287	43	927	NCOA3,TP53INP1,HMGB1,BCL11A,MDK,MEIS2,HNRNPU,HMG20A,SORT1,LHX2,ZNF608,MIB1,MAD2L2,FOXG1,SFRP1,SRSF6,WNT7B,MED1,SKIL,BLOC1S2,TMEM98,ANKRD17,RAPGEF2,CDK12,B2M,DPYSL5,FRS2,IRF4,ITGB1,STAT3,PTPRS,NFE2L2,TSPO,NME1,CCDC85B,FEZF2,PRDX2,DICER1,CCND2,TGFBR1,HMGA2,LRP6,PAX6
GO: Biological Process	GO:0002009	morphogenesis of an epithelium		0.00449	1	0.0494	0.463	43	966	NCOA3,LIN7C,CFL1,PHB2,MDK,ARID1A,MEIS2,LHX2,RACK1,TMEM59L,MIB1,FGFR2,FLNA,SFRP1,WNT7B,APEX1,MED1,IER2,CSNK2B,PHACTR4,FYN,ATP2A2,SOX4,GATAD2A,FRS2,NCL,SMOC1,ITGB1,ZEB2,STAT3,RAB10,NEO1,PTPRA,BSG,CCDC85B,DICER1,OPA1,HMGA2,EFNB2,BRD2,LRP6,EP300,HTT
GO: Biological Process	GO:0006511	ubiquitin-dependent protein catabolic process		3.57e-05	0.237	0.00159	0.0149	42	738	SNF8,UBE2K,MDM2,WAC,UBA1,RACK1,UBE2L3,UBE2V2,SUMO1,UCHL1,MIB1,HSP90AB1,SEL1L,UBQLN1,DERL1,OTUD5,ANAPC11,SKP1,CHMP2B,UBR3,SUMO2,PSMA5,PSMD7,PSMD10,DDB1,CHMP2A,NFE2L2,OS9,TAF9,MVB12B,ITCH,USP22,ARRDC4,CANX,UBR4,PELI1,HUWE1,KAT7,RNF4,RLIM,CDC27,PSMD14
GO: Biological Process	GO:0051668	localization within membrane		0.000267	1	0.0072	0.0675	42	809	GPHN,SNF8,LIN7C,CHM,RACK1,AP2B1,CLTC,AFDN,HSP90AA1,FLNA,ANK2,ANK3,CPE,RAPGEF2,FYN,GRIPAP1,EMC7,SNX3,ROMO1,SPTBN1,TM9SF3,SRP9,SRP14,TOMM20,SSR3,ITGB1,RAB10,BSG,RAB6A,RAB13,CALM1,CALM2,RER1,VTI1A,ANKRD50,ATP9A,TIMM8B,RABEP1,SEC61G,LRP6,CD81,EPHA3
Pathway	1270414	Cellular responses to stress	BioSystems: REACTOME	2.16e-09	5.62e-06	1.88e-06	1.58e-05	42	452	H2AZ2,GABARAPL2,MDM2,UBA52,UBB,HSBP1,TXN2,HSP90AA1,HSP90AB1,ANAPC11,PRDX6,CHMP2B,HIGD1A,DYNLL2,DYNLL1,PTGES3,SOD1,PSMA5,TNRC6B,PSMD7,PSMD10,CHMP2A,STAT3,POM121,PRDX3,TNRC6A,MAP1LC3B,RANBP2,RBBP7,NUP98,DNAJB6,HIF3A,PRDX2,GSTP1,HMGA2,PRDX1,H1-2,H2AZ1,H3-3B,CDC27,PSMD14,EP300
GO: Biological Process	GO:0010975	regulation of neuron projection development		2.15e-06	0.0142	0.000178	0.00167	41	634	MAP1B,CFL1,HMGB1,BCL11A,MDK,MDM2,UBE2V2,AFDN,VIM,FLNA,SFPQ,SFRP1,ENC1,POU3F2,SHTN1,SKIL,RAPGEF2,RAB21,FYN,SNX3,SETX,B2M,DPYSL5,ITGB1,ZEB2,NEO1,PTPRS,NFE2L2,NME1,CAMSAP2,FEZF2,ADNP,OPA1,ACTR2,NR2F1,EFNB2,SCARB2,LRP6,PAX6,EP300,EPHA3
GO: Biological Process	GO:0016049	cell growth		2.3e-05	0.153	0.00112	0.0105	41	700	NCOA3,MAP1B,CFL1,BCL11A,NRN1,IGFBPL1,LHX2,RACK1,CLNS1A,TMEM59L,AFDN,MAD2L2,HSP90AA1,HSP90AB1,AKAP6,MEAF6,SFRP1,SHTN1,CYFIP2,AUTS2,RAB21,PSMD10,ITGB1,SESN1,ZEB2,SOCS2,PTPRS,FUBP1,HDGFL2,CCDC85B,ITCH,RBBP7,ADNP,TFRC,TGFBR1,KAT7,EIF4G2,H3-3B,CD81,EMX1,ENO1
GO: Biological Process	GO:0097190	apoptotic signaling pathway		3.73e-05	0.247	0.00165	0.0155	41	715	TPT1,UBE2K,HINT1,TP53INP1,MAZ,MDM2,SORT1,UBB,RACK1,DNAJA1,SFPQ,SFRP1,UBQLN1,SLC25A6,NLRP1,SKIL,PPIA,BLOC1S2,HIGD1A,BEX3,ATF4,FYN,PEA15,SOD1,PRELID1,BCLAF1,PSMD10,MEIS3,DDX5,BNIP3,NFE2L2,TAF9,PHIP,RAF1,PRDX2,OPA1,GSTP1,TGFBR1,ENO1,EP300,HTT
GO: Biological Process	GO:0009991	response to extracellular stimulus		0.000945	1	0.017	0.159	41	835	MAP1B,ACAT2,GDAP1,GABARAPL2,HMGCR,MDM2,FABP5,TXN2,VIM,SFRP1,MED1,HIGD1A,IGFBP2,SLC16A1,CPEB4,CNTNAP2,CST3,ATF4,ATP2B1,SOD1,IREB2,DBI,TRIM24,ITGB1,SESN1,BNIP3,NUAK1,NFE2L2,TNRC6A,TSPO,SIK2,MAP1LC3B,LARP1,ADNP,DICER1,OPA1,TFRC,GSTP1,EEF2,THRA,LRP6
GO: Biological Process	GO:0055082	cellular chemical homeostasis		0.00179	1	0.027	0.253	41	864	CDK16,TPT1,HMGCR,HMGN3,RACK1,PLCG2,FKBP1A,AKAP6,FLNA,ANK2,GLRX3,APLP2,SLC1A3,PHPT1,MCUR1,FTH1,FUNDC2,DYNLL1,ATF4,FYN,ATP2A2,ATP2B1,SOD1,SOX4,SRI,EIF3E,IREB2,MARCKSL1,DBI,BNIP3,NME1,SLC39A7,RAF1,CALM1,CALM2,DICER1,OPA1,TFRC,PAX6,MICU2,HTT
GO: Biological Process	GO:0071407	cellular response to organic cyclic compound		0.00264	1	0.0342	0.32	41	883	NCOA3,GDAP1,PHB2,ARID1A,MDM2,HNRNPU,UBE2L3,PGRMC2,RWDD1,DNAJA1,HSP90AB1,AKAP6,FLNA,SFRP1,APEX1,MED1,SLC1A3,NCOR1,SLC16A1,ATF4,RAPGEF2,PTGES3,ATP2B1,CNOT1,SOD1,TRIM24,ITGB1,STAT3,DDX5,DYNC1H1,LARP1,ACTR2,CCND2,GSTP1,HMGA2,RNF4,TMF1,H2AZ1,LRP6,EP300,HTT
GO: Biological Process	GO:0051052	regulation of DNA metabolic process		7.51e-06	0.0498	0.000503	0.00472	40	644	CCT3,HMGB1,ARID1A,HNRNPA2B1,HNRNPC,HNRNPU,UBE2V2,MAD2L2,HSP90AA1,HSP90AB1,MEAF6,CCT7,NUDT16L1,PPP1R10,IGFBP2,CST3,CCT8,ANKRD17,PTGES3,WAPL,SSBP1,SUPT6H,TAF9,DEK,HDGFL2,OBI1,GNL3,KPNA1,SMG6,KPNA2,H1-10,USP22,ACTR2,TFRC,KAT7,RIF1,HMGA2,SMC3,H1-2,SENP2
GO: Biological Process	GO:0031667	response to nutrient levels		0.000702	1	0.0141	0.132	40	796	MAP1B,ACAT2,GDAP1,GABARAPL2,HMGCR,MDM2,FABP5,TXN2,VIM,SFRP1,MED1,HIGD1A,IGFBP2,SLC16A1,CPEB4,CNTNAP2,CST3,ATF4,ATP2B1,SOD1,IREB2,DBI,TRIM24,ITGB1,SESN1,BNIP3,NUAK1,NFE2L2,TNRC6A,TSPO,SIK2,MAP1LC3B,LARP1,DICER1,OPA1,TFRC,GSTP1,EEF2,THRA,LRP6
GO: Biological Process	GO:0034248	regulation of cellular amide metabolic process		6.04e-06	0.0401	0.000413	0.00387	39	615	NOLC1,EIF1B,ETF1,HNRNPU,CNOT6,GUF1,RACK1,AKAP6,VIM,BIN1,ENC1,CPEB4,GIGYF2,ATF4,PUM1,CNOT1,SOX4,ILF3,GAPDH,EIF3E,SRP9,TNRC6B,IREB2,NCL,SERP1,LARP4,NFE2L2,PURB,TNRC6A,TUT4,RBM3,LARP1,DICER1,EEF2,EIF2S3,EIF4G2,EIF5,EIF1,YTHDF3
GO: Biological Process	GO:0009611	response to wounding		0.00245	1	0.0334	0.314	39	825	MAP1B,PHB2,HMGB1,HMGCR,MDK,FABP5,FGFR2,PLCG2,TXN2,CNN2,VIM,FLNA,SFPQ,SRSF6,ANXA5,PPIA,SLC1A3,ARF4,CHMP2B,CST3,FUNDC2,SOD1,NCAM1,ITGB1,CHMP2A,NEO1,BNIP3,DST,SYT11,PTPRS,NFE2L2,TSPO,RAF1,PRDX2,TGFBR1,PDIA6,PEBP1,CD81,PAX6
GO: Biological Process	GO:0010942	positive regulation of cell death		0.0025	1	0.0338	0.317	39	826	TP53INP1,HMGB1,HMGCR,SORT1,UBB,RACK1,DNAJA1,BIN1,SFPQ,SFRP1,PHLDA1,ANXA5,SKIL,PNMA2,CCAR1,ATF4,RAPGEF2,FYN,ATP2A2,PEA15,SOD1,SOX4,PRELID1,BCLAF1,ITGB1,GADD45A,TSC22D1,BNIP3,TSPO,CALM1,CALM2,EEF1A2,TGFBR1,HMGA2,EFNB2,UTP11,LRP6,PAX6,HTT
GO: Molecular Function	GO:0003712	transcription coregulator activity		4.58e-06	0.0054	0.000318	0.00243	38	564	NCOA3,HMGB1,BCL11A,ARID1A,COPS2,HNRNPU,CNOT6,UBE2L3,BASP1,HSBP1,UXT,APEX1,MED1,NCOR1,ZNF451,CCAR1,EDF1,BCLAF1,RSF1,GON4L,IRF4,TRIM24,DDX5,TAF9,HDGFL2,USP22,KDM5A,NUP98,DYRK1A,KAT7,HMGA2,RNF4,CEBPZ,RLIM,TMF1,TAF15,ENO1,EP300
GO: Molecular Function	GO:0140297	DNA-binding transcription factor binding		6.59e-06	0.00778	0.000387	0.00296	38	573	NCOA3,TPT1,PHB2,HMGB1,CHD4,BCL11A,ARID1A,HMGN3,MAD2L2,DNAJA1,FLNA,APEX1,MED1,YWHAZ,NCOR1,CSNK2B,ATF4,SUMO2,CNOT1,LRIF1,SRI,NCL,TRIM24,STAT3,DDX5,PTMA,JUND,NFIA,NFE2L2,PURB,TAF9,KPNA2,GTF2I,HMGA2,RNF4,CHCHD2,TMF1,EP300
GO: Biological Process	GO:2000112	regulation of cellular macromolecule biosynthetic process		7.23e-05	0.48	0.00272	0.0256	38	663	NOLC1,EIF1B,ETF1,HNRNPU,CNOT6,GUF1,RACK1,AKAP6,VIM,ENC1,CPEB4,GIGYF2,ATF4,PUM1,CNOT1,SOX4,ILF3,GAPDH,EIF3E,SRP9,TNRC6B,IREB2,NCL,DBI,SERP1,LARP4,PURB,TNRC6A,TUT4,RBM3,LARP1,DICER1,EEF2,EIF2S3,EIF4G2,EIF5,EIF1,YTHDF3
GO: Biological Process	GO:0051640	organelle localization		0.000322	1	0.00806	0.0755	38	714	SNF8,MAP1B,CETN2,CFL1,HNRNPU,UBB,UCHL1,HSBP1,FGFR2,UXT,BIN1,BLOC1S2,YWHAZ,ARCN1,CHMP2B,MAPRE1,ATP2A2,NCAM1,ITGB1,CHMP2A,RAB10,SYT11,SYNE2,KIF5C,RAB6A,RAB13,DYNC1H1,DYNC1LI2,KPNB1,CALM1,CALM2,PCLO,ATP9A,CHAMP1,OPA1,ACTR2,PAX6,HTT
GO: Biological Process	GO:0043010	camera-type eye development		0.000703	1	0.0141	0.132	38	744	HMGN1,ARID1A,CHM,LHX2,MIB1,FGFR2,FOXG1,VIM,XRN2,SFRP1,WNT7B,MED1,SKIL,CYFIP2,CRYBB2,PHACTR4,ATF4,ATP2B1,SOX4,EIF3E,FRS2,MARCKSL1,SMOC1,C12orf57,ITGB1,ZEB2,STAT3,PTPRA,BSG,DYNC1H1,GNL3,GPM6A,RCN1,OPA1,TGFBR1,EFNB2,LRP6,PAX6
GO: Biological Process	GO:0045859	regulation of protein kinase activity		0.00201	1	0.0292	0.274	38	789	SNF8,PHB2,HMGB1,HMGCR,RACK1,UCHL1,TAOK1,DNAJA1,HSP90AA1,HSP90AB1,AKAP6,SFRP1,APLP2,PPIA,HIGD1A,MOB1B,PRKAR1A,RAPGEF2,FYN,PRRC1,SOD1,CDK12,PSMD10,GADD45A,ZEB2,PTPRA,CCNL1,CCNI,CALM1,CALM2,ADNP,CBLB,SYAP1,CCND2,GSTP1,HMGA2,LRP6,HTT
Pathway	1457780	Neutrophil degranulation	BioSystems: REACTOME	1.52e-06	0.00395	0.000232	0.00196	38	492	HMGB1,TTR,FABP5,TUBB4B,CNN2,HSP90AA1,HSP90AB1,PRDX4,IDH1,APRT,PPIA,PRDX6,CSNK2B,CST3,FTH1,CSTB,CCT8,DYNLL1,PSMA5,B2M,SRP14,PSMD7,RAB10,CPNE3,AP1M1,CKAP4,RAB6A,DYNC1H1,KPNB1,NRAS,UBR4,HUWE1,COTL1,ACTR2,GSTP1,EEF2,CD63,PSMD14
Pathway	1269741	Cell Cycle	BioSystems: REACTOME	0.000268	0.697	0.014	0.118	38	622	H2AZ2,STAG1,CETN2,MDM2,TUBB4B,UBA52,UBB,UBE2V2,SUMO1,TAOK1,HSP90AA1,HSP90AB1,PHLDA1,ANAPC11,SKP1,YWHAZ,MAPRE1,CSNK2B,DYNLL1,WAPL,PSMA5,RSF1,PSMD7,PSMD10,POM121,SYNE2,DYNC1H1,RANBP2,RBBP7,NUP98,DYRK1A,CCND2,SMC3,H2AZ1,H3-3B,CDC27,PSMD14,EP300
GO: Molecular Function	GO:0050839	cell adhesion molecule binding		4.22e-05	0.0498	0.00178	0.0136	37	600	HMGB1,RACK1,AFDN,CNN2,HSP90AB1,FLNA,ANK3,CPE,IDH1,SHTN1,PPIA,YWHAZ,PRDX6,CHMP2B,MAPRE1,CCT8,GIGYF2,PKN2,SPTBN1,EIF3E,ITGB1,RAB10,NEO1,DST,BSG,GOLGA3,H1-10,KTN1,CAPZA1,LARP1,EEF2,EIF2S3,PRDX1,EIF4G2,EIF5,CD81,ENO1
GO: Biological Process	GO:0006417	regulation of translation		2.52e-06	0.0167	0.000199	0.00187	37	548	NOLC1,EIF1B,ETF1,HNRNPU,CNOT6,GUF1,RACK1,AKAP6,VIM,ENC1,CPEB4,GIGYF2,ATF4,PUM1,CNOT1,SOX4,ILF3,GAPDH,EIF3E,SRP9,TNRC6B,IREB2,NCL,SERP1,LARP4,PURB,TNRC6A,TUT4,RBM3,LARP1,DICER1,EEF2,EIF2S3,EIF4G2,EIF5,EIF1,YTHDF3
GO: Biological Process	GO:0006979	response to oxidative stress		1.39e-05	0.0921	0.000781	0.00732	37	591	TP53INP1,CFL1,MDM2,RACK1,RWDD1,CHD6,TXN2,SFPQ,UBQLN1,PRDX4,APEX1,IDH1,PPIA,PRDX6,CST3,ATF4,SUMO2,FYN,ATP2A2,SOD1,ROMO1,SETX,SESN1,MYEF2,BNIP3,NFE2L2,PRDX3,TMEM132A,GPX4,PRDX2,CBLB,DICER1,GSTP1,EEF2,PEBP1,PRDX1,CHCHD2
GO: Biological Process	GO:0072657	protein localization to membrane		0.000683	1	0.0138	0.129	37	717	GPHN,LIN7C,CHM,RACK1,AP2B1,CLTC,AFDN,HSP90AA1,FLNA,ANK2,ANK3,CPE,RAPGEF2,FYN,GRIPAP1,EMC7,ROMO1,SPTBN1,TM9SF3,SRP9,SRP14,TOMM20,SSR3,ITGB1,RAB10,BSG,RAB6A,RAB13,CALM1,CALM2,RER1,TIMM8B,RABEP1,SEC61G,LRP6,CD81,EPHA3
GO: Biological Process	GO:0051301	cell division		0.00112	1	0.0195	0.183	37	737	NCOA3,STAG1,CETN2,CFL1,MDK,HNRNPU,RACK1,CLTC,FGFR2,MAD2L2,ANK3,ANAPC11,POU3F2,PRPF40A,CHMP2B,MAPRE1,CENPV,PKN2,WAPL,SPTBN1,CHMP2A,RAB10,KLHL9,FUBP1,DYNC1H1,GNL3,DSTN,CALM1,CALM2,DICER1,ACTR2,CCND2,HMGA2,SMC3,LRP6,PAX6,CDC27
GO: Biological Process	GO:0000226	microtubule cytoskeleton organization		0.00139	1	0.0229	0.215	37	746	STAG1,MAP1B,CETN2,CFL1,TUBB2A,HNRNPU,TUBB4B,MID1,CLTC,TAOK1,UXT,FLNA,CHMP2B,MAPRE1,NCOR1,SLC16A1,GAPDH,CNTLN,ITGB1,CHMP2A,GADD45A,CEP350,DST,SYNE2,CCNL1,CAMSAP2,DYNC1H1,DYNC1LI2,KPNB1,DYRK1A,DICER1,RNF4,SMC3,PAX6,EML1,HTT,EPHA3
GO: Biological Process	GO:1901652	response to peptide		0.00328	1	0.0401	0.376	37	785	MAP1B,CFL1,HMGB1,MDM2,SORT1,VIM,SRSF3,SRSF4,SRSF6,ANXA5,APEX1,NLRP1,KBTBD2,APRT,FYN,ATP2A2,ATP2B1,NAP1L1,NCL,STAT3,SOCS2,RAB10,JUND,PTPRA,BSG,NFE2L2,SIK2,PHIP,RAB13,SYAP1,OPA1,CCND2,GSTP1,KAT7,H2AZ1,LRP6,PAX6
GO: Biological Process	GO:0009410	response to xenobiotic stimulus		0.00328	1	0.0401	0.376	37	785	MAP1B,HMGB1,MDK,MDM2,SORT1,UCHL1,AK4,TXN2,HSP90AA1,HSP90AB1,SFRP1,APEX1,HAPSTR1,SLC1A3,YWHAZ,IGFBP2,CNTNAP2,CST3,FYN,SOD1,B2M,NCAM1,ITGB1,STAT3,NFE2L2,TSPO,NME1,GSTA4,TFRC,GSTP1,EEF2,THRA,GUK1,PEBP1,PAX6,EMX1,EMX2
Pathway	1270303	Axon guidance	BioSystems: REACTOME	4.78e-05	0.124	0.00455	0.0384	37	551	RGMB,CFL1,UBA52,UBB,AP2B1,CLTC,FGFR2,HSP90AA1,HSP90AB1,ANK2,ANK3,SHTN1,CSNK2B,RAPGEF2,FYN,PEA15,MYO10,PSMA5,SPTBN1,DPYSL5,FRS2,NCAM1,PSMD7,PSMD10,ITGB1,NEO1,PTPRA,SRGAP3,RAF1,NRAS,CALM1,CALM2,ACTR2,EFNB2,PEBP1,PSMD14,EPHA3
GO: Biological Process	GO:0000375	RNA splicing, via transesterification reactions		2.17e-10	1.44e-06	9.59e-08	9e-07	36	364	BCAS2,HNRNPA2B1,HNRNPC,HNRNPU,CLNS1A,SFPQ,SRSF3,SRSF4,SRSF6,PRPF8,PRPF40A,PRDX6,SNRPC,LSM7,SNRPG,SNRPN,WBP11,SRSF10,SETX,NCL,DDX5,LSM3,PPIL3,RBMX,PRPF4B,SNU13,OBI1,PTBP3,RBM3,NUP98,DYRK1A,RBM23,PAXBP1,ZMAT2,MPHOSPH10,SRRM2
GO: Biological Process	GO:0010498	proteasomal protein catabolic process		1.34e-05	0.089	0.000774	0.00725	36	567	UBE2K,GABARAPL2,MDM2,WAC,UBB,RACK1,UBE2V2,SUMO1,UCHL1,HSP90AB1,SEL1L,UBQLN1,DERL1,OTUD5,ENC1,ANAPC11,SKP1,UBR3,SUMO2,PSMA5,PSMD7,PSMD10,HM13,DDB1,NFE2L2,OS9,TAF9,ITCH,CANX,PELI1,HUWE1,KAT7,RNF4,TMF1,CDC27,PSMD14
GO: Biological Process	GO:0007005	mitochondrion organization		0.000104	0.692	0.00353	0.0331	36	626	DNAJC19,GDAP1,PHB2,GABARAPL2,UBE2L3,HSP90AA1,SLC25A6,BLOC1S2,YWHAZ,HIGD1A,CNTNAP2,FUNDC2,YME1L1,ROMO1,NDUFAF8,PRELID1,NIPSNAP2,TOMM20,PSMD10,SSBP1,STAT3,BNIP3,RAB5IF,PRDX3,TSPO,MAP1LC3B,CALM1,CALM2,HUWE1,OPA1,TFRC,TIMM8B,CHCHD2,SLIRP,EP300,HTT
GO: Biological Process	GO:0051960	regulation of nervous system development		0.000187	1	0.00557	0.0523	36	645	MAP1B,BCL11A,MDK,LHX2,UBE2V2,AFDN,FOXG1,VIM,BIN1,WNT7B,SHTN1,SKIL,LRRN3,TMEM98,RAPGEF2,RAB21,B2M,WASF3,DPYSL5,NAP1L1,ITGB1,ZEB2,STAT3,PTPRA,PTPRS,MTMR2,TSPO,ADGRL2,FEZF2,ADNP,DICER1,OPA1,ACTR2,HMGA2,LRP6,PAX6
GO: Biological Process	GO:0043065	positive regulation of apoptotic process		0.00165	1	0.0255	0.239	36	727	TP53INP1,HMGB1,HMGCR,SORT1,UBB,RACK1,DNAJA1,BIN1,SFPQ,SFRP1,PHLDA1,ANXA5,SKIL,PNMA2,CCAR1,ATF4,RAPGEF2,ATP2A2,PEA15,SOD1,SOX4,PRELID1,BCLAF1,ITGB1,GADD45A,TSC22D1,BNIP3,TSPO,CALM1,CALM2,EEF1A2,TGFBR1,HMGA2,UTP11,LRP6,HTT
GO: Biological Process	GO:0043068	positive regulation of programmed cell death		0.00227	1	0.0319	0.299	36	741	TP53INP1,HMGB1,HMGCR,SORT1,UBB,RACK1,DNAJA1,BIN1,SFPQ,SFRP1,PHLDA1,ANXA5,SKIL,PNMA2,CCAR1,ATF4,RAPGEF2,ATP2A2,PEA15,SOD1,SOX4,PRELID1,BCLAF1,ITGB1,GADD45A,TSC22D1,BNIP3,TSPO,CALM1,CALM2,EEF1A2,TGFBR1,HMGA2,UTP11,LRP6,HTT
Pathway	M39729	VEGFA-VEGFR2 signaling pathway	MSigDB C2 BIOCARTA (v7.5.1)	6.74e-07	0.00176	0.00011	0.000926	36	438	TPM3,CFL1,HMGB1,MDM2,RACK1,CLTC,AFDN,DNAJA1,HSP90AA1,BIN1,CCT7,PRDX6,ARF4,CSRP2,GIGYF2,ATF4,FYN,GAPDH,NAP1L1,FRS2,NCL,SSR3,SSR4,ITGB1,STAT3,PTMA,BSG,UBAP2L,PRRC2C,RAF1,ITCH,RCN1,PRDX2,PDIA6,TKT,EIF4G2
GO: Biological Process	GO:0000398	mRNA splicing, via spliceosome		6.16e-10	4.09e-06	1.86e-07	1.74e-06	35	360	BCAS2,HNRNPA2B1,HNRNPC,HNRNPU,CLNS1A,SFPQ,SRSF3,SRSF4,SRSF6,PRPF8,PRPF40A,PRDX6,SNRPC,LSM7,SNRPG,SNRPN,WBP11,SRSF10,SETX,NCL,DDX5,LSM3,PPIL3,RBMX,PRPF4B,SNU13,OBI1,PTBP3,RBM3,NUP98,DYRK1A,RBM23,PAXBP1,ZMAT2,SRRM2
GO: Biological Process	GO:0000377	RNA splicing, via transesterification reactions with bulged adenosine as nucleophile		6.16e-10	4.09e-06	1.86e-07	1.74e-06	35	360	BCAS2,HNRNPA2B1,HNRNPC,HNRNPU,CLNS1A,SFPQ,SRSF3,SRSF4,SRSF6,PRPF8,PRPF40A,PRDX6,SNRPC,LSM7,SNRPG,SNRPN,WBP11,SRSF10,SETX,NCL,DDX5,LSM3,PPIL3,RBMX,PRPF4B,SNU13,OBI1,PTBP3,RBM3,NUP98,DYRK1A,RBM23,PAXBP1,ZMAT2,SRRM2
GO: Biological Process	GO:0051098	regulation of binding		5.92e-07	0.00393	6.44e-05	0.000604	35	473	HMGB1,ZNF462,LHX2,RACK1,SUMO1,MAD2L2,FKBP1A,HSP90AB1,DERL1,APLP2,MAPRE1,CSNK2B,SUMO2,RAPGEF2,ATP2A2,EDF1,WAPL,B2M,RSF1,SRI,EIF3E,IRF4,NFIB,MAP1LC3B,NME1,CALM1,CALM2,ADNP,CBLB,TGFBR1,HMGA2,SENP2,PAX6,ENO1,EP300
GO: Biological Process	GO:0051493	regulation of cytoskeleton organization		0.000159	1	0.005	0.0469	35	615	EPS8,MAP1B,CFL1,MDK,HNRNPU,MID1,CLTC,TAOK1,FLNA,BIN1,SFRP1,RHOBTB3,CYFIP2,CHMP2B,RND3,MAPRE1,PHPT1,LIMCH1,SPTBN1,WASF3,CHMP2A,GMFB,CAMSAP2,DYNC1H1,DYNC1LI2,TMSB15A,DSTN,TMSB15B,CAPZA1,DYRK1A,COTL1,TGFBR1,THRA,RNF4,EPHA3
GO: Biological Process	GO:0070201	regulation of establishment of protein localization		0.0014	1	0.023	0.215	35	694	NOLC1,CDK16,CCT3,HMGCR,MDM2,HMGN3,RACK1,UBE2L3,SUMO1,DNAJA1,HSP90AA1,HSP90AB1,FLNA,SFRP1,ANK3,ANXA5,CCT7,PPIA,PHPT1,SLC16A1,CCT8,DYNLL1,FYN,SOX4,GRIPAP1,SNX3,SRI,EIF3E,SERP1,NEO1,BSG,OS9,NNAT,HUWE1,CD81
GO: Biological Process	GO:1903311	regulation of mRNA metabolic process		3.78e-09	2.51e-05	9.29e-07	8.71e-06	34	367	HNRNPA2B1,HNRNPC,HNRNPU,CNOT6,CLNS1A,VIM,SRSF3,SRSF4,SRSF6,APEX1,PRDX6,GIGYF2,PUM1,SNRPC,CNOT1,SRSF10,TNRC6B,NCL,MYEF2,DDX5,SUPT6H,RBMX,TNRC6A,OBI1,PTBP3,TUT4,RBM3,NUP98,DYRK1A,LARP1,RBM23,DICER1,TAF15,YTHDF3
GO: Biological Process	GO:0031346	positive regulation of cell projection organization		5.08e-06	0.0337	0.000366	0.00343	34	498	EPS8,MAP1B,CFL1,HMGB1,BCL11A,MDK,UBE2V2,AFDN,HSP90AA1,FLNA,ENC1,SHTN1,SKIL,AUTS2,DYNLL1,RAPGEF2,RAB21,FYN,SNX3,SETX,ITGB1,ZEB2,NFE2L2,NME1,GPM6A,ADNP,OPA1,ACTR2,TGFBR1,SCARB2,LRP6,EP300,HTT,EPHA3
GO: Biological Process	GO:0016032	viral process		1.12e-05	0.0746	0.000666	0.00624	34	517	SNF8,CFL1,ETF1,HMGB1,HSP90AB1,BTBD17,PPIA,PPIB,CHMP2B,PKN2,EIF3A,SNX3,ILF3,RSF1,NCAM1,ITGB1,DDB1,CHMP2A,DDX5,NFIA,BSG,DEK,MVB12B,KPNA2,ITCH,CANX,LARP1,DICER1,TFRC,HMGA2,EFNB2,SCARB2,CD81,EP300
GO: Biological Process	GO:0048545	response to steroid hormone		0.000137	0.906	0.00446	0.0419	34	586	NCOA3,PHB2,HMGB1,GOLM1,MDK,ARID1A,MDM2,HNRNPA2B1,HNRNPU,UBE2L3,PGRMC2,RWDD1,DNAJA1,CNN2,SFRP1,WNT7B,IDH1,MED1,NCOR1,IGFBP2,PTGES3,ATP2B1,CNOT1,DDX5,TSPO,CALM1,CALM2,RBBP7,CCND2,GSTP1,HMGA2,PEBP1,TMF1,EP300
GO: Biological Process	GO:0050808	synapse organization		0.000171	1	0.00522	0.049	34	593	GPHN,MAP1B,CFL1,CHD4,UBE2V2,AFDN,FGFR2,FLNA,ANK3,WNT7B,YWHAZ,ARF4,CHMP2B,LRRN3,CNTNAP2,FYN,GRIPAP1,WASF3,ITGB1,NFIA,PTPRS,MTMR2,ADGRL2,GPM6A,PCLO,RER1,ADNP,SEZ6L2,OPA1,ACTR2,EFNB2,INA,FARP1,EPHA3
GO: Biological Process	GO:0043434	response to peptide hormone		0.00174	1	0.0265	0.249	34	677	MAP1B,CFL1,HMGB1,MDM2,SORT1,SRSF3,SRSF4,SRSF6,ANXA5,APEX1,KBTBD2,APRT,FYN,ATP2A2,ATP2B1,NAP1L1,NCL,STAT3,SOCS2,RAB10,JUND,PTPRA,BSG,NFE2L2,SIK2,PHIP,RAB13,SYAP1,OPA1,CCND2,GSTP1,H2AZ1,LRP6,PAX6
GO: Molecular Function	GO:0003729	mRNA binding		0.0029	1	0.0486	0.372	33	648	ETF1,HNRNPA2B1,HNRNPC,HNRNPU,XPO5,HSP90AA1,SRSF3,SRSF4,SRSF6,COPA,CPEB4,EIF3A,PUM1,SNRPC,ILF3,IREB2,NCL,LARP4,MYEF2,DDX5,FUBP1,RBMX,PURB,EIF2S2,GNL3,PTBP3,NUP98,LARP1,EIF4G2,TAF15,SRRM2,SLIRP,YTHDF3
GO: Biological Process	GO:0034504	protein localization to nucleus		8.95e-09	5.94e-05	1.92e-06	1.8e-05	33	361	NOLC1,CCT3,CFL1,PHB2,MDM2,HNRNPU,SUMO1,HSP90AA1,HSP90AB1,FLNA,CCT7,MED1,SKP1,PPP1R10,TMEM98,CCT8,SUMO2,FYN,STAT3,DDX5,POM121,PHIP,KPNA1,KPNB1,KPNA2,TNPO1,RANBP2,NUP98,DNAJB6,CBLB,TFRC,KAT7,HTT
GO: Biological Process	GO:0009896	positive regulation of catabolic process		0.000408	1	0.00942	0.0884	33	597	SNF8,CDK16,TP53INP1,HMGB1,MDM2,HNRNPU,WAC,CNOT6,RACK1,UBE2V2,SUMO1,HSP90AA1,UBQLN1,GIGYF2,UBR3,SUMO2,PUM1,CNOT1,TNRC6B,PSMD10,DDB1,SESN1,BNIP3,NFE2L2,TNRC6A,TUT4,ITCH,LARP1,CBLB,DICER1,CD81,YTHDF3,HTT
GO: Biological Process	GO:0061919	process utilizing autophagic mechanism		0.00072	1	0.0142	0.133	33	617	SNF8,CDK16,TP53INP1,PHB2,HMGB1,GABARAPL2,WAC,UCHL1,CLTC,HSP90AA1,HSP90AB1,UBQLN1,CHMP2B,FEZ2,FUNDC2,ATP2A2,GAPDH,CHMP2A,SESN1,STAT3,BNIP3,SYT11,TSPO,MAP1LC3B,CALM1,CALM2,LARP1,VTI1A,HUWE1,EEF1A2,EIF4G2,EP300,HTT
GO: Biological Process	GO:0006914	autophagy		0.00072	1	0.0142	0.133	33	617	SNF8,CDK16,TP53INP1,PHB2,HMGB1,GABARAPL2,WAC,UCHL1,CLTC,HSP90AA1,HSP90AB1,UBQLN1,CHMP2B,FEZ2,FUNDC2,ATP2A2,GAPDH,CHMP2A,SESN1,STAT3,BNIP3,SYT11,TSPO,MAP1LC3B,CALM1,CALM2,LARP1,VTI1A,HUWE1,EEF1A2,EIF4G2,EP300,HTT
GO: Molecular Function	GO:0045296	cadherin binding		1.9e-08	2.25e-05	3.13e-06	2.39e-05	32	341	RACK1,AFDN,CNN2,HSP90AB1,FLNA,ANK3,IDH1,SHTN1,YWHAZ,PRDX6,CHMP2B,MAPRE1,CCT8,GIGYF2,PKN2,SPTBN1,EIF3E,ITGB1,RAB10,NEO1,BSG,GOLGA3,H1-10,KTN1,CAPZA1,LARP1,EEF2,EIF2S3,PRDX1,EIF4G2,EIF5,ENO1
GO: Biological Process	GO:0010639	negative regulation of organelle organization		1.6e-06	0.0106	0.000143	0.00134	32	430	EPS8,MAP1B,CFL1,HNRNPC,HNRNPU,MID1,TAOK1,FGFR2,MAD2L2,SLC25A6,MAPRE1,HIGD1A,FEZ2,PRKAR1A,WAPL,PRELID1,SPTBN1,PSMD10,BNIP3,TSPO,GMFB,AURKAIP1,CAMSAP2,SMG6,TMSB15A,TMSB15B,CAPZA1,DYRK1A,HUWE1,OPA1,TFRC,H3-3B
GO: Biological Process	GO:0042063	gliogenesis		4.68e-05	0.311	0.00197	0.0184	32	508	MDK,HNRNPA2B1,B4GALT5,MIB1,AFDN,FOXG1,VIM,BIN1,POU3F2,TMEM98,CNTNAP2,SOD1,SOX4,WASF3,NAP1L1,DBI,ITGB1,STAT3,BNIP3,PTPRA,NFIB,FUBP1,SYNE2,TSPO,DYNC1H1,DICER1,GSTP1,EEF2,HMGA2,LRP6,PAX6,EMX1
GO: Biological Process	GO:0016570	histone modification		0.000307	1	0.00789	0.074	32	563	NCOA3,CHD4,WAC,PWWP2A,CLNS1A,MEAF6,SFPQ,SKP1,NCOR1,ZNF451,AUTS2,TET2,GATAD2A,IRF4,MEIS3,KMT2E,DDB1,NSD3,SUPT6H,GLYR1,TAF9,DEK,USP22,KDM5A,RBBP7,HUWE1,KAT7,RIF1,PAXBP1,H1-2,PAX6,EP300
GO: Biological Process	GO:1903829	positive regulation of protein localization		0.000327	1	0.00811	0.0761	32	565	CCT3,CFL1,MDM2,RACK1,AP2B1,UBE2L3,HSP90AA1,HSP90AB1,FLNA,ANK3,CCT7,PPIA,PHPT1,CCT8,DYNLL1,FYN,SOX4,SPTBN1,SRI,EIF3E,SERP1,ITGB1,SYT11,BSG,NNAT,GNL3,RER1,HUWE1,TFRC,KAT7,CD81,EPHA3
GO: Biological Process	GO:0007346	regulation of mitotic cell cycle		0.00131	1	0.022	0.206	32	614	PHB2,HMGB1,MDK,ARID1A,MDM2,MEIS2,HNRNPU,WAC,ZNF655,TAOK1,FGFR2,MAD2L2,FOXG1,APEX1,ANAPC11,PPP1R10,ANKRD17,GIGYF2,PKN2,KMT2E,DDB1,AURKAIP1,PHIP,GNL3,DYNC1LI2,USP22,CCND2,HMGA2,PEBP1,BEX4,SENP2,CDC27
GO: Biological Process	GO:0055065	metal ion homeostasis		0.00234	1	0.0328	0.307	32	637	TPT1,PLCG2,FKBP1A,AKAP6,FLNA,ANK2,ANK3,GLRX3,APLP2,SLC1A3,MCUR1,FTH1,ATF4,FYN,ATP2A2,ATP2B1,SOD1,B2M,SRI,EIF3E,IREB2,MARCKSL1,DBI,TRIM24,NEO1,BNIP3,SLC39A7,CALM1,CALM2,TFRC,MICU2,HTT
GO: Biological Process	GO:0042692	muscle cell differentiation		0.00382	1	0.0439	0.412	32	658	TPM3,ARID1A,MDM2,HNRNPU,SORT1,UCHL1,FGFR2,HSP90AA1,AKAP6,BIN1,ANK2,WNT7B,CSRP2,CNTNAP2,PRKAR1A,ANKRD17,ATP2A2,FRS2,ITGB1,MYEF2,NEO1,SUPT6H,HDGFL2,DNAJB6,DICER1,OPA1,NR2F1,CCND2,THRA,EFNB2,H3-3B,CD81
GO: Biological Process	GO:0051223	regulation of protein transport		0.00427	1	0.0475	0.445	32	663	NOLC1,CDK16,HMGCR,MDM2,HMGN3,RACK1,UBE2L3,SUMO1,DNAJA1,HSP90AA1,HSP90AB1,FLNA,SFRP1,ANK3,ANXA5,PPIA,PHPT1,SLC16A1,DYNLL1,FYN,SOX4,GRIPAP1,SNX3,SRI,EIF3E,SERP1,NEO1,BSG,OS9,NNAT,HUWE1,CD81
GO: Biological Process	GO:0042176	regulation of protein catabolic process		1.51e-06	0.00999	0.000139	0.0013	31	408	SNF8,UBE2K,GABARAPL2,HMGCR,MDM2,WAC,UBB,RACK1,UBE2V2,SUMO1,MAD2L2,HSP90AA1,HSP90AB1,FLNA,UBQLN1,CST3,UBR3,SUMO2,FYN,SNX3,PSMD10,DDB1,NFE2L2,TAF9,ITCH,ODC1,CBLB,EEF1A2,TMF1,CD81,PSMD14
GO: Biological Process	GO:2001233	regulation of apoptotic signaling pathway		1.7e-05	0.113	0.000904	0.00848	31	460	TPT1,TP53INP1,MAZ,MDM2,UBB,RACK1,DNAJA1,SFPQ,SFRP1,UBQLN1,SLC25A6,SKIL,PPIA,HIGD1A,FYN,PEA15,SOD1,PRELID1,BCLAF1,PSMD10,MEIS3,NFE2L2,TAF9,PHIP,RAF1,PRDX2,OPA1,GSTP1,TGFBR1,ENO1,HTT
GO: Biological Process	GO:0048863	stem cell differentiation		3.16e-05	0.209	0.00145	0.0136	31	475	NOLC1,NCOA3,CFL1,CHD4,HMGCR,HNRNPU,MIB1,FGFR2,SFRP1,OTUD5,WNT7B,MED1,BLOC1S2,PHACTR4,PUM1,GATAD2A,CDK12,MEIS3,ITGB1,ZEB2,STAT3,NFE2L2,GPM6A,ITCH,RBBP7,DICER1,HMGA2,THRA,LRP6,PAX6,ZNF281
GO: Biological Process	GO:0018205	peptidyl-lysine modification		3.56e-05	0.236	0.00159	0.0149	31	478	NCOA3,HINT1,BCL11A,MDM2,HMG20A,PWWP2A,SUMO1,MEAF6,ZNF451,AUTS2,SUMO2,SOX4,TET2,IRF4,MEIS3,KMT2E,NSD3,SUPT6H,GLYR1,NNAT,TAF9,DEK,GNL3,RANBP2,USP22,KAT7,RIF1,H1-2,SENP2,PAX6,EP300
GO: Biological Process	GO:0043161	proteasome-mediated ubiquitin-dependent protein catabolic process		5.66e-05	0.375	0.0023	0.0216	31	490	UBE2K,MDM2,WAC,RACK1,UBE2V2,SUMO1,UCHL1,HSP90AB1,SEL1L,UBQLN1,DERL1,OTUD5,ANAPC11,SKP1,UBR3,SUMO2,PSMA5,PSMD7,PSMD10,DDB1,NFE2L2,OS9,TAF9,ITCH,CANX,PELI1,HUWE1,KAT7,RNF4,CDC27,PSMD14
GO: Biological Process	GO:0022613	ribonucleoprotein complex biogenesis		0.000166	1	0.0051	0.0479	31	520	NOLC1,CLNS1A,EIF3M,HSP90AA1,HSP90AB1,XRN2,SRSF4,SRSF6,PRPF8,NOP58,EIF3A,SNRPC,PTGES3,SNRPG,WBP11,SRSF10,SETX,EIF3E,NCL,RBMX,SURF6,RAMAC,EIF2S2,SNU13,TAF9,GNL3,DICER1,UTP11,EIF2S3,EIF5,MPHOSPH10
GO: Biological Process	GO:0060562	epithelial tube morphogenesis		0.00126	1	0.0213	0.2	31	587	NCOA3,CFL1,PHB2,MDK,ARID1A,MEIS2,LHX2,TMEM59L,MIB1,FGFR2,SFRP1,APEX1,MED1,CSNK2B,PHACTR4,ATP2A2,SOX4,GATAD2A,NCL,ZEB2,NEO1,BSG,CCDC85B,DICER1,OPA1,HMGA2,EFNB2,BRD2,LRP6,EP300,HTT
Pathway	1269763	Cell Cycle, Mitotic	BioSystems: REACTOME	0.00124	1	0.0258	0.217	31	515	H2AZ2,STAG1,CETN2,TUBB4B,UBA52,UBB,TAOK1,HSP90AA1,HSP90AB1,PHLDA1,ANAPC11,SKP1,MAPRE1,CSNK2B,DYNLL1,WAPL,PSMA5,PSMD7,PSMD10,POM121,DYNC1H1,RANBP2,NUP98,DYRK1A,CCND2,SMC3,H2AZ1,H3-3B,CDC27,PSMD14,EP300
GO: Molecular Function	GO:0003779	actin binding		0.000318	0.375	0.0104	0.0797	30	497	TPM3,EPS8,MAP1B,CFL1,HNRNPU,AFDN,UXT,CNN2,FLNA,BIN1,ENC1,SHTN1,PHACTR4,LIMCH1,MYO10,SPTBN1,WASF3,MARCKSL1,ITGB1,DST,SYNE2,GMFB,TMSB15A,DSTN,TMSB15B,CAPZA1,DYRK1A,COTL1,ACTR2,EEF2
GO: Biological Process	GO:0031647	regulation of protein stability		3.86e-07	0.00256	4.49e-05	0.000421	30	363	CCT3,PHB2,PFDN4,MDM2,B4GALT5,SUMO1,UXT,HSP90AA1,HSP90AB1,SEL1L,FLNA,ANK2,DERL1,OTUD5,AAK1,CCT7,PPIB,NCOR1,CCT8,RAB21,PTGES3,SOX4,GAPDH,COG3,TRIM24,TAF9,CD81,SENP2,EP300,HTT
GO: Biological Process	GO:0050767	regulation of neurogenesis		0.000585	1	0.0122	0.115	30	535	MAP1B,BCL11A,MDK,LHX2,AFDN,FOXG1,VIM,BIN1,WNT7B,SHTN1,SKIL,TMEM98,RAPGEF2,RAB21,B2M,DPYSL5,NAP1L1,ITGB1,ZEB2,STAT3,PTPRA,PTPRS,TSPO,FEZF2,ADNP,DICER1,OPA1,ACTR2,HMGA2,PAX6
GO: Biological Process	GO:0046700	heterocycle catabolic process		0.000787	1	0.0152	0.142	30	545	HINT1,ETF1,HNRNPC,HNRNPU,CNOT6,VIM,XRN2,APEX1,NUDT16L1,ENTPD4,GIGYF2,PUM1,LSM7,CNOT1,TET2,EIF3E,DPYSL5,TNRC6B,MYEF2,DDX5,LSM3,NFE2L2,TNRC6A,SMG6,TUT4,LARP1,DICER1,TAF15,SLIRP,YTHDF3
GO: Biological Process	GO:0044270	cellular nitrogen compound catabolic process		0.00091	1	0.0164	0.154	30	550	HINT1,ETF1,HNRNPC,HNRNPU,CNOT6,MPST,VIM,XRN2,APEX1,NUDT16L1,ENTPD4,GIGYF2,PUM1,LSM7,CNOT1,TET2,EIF3E,DPYSL5,TNRC6B,MYEF2,DDX5,LSM3,TNRC6A,SMG6,TUT4,LARP1,DICER1,TAF15,SLIRP,YTHDF3
GO: Biological Process	GO:0010638	positive regulation of organelle organization		0.00195	1	0.0286	0.268	30	578	CCT3,MAP1B,CFL1,HNRNPA2B1,CNOT6,FLNA,BIN1,SFPQ,SFRP1,ANAPC11,CCT7,MAPRE1,PPP1R10,CCT8,DYNLL1,LIMCH1,CNOT1,WASF3,SSBP1,BNIP3,PHIP,DYNC1H1,GNL3,DSTN,OPA1,TGFBR1,THRA,PEBP1,CDC27,HTT
GO: Biological Process	GO:1901361	organic cyclic compound catabolic process		0.00459	1	0.0497	0.466	30	613	HINT1,ETF1,HNRNPC,HNRNPU,CNOT6,VIM,XRN2,APEX1,NUDT16L1,ENTPD4,GIGYF2,PUM1,LSM7,CNOT1,TET2,EIF3E,DPYSL5,TNRC6B,MYEF2,DDX5,LSM3,NFE2L2,TNRC6A,SMG6,TUT4,LARP1,DICER1,TAF15,SLIRP,YTHDF3
Pathway	1269056	Infectious disease	BioSystems: REACTOME	1.93e-05	0.0503	0.00219	0.0185	30	388	UBA52,UBB,AP2B1,CLTC,HSP90AA1,HSP90AB1,SLC25A6,POLR2A,SKP1,PPIA,CHMP2B,FYN,PSMA5,B2M,PSMD7,PSMD10,CHMP2A,POM121,AP1M1,TAF9,KPNA1,KPNB1,KPNA2,RANBP2,CALM1,CALM2,CANX,NUP98,EEF2,PSMD14
GO: Biological Process	GO:0032970	regulation of actin filament-based process		0.00013	0.859	0.00426	0.0399	29	466	EPS8,CFL1,MDK,SUMO1,TAOK1,CNN2,AKAP6,FLNA,BIN1,SFRP1,ANK2,RHOBTB3,CYFIP2,RND3,PHPT1,LIMCH1,ATP2A2,SPTBN1,WASF3,SRI,GMFB,TMSB15A,DSTN,TMSB15B,CAPZA1,COTL1,TGFBR1,THRA,EPHA3
GO: Biological Process	GO:0062197	cellular response to chemical stress		0.000145	0.959	0.00466	0.0437	29	469	TP53INP1,CFL1,MDM2,RACK1,RWDD1,CHD6,DNAJA1,SFPQ,UBQLN1,APEX1,PPIA,CST3,ATF4,SUMO2,FYN,ATP2A2,SOD1,ROMO1,SETX,BNIP3,NFE2L2,PRDX3,TMEM132A,TSPO,PRDX2,CBLB,DICER1,PRDX1,CHCHD2
GO: Biological Process	GO:0071496	cellular response to external stimulus		0.000312	1	0.00789	0.074	29	491	ACAT2,GDAP1,GABARAPL2,MDM2,TXN2,CNN2,SFRP1,MED1,HIGD1A,CPEB4,ATF4,ATP2B1,MAP3K2,IREB2,DBI,TRIM24,ITGB1,SESN1,GADD45A,BNIP3,NUAK1,NFE2L2,TNRC6A,SIK2,MAP1LC3B,ADNP,DICER1,TFRC,GSTP1
GO: Biological Process	GO:0051656	establishment of organelle localization		0.00156	1	0.0244	0.229	29	544	SNF8,MAP1B,CETN2,CFL1,HNRNPU,UBB,UCHL1,HSBP1,FGFR2,UXT,BLOC1S2,YWHAZ,CHMP2B,MAPRE1,ITGB1,CHMP2A,SYT11,SYNE2,KIF5C,RAB6A,DYNC1H1,DYNC1LI2,KPNB1,PCLO,ATP9A,CHAMP1,OPA1,PAX6,HTT
GO: Biological Process	GO:0022411	cellular component disassembly		0.00271	1	0.0346	0.324	29	565	EPS8,MAP1B,CFL1,ETF1,PHB2,GABARAPL2,ARID1A,MID1,TAOK1,UBQLN1,CHMP2B,CST3,FUNDC2,ATP2A2,SETX,SPTBN1,CHMP2A,BNIP3,TSPO,MAP1LC3B,CAMSAP2,DSTN,CALM1,CALM2,CAPZA1,HUWE1,DICER1,TGFBR1,HTT
GO: Biological Process	GO:0001558	regulation of cell growth		0.00278	1	0.0353	0.331	29	566	NCOA3,MAP1B,CFL1,BCL11A,IGFBPL1,RACK1,AFDN,MAD2L2,AKAP6,MEAF6,SFRP1,SHTN1,RAB21,PSMD10,SESN1,SOCS2,PTPRS,HDGFL2,CCDC85B,ITCH,RBBP7,ADNP,TFRC,TGFBR1,KAT7,EIF4G2,H3-3B,CD81,ENO1
GO: Biological Process	GO:0044089	positive regulation of cellular component biogenesis		0.00315	1	0.0388	0.363	29	571	SNF8,EPS8,MAP1B,CFL1,CNOT6,RACK1,UBE2V2,SUMO1,PLCG2,HSP90AA1,FLNA,BIN1,SFRP1,MAPRE1,LRRN3,CNTNAP2,AUTS2,DYNLL1,LIMCH1,CNOT1,CHMP2A,ADGRL2,DYNC1H1,GPM6A,ADNP,ACTR2,TFRC,TGFBR1,HTT
Pathway	1269443	Signalling by NGF	BioSystems: REACTOME	0.00157	1	0.029	0.245	29	478	MDM2,UBA52,UBB,AP2B1,CLTC,FGFR2,PREX1,BEX3,PRKAR1A,RAPGEF2,FYN,PEA15,PSMA5,SPTBN1,FRS2,TNRC6B,NCAM1,PSMD7,PSMD10,STAT3,PTPRA,TNRC6A,PHLPP1,RAF1,NRAS,CALM1,CALM2,PEBP1,PSMD14
GO: Biological Process	GO:1903320	regulation of protein modification by small protein conjugation or removal		2.8e-08	0.000186	4.9e-06	4.59e-05	28	286	COPS2,HMG20A,UBB,UBE2L3,UBE2V2,MIB1,MAD2L2,DNAJA1,FKBP1A,HSP90AA1,HSP90AB1,UBQLN1,DERL1,SKP1,PPIA,SUMO2,FYN,SOX4,PSMD10,TSPO,GNL3,ITCH,ARRDC4,PELI1,HUWE1,CBLB,TGFBR1,SENP2
GO: Biological Process	GO:0051169	nuclear transport		7.78e-06	0.0516	0.000511	0.00479	28	378	NOLC1,CFL1,PHB2,MDM2,HNRNPA2B1,XPO5,SUMO1,AGFG1,HSP90AA1,HSP90AB1,FLNA,SRSF3,MED1,PPIB,PPP1R10,STAT3,DDX5,POM121,SUPT6H,PHIP,KPNA1,KPNB1,SMG6,KPNA2,TNPO1,RANBP2,NUP98,CBLB
GO: Biological Process	GO:0019058	viral life cycle		7.78e-06	0.0516	0.000511	0.00479	28	378	SNF8,HMGB1,HSP90AB1,BTBD17,PPIA,PPIB,CHMP2B,PKN2,SNX3,ILF3,NCAM1,ITGB1,DDB1,CHMP2A,DDX5,NFIA,BSG,DEK,MVB12B,KPNA2,ITCH,LARP1,DICER1,TFRC,HMGA2,EFNB2,SCARB2,CD81
GO: Biological Process	GO:0021537	telencephalon development		1.6e-05	0.106	0.000862	0.00809	28	393	CFL1,MDK,LHX2,AFDN,FOXG1,FLNA,XRN2,POU3F2,ZSWIM6,CNTNAP2,DBI,C12orf57,ZEB2,BNIP3,PTPRS,NFIB,SYNE2,PHLPP1,NME1,FEZF2,DICER1,NR2F1,PEBP1,LRP6,PAX6,EMX1,EMX2,HTT
GO: Biological Process	GO:0061458	reproductive system development		0.000355	1	0.00849	0.0796	28	471	NCOA3,DNAJC19,HNRNPA2B1,UBB,BASP1,PLEKHA5,FGFR2,FLNA,SFRP1,UBE2Q1,RHOBTB3,PRDX4,IDH1,CST3,SOD1,FRS2,ITGB1,EIF2S2,RAB13,KDM5A,DICER1,CCND2,TGFBR1,HMGA2,RNF4,TMF1,LRP6,H3-3B
GO: Biological Process	GO:0060485	mesenchyme development		0.000563	1	0.012	0.113	28	485	NOLC1,CFL1,HMGCR,MDK,MDM2,MCRIP1,BASP1,HSBP1,FGFR2,MAD2L2,FLNA,SFRP1,OTUD5,WNT7B,PHACTR4,MEIS3,GADD45A,ZEB2,STAT3,DDX5,DICER1,TGFBR1,HMGA2,THRA,LRP6,PAX6,HTT,EPHA3
GO: Biological Process	GO:0140694	non-membrane-bounded organelle assembly		0.000983	1	0.0176	0.165	28	503	TPM3,STAG1,CETN2,HNRNPU,CNOT6,CLTC,HSP90AA1,FLNA,CHMP2B,MAPRE1,NCOR1,CSRP2,PRKAR1A,CNOT1,ITGB1,CHMP2A,LSM3,UBAP2L,PRRC2C,SURF6,DYNC1H1,KPNB1,DNAJB6,DICER1,THRA,RNF4,SMC3,YTHDF3
GO: Biological Process	GO:0006875	cellular metal ion homeostasis		0.00111	1	0.0194	0.182	28	507	TPT1,PLCG2,FKBP1A,AKAP6,FLNA,ANK2,GLRX3,APLP2,SLC1A3,MCUR1,FTH1,ATF4,FYN,ATP2A2,ATP2B1,SOD1,SRI,EIF3E,IREB2,MARCKSL1,DBI,BNIP3,SLC39A7,CALM1,CALM2,TFRC,MICU2,HTT
GO: Molecular Function	GO:0015631	tubulin binding		0.000327	0.386	0.0104	0.0798	27	429	GPHN,MAP1B,CETN2,GABARAPL2,MID1,TAOK1,UXT,BLOC1S2,MAPRE1,FYN,GAPDH,DPYSL5,CEP350,DST,SYT11,KIF5C,MAP1LC3B,NME1,CAMSAP2,DYRK1A,ADNP,OPA1,SMC3,MACO1,BEX4,EML1,HTT
GO: Biological Process	GO:0006913	nucleocytoplasmic transport		2.06e-05	0.137	0.00105	0.00985	27	377	NOLC1,CFL1,PHB2,MDM2,HNRNPA2B1,XPO5,SUMO1,AGFG1,HSP90AA1,HSP90AB1,FLNA,SRSF3,MED1,PPP1R10,STAT3,DDX5,POM121,SUPT6H,PHIP,KPNA1,KPNB1,SMG6,KPNA2,TNPO1,RANBP2,NUP98,CBLB
GO: Biological Process	GO:0034599	cellular response to oxidative stress		2.84e-05	0.189	0.00132	0.0124	27	384	TP53INP1,CFL1,MDM2,RACK1,RWDD1,CHD6,SFPQ,UBQLN1,APEX1,PPIA,CST3,ATF4,SUMO2,FYN,ATP2A2,SOD1,ROMO1,SETX,BNIP3,NFE2L2,PRDX3,TMEM132A,PRDX2,CBLB,DICER1,PRDX1,CHCHD2
GO: Biological Process	GO:0031331	positive regulation of cellular catabolic process		0.0011	1	0.0193	0.181	27	482	CDK16,TP53INP1,HMGB1,MDM2,HNRNPU,WAC,CNOT6,RACK1,UBE2V2,SUMO1,UBQLN1,GIGYF2,SUMO2,PUM1,CNOT1,TNRC6B,PSMD10,SESN1,BNIP3,NFE2L2,TNRC6A,TUT4,ITCH,LARP1,DICER1,YTHDF3,HTT
GO: Biological Process	GO:0034655	nucleobase-containing compound catabolic process		0.00143	1	0.0233	0.218	27	491	HINT1,ETF1,HNRNPC,HNRNPU,CNOT6,VIM,XRN2,APEX1,NUDT16L1,ENTPD4,GIGYF2,PUM1,LSM7,CNOT1,EIF3E,TNRC6B,MYEF2,DDX5,LSM3,TNRC6A,SMG6,TUT4,LARP1,DICER1,TAF15,SLIRP,YTHDF3
GO: Biological Process	GO:0007018	microtubule-based movement		0.00166	1	0.0256	0.24	27	496	MAP1B,HNRNPU,UBB,UCHL1,HSBP1,UXT,DNAJA1,SFPQ,ANXA5,BLOC1S2,DYNLL1,RAB21,SOD1,STARD7,DST,SYNE2,KIF5C,RAB6A,DYNC1H1,DYNC1LI2,KPNB1,KTN1,OPA1,ACTR2,TMF1,SLIRP,HTT
GO: Biological Process	GO:0048872	homeostasis of number of cells		0.00413	1	0.0461	0.432	27	530	HMGB1,AFDN,MED1,SKIL,TRIM33,NCOR1,GIGYF2,SOD1,SOX4,TET2,SNX3,B2M,IREB2,KMT2E,STAT3,UBAP2L,TSPO,PTBP3,HIF3A,PRDX2,ADNP,ACTR2,TFRC,KAT7,THRA,PRDX1,EMX1
Pathway	1268855	Diseases of signal transduction	BioSystems: REACTOME	0.000128	0.333	0.00878	0.0741	27	369	MDM2,TTR,UBA52,UBB,MIB1,FGFR2,FKBP1A,HSP90AA1,SEL1L,POLR2A,SKP1,NCOR1,FYN,PSMA5,FRS2,PSMD7,PSMD10,TRIM24,STAT3,OS9,RAF1,NRAS,TGFBR1,PEBP1,LRP6,PSMD14,EP300
Pathway	1269460	NGF signalling via TRKA from the plasma membrane	BioSystems: REACTOME	0.000277	0.72	0.014	0.118	27	387	MDM2,UBA52,UBB,AP2B1,CLTC,FGFR2,PRKAR1A,RAPGEF2,FYN,PEA15,PSMA5,SPTBN1,FRS2,TNRC6B,NCAM1,PSMD7,PSMD10,STAT3,PTPRA,TNRC6A,PHLPP1,RAF1,NRAS,CALM1,CALM2,PEBP1,PSMD14
GO: Molecular Function	GO:0044389	ubiquitin-like protein ligase binding		2.06e-05	0.0243	0.000947	0.00724	26	343	UBE2K,GABARAPL2,MDM2,UBA52,UBB,UBE2L3,SUMO1,UCHL1,MID1,DNAJA1,HSP90AA1,HSP90AB1,DERL1,POLR2A,YWHAZ,PRDX6,PRKAR1A,SUMO2,CCDC50,HM13,SYT11,MAP1LC3B,ITCH,TGFBR1,PAX6,TPI1
GO: Molecular Function	GO:0061629	RNA polymerase II-specific DNA-binding transcription factor binding		0.000663	0.783	0.0175	0.134	26	426	NCOA3,PHB2,HMGB1,CHD4,ARID1A,HMGN3,MAD2L2,DNAJA1,APEX1,MED1,NCOR1,CSNK2B,ATF4,SUMO2,CNOT1,LRIF1,TRIM24,STAT3,DDX5,JUND,NFE2L2,GTF2I,HMGA2,RNF4,TMF1,EP300
GO: Biological Process	GO:0006338	chromatin remodeling		0.000266	1	0.0072	0.0675	26	416	HMGB1,CHD4,ARID1A,HNRNPC,MACROH2A2,CHD6,CHD8,CENPV,GATAD2A,RSF1,NAP1L1,PTMA,SUPT6H,DEK,SPTY2D1,H1-10,KDM5A,RBBP7,DICER1,RIF1,HMGA2,BRD2,H1-2,H3-3B,PAX6,EP300
GO: Biological Process	GO:0045787	positive regulation of cell cycle		0.000582	1	0.0122	0.115	26	438	PHB2,HMGB1,MDK,MDM2,MEIS2,HNRNPU,FGFR2,PLCG2,FOXG1,SFPQ,APEX1,ANAPC11,MED1,PPP1R10,ANKRD17,CENPV,PKN2,PSMD10,KMT2E,PHIP,DYNC1H1,USP22,CCND2,PEBP1,LRP6,CDC27
GO: Biological Process	GO:0032535	regulation of cellular component size		0.00138	1	0.0228	0.214	26	465	EPS8,MAP1B,CFL1,RAB22A,BCL11A,CLNS1A,TMEM123,HSP90AA1,HSP90AB1,BIN1,WNT7B,SHTN1,BLOC1S2,CYFIP2,ARHGAP5,RAB21,SPTBN1,STAT3,PTPRS,TMSB15A,DSTN,PCLO,TMSB15B,CAPZA1,ADNP,COTL1
GO: Biological Process	GO:0048608	reproductive structure development		0.00142	1	0.0231	0.217	26	466	NCOA3,DNAJC19,HNRNPA2B1,UBB,BASP1,FGFR2,FLNA,SFRP1,RHOBTB3,PRDX4,IDH1,CST3,SOD1,FRS2,ITGB1,EIF2S2,RAB13,KDM5A,DICER1,CCND2,TGFBR1,HMGA2,RNF4,TMF1,LRP6,H3-3B
Pathway	1269688	Processing of Capped Intron-Containing Pre-mRNA	BioSystems: REACTOME	2.73e-07	0.000711	7.11e-05	0.0006	26	248	BCAS2,HNRNPA2B1,HNRNPC,HNRNPU,SRSF3,SRSF4,SRSF6,POLR2A,PRPF8,PRPF40A,CCAR1,SNRPC,LSM7,SNRPG,SNRPN,WBP11,SRSF10,DDX5,LSM3,POM121,RBMX,SNU13,RANBP2,NUP98,HNRNPUL1,SRRM2
Pathway	1269284	DAP12 signaling	BioSystems: REACTOME	0.000175	0.455	0.011	0.0928	26	356	MDM2,UBA52,UBB,FGFR2,PLCG2,PRKAR1A,RAPGEF2,FYN,PEA15,PSMA5,B2M,SPTBN1,FRS2,TNRC6B,NCAM1,PSMD7,PSMD10,PTPRA,TNRC6A,PHLPP1,RAF1,NRAS,CALM1,CALM2,PEBP1,PSMD14
Pathway	1269654	Transcriptional Regulation by TP53	BioSystems: REACTOME	0.00032	0.834	0.0154	0.13	26	370	TP53INP1,CHD4,CHM,MDM2,CNOT6,UBA52,UBB,TP53RK,MEAF6,POLR2A,YWHAZ,CSNK2B,CNOT1,PRELID1,GATAD2A,CDK12,TNRC6B,SESN1,GADD45A,NUAK1,TNRC6A,TAF9,RBBP7,PRDX2,PRDX1,EP300
Pathway	1269283	DAP12 interactions	BioSystems: REACTOME	0.000334	0.869	0.0156	0.132	26	371	MDM2,UBA52,UBB,FGFR2,PLCG2,PRKAR1A,RAPGEF2,FYN,PEA15,PSMA5,B2M,SPTBN1,FRS2,TNRC6B,NCAM1,PSMD7,PSMD10,PTPRA,TNRC6A,PHLPP1,RAF1,NRAS,CALM1,CALM2,PEBP1,PSMD14
GO: Molecular Function	GO:0043021	ribonucleoprotein complex binding		8.85e-10	1.05e-06	2.5e-07	1.92e-06	25	191	NOLC1,EIF1B,ETF1,MDM2,HNRNPC,HNRNPU,GUF1,RACK1,XPO5,DERL1,CSNK2B,CPEB4,SNRPC,SNRPG,SRP9,DDX5,NME1,SMG6,ITCH,RBM3,LARP1,EEF2,SEC61G,EIF1,YTHDF3
GO: Molecular Function	GO:0031625	ubiquitin protein ligase binding		2.09e-05	0.0246	0.000947	0.00724	25	323	UBE2K,GABARAPL2,MDM2,UBA52,UBB,UBE2L3,SUMO1,UCHL1,MID1,DNAJA1,HSP90AA1,HSP90AB1,DERL1,POLR2A,YWHAZ,PRDX6,PRKAR1A,SUMO2,CCDC50,HM13,SYT11,MAP1LC3B,TGFBR1,PAX6,TPI1
GO: Biological Process	GO:0043484	regulation of RNA splicing		8.84e-09	5.86e-05	1.92e-06	1.8e-05	25	221	HNRNPA2B1,HNRNPU,CLNS1A,SRSF3,SRSF4,SRSF6,POLR2A,PRDX6,SNRPC,SRSF10,SETX,CDK12,NCL,DDX5,RBMX,CCNL1,AURKAIP1,TAF9,OBI1,PTBP3,USP22,RBM3,NUP98,DYRK1A,RBM23
GO: Biological Process	GO:0006401	RNA catabolic process		2.55e-05	0.169	0.0012	0.0113	25	339	ETF1,HNRNPC,HNRNPU,CNOT6,VIM,XRN2,APEX1,NUDT16L1,GIGYF2,PUM1,LSM7,CNOT1,EIF3E,TNRC6B,MYEF2,DDX5,LSM3,TNRC6A,SMG6,TUT4,LARP1,DICER1,TAF15,SLIRP,YTHDF3
GO: Biological Process	GO:0031668	cellular response to extracellular stimulus		8.12e-05	0.539	0.00295	0.0277	25	364	ACAT2,GDAP1,GABARAPL2,MDM2,TXN2,SFRP1,MED1,HIGD1A,CPEB4,ATF4,ATP2B1,IREB2,DBI,TRIM24,ITGB1,SESN1,NUAK1,NFE2L2,TNRC6A,SIK2,MAP1LC3B,ADNP,DICER1,TFRC,GSTP1
GO: Biological Process	GO:0010001	glial cell differentiation		0.00022	1	0.00625	0.0586	25	388	MDK,HNRNPA2B1,B4GALT5,MIB1,AFDN,VIM,BIN1,POU3F2,TMEM98,CNTNAP2,SOD1,SOX4,WASF3,ITGB1,STAT3,BNIP3,PTPRA,NFIB,DYNC1H1,DICER1,GSTP1,HMGA2,LRP6,PAX6,EMX1
GO: Biological Process	GO:0060560	developmental growth involved in morphogenesis		0.000433	1	0.00983	0.0922	25	406	MAP1B,CFL1,BCL11A,NRN1,LHX2,CLNS1A,TMEM59L,AFDN,FGFR2,HSP90AA1,HSP90AB1,SFRP1,WNT7B,MED1,SHTN1,CYFIP2,AUTS2,RAB21,ITGB1,ZEB2,STAT3,PTPRS,ADNP,LRP6,EMX1
GO: Biological Process	GO:0050890	cognition		0.000838	1	0.0157	0.148	25	425	HMGCR,MDK,MEIS2,CHST10,CHD8,SPECC1,ARF4,CHMP2B,CNTNAP2,FYN,B2M,NCAM1,DBI,C12orf57,ITGB1,SYT11,GMFB,SOBP,ADNP,ACTR2,CCND2,THRA,PAX6,EP300,HTT
GO: Biological Process	GO:0071375	cellular response to peptide hormone stimulus		0.00196	1	0.0286	0.268	25	452	MAP1B,CFL1,MDM2,SRSF3,ANXA5,APEX1,APRT,FYN,ATP2B1,NAP1L1,NCL,STAT3,SOCS2,RAB10,PTPRA,NFE2L2,SIK2,PHIP,RAB13,SYAP1,OPA1,CCND2,GSTP1,H2AZ1,PAX6
GO: Biological Process	GO:0071900	regulation of protein serine/threonine kinase activity		0.00277	1	0.0353	0.331	25	464	SNF8,HMGCR,UCHL1,TAOK1,DNAJA1,HSP90AB1,AKAP6,SFRP1,HIGD1A,PRKAR1A,RAPGEF2,CDK12,PSMD10,GADD45A,ZEB2,CCNL1,CCNI,CALM1,CALM2,SYAP1,CCND2,GSTP1,HMGA2,LRP6,HTT
GO: Biological Process	GO:0043254	regulation of protein-containing complex assembly		0.00385	1	0.0441	0.413	25	476	EPS8,MAP1B,CFL1,HMGB1,RACK1,SUMO1,PLCG2,HSP90AA1,BIN1,CYFIP2,MAPRE1,SPTBN1,NCAM1,CAMSAP2,TMSB15A,RAF1,TMSB15B,CAPZA1,DYRK1A,COTL1,TFRC,THRA,RNF4,H3-3B,EP300
Pathway	1269594	Signaling by Wnt	BioSystems: REACTOME	0.000191	0.498	0.0113	0.0955	25	338	H2AZ2,UBA52,UBB,AP2B1,CLTC,SFRP1,WNT7B,CHD8,SKP1,YWHAZ,CSNK2B,SOX4,SNX3,PSMA5,TNRC6B,PSMD7,PSMD10,TNRC6A,CALM1,CALM2,H2AZ1,LRP6,H3-3B,PSMD14,EP300
Pathway	1269479	Downstream signal transduction	BioSystems: REACTOME	0.000354	0.923	0.0156	0.132	25	352	MDM2,UBA52,UBB,FGFR2,PRKAR1A,RAPGEF2,FYN,PEA15,PSMA5,SPTBN1,FRS2,TNRC6B,NCAM1,PSMD7,PSMD10,STAT3,PTPRA,TNRC6A,PHLPP1,RAF1,NRAS,CALM1,CALM2,PEBP1,PSMD14
Pathway	1269192	Class I MHC mediated antigen processing & presentation	BioSystems: REACTOME	0.00086	1	0.0219	0.185	25	374	UBE2K,UBA52,UBB,UBA1,UBE2L3,UBE2V2,UBE2Q1,ANAPC11,SKP1,PSMA5,B2M,PSMD7,PSMD10,KLHL9,ITCH,CANX,UBR4,HUWE1,CBLB,RNF4,HECTD2,SEC61G,RLIM,CDC27,PSMD14
Pathway	1269478	Signaling by PDGF	BioSystems: REACTOME	0.000927	1	0.0228	0.192	25	376	MDM2,UBA52,UBB,FGFR2,PRKAR1A,RAPGEF2,FYN,PEA15,PSMA5,SPTBN1,FRS2,TNRC6B,NCAM1,PSMD7,PSMD10,STAT3,PTPRA,TNRC6A,PHLPP1,RAF1,NRAS,CALM1,CALM2,PEBP1,PSMD14
Pathway	1269298	Fc epsilon receptor (FCERI) signaling	BioSystems: REACTOME	0.001	1	0.0232	0.196	25	378	MDM2,UBA52,UBB,FGFR2,PLCG2,SKP1,RAPGEF2,FYN,PEA15,PSMA5,SPTBN1,FRS2,TNRC6B,NCAM1,PSMD7,PSMD10,PTPRA,TNRC6A,PHLPP1,RAF1,NRAS,CALM1,CALM2,PEBP1,PSMD14
GO: Biological Process	GO:0006402	mRNA catabolic process		2.98e-06	0.0198	0.000225	0.00211	24	280	ETF1,HNRNPC,HNRNPU,CNOT6,VIM,XRN2,APEX1,NUDT16L1,GIGYF2,PUM1,LSM7,CNOT1,EIF3E,TNRC6B,MYEF2,DDX5,LSM3,TNRC6A,SMG6,TUT4,LARP1,DICER1,TAF15,YTHDF3
GO: Biological Process	GO:0021953	central nervous system neuron differentiation		5.46e-06	0.0362	0.000387	0.00363	24	290	B4GALT5,UBB,MIB1,TAOK1,FGFR2,FOXG1,HSP90AA1,HSP90AB1,SFPQ,PHLDA1,ZSWIM6,GIGYF2,RAPGEF2,SOX4,B2M,NCAM1,C12orf57,ZEB2,NFIB,FEZF2,DICER1,PAX6,EMX1,HTT
GO: Biological Process	GO:2001020	regulation of response to DNA damage stimulus		9.21e-05	0.611	0.00324	0.0304	24	345	TPT1,HMGB1,ARID1A,MDM2,UBE2V2,MAD2L2,MEAF6,NUDT16L1,SKIL,PPP1R10,SOX4,BCLAF1,PSMD10,DDX5,TAF9,DEK,HDGFL2,USP22,DYRK1A,ACTR2,KAT7,RIF1,HMGA2,SENP2
GO: Biological Process	GO:0045927	positive regulation of growth		0.000101	0.668	0.00346	0.0325	24	347	NCOA3,MAP1B,CFL1,BCL11A,BASP1,AFDN,FGFR2,AKAP6,SFRP1,POU3F2,SHTN1,PPIB,IGFBP2,NCAM1,PSMD10,SERP1,HDGFL2,ADNP,CCND2,TGFBR1,HMGA2,EIF4G2,H3-3B,CD81
GO: Biological Process	GO:0051962	positive regulation of nervous system development		0.00113	1	0.0196	0.184	24	410	MAP1B,BCL11A,MDK,UBE2V2,AFDN,FOXG1,VIM,BIN1,SHTN1,SKIL,LRRN3,RAB21,NAP1L1,ITGB1,ZEB2,STAT3,PTPRA,TSPO,ADGRL2,ADNP,DICER1,OPA1,ACTR2,PAX6
GO: Biological Process	GO:1902903	regulation of supramolecular fiber organization		0.00254	1	0.0338	0.317	24	436	EPS8,MAP1B,CFL1,PFDN4,MID1,TAOK1,FLNA,BIN1,SFRP1,CYFIP2,MAPRE1,LIMCH1,SPTBN1,WASF3,GMFB,CAMSAP2,TMSB15A,DSTN,TMSB15B,CAPZA1,DYRK1A,COTL1,TGFBR1,THRA
Pathway	1269487	Signaling by SCF-KIT	BioSystems: REACTOME	0.000445	1	0.0179	0.152	24	337	MDM2,UBA52,UBB,FGFR2,RAPGEF2,FYN,PEA15,PSMA5,SPTBN1,FRS2,TNRC6B,NCAM1,PSMD7,PSMD10,STAT3,PTPRA,TNRC6A,PHLPP1,RAF1,NRAS,CALM1,CALM2,PEBP1,PSMD14
Pathway	1269380	Signaling by EGFR	BioSystems: REACTOME	0.00131	1	0.026	0.219	24	364	MDM2,UBA52,UBB,FGFR2,PRKAR1A,RAPGEF2,FYN,PEA15,PSMA5,SPTBN1,FRS2,TNRC6B,NCAM1,PSMD7,PSMD10,PTPRA,TNRC6A,PHLPP1,RAF1,NRAS,CALM1,CALM2,PEBP1,PSMD14
GO: Biological Process	GO:0031396	regulation of protein ubiquitination		8.19e-07	0.00543	8.62e-05	0.000808	23	242	UBB,UBE2L3,UBE2V2,MIB1,MAD2L2,DNAJA1,FKBP1A,HSP90AA1,HSP90AB1,UBQLN1,DERL1,SKP1,PPIA,FYN,SOX4,PSMD10,TSPO,ARRDC4,PELI1,HUWE1,CBLB,TGFBR1,SENP2
GO: Biological Process	GO:0021543	pallium development		2.81e-06	0.0187	0.000215	0.00201	23	260	CFL1,MDK,LHX2,AFDN,FOXG1,FLNA,XRN2,POU3F2,CNTNAP2,ZEB2,BNIP3,PTPRS,SYNE2,PHLPP1,NME1,FEZF2,DICER1,NR2F1,PEBP1,LRP6,PAX6,EMX1,EMX2
GO: Biological Process	GO:0034249	negative regulation of cellular amide metabolic process		6.82e-05	0.452	0.00266	0.025	23	317	HNRNPU,CNOT6,RACK1,BIN1,ENC1,CPEB4,GIGYF2,ATF4,PUM1,CNOT1,ILF3,GAPDH,EIF3E,SRP9,TNRC6B,IREB2,NCL,PURB,TNRC6A,TUT4,LARP1,DICER1,YTHDF3
GO: Biological Process	GO:2000113	negative regulation of cellular macromolecule biosynthetic process		8.24e-05	0.547	0.00295	0.0277	23	321	HNRNPU,CNOT6,RACK1,ENC1,CPEB4,GIGYF2,ATF4,PUM1,CNOT1,ILF3,GAPDH,EIF3E,SRP9,TNRC6B,IREB2,NCL,DBI,PURB,TNRC6A,TUT4,LARP1,DICER1,YTHDF3
GO: Biological Process	GO:0048762	mesenchymal cell differentiation		0.000791	1	0.0152	0.142	23	376	NOLC1,CFL1,HMGCR,MDK,MCRIP1,HSBP1,FGFR2,MAD2L2,FLNA,SFRP1,OTUD5,PHACTR4,MEIS3,ZEB2,STAT3,DDX5,DICER1,TGFBR1,HMGA2,THRA,LRP6,PAX6,EPHA3
GO: Biological Process	GO:0006605	protein targeting		0.0012	1	0.0204	0.192	23	388	GPHN,DNAJC19,GDAP1,CHM,SORT1,UBE2L3,HSP90AA1,AKAP6,ANK3,YWHAZ,FYN,ROMO1,SPCS2,SRP9,SRP14,TOMM20,SSR3,TSPO,OS9,HUWE1,TIMM8B,SCARB2,SEC61G
GO: Biological Process	GO:0009895	negative regulation of catabolic process		0.00179	1	0.027	0.253	23	400	GABARAPL2,HMGCR,HNRNPC,HNRNPU,WAC,MAD2L2,HSP90AB1,FLNA,NCOR1,FEZ2,CST3,FYN,SNX3,DBI,STAT3,MTMR2,TSPO,TAF9,LARP1,DICER1,EIF4G2,TAF15,SLIRP
GO: Biological Process	GO:0007568	aging		0.00184	1	0.0276	0.259	23	401	HMGCR,FOXG1,VIM,APEX1,IGFBP2,ATP2B1,SOD1,IREB2,NCAM1,SERP1,STAT3,SOCS2,JUND,NFE2L2,TSPO,CANX,GPX4,DICER1,OPA1,TFRC,TGFBR1,EEF2,PEBP1
GO: Biological Process	GO:0051235	maintenance of location		0.0023	1	0.0322	0.302	23	408	HNRNPU,MEST,PLCG2,FKBP1A,AKAP6,FLNA,ANK2,ANK3,SKP1,FTH1,SRI,PSMD10,DBI,TNRC6A,TSPO,OS9,TMSB15A,CALM1,CALM2,TMSB15B,RER1,THRA,HTT
GO: Biological Process	GO:0070588	calcium ion transmembrane transport		0.00244	1	0.0334	0.314	23	410	SUMO1,PLCG2,FKBP1A,AKAP6,FLNA,BIN1,UBQLN1,ANK2,ANXA5,MCUR1,UBR3,FYN,ATP2A2,ATP2B1,SRI,NIPSNAP2,DBI,GPM6A,CALM1,CALM2,OPA1,MICU2,HTT
GO: Biological Process	GO:0032956	regulation of actin cytoskeleton organization		0.00267	1	0.0344	0.323	23	413	EPS8,CFL1,MDK,TAOK1,FLNA,BIN1,SFRP1,RHOBTB3,CYFIP2,RND3,PHPT1,LIMCH1,SPTBN1,WASF3,GMFB,TMSB15A,DSTN,TMSB15B,CAPZA1,COTL1,TGFBR1,THRA,EPHA3
GO: Biological Process	GO:0009914	hormone transport		0.00426	1	0.0474	0.444	23	429	CDK16,HMGCR,HMGN3,TTR,SFRP1,UBE2Q1,ANXA5,CPE,YWHAZ,PHPT1,SLC16A1,DYNLL1,SOX4,SRI,SERP1,TSPO,NNAT,RAF1,PCLO,HMGA2,TMF1,PAX6,HTT
Pathway	1269690	mRNA Splicing - Major Pathway	BioSystems: REACTOME	8.29e-08	0.000216	4.15e-05	0.00035	23	188	BCAS2,HNRNPA2B1,HNRNPC,HNRNPU,SRSF3,SRSF4,SRSF6,POLR2A,PRPF8,PRPF40A,CCAR1,SNRPC,LSM7,SNRPG,SNRPN,WBP11,SRSF10,DDX5,LSM3,RBMX,SNU13,HNRNPUL1,SRRM2
Pathway	1269689	mRNA Splicing	BioSystems: REACTOME	1.79e-07	0.000466	5.82e-05	0.000491	23	196	BCAS2,HNRNPA2B1,HNRNPC,HNRNPU,SRSF3,SRSF4,SRSF6,POLR2A,PRPF8,PRPF40A,CCAR1,SNRPC,LSM7,SNRPG,SNRPN,WBP11,SRSF10,DDX5,LSM3,RBMX,SNU13,HNRNPUL1,SRRM2
Pathway	1269501	MAPK family signaling cascades	BioSystems: REACTOME	0.000124	0.322	0.00878	0.0741	23	290	NCOA3,UBA52,UBB,FGFR2,MAPK6,RAPGEF2,FYN,PEA15,PSMA5,SPTBN1,FRS2,TNRC6B,NCAM1,PSMD7,PSMD10,PTPRA,TNRC6A,RAF1,NRAS,CALM1,CALM2,PEBP1,PSMD14
GO: Molecular Function	GO:0051020	GTPase binding		0.00143	1	0.0306	0.234	22	356	EPS8,CHM,XPO5,AFDN,HSP90AA1,FLNA,BIN1,IARS1,RHOBTB3,CYFIP2,PKN2,FGD6,SOD1,SPTBN1,BNIP3,KPNB1,TNPO1,DENND5B,RAF1,RANBP2,FARP1,ENO1
GO: Biological Process	GO:0050821	protein stabilization		1.58e-06	0.0105	0.000143	0.00134	22	233	CCT3,PHB2,PFDN4,SUMO1,UXT,HSP90AA1,HSP90AB1,SEL1L,FLNA,ANK2,AAK1,CCT7,PPIB,NCOR1,CCT8,RAB21,PTGES3,SOX4,GAPDH,COG3,TAF9,EP300
GO: Biological Process	GO:0061351	neural precursor cell proliferation		2.41e-06	0.016	0.000193	0.00181	22	239	CETN2,MDK,LHX2,AFDN,FGFR2,FOXG1,FLNA,WNT7B,POU3F2,CHD8,CNTNAP2,NAP1L1,FRS2,ITGB1,ZEB2,RAB10,HMGA2,LRP6,PAX6,EML1,EMX1,EMX2
GO: Biological Process	GO:0006457	protein folding		4.41e-06	0.0293	0.000321	0.00301	22	248	CCT3,DNAJC19,PFDN4,UXT,DNAJA1,FKBP1A,HSP90AA1,HSP90AB1,PRDX4,CCT7,PPIA,PPIB,CCT8,PTGES3,B2M,SACS,PPIL3,NKTR,RANBP2,CANX,DNAJB6,PDIA6
GO: Biological Process	GO:0022618	ribonucleoprotein complex assembly		5.71e-06	0.0379	0.000399	0.00374	22	252	CLNS1A,EIF3M,HSP90AA1,HSP90AB1,SRSF4,SRSF6,PRPF8,EIF3A,SNRPC,PTGES3,SNRPG,SRSF10,SETX,EIF3E,RBMX,RAMAC,EIF2S2,SNU13,TAF9,DICER1,EIF2S3,EIF5
GO: Biological Process	GO:0071826	ribonucleoprotein complex subunit organization		9.4e-06	0.0624	0.000589	0.00552	22	260	CLNS1A,EIF3M,HSP90AA1,HSP90AB1,SRSF4,SRSF6,PRPF8,EIF3A,SNRPC,PTGES3,SNRPG,SRSF10,SETX,EIF3E,RBMX,RAMAC,EIF2S2,SNU13,TAF9,DICER1,EIF2S3,EIF5
GO: Biological Process	GO:2001234	negative regulation of apoptotic signaling pathway		3.89e-05	0.258	0.0017	0.0159	22	285	TPT1,MAZ,MDM2,DNAJA1,SLC25A6,PPIA,HIGD1A,FYN,PEA15,PRELID1,PSMD10,MEIS3,NFE2L2,TAF9,PHIP,RAF1,PRDX2,OPA1,GSTP1,TGFBR1,ENO1,HTT
GO: Biological Process	GO:0017148	negative regulation of translation		5.05e-05	0.335	0.00211	0.0198	22	290	HNRNPU,CNOT6,RACK1,ENC1,CPEB4,GIGYF2,ATF4,PUM1,CNOT1,ILF3,GAPDH,EIF3E,SRP9,TNRC6B,IREB2,NCL,PURB,TNRC6A,TUT4,LARP1,DICER1,YTHDF3
GO: Biological Process	GO:0031669	cellular response to nutrient levels		0.000193	1	0.00571	0.0536	22	318	ACAT2,GDAP1,GABARAPL2,MDM2,TXN2,SFRP1,MED1,HIGD1A,CPEB4,ATF4,ATP2B1,IREB2,DBI,TRIM24,ITGB1,SESN1,NUAK1,NFE2L2,TNRC6A,SIK2,MAP1LC3B,DICER1
GO: Biological Process	GO:0030522	intracellular receptor signaling pathway		0.000337	1	0.00823	0.0771	22	331	NCOA3,PHB2,ARID1A,FABP5,RWDD1,DNAJA1,SFRP1,MED1,NCOR1,ANKRD17,PUM1,PTGES3,CNOT1,TRIM24,STAT3,DDX5,ITCH,NR2F1,HMGA2,THRA,TMF1,EP300
GO: Biological Process	GO:0097193	intrinsic apoptotic signaling pathway		0.00115	1	0.0198	0.186	22	363	TPT1,UBE2K,HINT1,MDM2,UBB,RACK1,DNAJA1,SFPQ,UBQLN1,NLRP1,SKIL,PPIA,ATF4,SOD1,BCLAF1,DDX5,BNIP3,NFE2L2,TAF9,OPA1,ENO1,EP300
GO: Biological Process	GO:0048592	eye morphogenesis		0.00191	1	0.0282	0.265	22	378	CCT3,HMGN1,ARID1A,CHM,MFAP2,MIB1,FOXG1,SFRP1,CYFIP2,PHACTR4,UBR3,ATF4,SOX4,FRS2,SMOC1,C12orf57,STAT3,DYNC1H1,ODC1,EFNB2,LRP6,PAX6
GO: Biological Process	GO:0007611	learning or memory		0.00191	1	0.0282	0.265	22	378	HMGCR,MDK,MEIS2,CHST10,CHD8,SPECC1,ARF4,CNTNAP2,FYN,B2M,NCAM1,DBI,ITGB1,SYT11,GMFB,ADNP,ACTR2,CCND2,THRA,PAX6,EP300,HTT
GO: Biological Process	GO:1904951	positive regulation of establishment of protein localization		0.00281	1	0.0356	0.334	22	390	CCT3,MDM2,RACK1,UBE2L3,HSP90AA1,HSP90AB1,FLNA,ANK3,CCT7,PPIA,PHPT1,CCT8,DYNLL1,FYN,SOX4,SRI,EIF3E,SERP1,BSG,NNAT,HUWE1,CD81
Pathway	1269057	HIV Infection	BioSystems: REACTOME	1.53e-05	0.0397	0.00181	0.0152	22	236	UBA52,UBB,AP2B1,SLC25A6,POLR2A,SKP1,PPIA,CHMP2B,FYN,PSMA5,B2M,PSMD7,PSMD10,CHMP2A,POM121,AP1M1,TAF9,KPNA1,KPNB1,RANBP2,NUP98,PSMD14
Pathway	1269193	Antigen processing: Ubiquitination & Proteasome degradation	BioSystems: REACTOME	0.000868	1	0.0219	0.185	22	312	UBE2K,UBA52,UBB,UBA1,UBE2L3,UBE2V2,UBE2Q1,ANAPC11,SKP1,PSMA5,PSMD7,PSMD10,KLHL9,ITCH,UBR4,HUWE1,CBLB,RNF4,HECTD2,RLIM,CDC27,PSMD14
Pathway	1269483	VEGFA-VEGFR2 Pathway	BioSystems: REACTOME	0.00178	1	0.032	0.27	22	330	UBA52,UBB,FGFR2,HSP90AA1,CYFIP2,RAPGEF2,FYN,PEA15,PSMA5,SPTBN1,WASF3,FRS2,NCAM1,PSMD7,PSMD10,PTPRA,RAF1,NRAS,CALM1,CALM2,PEBP1,PSMD14
Pathway	1269480	Signaling by VEGF	BioSystems: REACTOME	0.0024	1	0.0391	0.33	22	338	UBA52,UBB,FGFR2,HSP90AA1,CYFIP2,RAPGEF2,FYN,PEA15,PSMA5,SPTBN1,WASF3,FRS2,NCAM1,PSMD7,PSMD10,PTPRA,RAF1,NRAS,CALM1,CALM2,PEBP1,PSMD14
GO: Biological Process	GO:0006403	RNA localization		2.12e-06	0.0141	0.000178	0.00167	21	219	CCT3,CETN2,HNRNPA2B1,HNRNPU,XPO5,AGFG1,SRSF3,CCT7,NOP58,CCT8,PUM1,TOMM20,POM121,SUPT6H,KIF5C,KPNB1,SMG6,RANBP2,NUP98,SENP2,HTT
GO: Biological Process	GO:0010976	positive regulation of neuron projection development		1.57e-05	0.104	0.00086	0.00807	21	249	HMGB1,BCL11A,MDK,UBE2V2,AFDN,FLNA,ENC1,RAPGEF2,FYN,SNX3,SETX,ITGB1,NFE2L2,NME1,ADNP,OPA1,ACTR2,SCARB2,LRP6,EP300,EPHA3
GO: Biological Process	GO:0007163	establishment or maintenance of cell polarity		0.000118	0.783	0.00392	0.0367	21	286	LIN7C,MAP1B,CFL1,FAM89B,LHX2,RACK1,HSP90AA1,HSP90AB1,RHOBTB3,WNT7B,SHTN1,ARF4,RND3,MAPRE1,ITGB1,STAT3,RAB10,DST,ACTR2,PAX6,HTT
GO: Biological Process	GO:0000302	response to reactive oxygen species		0.000496	1	0.0108	0.101	21	318	CFL1,MDM2,RACK1,APEX1,PRDX6,CST3,FYN,SOD1,ROMO1,SETX,SESN1,BNIP3,NFE2L2,PRDX3,TMEM132A,PRDX2,CBLB,DICER1,GSTP1,EEF2,PRDX1
GO: Biological Process	GO:0016236	macroautophagy		0.000864	1	0.0161	0.151	21	332	SNF8,TP53INP1,PHB2,GABARAPL2,WAC,UCHL1,UBQLN1,CHMP2B,FEZ2,ATP2A2,GAPDH,CHMP2A,SESN1,BNIP3,MAP1LC3B,CALM1,CALM2,LARP1,VTI1A,HUWE1,HTT
GO: Biological Process	GO:0007584	response to nutrient		0.00135	1	0.0223	0.21	21	344	MAP1B,ACAT2,GDAP1,HMGCR,MDM2,FABP5,TXN2,VIM,SFRP1,MED1,IGFBP2,SLC16A1,ATP2B1,DBI,TRIM24,ITGB1,TSPO,TFRC,GSTP1,EEF2,LRP6
GO: Biological Process	GO:0050769	positive regulation of neurogenesis		0.0015	1	0.0238	0.223	21	347	MAP1B,BCL11A,MDK,AFDN,FOXG1,VIM,BIN1,SHTN1,SKIL,RAB21,NAP1L1,ITGB1,ZEB2,STAT3,PTPRA,TSPO,ADNP,DICER1,OPA1,ACTR2,PAX6
GO: Biological Process	GO:0051054	positive regulation of DNA metabolic process		0.00167	1	0.0256	0.24	21	350	CCT3,HMGB1,ARID1A,HNRNPA2B1,UBE2V2,MAD2L2,HSP90AA1,HSP90AB1,MEAF6,CCT7,PPP1R10,CST3,CCT8,PTGES3,SSBP1,HDGFL2,GNL3,ACTR2,TFRC,KAT7,RIF1
GO: Biological Process	GO:0008406	gonad development		0.00343	1	0.0412	0.387	21	372	NCOA3,HNRNPA2B1,UBB,BASP1,FLNA,SFRP1,RHOBTB3,PRDX4,IDH1,CST3,SOD1,ITGB1,EIF2S2,RAB13,KDM5A,CCND2,TGFBR1,HMGA2,RNF4,TMF1,H3-3B
GO: Biological Process	GO:0045137	development of primary sexual characteristics		0.00412	1	0.0461	0.432	21	378	NCOA3,HNRNPA2B1,UBB,BASP1,FLNA,SFRP1,RHOBTB3,PRDX4,IDH1,CST3,SOD1,ITGB1,EIF2S2,RAB13,KDM5A,CCND2,TGFBR1,HMGA2,RNF4,TMF1,H3-3B
GO: Biological Process	GO:0022604	regulation of cell morphogenesis		0.00412	1	0.0461	0.432	21	378	EPS8,CFL1,BCL11A,MDK,MKLN1,AFDN,PREX1,FLNA,RHOBTB3,PRPF40A,RND3,RAB21,FYN,FGD6,MYO10,WASF3,LARP4,STAT3,PHIP,OPA1,ACTR2
GO: Biological Process	GO:0140014	mitotic nuclear division		0.00412	1	0.0461	0.432	21	378	EPS8,STAG1,PHB2,ARID1A,HNRNPU,CLTC,FGFR2,MAD2L2,FLNA,ANAPC11,CHMP2B,MAPRE1,CHMP2A,AURKAIP1,PHIP,GNL3,KPNB1,CHAMP1,SMC3,PEBP1,CDC27
Pathway	1268714	Asparagine N-linked glycosylation	BioSystems: REACTOME	0.000615	1	0.0208	0.175	21	284	COPE,B4GALT5,UBA52,UBB,SEL1L,CHST10,ANK2,ANK3,COPA,DERL1,ARCN1,ARF4,DYNLL2,DYNLL1,DCTN5,SPTBN1,COG3,OS9,DYNC1H1,DYNC1LI2,CANX
GO: Molecular Function	GO:0042393	histone binding		0.000394	0.465	0.0119	0.0911	20	280	CHD4,PWWP2A,CHD6,CHD8,RSF1,NAP1L1,NCL,KMT2E,TRIM24,PTMA,SUPT6H,GLYR1,DEK,HDGFL2,SPTY2D1,PHIP,KDM5A,RBBP7,KAT7,BRD2
GO: Molecular Function	GO:0003713	transcription coactivator activity		0.0011	1	0.0249	0.191	20	304	NCOA3,HMGB1,ARID1A,CNOT6,UBE2L3,APEX1,MED1,CCAR1,EDF1,IRF4,TRIM24,TAF9,USP22,KDM5A,NUP98,DYRK1A,RNF4,CEBPZ,TMF1,EP300
GO: Biological Process	GO:0006606	protein import into nucleus		1.3e-06	0.00863	0.000122	0.00114	20	195	NOLC1,CFL1,PHB2,SUMO1,HSP90AA1,HSP90AB1,FLNA,MED1,PPP1R10,STAT3,DDX5,POM121,PHIP,KPNA1,KPNB1,KPNA2,TNPO1,RANBP2,NUP98,CBLB
GO: Biological Process	GO:0051170	import into nucleus		2.09e-06	0.0139	0.000178	0.00167	20	201	NOLC1,CFL1,PHB2,SUMO1,HSP90AA1,HSP90AB1,FLNA,MED1,PPP1R10,STAT3,DDX5,POM121,PHIP,KPNA1,KPNB1,KPNA2,TNPO1,RANBP2,NUP98,CBLB
GO: Biological Process	GO:0051651	maintenance of location in cell		0.000144	0.955	0.00466	0.0437	20	269	HNRNPU,PLCG2,FKBP1A,AKAP6,FLNA,ANK2,ANK3,SKP1,FTH1,SRI,DBI,TNRC6A,TSPO,OS9,TMSB15A,CALM1,CALM2,TMSB15B,RER1,HTT
GO: Biological Process	GO:0071453	cellular response to oxygen levels		0.000159	1	0.005	0.0469	20	271	PHB2,MDM2,SUMO1,AK4,SFRP1,UBQLN1,POLR2A,HIGD1A,CPEB4,ATF4,BACH1,IREB2,JUND,BNIP3,NFE2L2,HIF3A,DICER1,OPA1,CHCHD2,ENO1
GO: Biological Process	GO:0032984	protein-containing complex disassembly		0.000295	1	0.00768	0.072	20	284	EPS8,MAP1B,CFL1,ETF1,ARID1A,MID1,TAOK1,UBQLN1,CHMP2B,ATP2A2,SETX,SPTBN1,CHMP2A,BNIP3,MAP1LC3B,CAMSAP2,DSTN,CALM1,CALM2,CAPZA1
GO: Biological Process	GO:0071383	cellular response to steroid hormone stimulus		0.000731	1	0.0143	0.135	20	305	NCOA3,PHB2,ARID1A,HNRNPU,UBE2L3,PGRMC2,RWDD1,DNAJA1,SFRP1,MED1,NCOR1,PTGES3,ATP2B1,CNOT1,DDX5,CCND2,GSTP1,HMGA2,TMF1,EP300
GO: Biological Process	GO:0002262	myeloid cell homeostasis		0.00141	1	0.0231	0.217	20	322	HMGB1,MED1,TRIM33,NCOR1,SOD1,TET2,SNX3,B2M,IREB2,KMT2E,STAT3,TSPO,PTBP3,HIF3A,ADNP,ACTR2,TFRC,KAT7,THRA,PRDX1
GO: Biological Process	GO:0006874	cellular calcium ion homeostasis		0.0046	1	0.0498	0.467	20	357	TPT1,PLCG2,FKBP1A,AKAP6,FLNA,ANK2,MCUR1,ATF4,FYN,ATP2A2,ATP2B1,SRI,EIF3E,MARCKSL1,DBI,BNIP3,CALM1,CALM2,MICU2,HTT
Pathway	1269632	Signaling by Leptin	BioSystems: REACTOME	0.000352	0.917	0.0156	0.132	20	253	UBA52,UBB,FGFR2,RAPGEF2,FYN,PEA15,PSMA5,SPTBN1,FRS2,NCAM1,PSMD7,PSMD10,STAT3,PTPRA,RAF1,NRAS,CALM1,CALM2,PEBP1,PSMD14
Pathway	1269299	FCERI mediated MAPK activation	BioSystems: REACTOME	0.000842	1	0.0219	0.185	20	271	UBA52,UBB,FGFR2,PLCG2,RAPGEF2,FYN,PEA15,PSMA5,SPTBN1,FRS2,NCAM1,PSMD7,PSMD10,PTPRA,RAF1,NRAS,CALM1,CALM2,PEBP1,PSMD14
Pathway	1269323	Interleukin-3, 5 and GM-CSF signaling	BioSystems: REACTOME	0.000842	1	0.0219	0.185	20	271	UBA52,UBB,FGFR2,YWHAZ,RAPGEF2,FYN,PEA15,PSMA5,SPTBN1,FRS2,NCAM1,PSMD7,PSMD10,PTPRA,RAF1,NRAS,CALM1,CALM2,PEBP1,PSMD14
Pathway	1269810	M Phase	BioSystems: REACTOME	0.00396	1	0.0479	0.405	20	309	H2AZ2,STAG1,UBA52,UBB,TAOK1,ANAPC11,MAPRE1,CSNK2B,WAPL,PSMA5,PSMD7,PSMD10,POM121,RANBP2,NUP98,SMC3,H2AZ1,H3-3B,CDC27,PSMD14
GO: Molecular Function	GO:0031490	chromatin DNA binding		3.21e-08	3.79e-05	4.21e-06	3.22e-05	19	136	HMGN1,HMGN2,CHD4,HMGN3,HNRNPC,HNRNPU,MACROH2A2,APEX1,MED1,STAT3,H1-10,KDM5A,HMGA2,THRA,H1-2,H2AZ1,H3-3B,PAX6,EP300
GO: Biological Process	GO:0050684	regulation of mRNA processing		1.1e-06	0.0073	0.000106	0.000993	19	176	HNRNPA2B1,HNRNPU,CLNS1A,SRSF3,SRSF4,SRSF6,PRDX6,SNRPC,SRSF10,NCL,DDX5,SUPT6H,RBMX,OBI1,PTBP3,RBM3,NUP98,DYRK1A,RBM23
GO: Biological Process	GO:0030705	cytoskeleton-dependent intracellular transport		5.54e-05	0.368	0.00227	0.0213	19	231	MAP1B,HNRNPU,UBB,UCHL1,HSBP1,UXT,SFPQ,BLOC1S2,DYNLL1,RAB21,SOD1,MYO10,DST,SYNE2,KIF5C,RAB6A,DYNC1H1,OPA1,HTT
GO: Biological Process	GO:0016331	morphogenesis of embryonic epithelium		6.98e-05	0.463	0.00269	0.0253	19	235	CFL1,MDK,ARID1A,LHX2,MIB1,FGFR2,SFRP1,WNT7B,PHACTR4,SOX4,GATAD2A,SMOC1,ZEB2,NEO1,CCDC85B,OPA1,BRD2,LRP6,HTT
GO: Biological Process	GO:0035148	tube formation		8.27e-05	0.549	0.00295	0.0277	19	238	CFL1,MDK,ARID1A,LHX2,MIB1,FGFR2,SFRP1,YWHAZ,PHACTR4,SOX4,GATAD2A,ZEB2,NEO1,NFIB,CCDC85B,OPA1,BRD2,LRP6,HTT
GO: Biological Process	GO:0036294	cellular response to decreased oxygen levels		0.000166	1	0.0051	0.0479	19	251	PHB2,MDM2,SUMO1,AK4,SFRP1,UBQLN1,HIGD1A,CPEB4,ATF4,BACH1,IREB2,JUND,BNIP3,NFE2L2,HIF3A,DICER1,OPA1,CHCHD2,ENO1
GO: Biological Process	GO:0099111	microtubule-based transport		0.000175	1	0.00532	0.0499	19	252	MAP1B,HNRNPU,UBB,UCHL1,HSBP1,UXT,SFPQ,BLOC1S2,DYNLL1,RAB21,SOD1,STARD7,DST,SYNE2,KIF5C,RAB6A,DYNC1H1,OPA1,HTT
GO: Biological Process	GO:0033044	regulation of chromosome organization		0.000381	1	0.00891	0.0835	19	268	CCT3,ARID1A,HNRNPA2B1,HNRNPC,HNRNPU,MAD2L2,SFPQ,ANAPC11,CCT7,PPP1R10,CCT8,CENPV,WAPL,SSBP1,GNL3,SMG6,RNF4,H3-3B,CDC27
GO: Biological Process	GO:0021915	neural tube development		0.000625	1	0.0129	0.121	19	279	MAP1B,CFL1,MDK,ARID1A,LHX2,MIB1,SFPQ,SFRP1,PHACTR4,SOX4,GATAD2A,ZEB2,NEO1,CCDC85B,OPA1,BRD2,LRP6,PAX6,HTT
GO: Biological Process	GO:0030072	peptide hormone secretion		0.0036	1	0.0424	0.398	19	325	CDK16,HMGCR,HMGN3,SFRP1,UBE2Q1,ANXA5,CPE,PHPT1,SLC16A1,DYNLL1,SOX4,SRI,SERP1,NNAT,RAF1,PCLO,HMGA2,PAX6,HTT
GO: Biological Process	GO:0051258	protein polymerization		0.00411	1	0.0461	0.432	19	329	EPS8,UBE2K,MAP1B,CFL1,PREX1,HSP90AA1,BIN1,CYFIP2,MAPRE1,SPTBN1,WASF3,CHMP2A,CAMSAP2,TMSB15A,TMSB15B,CAPZA1,GPX4,DYRK1A,COTL1
Pathway	M39406	mRNA processing	MSigDB C2 BIOCARTA (v7.5.1)	9.56e-08	0.000249	4.15e-05	0.00035	19	133	HNRNPA2B1,HNRNPC,HNRNPU,XRN2,SFPQ,SRSF3,SRSF4,SRSF6,POLR2A,PRPF8,PRPF40A,LSM7,SNRPG,SNRPN,SRSF10,RBMX,PRPF4B,SNU13,DICER1
Pathway	177876	RNA transport	BioSystems: KEGG	4.77e-06	0.0124	0.000653	0.00552	19	171	EIF1B,XPO5,SUMO1,CLNS1A,CYFIP2,EIF3A,SUMO2,EIF3E,POM121,EIF2S2,KPNB1,RANBP2,NUP98,EEF1A2,EIF2S3,EIF4G2,EIF5,SENP2,EIF1
Pathway	1269183	Signaling by the B Cell Receptor (BCR)	BioSystems: REACTOME	0.000352	0.916	0.0156	0.132	19	234	MDM2,UBA52,UBB,FGFR2,PLCG2,SKP1,FYN,PSMA5,FRS2,TNRC6B,PSMD7,PSMD10,TNRC6A,PHLPP1,NRAS,CALM1,CALM2,CBLB,PSMD14
Pathway	1269285	RAF/MAP kinase cascade	BioSystems: REACTOME	0.000622	1	0.0208	0.175	19	245	UBA52,UBB,FGFR2,RAPGEF2,FYN,PEA15,PSMA5,SPTBN1,FRS2,NCAM1,PSMD7,PSMD10,PTPRA,RAF1,NRAS,CALM1,CALM2,PEBP1,PSMD14
Pathway	1269382	GRB2 events in EGFR signaling	BioSystems: REACTOME	0.000622	1	0.0208	0.175	19	245	UBA52,UBB,FGFR2,RAPGEF2,FYN,PEA15,PSMA5,SPTBN1,FRS2,NCAM1,PSMD7,PSMD10,PTPRA,RAF1,NRAS,CALM1,CALM2,PEBP1,PSMD14
Pathway	1269383	SHC1 events in EGFR signaling	BioSystems: REACTOME	0.000622	1	0.0208	0.175	19	245	UBA52,UBB,FGFR2,RAPGEF2,FYN,PEA15,PSMA5,SPTBN1,FRS2,NCAM1,PSMD7,PSMD10,PTPRA,RAF1,NRAS,CALM1,CALM2,PEBP1,PSMD14
Pathway	1269440	SOS-mediated signalling	BioSystems: REACTOME	0.000622	1	0.0208	0.175	19	245	UBA52,UBB,FGFR2,RAPGEF2,FYN,PEA15,PSMA5,SPTBN1,FRS2,NCAM1,PSMD7,PSMD10,PTPRA,RAF1,NRAS,CALM1,CALM2,PEBP1,PSMD14
Pathway	1269471	ARMS-mediated activation	BioSystems: REACTOME	0.000756	1	0.0219	0.185	19	249	UBA52,UBB,FGFR2,RAPGEF2,FYN,PEA15,PSMA5,SPTBN1,FRS2,NCAM1,PSMD7,PSMD10,PTPRA,RAF1,NRAS,CALM1,CALM2,PEBP1,PSMD14
Pathway	1269468	Signalling to p38 via RIT and RIN	BioSystems: REACTOME	0.000756	1	0.0219	0.185	19	249	UBA52,UBB,FGFR2,RAPGEF2,FYN,PEA15,PSMA5,SPTBN1,FRS2,NCAM1,PSMD7,PSMD10,PTPRA,RAF1,NRAS,CALM1,CALM2,PEBP1,PSMD14
Pathway	1269470	Frs2-mediated activation	BioSystems: REACTOME	0.000794	1	0.0219	0.185	19	250	UBA52,UBB,FGFR2,RAPGEF2,FYN,PEA15,PSMA5,SPTBN1,FRS2,NCAM1,PSMD7,PSMD10,PTPRA,RAF1,NRAS,CALM1,CALM2,PEBP1,PSMD14
Pathway	1269502	MAPK1/MAPK3 signaling	BioSystems: REACTOME	0.000833	1	0.0219	0.185	19	251	UBA52,UBB,FGFR2,RAPGEF2,FYN,PEA15,PSMA5,SPTBN1,FRS2,NCAM1,PSMD7,PSMD10,PTPRA,RAF1,NRAS,CALM1,CALM2,PEBP1,PSMD14
Pathway	1269469	Prolonged ERK activation events	BioSystems: REACTOME	0.000874	1	0.0219	0.185	19	252	UBA52,UBB,FGFR2,RAPGEF2,FYN,PEA15,PSMA5,SPTBN1,FRS2,NCAM1,PSMD7,PSMD10,PTPRA,RAF1,NRAS,CALM1,CALM2,PEBP1,PSMD14
Pathway	1269322	Interleukin receptor SHC signaling	BioSystems: REACTOME	0.00101	1	0.0232	0.196	19	255	UBA52,UBB,FGFR2,RAPGEF2,FYN,PEA15,PSMA5,SPTBN1,FRS2,NCAM1,PSMD7,PSMD10,PTPRA,RAF1,NRAS,CALM1,CALM2,PEBP1,PSMD14
Pathway	1269465	Signalling to RAS	BioSystems: REACTOME	0.00105	1	0.0232	0.196	19	256	UBA52,UBB,FGFR2,RAPGEF2,FYN,PEA15,PSMA5,SPTBN1,FRS2,NCAM1,PSMD7,PSMD10,PTPRA,RAF1,NRAS,CALM1,CALM2,PEBP1,PSMD14
Pathway	1269485	VEGFR2 mediated cell proliferation	BioSystems: REACTOME	0.00116	1	0.0245	0.206	19	258	UBA52,UBB,FGFR2,RAPGEF2,FYN,PEA15,PSMA5,SPTBN1,FRS2,NCAM1,PSMD7,PSMD10,PTPRA,RAF1,NRAS,CALM1,CALM2,PEBP1,PSMD14
Pathway	102279	Endocytosis	BioSystems: KEGG	0.00126	1	0.0258	0.217	19	260	SNF8,RAB22A,MDM2,AP2B1,CLTC,FGFR2,BIN1,CHMP2B,SNX3,CHMP2A,RAB10,KIF5C,MVB12B,ITCH,CAPZA1,CBLB,TFRC,TGFBR1,RABEP1
Pathway	1269321	Interleukin-2 signaling	BioSystems: REACTOME	0.00138	1	0.0269	0.227	19	262	UBA52,UBB,FGFR2,RAPGEF2,FYN,PEA15,PSMA5,SPTBN1,FRS2,NCAM1,PSMD7,PSMD10,PTPRA,RAF1,NRAS,CALM1,CALM2,PEBP1,PSMD14
Pathway	1269464	Signalling to ERKs	BioSystems: REACTOME	0.00145	1	0.0277	0.234	19	263	UBA52,UBB,FGFR2,RAPGEF2,FYN,PEA15,PSMA5,SPTBN1,FRS2,NCAM1,PSMD7,PSMD10,PTPRA,RAF1,NRAS,CALM1,CALM2,PEBP1,PSMD14
Pathway	1427866	RET signaling	BioSystems: REACTOME	0.00196	1	0.0337	0.285	19	270	UBA52,UBB,FGFR2,RAPGEF2,FYN,PEA15,PSMA5,SPTBN1,FRS2,NCAM1,PSMD7,PSMD10,PTPRA,RAF1,NRAS,CALM1,CALM2,PEBP1,PSMD14
Pathway	1270312	NCAM signaling for neurite out-growth	BioSystems: REACTOME	0.00251	1	0.0391	0.33	19	276	UBA52,UBB,FGFR2,RAPGEF2,FYN,PEA15,PSMA5,SPTBN1,FRS2,NCAM1,PSMD7,PSMD10,PTPRA,RAF1,NRAS,CALM1,CALM2,PEBP1,PSMD14
GO: Biological Process	GO:0048024	regulation of mRNA splicing, via spliceosome		1.11e-07	0.000735	1.41e-05	0.000133	18	137	HNRNPA2B1,HNRNPU,CLNS1A,SRSF3,SRSF4,SRSF6,PRDX6,SNRPC,SRSF10,NCL,DDX5,RBMX,OBI1,PTBP3,RBM3,NUP98,DYRK1A,RBM23
GO: Biological Process	GO:0051101	regulation of DNA binding		2.38e-07	0.00158	2.82e-05	0.000265	18	144	HMGB1,ZNF462,LHX2,SUMO1,MAD2L2,CSNK2B,SUMO2,EDF1,RSF1,SRI,IRF4,NFIB,NME1,CALM1,CALM2,HMGA2,PAX6,EP300
GO: Biological Process	GO:0010970	transport along microtubule		1.42e-05	0.0944	0.000786	0.00737	18	191	MAP1B,HNRNPU,UBB,UCHL1,HSBP1,UXT,SFPQ,BLOC1S2,DYNLL1,RAB21,SOD1,DST,SYNE2,KIF5C,RAB6A,DYNC1H1,OPA1,HTT
GO: Biological Process	GO:0051099	positive regulation of binding		9.24e-05	0.613	0.00324	0.0304	18	220	HMGB1,FKBP1A,HSP90AB1,DERL1,MAPRE1,SUMO2,RAPGEF2,EDF1,B2M,EIF3E,IRF4,MAP1LC3B,NME1,CALM1,CALM2,PAX6,ENO1,EP300
GO: Biological Process	GO:0001764	neuron migration		0.000181	1	0.00542	0.0508	18	232	MAP1B,MDK,TUBB2A,FOXG1,HSP90AA1,FLNA,ZSWIM6,SHTN1,AUTS2,RAPGEF2,FYN,STAT3,NEO1,GPM6A,FEZF2,NR2F1,PAX6,EMX2
GO: Biological Process	GO:0098727	maintenance of cell number		0.000319	1	0.00801	0.0751	18	243	NCOA3,TPT1,ARID1A,CHM,SFRP1,CNOT1,SOX4,ZC3H13,STAT3,GNL3,RAF1,TUT4,FEZF2,RBBP7,DICER1,RIF1,HMGA2,SMC3
GO: Biological Process	GO:0034101	erythrocyte homeostasis		0.00071	1	0.0141	0.132	18	260	MED1,TRIM33,NCOR1,TET2,SNX3,B2M,IREB2,KMT2E,STAT3,TSPO,PTBP3,HIF3A,ADNP,ACTR2,TFRC,KAT7,THRA,PRDX1
GO: Biological Process	GO:0045664	regulation of neuron differentiation		0.00178	1	0.027	0.253	18	282	MAP1B,BCL11A,MDK,HMG20A,MIB1,FOXG1,BIN1,SFRP1,MED1,B2M,ITGB1,SOCS2,GNL3,FEZF2,DICER1,OPA1,CCND2,PAX6
GO: Biological Process	GO:0071824	protein-DNA complex subunit organization		0.0026	1	0.0339	0.318	18	292	HMGB1,ARID1A,MACROH2A2,MED1,CENPV,RSF1,NAP1L1,PTMA,SUPT6H,TAF9,SPTY2D1,H1-10,DICER1,THRA,BRD2,RNF4,H1-2,H3-3B
GO: Biological Process	GO:0072593	reactive oxygen species metabolic process		0.00269	1	0.0345	0.324	18	293	PLCG2,PREX1,PRDX4,PRDX6,ARF4,FYN,SOD1,ROMO1,SESN1,GADD45A,STAT3,BNIP3,NFE2L2,PRDX3,TSPO,PRDX2,GSTP1,PRDX1
GO: Biological Process	GO:0048593	camera-type eye morphogenesis		0.00384	1	0.044	0.412	18	303	HMGN1,ARID1A,CHM,MIB1,FOXG1,SFRP1,CYFIP2,PHACTR4,ATF4,SOX4,FRS2,SMOC1,C12orf57,STAT3,DYNC1H1,EFNB2,LRP6,PAX6
Pathway	M2044	Spliceosome	MSigDB C2 BIOCARTA (v7.5.1)	2.35e-07	0.000612	6.81e-05	0.000575	18	127	BCAS2,HNRNPC,HNRNPU,SRSF3,SRSF4,SRSF6,PRPF8,PRPF40A,SNRPC,LSM7,SNRPG,WBP11,SRSF10,DDX5,LSM3,RBMX,SNU13,ZMAT2
Pathway	1269091	Host Interactions of HIV factors	BioSystems: REACTOME	5.33e-07	0.00139	9.25e-05	0.000781	18	134	UBA52,UBB,AP2B1,SLC25A6,SKP1,PPIA,FYN,PSMA5,B2M,PSMD7,PSMD10,POM121,AP1M1,KPNA1,KPNB1,RANBP2,NUP98,PSMD14
Pathway	125136	Spliceosome	BioSystems: KEGG	5.33e-07	0.00139	9.25e-05	0.000781	18	134	BCAS2,HNRNPC,HNRNPU,SRSF3,SRSF4,SRSF6,PRPF8,PRPF40A,SNRPC,LSM7,SNRPG,WBP11,SRSF10,DDX5,LSM3,RBMX,SNU13,ZMAT2
GO: Molecular Function	GO:0044325	transmembrane transporter binding		5.76e-06	0.00679	0.000357	0.00273	17	156	FKBP1A,HSP90AA1,HSP90AB1,AKAP6,FLNA,ANK2,ANK3,YWHAZ,PHPT1,FYN,ATP2A2,SRI,EIF3E,TSPO,CALM1,CALM2,HTT
GO: Biological Process	GO:1903313	positive regulation of mRNA metabolic process		8.88e-06	0.0589	0.000567	0.00531	17	167	HNRNPU,CNOT6,CLNS1A,PRDX6,GIGYF2,PUM1,CNOT1,TNRC6B,NCL,RBMX,TNRC6A,OBI1,TUT4,RBM3,NUP98,DICER1,YTHDF3
GO: Biological Process	GO:0032200	telomere organization		7.96e-05	0.528	0.00295	0.0277	17	198	CCT3,HNRNPA2B1,HNRNPC,HNRNPU,MAD2L2,HSP90AA1,HSP90AB1,APEX1,CCT7,PPP1R10,CCT8,PTGES3,GNL3,SMG6,TPRKB,RIF1,H3-3B
GO: Biological Process	GO:0072175	epithelial tube formation		0.000228	1	0.00647	0.0607	17	216	CFL1,MDK,ARID1A,LHX2,MIB1,FGFR2,SFRP1,PHACTR4,SOX4,GATAD2A,ZEB2,NEO1,CCDC85B,OPA1,BRD2,LRP6,HTT
GO: Biological Process	GO:0008584	male gonad development		0.000255	1	0.00695	0.0652	17	218	NCOA3,HNRNPA2B1,UBB,FLNA,SFRP1,RHOBTB3,PRDX4,CST3,ITGB1,EIF2S2,RAB13,KDM5A,TGFBR1,HMGA2,RNF4,TMF1,H3-3B
GO: Biological Process	GO:0009755	hormone-mediated signaling pathway		0.000269	1	0.0072	0.0675	17	219	NCOA3,PHB2,ARID1A,PGRMC2,RWDD1,DNAJA1,SFRP1,MED1,NCOR1,CSNK2B,PTGES3,CNOT1,DDX5,HMGA2,THRA,TMF1,EP300
GO: Biological Process	GO:0046546	development of primary male sexual characteristics		0.000269	1	0.0072	0.0675	17	219	NCOA3,HNRNPA2B1,UBB,FLNA,SFRP1,RHOBTB3,PRDX4,CST3,ITGB1,EIF2S2,RAB13,KDM5A,TGFBR1,HMGA2,RNF4,TMF1,H3-3B
GO: Biological Process	GO:0034614	cellular response to reactive oxygen species		0.000332	1	0.00821	0.077	17	223	CFL1,MDM2,RACK1,APEX1,CST3,FYN,SOD1,ROMO1,SETX,BNIP3,NFE2L2,PRDX3,TMEM132A,PRDX2,CBLB,DICER1,PRDX1
GO: Biological Process	GO:0019827	stem cell population maintenance		0.000635	1	0.0131	0.122	17	236	NCOA3,TPT1,ARID1A,SFRP1,CNOT1,SOX4,ZC3H13,STAT3,GNL3,RAF1,TUT4,FEZF2,RBBP7,DICER1,RIF1,HMGA2,SMC3
GO: Biological Process	GO:0046661	male sex differentiation		0.0012	1	0.0204	0.192	17	250	NCOA3,HNRNPA2B1,UBB,FLNA,SFRP1,RHOBTB3,PRDX4,CST3,ITGB1,EIF2S2,RAB13,KDM5A,TGFBR1,HMGA2,RNF4,TMF1,H3-3B
GO: Biological Process	GO:0006473	protein acetylation		0.00207	1	0.0297	0.279	17	263	NCOA3,PWWP2A,TAOK1,MEAF6,ZNF451,AUTS2,SOX4,IRF4,MEIS3,KMT2E,GLYR1,TAF9,DEK,USP22,KAT7,PAX6,EP300
GO: Biological Process	GO:1990138	neuron projection extension		0.00207	1	0.0297	0.279	17	263	MAP1B,BCL11A,NRN1,LHX2,CLNS1A,TMEM59L,AFDN,HSP90AA1,HSP90AB1,SHTN1,CYFIP2,AUTS2,RAB21,ITGB1,PTPRS,ADNP,EMX1
GO: Biological Process	GO:0006354	DNA-templated transcription elongation		0.00293	1	0.0367	0.344	17	272	HMGN1,COPS2,HNRNPU,PWWP2A,UXT,MED1,TRIM33,CDK12,BCLAF1,RSF1,GON4L,SUPT6H,HDGFL2,KAT7,HMGA2,TAF15,EP300
Pathway	1268678	Translation	BioSystems: REACTOME	3.43e-05	0.0894	0.00373	0.0315	17	163	ETF1,UBA52,EIF3M,EIF3A,SPCS2,EIF3E,SRP9,SRP14,SSR3,SSR4,EIF2S2,EEF1A2,EEF2,EIF2S3,SEC11A,SEC61G,EIF5
GO: Molecular Function	GO:0051082	unfolded protein binding		2.7e-06	0.00318	0.000245	0.00187	16	132	CCT3,PFDN4,TUBB4B,UXT,DNAJA1,HSP90AA1,HSP90AB1,CCT7,PPIA,PPIB,CCT8,PTGES3,SRSF10,TOMM20,CANX,DNAJB6
GO: Molecular Function	GO:0016922	nuclear receptor binding		0.000258	0.304	0.00895	0.0684	16	191	NCOA3,PHB2,ARID1A,HMGN3,MED1,NCOR1,SUMO2,CNOT1,LRIF1,TRIM24,STAT3,DDX5,JUND,RNF4,TMF1,EP300
GO: Molecular Function	GO:0003714	transcription corepressor activity		0.00145	1	0.0306	0.234	16	224	HMGB1,BCL11A,COPS2,HNRNPU,BASP1,HSBP1,UXT,APEX1,MED1,NCOR1,ZNF451,CCAR1,GON4L,HMGA2,RLIM,ENO1
GO: Molecular Function	GO:0051015	actin filament binding		0.00292	1	0.0486	0.372	16	240	TPM3,CFL1,AFDN,UXT,FLNA,BIN1,SHTN1,MYO10,SPTBN1,MARCKSL1,SYNE2,DSTN,CAPZA1,COTL1,ACTR2,EEF2
GO: Biological Process	GO:0001841	neural tube formation		1.6e-05	0.106	0.000862	0.00809	16	157	CFL1,MDK,ARID1A,LHX2,MIB1,SFRP1,PHACTR4,SOX4,GATAD2A,ZEB2,NEO1,CCDC85B,OPA1,BRD2,LRP6,HTT
GO: Biological Process	GO:1903322	positive regulation of protein modification by small protein conjugation or removal		2.55e-05	0.169	0.0012	0.0113	16	163	UBB,UBE2L3,UBE2V2,MIB1,FKBP1A,UBQLN1,DERL1,SKP1,SUMO2,PSMD10,GNL3,ARRDC4,PELI1,HUWE1,CBLB,SENP2
GO: Biological Process	GO:0000723	telomere maintenance		3.44e-05	0.228	0.00155	0.0146	16	167	CCT3,HNRNPA2B1,HNRNPC,HNRNPU,MAD2L2,HSP90AA1,HSP90AB1,APEX1,CCT7,PPP1R10,CCT8,PTGES3,GNL3,SMG6,TPRKB,RIF1
GO: Biological Process	GO:0021987	cerebral cortex development		4.28e-05	0.284	0.00183	0.0172	16	170	MDK,LHX2,AFDN,FOXG1,FLNA,POU3F2,CNTNAP2,BNIP3,PTPRS,SYNE2,DICER1,NR2F1,LRP6,PAX6,EMX1,EMX2
GO: Biological Process	GO:0001838	embryonic epithelial tube formation		0.00011	0.732	0.00368	0.0345	16	184	CFL1,MDK,ARID1A,LHX2,MIB1,SFRP1,PHACTR4,SOX4,GATAD2A,ZEB2,NEO1,CCDC85B,OPA1,BRD2,LRP6,HTT
GO: Biological Process	GO:0043488	regulation of mRNA stability		0.000288	1	0.00757	0.071	16	200	HNRNPC,HNRNPU,CNOT6,VIM,APEX1,GIGYF2,PUM1,CNOT1,TNRC6B,MYEF2,TNRC6A,TUT4,LARP1,DICER1,TAF15,YTHDF3
GO: Biological Process	GO:0061136	regulation of proteasomal protein catabolic process		0.000578	1	0.0122	0.115	16	213	UBE2K,GABARAPL2,MDM2,WAC,UBB,RACK1,UBE2V2,SUMO1,HSP90AB1,UBQLN1,SUMO2,PSMD10,NFE2L2,TAF9,TMF1,PSMD14
GO: Biological Process	GO:0043487	regulation of RNA stability		0.000672	1	0.0137	0.128	16	216	HNRNPC,HNRNPU,CNOT6,VIM,APEX1,GIGYF2,PUM1,CNOT1,TNRC6B,MYEF2,TNRC6A,TUT4,LARP1,DICER1,TAF15,YTHDF3
GO: Biological Process	GO:0061013	regulation of mRNA catabolic process		0.000672	1	0.0137	0.128	16	216	HNRNPC,HNRNPU,CNOT6,VIM,APEX1,GIGYF2,PUM1,CNOT1,TNRC6B,MYEF2,TNRC6A,TUT4,LARP1,DICER1,TAF15,YTHDF3
GO: Biological Process	GO:0071456	cellular response to hypoxia		0.000902	1	0.0163	0.153	16	222	PHB2,MDM2,SUMO1,AK4,SFRP1,UBQLN1,HIGD1A,BACH1,IREB2,JUND,BNIP3,NFE2L2,HIF3A,OPA1,CHCHD2,ENO1
GO: Biological Process	GO:0018394	peptidyl-lysine acetylation		0.00131	1	0.0219	0.206	16	230	NCOA3,PWWP2A,MEAF6,ZNF451,AUTS2,SOX4,IRF4,MEIS3,KMT2E,GLYR1,TAF9,DEK,USP22,KAT7,PAX6,EP300
GO: Biological Process	GO:0003205	cardiac chamber development		0.00229	1	0.0322	0.302	16	243	ARID1A,MDM2,MEIS2,AP2B1,FGFR2,FKBP1A,COL11A1,ANK2,CPE,MED1,SOX4,DCTN5,FRS2,NR2F1,TGFBR1,LRP6
GO: Biological Process	GO:0015931	nucleobase-containing compound transport		0.00249	1	0.0338	0.317	16	245	CETN2,HNRNPA2B1,XPO5,AGFG1,SRSF3,SLC25A6,TOMM20,POM121,SUPT6H,KIF5C,KPNB1,SMG6,RANBP2,NUP98,SENP2,HTT
GO: Biological Process	GO:0030218	erythrocyte differentiation		0.0027	1	0.0345	0.324	16	247	MED1,TRIM33,NCOR1,TET2,SNX3,B2M,KMT2E,STAT3,TSPO,PTBP3,HIF3A,ADNP,ACTR2,TFRC,KAT7,THRA
GO: Biological Process	GO:0031345	negative regulation of cell projection organization		0.00292	1	0.0367	0.344	16	249	CFL1,BCL11A,MDM2,VIM,FLNA,SFPQ,RAPGEF2,FYN,B2M,DPYSL5,ITGB1,NEO1,PTPRS,NR2F1,EFNB2,EPHA3
GO: Biological Process	GO:1903050	regulation of proteolysis involved in protein catabolic process		0.00316	1	0.0388	0.364	16	251	UBE2K,GABARAPL2,MDM2,WAC,UBB,RACK1,UBE2V2,SUMO1,HSP90AB1,UBQLN1,SUMO2,PSMD10,NFE2L2,TAF9,TMF1,PSMD14
Pathway	167325	Protein processing in endoplasmic reticulum	BioSystems: KEGG	0.000149	0.387	0.00968	0.0817	16	166	DNAJA1,HSP90AA1,HSP90AB1,SEL1L,UBQLN1,DERL1,SKP1,ATF4,SSR3,SSR4,NFE2L2,OS9,CKAP4,CANX,PDIA6,SEC61G
Pathway	1269799	G2/M Transition	BioSystems: REACTOME	0.000425	1	0.0176	0.149	16	182	CETN2,TUBB4B,UBA52,UBB,HSP90AA1,HSP90AB1,PHLDA1,SKP1,MAPRE1,DYNLL1,PSMA5,PSMD7,PSMD10,DYNC1H1,PSMD14,EP300
Pathway	1269797	Mitotic G2-G2/M phases	BioSystems: REACTOME	0.00048	1	0.0184	0.155	16	184	CETN2,TUBB4B,UBA52,UBB,HSP90AA1,HSP90AB1,PHLDA1,SKP1,MAPRE1,DYNLL1,PSMA5,PSMD7,PSMD10,DYNC1H1,PSMD14,EP300
GO: Molecular Function	GO:0031491	nucleosome binding		5.25e-09	6.2e-06	1.03e-06	7.9e-06	15	74	HMGN1,HMGN2,CHD4,ARID1A,HMGN3,HNRNPC,SUPT6H,GLYR1,H1-10,HMGA2,RNF4,H1-2,H2AZ1,PWWP3A,H3-3B
GO: Molecular Function	GO:0090079	translation regulator activity, nucleic acid binding		6.88e-06	0.00812	0.000387	0.00296	15	126	EIF1B,ETF1,EIF3M,CPEB4,EIF3A,EIF3E,PURB,EIF2S2,LARP1,EEF1A2,EEF2,EIF2S3,EIF4G2,EIF5,EIF1
GO: Biological Process	GO:0021954	central nervous system neuron development		7.87e-06	0.0522	0.000512	0.0048	15	132	B4GALT5,UBB,TAOK1,FGFR2,FOXG1,HSP90AA1,HSP90AB1,SFPQ,RAPGEF2,NCAM1,C12orf57,ZEB2,NFIB,FEZF2,HTT
GO: Biological Process	GO:0043401	steroid hormone mediated signaling pathway		7.17e-05	0.476	0.00272	0.0255	15	159	NCOA3,PHB2,ARID1A,PGRMC2,RWDD1,DNAJA1,SFRP1,MED1,NCOR1,PTGES3,CNOT1,DDX5,HMGA2,TMF1,EP300
GO: Biological Process	GO:0050658	RNA transport		0.000238	1	0.00665	0.0624	15	177	CETN2,HNRNPA2B1,XPO5,AGFG1,SRSF3,TOMM20,POM121,SUPT6H,KIF5C,KPNB1,SMG6,RANBP2,NUP98,SENP2,HTT
GO: Biological Process	GO:0050657	nucleic acid transport		0.000238	1	0.00665	0.0624	15	177	CETN2,HNRNPA2B1,XPO5,AGFG1,SRSF3,TOMM20,POM121,SUPT6H,KIF5C,KPNB1,SMG6,RANBP2,NUP98,SENP2,HTT
GO: Biological Process	GO:0051236	establishment of RNA localization		0.000285	1	0.00753	0.0706	15	180	CETN2,HNRNPA2B1,XPO5,AGFG1,SRSF3,TOMM20,POM121,SUPT6H,KIF5C,KPNB1,SMG6,RANBP2,NUP98,SENP2,HTT
GO: Biological Process	GO:0050792	regulation of viral process		0.000597	1	0.0125	0.117	15	193	SNF8,HMGB1,BTBD17,PPIA,PKN2,SNX3,ILF3,RSF1,DDB1,DDX5,BSG,KPNA2,LARP1,DICER1,HMGA2
GO: Biological Process	GO:0040029	epigenetic regulation of gene expression		0.00111	1	0.0194	0.182	15	205	HMGB1,ARID1A,HNRNPU,LHX2,MACROH2A2,CENPV,LRIF1,SPTY2D1,DICER1,RIF1,HMGA2,RLIM,H3-3B,EIF1,EP300
GO: Biological Process	GO:0001837	epithelial to mesenchymal transition		0.00116	1	0.02	0.188	15	206	NOLC1,MDK,MCRIP1,HSBP1,FGFR2,MAD2L2,FLNA,SFRP1,ZEB2,STAT3,DDX5,TGFBR1,HMGA2,LRP6,EPHA3
GO: Biological Process	GO:1902850	microtubule cytoskeleton organization involved in mitosis		0.00122	1	0.0207	0.194	15	207	STAG1,HNRNPU,CLTC,FLNA,CHMP2B,MAPRE1,ITGB1,CHMP2A,DYNC1H1,DYNC1LI2,KPNB1,SMC3,PAX6,EML1,HTT
GO: Biological Process	GO:0051100	negative regulation of binding		0.00134	1	0.0223	0.21	15	209	ZNF462,LHX2,RACK1,SUMO1,MAD2L2,SUMO2,ATP2A2,WAPL,B2M,RSF1,SRI,NFIB,ADNP,HMGA2,SENP2
GO: Biological Process	GO:0016573	histone acetylation		0.00148	1	0.0237	0.222	15	211	NCOA3,PWWP2A,MEAF6,ZNF451,AUTS2,IRF4,MEIS3,KMT2E,GLYR1,TAF9,DEK,USP22,KAT7,PAX6,EP300
GO: Biological Process	GO:2001242	regulation of intrinsic apoptotic signaling pathway		0.00155	1	0.0243	0.228	15	212	TPT1,MDM2,UBB,RACK1,DNAJA1,SFPQ,UBQLN1,SKIL,PPIA,SOD1,BCLAF1,NFE2L2,TAF9,OPA1,ENO1
GO: Biological Process	GO:0006839	mitochondrial transport		0.0017	1	0.0261	0.245	15	214	DNAJC19,GDAP1,UBE2L3,HSP90AA1,SLC25A6,BLOC1S2,YWHAZ,ROMO1,TOMM20,STAT3,BNIP3,TSPO,HUWE1,TIMM8B,HTT
GO: Biological Process	GO:0018393	internal peptidyl-lysine acetylation		0.00186	1	0.0277	0.259	15	216	NCOA3,PWWP2A,MEAF6,ZNF451,AUTS2,IRF4,MEIS3,KMT2E,GLYR1,TAF9,DEK,USP22,KAT7,PAX6,EP300
GO: Biological Process	GO:0006475	internal protein amino acid acetylation		0.00203	1	0.0294	0.276	15	218	NCOA3,PWWP2A,MEAF6,ZNF451,AUTS2,IRF4,MEIS3,KMT2E,GLYR1,TAF9,DEK,USP22,KAT7,PAX6,EP300
GO: Biological Process	GO:0030307	positive regulation of cell growth		0.00213	1	0.0305	0.286	15	219	NCOA3,MAP1B,CFL1,BCL11A,AFDN,AKAP6,SFRP1,SHTN1,PSMD10,HDGFL2,ADNP,TGFBR1,EIF4G2,H3-3B,CD81
GO: Biological Process	GO:0042542	response to hydrogen peroxide		0.00287	1	0.0362	0.339	15	226	CFL1,MDM2,RACK1,APEX1,CST3,FYN,SOD1,SETX,BNIP3,NFE2L2,PRDX3,TMEM132A,CBLB,DICER1,EEF2
GO: Biological Process	GO:0045732	positive regulation of protein catabolic process		0.00339	1	0.041	0.385	15	230	SNF8,MDM2,RACK1,UBE2V2,SUMO1,HSP90AA1,UBQLN1,UBR3,SUMO2,PSMD10,DDB1,NFE2L2,ITCH,CBLB,CD81
GO: Biological Process	GO:2001257	regulation of cation channel activity		0.00431	1	0.0477	0.447	15	236	CFL1,SUMO1,PLCG2,FKBP1A,AKAP6,UBQLN1,ANK2,ANK3,SRI,NIPSNAP2,ITGB1,KCNG1,CALM1,CALM2,HTT
GO: Biological Process	GO:0035264	multicellular organism growth		0.00448	1	0.0494	0.463	15	237	NCOA3,POU3F2,PPIB,NCOR1,IGFBP2,CNTNAP2,ANKRD11,GIGYF2,SOD1,STAT3,SOCS2,DICER1,HMGA2,H3-3B,EP300
Pathway	1268725	Transport to the Golgi and subsequent modification	BioSystems: REACTOME	0.000419	1	0.0176	0.149	15	164	COPE,B4GALT5,CHST10,ANK2,ANK3,COPA,ARCN1,ARF4,DYNLL2,DYNLL1,DCTN5,SPTBN1,COG3,DYNC1H1,DYNC1LI2
Pathway	1269826	Separation of Sister Chromatids	BioSystems: REACTOME	0.000541	1	0.0196	0.165	15	168	STAG1,UBA52,UBB,TAOK1,ANAPC11,MAPRE1,WAPL,PSMA5,PSMD7,PSMD10,RANBP2,NUP98,SMC3,CDC27,PSMD14
Pathway	1270262	Apoptosis	BioSystems: REACTOME	0.000692	1	0.0213	0.18	15	172	HMGB1,UBA52,UBB,VIM,YWHAZ,DYNLL2,DYNLL1,PSMA5,PSMD7,PSMD10,KPNA1,KPNB1,OPA1,H1-2,PSMD14
Pathway	1270261	Programmed Cell Death	BioSystems: REACTOME	0.000828	1	0.0219	0.185	15	175	HMGB1,UBA52,UBB,VIM,YWHAZ,DYNLL2,DYNLL1,PSMA5,PSMD7,PSMD10,KPNA1,KPNB1,OPA1,H1-2,PSMD14
Pathway	1269825	Mitotic Anaphase	BioSystems: REACTOME	0.00104	1	0.0232	0.196	15	179	STAG1,UBA52,UBB,TAOK1,ANAPC11,MAPRE1,WAPL,PSMA5,PSMD7,PSMD10,RANBP2,NUP98,SMC3,CDC27,PSMD14
Pathway	1269823	Mitotic Metaphase and Anaphase	BioSystems: REACTOME	0.0011	1	0.0238	0.201	15	180	STAG1,UBA52,UBB,TAOK1,ANAPC11,MAPRE1,WAPL,PSMA5,PSMD7,PSMD10,RANBP2,NUP98,SMC3,CDC27,PSMD14
Pathway	1269185	Downstream signaling events of B Cell Receptor (BCR)	BioSystems: REACTOME	0.00269	1	0.0394	0.332	15	197	MDM2,UBA52,UBB,FGFR2,SKP1,FYN,PSMA5,FRS2,TNRC6B,PSMD7,PSMD10,TNRC6A,PHLPP1,NRAS,PSMD14
Pathway	782000	Proteoglycans in cancer	BioSystems: KEGG	0.00358	1	0.0463	0.391	15	203	MDM2,PLCG2,FLNA,ANK2,ANK3,WNT7B,NUDT16L1,FRS2,ITGB1,STAT3,DDX5,RAF1,NRAS,CBLB,CD63
GO: Molecular Function	GO:0140030	modification-dependent protein binding		0.00182	1	0.037	0.283	14	187	PWWP2A,PLCG2,UBQLN1,ANK2,ANK3,CHD8,PRPF8,KMT2E,TRIM24,GLYR1,HDGFL2,PHIP,KDM5A,BRD2
GO: Biological Process	GO:0030518	intracellular steroid hormone receptor signaling pathway		4.07e-05	0.27	0.00175	0.0164	14	134	NCOA3,PHB2,ARID1A,RWDD1,DNAJA1,SFRP1,MED1,NCOR1,PTGES3,CNOT1,DDX5,HMGA2,TMF1,EP300
GO: Biological Process	GO:0031398	positive regulation of protein ubiquitination		6.59e-05	0.437	0.0026	0.0244	14	140	UBB,UBE2L3,UBE2V2,MIB1,FKBP1A,UBQLN1,DERL1,SKP1,PSMD10,ARRDC4,PELI1,HUWE1,CBLB,SENP2
GO: Biological Process	GO:0045931	positive regulation of mitotic cell cycle		0.000196	1	0.00579	0.0543	14	155	PHB2,HMGB1,MDK,MDM2,MEIS2,APEX1,ANAPC11,PPP1R10,ANKRD17,PKN2,KMT2E,USP22,CCND2,CDC27
GO: Biological Process	GO:0048678	response to axon injury		0.000291	1	0.00764	0.0716	14	161	MAP1B,HMGB1,PLCG2,TXN2,FLNA,SFPQ,ARF4,CST3,SOD1,NCAM1,NEO1,BNIP3,PTPRS,TSPO
GO: Biological Process	GO:1900180	regulation of protein localization to nucleus		0.000537	1	0.0116	0.109	14	171	NOLC1,CCT3,SUMO1,HSP90AA1,HSP90AB1,FLNA,CCT7,TMEM98,CCT8,SUMO2,FYN,TFRC,KAT7,HTT
GO: Biological Process	GO:0009408	response to heat		0.000569	1	0.0121	0.114	14	172	TP53INP1,HMGB1,SUMO1,HSBP1,DNAJA1,HSP90AA1,HSP90AB1,CNTNAP2,ATP2A2,SOD1,RBBP7,DNAJB6,PEBP1,EP300
GO: Biological Process	GO:0070507	regulation of microtubule cytoskeleton organization		0.000891	1	0.0162	0.152	14	180	MAP1B,HNRNPU,MID1,CLTC,TAOK1,CHMP2B,MAPRE1,CHMP2A,CAMSAP2,DYNC1H1,DYNC1LI2,DYRK1A,RNF4,EPHA3
GO: Biological Process	GO:0021761	limbic system development		0.0015	1	0.0238	0.223	14	190	CFL1,MDK,UBB,FGFR2,XRN2,POU3F2,CNTNAP2,ZEB2,PTPRS,PHLPP1,NME1,FEZF2,PEBP1,EMX2
GO: Biological Process	GO:0033273	response to vitamin		0.0021	1	0.0302	0.283	14	197	MAP1B,GDAP1,MDM2,FABP5,VIM,SFRP1,MED1,ATP2B1,TRIM24,ITGB1,TSPO,GSTP1,EEF2,LRP6
GO: Biological Process	GO:1902904	negative regulation of supramolecular fiber organization		0.00242	1	0.0333	0.313	14	200	EPS8,MAP1B,CFL1,PFDN4,MID1,TAOK1,MAPRE1,SPTBN1,GMFB,CAMSAP2,TMSB15A,TMSB15B,CAPZA1,DYRK1A
GO: Biological Process	GO:0034250	positive regulation of cellular amide metabolic process		0.00265	1	0.0342	0.32	14	202	HNRNPU,GUF1,AKAP6,VIM,SOX4,EIF3E,SERP1,LARP4,NFE2L2,RBM3,LARP1,EEF2,EIF2S3,YTHDF3
GO: Biological Process	GO:0072331	signal transduction by p53 class mediator		0.00265	1	0.0342	0.32	14	202	HINT1,MDM2,UBB,TP53RK,HAPSTR1,SOX4,PSMD10,TRIM24,DDX5,NUAK1,TAF9,DYRK1A,SENP2,EP300
GO: Biological Process	GO:0001890	placenta development		0.0036	1	0.0424	0.398	14	209	NCOA3,ARID1A,HS6ST1,FGFR2,HSP90AB1,VIM,WNT7B,MED1,SOD1,STOX2,BSG,PRDX3,DNAJB6,SENP2
GO: Biological Process	GO:0000910	cytokinesis		0.00409	1	0.046	0.431	14	212	CETN2,CFL1,ANK3,PRPF40A,CHMP2B,CENPV,PKN2,SPTBN1,CHMP2A,KLHL9,DSTN,CALM1,CALM2,ACTR2
Pathway	M66	Validated targets of C-MYC transcriptional activation	MSigDB C2 BIOCARTA (v7.5.1)	3.21e-07	0.000835	7.59e-05	0.000641	14	79	HSP90AA1,GAPDH,IREB2,NCL,PTMA,PRDX3,NME1,TAF9,ODC1,HUWE1,TFRC,CCND2,ENO1,EP300
Pathway	169351	Validated targets of C-MYC transcriptional activation	BioSystems: Pathway Interaction Database	4.42e-07	0.00115	8.86e-05	0.000748	14	81	HSP90AA1,GAPDH,IREB2,NCL,PTMA,PRDX3,NME1,TAF9,ODC1,HUWE1,TFRC,CCND2,ENO1,EP300
Pathway	M15247	Ubiquitin mediated proteolysis	MSigDB C2 BIOCARTA (v7.5.1)	0.000177	0.461	0.011	0.0928	14	135	UBE2K,MDM2,UBA1,UBE2L3,MID1,UBE2Q1,ANAPC11,SKP1,DDB1,KLHL9,ITCH,HUWE1,CBLB,CDC27
Pathway	83056	Ubiquitin mediated proteolysis	BioSystems: KEGG	0.000207	0.539	0.0116	0.0979	14	137	UBE2K,MDM2,UBA1,UBE2L3,MID1,UBE2Q1,ANAPC11,SKP1,DDB1,KLHL9,ITCH,HUWE1,CBLB,CDC27
Pathway	1269303	C-type lectin receptors (CLRs)	BioSystems: REACTOME	0.000374	0.973	0.0162	0.137	14	145	UBA52,UBB,PLCG2,SKP1,FYN,PSMA5,PSMD7,PSMD10,RAF1,NRAS,CALM1,CALM2,PSMD14,EP300
Pathway	1383038	Intra-Golgi and retrograde Golgi-to-ER traffic	BioSystems: REACTOME	0.00304	1	0.0425	0.359	14	180	COPE,COPA,RHOBTB3,ARCN1,ARF4,DYNLL2,DYNLL1,DCTN5,COG3,RAB6A,DYNC1H1,DYNC1LI2,VTI1A,TMF1
GO: Molecular Function	GO:0008135	translation factor activity, RNA binding		9.57e-06	0.0113	0.000491	0.00376	13	99	EIF1B,ETF1,EIF3M,CPEB4,EIF3A,EIF3E,EIF2S2,EEF1A2,EEF2,EIF2S3,EIF4G2,EIF5,EIF1
GO: Biological Process	GO:0045185	maintenance of protein location		2.75e-05	0.183	0.00129	0.0121	13	113	HNRNPU,FLNA,ANK3,SKP1,SRI,PSMD10,TNRC6A,TSPO,OS9,TMSB15A,TMSB15B,RER1,THRA
GO: Biological Process	GO:1901796	regulation of signal transduction by p53 class mediator		0.000102	0.675	0.00348	0.0326	13	128	MDM2,UBB,TP53RK,HAPSTR1,SOX4,PSMD10,TRIM24,DDX5,NUAK1,TAF9,DYRK1A,SENP2,EP300
GO: Biological Process	GO:0000956	nuclear-transcribed mRNA catabolic process		0.00015	0.996	0.00479	0.0449	13	133	ETF1,HNRNPU,CNOT6,XRN2,LSM7,CNOT1,EIF3E,TNRC6B,DDX5,LSM3,TNRC6A,SMG6,TUT4
GO: Biological Process	GO:0072655	establishment of protein localization to mitochondrion		0.000217	1	0.00621	0.0582	13	138	DNAJC19,GDAP1,UBE2L3,DNAJA1,HSP90AA1,YWHAZ,ROMO1,TOMM20,TSPO,CALM1,CALM2,HUWE1,TIMM8B
GO: Biological Process	GO:0070585	protein localization to mitochondrion		0.000309	1	0.00789	0.074	13	143	DNAJC19,GDAP1,UBE2L3,DNAJA1,HSP90AA1,YWHAZ,ROMO1,TOMM20,TSPO,CALM1,CALM2,HUWE1,TIMM8B
GO: Biological Process	GO:0009791	post-embryonic development		0.00049	1	0.0107	0.101	13	150	HMGN1,MFAP2,FGFR2,TRIM33,GIGYF2,TET2,IREB2,SERP1,C12orf57,BPNT2,DICER1,TGFBR1,EMX1
GO: Biological Process	GO:0051225	spindle assembly		0.00107	1	0.0189	0.177	13	163	STAG1,HNRNPU,CLTC,FLNA,CHMP2B,MAPRE1,NCOR1,CHMP2A,DYNC1H1,KPNB1,DICER1,RNF4,SMC3
GO: Biological Process	GO:1903900	regulation of viral life cycle		0.00141	1	0.0231	0.216	13	168	HMGB1,BTBD17,PPIA,PKN2,SNX3,ILF3,DDB1,DDX5,BSG,KPNA2,LARP1,DICER1,HMGA2
GO: Biological Process	GO:0002181	cytoplasmic translation		0.00148	1	0.0237	0.222	13	169	ETF1,HNRNPU,UBA52,RACK1,RWDD1,EIF3M,CPEB4,EIF3A,EIF3E,EIF2S2,EEF2,EIF2S3,EIF5
GO: Biological Process	GO:0045727	positive regulation of translation		0.00165	1	0.0255	0.239	13	171	HNRNPU,GUF1,AKAP6,VIM,SOX4,EIF3E,SERP1,LARP4,RBM3,LARP1,EEF2,EIF2S3,YTHDF3
GO: Biological Process	GO:0030010	establishment of cell polarity		0.00377	1	0.0438	0.41	13	188	MAP1B,CFL1,FAM89B,RACK1,HSP90AA1,HSP90AB1,SHTN1,MAPRE1,ITGB1,STAT3,RAB10,PAX6,HTT
Pathway	1339109	COPI-mediated anterograde transport	BioSystems: REACTOME	2.04e-06	0.0053	0.000295	0.00249	13	79	COPE,ANK2,ANK3,COPA,ARCN1,ARF4,DYNLL2,DYNLL1,DCTN5,SPTBN1,COG3,DYNC1H1,DYNC1LI2
Pathway	1269530	Signaling by NOTCH	BioSystems: REACTOME	0.000105	0.274	0.00829	0.07	13	113	MDK,UBA52,UBB,MIB1,SEL1L,SKP1,NCOR1,ATP2A2,TNRC6B,TNRC6A,RAB6A,ITCH,EP300
Pathway	P00029	Huntington disease	PantherDB	0.000248	0.646	0.0132	0.111	13	123	TUBB2A,TUBB4B,CYFIP2,ARF4,NCOR1,DYNLL2,DYNLL1,GAPDH,DYNC1H1,DYNC1LI2,ACTR2,EP300,HTT
Pathway	1268726	ER to Golgi Anterograde Transport	BioSystems: REACTOME	0.000533	1	0.0195	0.165	13	133	COPE,ANK2,ANK3,COPA,ARCN1,ARF4,DYNLL2,DYNLL1,DCTN5,SPTBN1,COG3,DYNC1H1,DYNC1LI2
Pathway	1427858	Clathrin-mediated endocytosis	BioSystems: REACTOME	0.000707	1	0.0213	0.18	13	137	COPS2,UBA52,UBB,AP2B1,CLTC,AGFG1,BIN1,UBQLN1,AAK1,SYT11,ACTR2,TFRC,SCARB2
Pathway	1383076	Regulation of TP53 Activity	BioSystems: REACTOME	0.00322	1	0.0437	0.369	13	162	TP53INP1,CHD4,MDM2,UBA52,UBB,TP53RK,MEAF6,CSNK2B,GATAD2A,NUAK1,TAF9,RBBP7,EP300
GO: Biological Process	GO:0048048	embryonic eye morphogenesis		1.11e-05	0.0734	0.000661	0.0062	12	89	CCT3,ARID1A,MFAP2,MIB1,SFRP1,PHACTR4,SOX4,FRS2,SMOC1,EFNB2,LRP6,PAX6
GO: Biological Process	GO:0008088	axo-dendritic transport		1.95e-05	0.129	0.00101	0.00947	12	94	HNRNPU,UCHL1,HSBP1,SFPQ,BLOC1S2,RAB21,SOD1,DST,KIF5C,DYNC1H1,OPA1,HTT
GO: Biological Process	GO:1903312	negative regulation of mRNA metabolic process		0.000393	1	0.00911	0.0854	12	128	HNRNPA2B1,HNRNPC,HNRNPU,SRSF4,SRSF6,SRSF10,RBMX,PTBP3,DYRK1A,LARP1,DICER1,TAF15
GO: Biological Process	GO:2000736	regulation of stem cell differentiation		0.000393	1	0.00911	0.0854	12	128	NCOA3,CHD4,HNRNPU,FGFR2,BLOC1S2,GATAD2A,CDK12,STAT3,NFE2L2,ITCH,RBBP7,DICER1
GO: Biological Process	GO:0006413	translational initiation		0.000995	1	0.0178	0.167	12	142	EIF1B,EIF3M,ATF4,EIF3A,EIF3E,EIF2S2,LARP1,EIF2S3,EIF4G2,EIF5,EIF1,YTHDF3
GO: Biological Process	GO:0051028	mRNA transport		0.00106	1	0.0188	0.176	12	143	CETN2,HNRNPA2B1,AGFG1,SRSF3,POM121,SUPT6H,KIF5C,SMG6,RANBP2,NUP98,SENP2,HTT
GO: Biological Process	GO:2000278	regulation of DNA biosynthetic process		0.00119	1	0.0204	0.192	12	145	CCT3,HNRNPA2B1,HNRNPC,HNRNPU,HSP90AA1,HSP90AB1,MEAF6,CCT7,CCT8,PTGES3,SMG6,KAT7
GO: Biological Process	GO:0043244	regulation of protein-containing complex disassembly		0.0016	1	0.0249	0.234	12	150	EPS8,MAP1B,CFL1,ETF1,MID1,TAOK1,SETX,SPTBN1,BNIP3,CAMSAP2,DSTN,CAPZA1
GO: Biological Process	GO:0032434	regulation of proteasomal ubiquitin-dependent protein catabolic process		0.00189	1	0.0281	0.263	12	153	UBE2K,MDM2,WAC,RACK1,UBE2V2,SUMO1,HSP90AB1,UBQLN1,SUMO2,PSMD10,NFE2L2,TAF9
GO: Biological Process	GO:0070301	cellular response to hydrogen peroxide		0.00222	1	0.0315	0.295	12	156	CFL1,MDM2,RACK1,APEX1,CST3,FYN,SETX,BNIP3,NFE2L2,TMEM132A,CBLB,DICER1
GO: Biological Process	GO:0048144	fibroblast proliferation		0.00261	1	0.034	0.318	12	159	TP53INP1,SFRP1,WNT7B,FTH1,PTGES3,WAPL,PHIP,NRAS,DICER1,GSTP1,HMGA2,PRDX1
GO: Biological Process	GO:0019079	viral genome replication		0.0032	1	0.0391	0.367	12	163	BTBD17,PPIA,PPIB,PKN2,ILF3,DDB1,DDX5,NFIA,DEK,LARP1,DICER1,HMGA2
GO: Biological Process	GO:0098876	vesicle-mediated transport to the plasma membrane		0.00389	1	0.0443	0.416	12	167	SNF8,RACK1,ANK3,GRIPAP1,SNX3,SPTBN1,RAB10,RAB13,VTI1A,ANKRD50,ATP9A,RABEP1
GO: Biological Process	GO:0010821	regulation of mitochondrion organization		0.00389	1	0.0443	0.416	12	167	SLC25A6,HIGD1A,PRELID1,PSMD10,SSBP1,BNIP3,TSPO,HUWE1,OPA1,TFRC,EP300,HTT
GO: Biological Process	GO:0034728	nucleosome organization		0.00408	1	0.046	0.431	12	168	HMGB1,ARID1A,MACROH2A2,RSF1,NAP1L1,PTMA,SUPT6H,SPTY2D1,H1-10,BRD2,H1-2,H3-3B
GO: Biological Process	GO:0021536	diencephalon development		0.00408	1	0.046	0.431	12	168	LHX2,UBB,MIB1,POU3F2,NCOR1,CNTNAP2,NCAM1,ZEB2,FEZF2,HMGA2,LRP6,PAX6
Pathway	M39700	Androgen receptor signaling pathway	MSigDB C2 BIOCARTA (v7.5.1)	5.06e-05	0.132	0.00455	0.0384	12	91	NCOA3,MDM2,RACK1,SUMO1,FLNA,NCOR1,STAT3,DSTN,KAT7,RNF4,PRDX1,EP300
Pathway	1268738	SUMOylation	BioSystems: REACTOME	0.000318	0.827	0.0154	0.13	12	110	STAG1,CETN2,MDM2,HNRNPC,SUMO1,NOP58,SUMO2,POM121,RANBP2,NUP98,SMC3,SENP2
Pathway	1269719	Gene Silencing by RNA	BioSystems: REACTOME	0.00237	1	0.039	0.329	12	138	H2AZ2,XPO5,HSP90AA1,POLR2A,TNRC6B,POM121,TNRC6A,RANBP2,NUP98,DICER1,H2AZ1,H3-3B
GO: Biological Process	GO:2001021	negative regulation of response to DNA damage stimulus		6.47e-05	0.429	0.00257	0.0241	11	90	TPT1,MDM2,MAD2L2,NUDT16L1,PPP1R10,PSMD10,TAF9,DYRK1A,RIF1,HMGA2,SENP2
GO: Biological Process	GO:0072384	organelle transport along microtubule		0.000155	1	0.0049	0.046	11	99	MAP1B,UBB,UCHL1,HSBP1,UXT,BLOC1S2,SYNE2,RAB6A,DYNC1H1,OPA1,HTT
GO: Biological Process	GO:0098869	cellular oxidant detoxification		0.000493	1	0.0108	0.101	11	113	TP53INP1,PRDX4,PRDX6,SOD1,SESN1,NFE2L2,PRDX3,GPX4,PRDX2,GSTP1,PRDX1
GO: Biological Process	GO:1901019	regulation of calcium ion transmembrane transporter activity		0.000878	1	0.0162	0.152	11	121	SUMO1,PLCG2,FKBP1A,AKAP6,UBQLN1,ANK2,SRI,NIPSNAP2,CALM1,CALM2,HTT
GO: Biological Process	GO:0014020	primary neural tube formation		0.00139	1	0.0229	0.215	11	128	CFL1,ARID1A,LHX2,SFRP1,PHACTR4,GATAD2A,ZEB2,CCDC85B,OPA1,BRD2,LRP6
GO: Biological Process	GO:0030901	midbrain development		0.0019	1	0.0281	0.263	11	133	BASP1,UCHL1,FGFR2,SFRP1,APLP2,CHD8,DYNLL1,CALM1,CALM2,INA,LRP6
GO: Biological Process	GO:1990748	cellular detoxification		0.0024	1	0.0332	0.312	11	137	TP53INP1,PRDX4,PRDX6,SOD1,SESN1,NFE2L2,PRDX3,GPX4,PRDX2,GSTP1,PRDX1
GO: Biological Process	GO:0010657	muscle cell apoptotic process		0.00254	1	0.0338	0.317	11	138	HMGCR,MDK,HSP90AA1,PPP1R10,ATF4,ATP2A2,GAPDH,BNIP3,NFE2L2,DICER1,LRP6
GO: Biological Process	GO:0007006	mitochondrial membrane organization		0.00268	1	0.0344	0.323	11	139	HSP90AA1,SLC25A6,BLOC1S2,ROMO1,TOMM20,STAT3,BNIP3,CALM1,CALM2,OPA1,TIMM8B
GO: Biological Process	GO:0000018	regulation of DNA recombination		0.00316	1	0.0388	0.364	11	142	MAD2L2,MEAF6,SUPT6H,HDGFL2,KPNA1,KPNA2,H1-10,ACTR2,TFRC,RIF1,H1-2
GO: Biological Process	GO:0002088	lens development in camera-type eye		0.00371	1	0.0435	0.408	11	145	FGFR2,VIM,WNT7B,MED1,SKIL,CRYBB2,ATF4,FRS2,ZEB2,TGFBR1,PAX6
Pathway	1427859	Cargo recognition for clathrin-mediated endocytosis	BioSystems: REACTOME	0.000478	1	0.0184	0.155	11	99	COPS2,UBA52,UBB,AP2B1,CLTC,AGFG1,UBQLN1,AAK1,SYT11,TFRC,SCARB2
Pathway	138057	ErbB1 downstream signaling	BioSystems: Pathway Interaction Database	0.000617	1	0.0208	0.175	11	102	EPS8,YWHAZ,CYFIP2,ARF4,MAP3K2,STAT3,RAF1,CALM1,CALM2,ACTR2,PEBP1
Pathway	1268743	SUMO E3 ligases SUMOylate target proteins	BioSystems: REACTOME	0.000728	1	0.0215	0.182	11	104	STAG1,CETN2,MDM2,HNRNPC,SUMO1,NOP58,SUMO2,POM121,RANBP2,NUP98,SMC3
Pathway	1269904	ABC-family proteins mediated transport	BioSystems: REACTOME	0.000924	1	0.0228	0.192	11	107	UBA52,UBB,SEL1L,DERL1,PSMA5,PSMD7,PSMD10,EIF2S2,OS9,EIF2S3,PSMD14
Pathway	1309111	Nucleotide Excision Repair	BioSystems: REACTOME	0.00135	1	0.0264	0.223	11	112	CETN2,HMGN1,COPS2,UBA52,UBB,UBE2V2,SUMO1,POLR2A,SUMO2,DDB1,EP300
Pathway	M39650	Cell cycle	MSigDB C2 BIOCARTA (v7.5.1)	0.00267	1	0.0393	0.332	11	122	STAG1,MDM2,MAD2L2,ANAPC11,SKP1,YWHAZ,GADD45A,CCND2,SMC3,CDC27,EP300
Pathway	83054	Cell cycle	BioSystems: KEGG	0.00304	1	0.0425	0.359	11	124	STAG1,MDM2,MAD2L2,ANAPC11,SKP1,YWHAZ,GADD45A,CCND2,SMC3,CDC27,EP300
Pathway	M7963	Cell cycle	MSigDB C2 BIOCARTA (v7.5.1)	0.00323	1	0.0437	0.369	11	125	STAG1,MDM2,MAD2L2,ANAPC11,SKP1,YWHAZ,GADD45A,CCND2,SMC3,CDC27,EP300
GO: Molecular Function	GO:0031492	nucleosomal DNA binding		2.37e-07	0.00028	2.8e-05	0.000214	10	40	HMGN1,HMGN2,CHD4,HMGN3,HNRNPC,H1-10,HMGA2,H1-2,H2AZ1,H3-3B
GO: Molecular Function	GO:0005048	signal sequence binding		3.18e-06	0.00376	0.00025	0.00192	10	52	NOLC1,AP2B1,SRP14,TOMM20,POM121,KPNA1,KPNB1,KPNA2,TNPO1,NUP98
GO: Molecular Function	GO:0002039	p53 binding		0.000112	0.132	0.00411	0.0315	10	77	MDM2,TP53RK,CHD8,PTGES3,TRIM24,NUAK1,TAF9,EEF2,EP300,HTT
GO: Molecular Function	GO:0003725	double-stranded RNA binding		0.000171	0.202	0.00613	0.0469	10	81	HMGB1,HNRNPU,TUBB4B,CLTC,HSP90AB1,VIM,NLRP1,ILF3,DICER1,TFRC
GO: Molecular Function	GO:0046332	SMAD binding		0.00034	0.402	0.0106	0.0809	10	88	FKBP1A,FLNA,SKIL,TRIM33,ZEB2,DDX5,PURB,TGFBR1,HMGA2,PAX6
GO: Molecular Function	GO:0140104	molecular carrier activity		0.000685	0.808	0.0176	0.134	10	96	XPO5,HSP90AB1,EMC7,NAP1L1,SPTY2D1,KPNA1,KPNB1,KPNA2,TNPO1,NUBP2
GO: Biological Process	GO:0045454	cell redox homeostasis		8.55e-07	0.00567	8.86e-05	0.000831	10	47	CHD6,TXN2,GLRX3,PRDX4,APEX1,PRDX6,NFE2L2,PRDX3,PRDX2,PRDX1
GO: Biological Process	GO:0033120	positive regulation of RNA splicing		5.48e-06	0.0363	0.000387	0.00363	10	57	CLNS1A,POLR2A,PRDX6,SETX,NCL,RBMX,OBI1,RBM3,NUP98,DYRK1A
GO: Biological Process	GO:0035196	miRNA processing		1.38e-05	0.0918	0.000781	0.00732	10	63	HNRNPA2B1,SRSF3,NCOR1,PUM1,STAT3,DDX5,TUT4,RBM3,DICER1,NR2F1
GO: Biological Process	GO:0070918	small regulatory ncRNA processing		2.42e-05	0.16	0.00117	0.011	10	67	HNRNPA2B1,SRSF3,NCOR1,PUM1,STAT3,DDX5,TUT4,RBM3,DICER1,NR2F1
GO: Biological Process	GO:0048596	embryonic camera-type eye morphogenesis		5.17e-05	0.343	0.00213	0.02	10	73	ARID1A,MIB1,SFRP1,PHACTR4,SOX4,FRS2,SMOC1,EFNB2,LRP6,PAX6
GO: Biological Process	GO:0021872	forebrain generation of neurons		7.35e-05	0.487	0.00275	0.0258	10	76	UBB,FGFR2,FOXG1,PHLDA1,ZSWIM6,RAPGEF2,B2M,FEZF2,LRP6,PAX6
GO: Biological Process	GO:0010833	telomere maintenance via telomere lengthening		0.000279	1	0.00742	0.0696	10	89	CCT3,HNRNPA2B1,HNRNPC,HNRNPU,HSP90AA1,HSP90AB1,CCT7,CCT8,PTGES3,SMG6
GO: Biological Process	GO:0070972	protein localization to endoplasmic reticulum		0.000334	1	0.00821	0.077	10	91	GABARAPL2,ANK2,SPCS2,SRP9,SRP14,SSR3,RAB10,OS9,RER1,SEC61G
GO: Biological Process	GO:0031076	embryonic camera-type eye development		0.000365	1	0.00865	0.0811	10	92	ARID1A,MIB1,SFRP1,PHACTR4,SOX4,FRS2,SMOC1,EFNB2,LRP6,PAX6
GO: Biological Process	GO:1901983	regulation of protein acetylation		0.00112	1	0.0195	0.183	10	106	PWWP2A,TAOK1,ZNF451,AUTS2,SOX4,MEIS3,KMT2E,GLYR1,DEK,KAT7
GO: Biological Process	GO:0006626	protein targeting to mitochondrion		0.00194	1	0.0286	0.268	10	114	DNAJC19,GDAP1,UBE2L3,HSP90AA1,YWHAZ,ROMO1,TOMM20,TSPO,HUWE1,TIMM8B
GO: Biological Process	GO:0061157	mRNA destabilization		0.00221	1	0.0314	0.294	10	116	HNRNPU,CNOT6,GIGYF2,PUM1,CNOT1,TNRC6B,TNRC6A,TUT4,DICER1,YTHDF3
GO: Biological Process	GO:0006942	regulation of striated muscle contraction		0.00236	1	0.0329	0.308	10	117	SUMO1,HSP90AA1,AKAP6,BIN1,ANK2,ATP2A2,SRI,C12orf57,CALM1,CALM2
GO: Biological Process	GO:0050779	RNA destabilization		0.00284	1	0.0358	0.336	10	120	HNRNPU,CNOT6,GIGYF2,PUM1,CNOT1,TNRC6B,TNRC6A,TUT4,DICER1,YTHDF3
GO: Biological Process	GO:0001843	neural tube closure		0.00284	1	0.0358	0.336	10	120	ARID1A,LHX2,SFRP1,PHACTR4,GATAD2A,ZEB2,CCDC85B,OPA1,BRD2,LRP6
GO: Biological Process	GO:0061014	positive regulation of mRNA catabolic process		0.00284	1	0.0358	0.336	10	120	HNRNPU,CNOT6,GIGYF2,PUM1,CNOT1,TNRC6B,TNRC6A,TUT4,DICER1,YTHDF3
GO: Biological Process	GO:0060606	tube closure		0.00339	1	0.041	0.385	10	123	ARID1A,LHX2,SFRP1,PHACTR4,GATAD2A,ZEB2,CCDC85B,OPA1,BRD2,LRP6
GO: Biological Process	GO:1904427	positive regulation of calcium ion transmembrane transport		0.0036	1	0.0424	0.398	10	124	SUMO1,PLCG2,AKAP6,ANK2,SRI,NIPSNAP2,DBI,CALM1,CALM2,HTT
GO: Biological Process	GO:0042177	negative regulation of protein catabolic process		0.00381	1	0.0438	0.411	10	125	GABARAPL2,HMGCR,WAC,MAD2L2,HSP90AB1,FLNA,CST3,FYN,SNX3,TAF9
GO: Biological Process	GO:0021766	hippocampus development		0.00451	1	0.0494	0.463	10	128	CFL1,MDK,XRN2,ZEB2,PTPRS,PHLPP1,NME1,FEZF2,PEBP1,EMX2
Pathway	1269506	MAPK6/MAPK4 signaling	BioSystems: REACTOME	0.000855	1	0.0219	0.185	10	90	NCOA3,UBA52,UBB,MAPK6,PSMA5,TNRC6B,PSMD7,PSMD10,TNRC6A,PSMD14
Pathway	1269304	CLEC7A (Dectin-1) signaling	BioSystems: REACTOME	0.00207	1	0.035	0.295	10	101	UBA52,UBB,PLCG2,SKP1,PSMA5,PSMD7,PSMD10,CALM1,CALM2,PSMD14
Pathway	M164	ErbB1 downstream signaling	MSigDB C2 BIOCARTA (v7.5.1)	0.00276	1	0.0402	0.339	10	105	EPS8,YWHAZ,CYFIP2,ARF4,MAP3K2,STAT3,RAF1,NRAS,ACTR2,PEBP1
Pathway	1383041	Golgi-to-ER retrograde transport	BioSystems: REACTOME	0.00414	1	0.0494	0.417	10	111	COPE,COPA,ARCN1,ARF4,DYNLL2,DYNLL1,DCTN5,RAB6A,DYNC1H1,DYNC1LI2
GO: Molecular Function	GO:0097718	disordered domain specific binding		3.86e-06	0.00455	0.000285	0.00218	9	42	NCOA3,MDM2,CLTC,HSP90AA1,HSP90AB1,FYN,GAPDH,CALM1,CALM2
GO: Molecular Function	GO:0003743	translation initiation factor activity		7.85e-05	0.0927	0.00299	0.0229	9	60	EIF1B,EIF3M,EIF3A,EIF3E,EIF2S2,EIF2S3,EIF4G2,EIF5,EIF1
GO: Biological Process	GO:0006890	retrograde vesicle-mediated transport, Golgi to endoplasmic reticulum		2.49e-05	0.165	0.0012	0.0112	9	54	COPE,COPA,ARCN1,ARF4,COG3,RAB6A,RER1,ATP9A,HTT
GO: Biological Process	GO:0043392	negative regulation of DNA binding		5.91e-05	0.392	0.00238	0.0223	9	60	ZNF462,LHX2,SUMO1,MAD2L2,SUMO2,RSF1,SRI,NFIB,HMGA2
GO: Biological Process	GO:0010823	negative regulation of mitochondrion organization		6.76e-05	0.448	0.00265	0.0249	9	61	SLC25A6,HIGD1A,PRELID1,PSMD10,BNIP3,TSPO,HUWE1,OPA1,TFRC
GO: Biological Process	GO:0021879	forebrain neuron differentiation		0.000127	0.84	0.00418	0.0392	9	66	UBB,FGFR2,FOXG1,PHLDA1,ZSWIM6,RAPGEF2,B2M,FEZF2,PAX6
GO: Biological Process	GO:0043388	positive regulation of DNA binding		0.000179	1	0.00542	0.0508	9	69	HMGB1,SUMO2,EDF1,IRF4,NME1,CALM1,CALM2,PAX6,EP300
GO: Biological Process	GO:0032507	maintenance of protein location in cell		0.000249	1	0.00683	0.0641	9	72	HNRNPU,ANK3,SKP1,TNRC6A,TSPO,OS9,TMSB15A,TMSB15B,RER1
GO: Biological Process	GO:0098930	axonal transport		0.000376	1	0.00882	0.0827	9	76	UCHL1,HSBP1,BLOC1S2,RAB21,SOD1,DST,KIF5C,DYNC1H1,OPA1
GO: Biological Process	GO:0007004	telomere maintenance via telomerase		0.000376	1	0.00882	0.0827	9	76	CCT3,HNRNPC,HNRNPU,HSP90AA1,HSP90AB1,CCT7,CCT8,PTGES3,SMG6
GO: Biological Process	GO:0031670	cellular response to nutrient		0.000457	1	0.0103	0.0967	9	78	ACAT2,GDAP1,MDM2,SFRP1,MED1,ATP2B1,DBI,TRIM24,ITGB1
GO: Biological Process	GO:0006278	RNA-templated DNA biosynthetic process		0.000605	1	0.0126	0.118	9	81	CCT3,HNRNPC,HNRNPU,HSP90AA1,HSP90AB1,CCT7,CCT8,PTGES3,SMG6
GO: Biological Process	GO:0098900	regulation of action potential		0.00079	1	0.0152	0.142	9	84	SUMO1,FLNA,BIN1,ANK2,ANK3,CNTNAP2,ATP2A2,CALM1,CALM2
GO: Biological Process	GO:0014009	glial cell proliferation		0.000937	1	0.0169	0.159	9	86	VIM,CNTNAP2,SOX4,NAP1L1,DBI,STAT3,TSPO,DICER1,EEF2
GO: Biological Process	GO:0033143	regulation of intracellular steroid hormone receptor signaling pathway		0.00152	1	0.0239	0.224	9	92	NCOA3,PHB2,SFRP1,MED1,NCOR1,CNOT1,DDX5,HMGA2,EP300
GO: Biological Process	GO:2000756	regulation of peptidyl-lysine acetylation		0.00164	1	0.0254	0.239	9	93	PWWP2A,ZNF451,AUTS2,SOX4,MEIS3,KMT2E,GLYR1,DEK,KAT7
GO: Biological Process	GO:0045069	regulation of viral genome replication		0.00219	1	0.0312	0.293	9	97	BTBD17,PPIA,PKN2,ILF3,DDB1,DDX5,LARP1,DICER1,HMGA2
GO: Biological Process	GO:0055117	regulation of cardiac muscle contraction		0.00219	1	0.0312	0.293	9	97	SUMO1,HSP90AA1,AKAP6,BIN1,ANK2,ATP2A2,SRI,CALM1,CALM2
GO: Biological Process	GO:0055072	iron ion homeostasis		0.00236	1	0.0329	0.308	9	98	GLRX3,FTH1,SOD1,B2M,SRI,IREB2,NEO1,TFRC,HTT
GO: Biological Process	GO:0036465	synaptic vesicle recycling		0.00253	1	0.0338	0.317	9	99	AP2B1,CLTC,BIN1,GRIPAP1,SYT11,CALM1,CALM2,CANX,PCLO
GO: Biological Process	GO:2001259	positive regulation of cation channel activity		0.00309	1	0.0381	0.358	9	102	CFL1,PLCG2,AKAP6,ANK2,ANK3,NIPSNAP2,CALM1,CALM2,HTT
GO: Biological Process	GO:0050000	chromosome localization		0.00309	1	0.0381	0.358	9	102	HNRNPU,CHMP2B,MAPRE1,CHMP2A,DYNC1H1,DYNC1LI2,KPNB1,CHAMP1,ACTR2
GO: Biological Process	GO:1900182	positive regulation of protein localization to nucleus		0.00453	1	0.0494	0.463	9	108	CCT3,HSP90AA1,HSP90AB1,FLNA,CCT7,CCT8,FYN,TFRC,KAT7
Pathway	M39423	Translation factors	MSigDB C2 BIOCARTA (v7.5.1)	5.98e-05	0.156	0.00519	0.0438	9	53	ETF1,EIF3A,EIF3E,EIF2S2,EEF1A2,EEF2,EIF2S3,EIF5,EIF1
Pathway	1383017	The role of GTSE1 in G2/M progression after G2 checkpoint	BioSystems: REACTOME	0.000184	0.48	0.0112	0.0943	9	61	UBA52,UBB,HSP90AA1,HSP90AB1,MAPRE1,PSMA5,PSMD7,PSMD10,PSMD14
Pathway	1268934	Defective CFTR causes cystic fibrosis	BioSystems: REACTOME	0.000209	0.545	0.0116	0.0979	9	62	UBA52,UBB,SEL1L,DERL1,PSMA5,PSMD7,PSMD10,OS9,PSMD14
Pathway	1268933	ABC transporter disorders	BioSystems: REACTOME	0.000476	1	0.0184	0.155	9	69	UBA52,UBB,SEL1L,DERL1,PSMA5,PSMD7,PSMD10,OS9,PSMD14
Pathway	M39601	Prolactin signaling pathway	MSigDB C2 BIOCARTA (v7.5.1)	0.000972	1	0.0232	0.196	9	76	FLNA,PPIA,PPIB,YWHAZ,FYN,ITGB1,STAT3,SOCS2,RAF1
Pathway	1268932	Disorders of transmembrane transporters	BioSystems: REACTOME	0.000972	1	0.0232	0.196	9	76	UBA52,UBB,SEL1L,DERL1,PSMA5,PSMD7,PSMD10,OS9,PSMD14
Pathway	1269316	Antiviral mechanism by IFN-stimulated genes	BioSystems: REACTOME	0.00107	1	0.0232	0.196	9	77	UBA52,UBB,POM121,KPNA1,KPNB1,KPNA2,RANBP2,NUP98,EIF4G2
Pathway	1269317	ISG15 antiviral mechanism	BioSystems: REACTOME	0.00107	1	0.0232	0.196	9	77	UBA52,UBB,POM121,KPNA1,KPNB1,KPNA2,RANBP2,NUP98,EIF4G2
Pathway	1270415	Cellular response to hypoxia	BioSystems: REACTOME	0.00107	1	0.0232	0.196	9	77	UBA52,UBB,HIGD1A,PSMA5,PSMD7,PSMD10,HIF3A,PSMD14,EP300
Pathway	1270416	Regulation of Hypoxia-inducible Factor (HIF) by oxygen	BioSystems: REACTOME	0.00107	1	0.0232	0.196	9	77	UBA52,UBB,HIGD1A,PSMA5,PSMD7,PSMD10,HIF3A,PSMD14,EP300
Pathway	1269839	Regulation of APC/C activators between G1/S and early anaphase	BioSystems: REACTOME	0.00154	1	0.0288	0.243	9	81	UBA52,UBB,ANAPC11,SKP1,PSMA5,PSMD7,PSMD10,CDC27,PSMD14
Pathway	83111	Prostate cancer	BioSystems: KEGG	0.00253	1	0.0391	0.33	9	87	MDM2,FGFR2,HSP90AA1,HSP90AB1,ATF4,RAF1,NRAS,GSTP1,EP300
Pathway	1269837	Regulation of mitotic cell cycle	BioSystems: REACTOME	0.00253	1	0.0391	0.33	9	87	UBA52,UBB,ANAPC11,SKP1,PSMA5,PSMD7,PSMD10,CDC27,PSMD14
Pathway	1269838	APC/C-mediated degradation of cell cycle proteins	BioSystems: REACTOME	0.00253	1	0.0391	0.33	9	87	UBA52,UBB,ANAPC11,SKP1,PSMA5,PSMD7,PSMD10,CDC27,PSMD14
Pathway	1270421	Cellular response to heat stress	BioSystems: REACTOME	0.00296	1	0.0425	0.359	9	89	HSBP1,HSP90AA1,HSP90AB1,PTGES3,POM121,RANBP2,NUP98,DNAJB6,EP300
Pathway	M13191	Prostate cancer	MSigDB C2 BIOCARTA (v7.5.1)	0.00296	1	0.0425	0.359	9	89	MDM2,FGFR2,HSP90AA1,HSP90AB1,ATF4,RAF1,NRAS,GSTP1,EP300
Pathway	1269803	Regulation of PLK1 Activity at G2/M Transition	BioSystems: REACTOME	0.00319	1	0.0437	0.369	9	90	CETN2,TUBB4B,UBA52,UBB,HSP90AA1,SKP1,MAPRE1,DYNLL1,DYNC1H1
GO: Molecular Function	GO:0140296	general transcription initiation factor binding		0.000561	0.662	0.0154	0.118	8	62	NOLC1,HNRNPU,MED1,NOP58,ATF4,EDF1,THRA,RNF4
GO: Molecular Function	GO:0016684	oxidoreductase activity, acting on peroxide as acceptor		0.00127	1	0.0277	0.212	8	70	PRDX4,PRDX6,SESN1,PRDX3,GPX4,PRDX2,GSTP1,PRDX1
GO: Biological Process	GO:0021846	cell proliferation in forebrain		2.13e-05	0.141	0.00106	0.0099	8	41	CETN2,FGFR2,WNT7B,POU3F2,ZEB2,HMGA2,PAX6,EMX2
GO: Biological Process	GO:0030521	androgen receptor signaling pathway		8.19e-05	0.543	0.00295	0.0277	8	49	ARID1A,RWDD1,DNAJA1,SFRP1,NCOR1,DDX5,TMF1,EP300
GO: Biological Process	GO:1901021	positive regulation of calcium ion transmembrane transporter activity		0.000166	1	0.0051	0.0479	8	54	SUMO1,PLCG2,AKAP6,ANK2,NIPSNAP2,CALM1,CALM2,HTT
GO: Biological Process	GO:0009299	mRNA transcription		0.000244	1	0.00672	0.063	8	57	FLNA,MED1,ATF4,STAT3,DDX5,SUPT6H,TAF9,THRA
GO: Biological Process	GO:0021955	central nervous system neuron axonogenesis		0.000547	1	0.0117	0.11	8	64	B4GALT5,HSP90AA1,HSP90AB1,SFPQ,NCAM1,C12orf57,ZEB2,NFIB
GO: Biological Process	GO:2001222	regulation of neuron migration		0.000608	1	0.0126	0.118	8	65	MDK,FLNA,ZSWIM6,SHTN1,RAPGEF2,STAT3,NEO1,PAX6
GO: Biological Process	GO:0042743	hydrogen peroxide metabolic process		0.00121	1	0.0204	0.192	8	72	PRDX4,PRDX6,FYN,SOD1,STAT3,PRDX3,PRDX2,PRDX1
GO: Biological Process	GO:0006303	double-strand break repair via nonhomologous end joining		0.00144	1	0.0233	0.218	8	74	HMGB1,MAD2L2,NUDT16L1,DEK,ACTR2,RIF1,HMGA2,PSMD14
GO: Biological Process	GO:0008038	neuron recognition		0.00157	1	0.0246	0.231	8	75	FOXG1,YWHAZ,CNTNAP2,NCAM1,BSG,FEZF2,EFNB2,EPHA3
GO: Biological Process	GO:0048524	positive regulation of viral process		0.00171	1	0.0261	0.245	8	76	HMGB1,PPIA,PKN2,RSF1,DDB1,BSG,KPNA2,LARP1
GO: Biological Process	GO:0016925	protein sumoylation		0.00171	1	0.0261	0.245	8	76	BCL11A,MDM2,HMG20A,SUMO1,ZNF451,SUMO2,GNL3,RANBP2
GO: Biological Process	GO:0051653	spindle localization		0.00203	1	0.0293	0.275	8	78	CFL1,MAPRE1,ITGB1,DYNC1H1,KPNB1,ACTR2,PAX6,HTT
GO: Biological Process	GO:0035065	regulation of histone acetylation		0.00258	1	0.0338	0.317	8	81	PWWP2A,ZNF451,AUTS2,MEIS3,KMT2E,GLYR1,DEK,KAT7
GO: Biological Process	GO:0051310	metaphase plate congression		0.00258	1	0.0338	0.317	8	81	HNRNPU,CHMP2B,MAPRE1,CHMP2A,DYNC1H1,DYNC1LI2,KPNB1,CHAMP1
GO: Biological Process	GO:2000142	regulation of DNA-templated transcription initiation		0.00374	1	0.0435	0.408	8	86	HMGB1,PWWP2A,MED1,ZNF451,SETX,BCLAF1,TAF9,THRA
GO: Biological Process	GO:0034605	cellular response to heat		0.00374	1	0.0435	0.408	8	86	SUMO1,HSBP1,HSP90AA1,HSP90AB1,ATP2A2,RBBP7,DNAJB6,EP300
GO: Biological Process	GO:0030968	endoplasmic reticulum unfolded protein response		0.00374	1	0.0435	0.408	8	86	RACK1,DERL1,ATF4,SERP1,NFE2L2,OS9,PDIA6,EP300
Pathway	P00060	Ubiquitin proteasome pathway	PantherDB	0.00011	0.286	0.0083	0.0701	8	45	UBE2K,MDM2,UBA1,UBE2L3,UBE2V2,PSMD7,ITCH,PSMD14
Pathway	1268928	Hh mutants that don't undergo autocatalytic processing are degraded by ERAD	BioSystems: REACTOME	0.000667	1	0.0213	0.18	8	58	UBA52,UBB,SEL1L,PSMA5,PSMD7,PSMD10,OS9,PSMD14
Pathway	1268927	Hh mutants abrogate ligand secretion	BioSystems: REACTOME	0.00084	1	0.0219	0.185	8	60	UBA52,UBB,SEL1L,PSMA5,PSMD7,PSMD10,OS9,PSMD14
Pathway	1269639	Degradation of GLI1 by the proteasome	BioSystems: REACTOME	0.00105	1	0.0232	0.196	8	62	UBA52,UBB,SKP1,PSMA5,PSMD7,PSMD10,ITCH,PSMD14
Pathway	1269852	Autodegradation of Cdh1 by Cdh1:APC/C	BioSystems: REACTOME	0.00129	1	0.0259	0.219	8	64	UBA52,UBB,ANAPC11,PSMA5,PSMD7,PSMD10,CDC27,PSMD14
Pathway	M39768	Ferroptosis	MSigDB C2 BIOCARTA (v7.5.1)	0.00143	1	0.0276	0.233	8	65	HMGCR,FDFT1,FTH1,BACH1,IREB2,MAP1LC3B,GPX4,TFRC
Pathway	M101	Signaling events mediated by HDAC Class I	MSigDB C2 BIOCARTA (v7.5.1)	0.00158	1	0.029	0.245	8	66	CHD4,SUMO1,NCOR1,GATAD2A,STAT3,RANBP2,RBBP7,EP300
Pathway	137997	Signaling events mediated by HDAC Class I	BioSystems: Pathway Interaction Database	0.00158	1	0.029	0.245	8	66	CHD4,SUMO1,NCOR1,GATAD2A,STAT3,RANBP2,RBBP7,EP300
Pathway	1269634	Hedgehog ligand biogenesis	BioSystems: REACTOME	0.00175	1	0.0316	0.267	8	67	UBA52,UBB,SEL1L,PSMA5,PSMD7,PSMD10,OS9,PSMD14
Pathway	1269849	APC/C:Cdc20 mediated degradation of Securin	BioSystems: REACTOME	0.00192	1	0.0334	0.282	8	68	UBA52,UBB,ANAPC11,PSMA5,PSMD7,PSMD10,CDC27,PSMD14
Pathway	1269851	APC/C:Cdh1 mediated degradation of Cdc20 and other APC/C:Cdh1 targeted proteins in late mitosis/early G1	BioSystems: REACTOME	0.00302	1	0.0425	0.359	8	73	UBA52,UBB,ANAPC11,PSMA5,PSMD7,PSMD10,CDC27,PSMD14
Pathway	1269846	Cdc20:Phospho-APC/C mediated degradation of Cyclin A	BioSystems: REACTOME	0.00302	1	0.0425	0.359	8	73	UBA52,UBB,ANAPC11,PSMA5,PSMD7,PSMD10,CDC27,PSMD14
Pathway	1269845	APC:Cdc20 mediated degradation of cell cycle proteins prior to satisfation of the cell cycle checkpoint	BioSystems: REACTOME	0.00329	1	0.044	0.371	8	74	UBA52,UBB,ANAPC11,PSMA5,PSMD7,PSMD10,CDC27,PSMD14
Pathway	1269844	APC/C:Cdc20 mediated degradation of mitotic proteins	BioSystems: REACTOME	0.00389	1	0.0479	0.405	8	76	UBA52,UBB,ANAPC11,PSMA5,PSMD7,PSMD10,CDC27,PSMD14
Pathway	1269842	Activation of APC/C and APC/C:Cdc20 mediated degradation of mitotic proteins	BioSystems: REACTOME	0.00421	1	0.0494	0.417	8	77	UBA52,UBB,ANAPC11,PSMA5,PSMD7,PSMD10,CDC27,PSMD14
GO: Molecular Function	GO:0008139	nuclear localization sequence binding		1.59e-05	0.0188	0.000783	0.00599	7	28	NOLC1,POM121,KPNA1,KPNB1,KPNA2,TNPO1,NUP98
GO: Molecular Function	GO:0048156	tau protein binding		0.000448	0.528	0.0132	0.101	7	46	TAOK1,HSP90AA1,HSP90AB1,BIN1,FYN,DYRK1A,EP300
GO: Molecular Function	GO:0048487	beta-tubulin binding		0.000752	0.888	0.0189	0.145	7	50	GABARAPL2,TAOK1,UXT,SYT11,ADNP,SMC3,HTT
GO: Molecular Function	GO:0030374	nuclear receptor coactivator activity		0.00271	1	0.0486	0.372	7	62	NCOA3,CNOT6,MED1,CCAR1,USP22,RNF4,TMF1
GO: Molecular Function	GO:0017069	snRNA binding		0.00297	1	0.0486	0.372	7	63	HNRNPU,PRPF8,SNRPC,LSM7,LSM3,RBMX,SNU13
GO: Molecular Function	GO:0140677	molecular function activator activity		0.00297	1	0.0486	0.372	7	63	DNAJC19,DNAJA1,NSD3,RAMAC,RAB6A,DNAJB6,TAF15
GO: Molecular Function	GO:0070063	RNA polymerase binding		0.00297	1	0.0486	0.372	7	63	NCOA3,HNRNPU,WAC,BIN1,PPIB,PKN2,SPTY2D1
GO: Biological Process	GO:0021871	forebrain regionalization		3.22e-05	0.213	0.00147	0.0138	7	32	LHX2,WNT7B,FEZF2,NR2F1,PAX6,EMX1,EMX2
GO: Biological Process	GO:0048026	positive regulation of mRNA splicing, via spliceosome		8.66e-05	0.575	0.00307	0.0288	7	37	CLNS1A,PRDX6,NCL,RBMX,OBI1,RBM3,NUP98
GO: Biological Process	GO:0048025	negative regulation of mRNA splicing, via spliceosome		0.000145	0.964	0.00466	0.0437	7	40	HNRNPA2B1,SRSF4,SRSF6,SRSF10,RBMX,PTBP3,DYRK1A
GO: Biological Process	GO:0033119	negative regulation of RNA splicing		0.000312	1	0.00789	0.074	7	45	HNRNPA2B1,SRSF4,SRSF6,SRSF10,RBMX,PTBP3,DYRK1A
GO: Biological Process	GO:0060900	embryonic camera-type eye formation		0.000411	1	0.00946	0.0887	7	47	ARID1A,MIB1,SFRP1,PHACTR4,SOX4,FRS2,SMOC1
GO: Biological Process	GO:0050685	positive regulation of mRNA processing		0.000469	1	0.0103	0.0969	7	48	CLNS1A,PRDX6,NCL,RBMX,OBI1,RBM3,NUP98
GO: Biological Process	GO:0050686	negative regulation of mRNA processing		0.000533	1	0.0115	0.108	7	49	HNRNPA2B1,SRSF4,SRSF6,SRSF10,RBMX,PTBP3,DYRK1A
GO: Biological Process	GO:1901998	toxin transport		0.000604	1	0.0126	0.118	7	50	CCT3,ARID1A,DNAJA1,CCT7,CCT8,BNIP3,LRP6
GO: Biological Process	GO:0042789	mRNA transcription by RNA polymerase II		0.000683	1	0.0138	0.129	7	51	FLNA,MED1,ATF4,STAT3,SUPT6H,TAF9,THRA
GO: Biological Process	GO:0090224	regulation of spindle organization		0.000865	1	0.0161	0.151	7	53	HNRNPU,CLTC,CHMP2B,CHMP2A,DYNC1H1,DYNC1LI2,RNF4
GO: Biological Process	GO:0070306	lens fiber cell differentiation		0.00108	1	0.0191	0.179	7	55	FGFR2,VIM,WNT7B,SKIL,ATF4,FRS2,ZEB2
GO: Biological Process	GO:0071295	cellular response to vitamin		0.00149	1	0.0237	0.222	7	58	GDAP1,MDM2,SFRP1,MED1,ATP2B1,TRIM24,ITGB1
GO: Biological Process	GO:0018208	peptidyl-proline modification		0.00149	1	0.0237	0.222	7	58	FKBP1A,PRDX4,PPIA,PPIB,PPIL3,NKTR,RANBP2
GO: Biological Process	GO:0042149	cellular response to glucose starvation		0.002	1	0.0291	0.273	7	61	HIGD1A,CPEB4,ATF4,SESN1,NUAK1,NFE2L2,SIK2
GO: Biological Process	GO:1901985	positive regulation of protein acetylation		0.00241	1	0.0333	0.313	7	63	TAOK1,AUTS2,SOX4,MEIS3,GLYR1,DEK,KAT7
GO: Biological Process	GO:0006695	cholesterol biosynthetic process		0.00264	1	0.0342	0.32	7	64	ACAT2,HMGCR,MSMO1,FDFT1,IDI1,SOD1,TM7SF2
GO: Biological Process	GO:1902653	secondary alcohol biosynthetic process		0.00264	1	0.0342	0.32	7	64	ACAT2,HMGCR,MSMO1,FDFT1,IDI1,SOD1,TM7SF2
GO: Biological Process	GO:0006826	iron ion transport		0.00343	1	0.0412	0.387	7	67	PGRMC2,CLTC,FTH1,SNX3,B2M,IREB2,TFRC
GO: Biological Process	GO:1904356	regulation of telomere maintenance via telomere lengthening		0.00343	1	0.0412	0.387	7	67	CCT3,HNRNPA2B1,HNRNPC,HNRNPU,CCT7,CCT8,SMG6
GO: Biological Process	GO:0033280	response to vitamin D		0.00373	1	0.0435	0.408	7	68	GDAP1,VIM,SFRP1,MED1,ATP2B1,TRIM24,ITGB1
GO: Biological Process	GO:0043666	regulation of phosphoprotein phosphatase activity		0.00405	1	0.0458	0.43	7	69	FKBP1A,HSP90AB1,CSNK2B,NUAK1,CALM1,CALM2,HTT
GO: Biological Process	GO:0097352	autophagosome maturation		0.00405	1	0.0458	0.43	7	69	UBQLN1,CHMP2B,ATP2A2,CHMP2A,MAP1LC3B,CALM1,CALM2
Pathway	M7721	Eukaryotic protein translation	MSigDB C2 BIOCARTA (v7.5.1)	4.05e-07	0.00105	8.78e-05	0.000741	7	16	EIF3A,EIF2S2,EEF2,EIF2S3,EIF4G2,EIF5,EIF1
Pathway	M39636	Prion disease pathway	MSigDB C2 BIOCARTA (v7.5.1)	0.000198	0.514	0.0114	0.0965	7	37	BCL11A,FYN,NCAM1,IRF4,STAT3,SMC3,EP300
Pathway	1270420	Detoxification of Reactive Oxygen Species	BioSystems: REACTOME	0.000235	0.613	0.0128	0.108	7	38	TXN2,PRDX6,SOD1,PRDX3,PRDX2,GSTP1,PRDX1
Pathway	1269130	Host Interactions with Influenza Factors	BioSystems: REACTOME	0.000448	1	0.0179	0.152	7	42	SLC25A6,POM121,KPNA1,KPNB1,KPNA2,RANBP2,NUP98
Pathway	1309114	Formation of Incision Complex in GG-NER	BioSystems: REACTOME	0.00052	1	0.0193	0.163	7	43	CETN2,UBA52,UBB,UBE2V2,SUMO1,SUMO2,DDB1
Pathway	1339112	SUMOylation of RNA binding proteins	BioSystems: REACTOME	0.00103	1	0.0232	0.196	7	48	HNRNPC,SUMO1,NOP58,SUMO2,POM121,RANBP2,NUP98
Pathway	138027	Regulation of Androgen receptor activity	BioSystems: Pathway Interaction Database	0.00132	1	0.026	0.219	7	50	MDM2,RACK1,DNAJA1,HSP90AA1,TRIM24,KAT7,EP300
Pathway	137953	Role of Calcineurin-dependent NFAT signaling in lymphocytes	BioSystems: Pathway Interaction Database	0.00148	1	0.0282	0.238	7	51	FKBP1A,YWHAZ,KPNB1,KPNA2,CALM1,CALM2,EP300
Pathway	1269107	Vpu mediated degradation of CD4	BioSystems: REACTOME	0.00186	1	0.0326	0.275	7	53	UBA52,UBB,SKP1,PSMA5,PSMD7,PSMD10,PSMD14
Pathway	M151	Regulation of Androgen receptor activity	MSigDB C2 BIOCARTA (v7.5.1)	0.00186	1	0.0326	0.275	7	53	MDM2,RACK1,DNAJA1,HSP90AA1,TRIM24,KAT7,EP300
Pathway	1270295	Regulation of Apoptosis	BioSystems: REACTOME	0.00208	1	0.035	0.295	7	54	UBA52,UBB,PSMA5,PSMD7,PSMD10,OPA1,PSMD14
Pathway	1309118	Formation of TC-NER Pre-Incision Complex	BioSystems: REACTOME	0.00208	1	0.035	0.295	7	54	HMGN1,COPS2,UBA52,UBB,POLR2A,DDB1,EP300
Pathway	1269746	Stabilization of p53	BioSystems: REACTOME	0.00257	1	0.0391	0.33	7	56	MDM2,UBA52,UBB,PSMA5,PSMD7,PSMD10,PSMD14
Pathway	1457807	FBXL7 down-regulates AURKA during mitotic entry and in early mitosis	BioSystems: REACTOME	0.00257	1	0.0391	0.33	7	56	UBA52,UBB,SKP1,PSMA5,PSMD7,PSMD10,PSMD14
Pathway	1269841	SCF-beta-TrCP mediated degradation of Emi1	BioSystems: REACTOME	0.00257	1	0.0391	0.33	7	56	UBA52,UBB,SKP1,PSMA5,PSMD7,PSMD10,PSMD14
Pathway	1269951	Ion transport by P-type ATPases	BioSystems: REACTOME	0.00315	1	0.0436	0.368	7	58	ATP2A2,ATP2B1,SRI,FXYD6,CALM1,CALM2,ATP9A
Pathway	169345	Notch signaling pathway	BioSystems: Pathway Interaction Database	0.00315	1	0.0436	0.368	7	58	MFAP2,MIB1,SKP1,NCOR1,ITCH,ENO1,EP300
Pathway	M17	Notch signaling pathway	MSigDB C2 BIOCARTA (v7.5.1)	0.00347	1	0.0452	0.382	7	59	MFAP2,MIB1,SKP1,NCOR1,ITCH,ENO1,EP300
Pathway	1269331	NIK-->noncanonical NF-kB signaling	BioSystems: REACTOME	0.00382	1	0.0476	0.402	7	60	UBA52,UBB,SKP1,PSMA5,PSMD7,PSMD10,PSMD14
Pathway	1269637	GLI3 is processed to GLI3R by the proteasome	BioSystems: REACTOME	0.00419	1	0.0494	0.417	7	61	UBA52,UBB,SKP1,PSMA5,PSMD7,PSMD10,PSMD14
Pathway	1269638	Degradation of GLI2 by the proteasome	BioSystems: REACTOME	0.00419	1	0.0494	0.417	7	61	UBA52,UBB,SKP1,PSMA5,PSMD7,PSMD10,PSMD14
Pathway	1269306	Dectin-1 mediated noncanonical NF-kB signaling	BioSystems: REACTOME	0.00419	1	0.0494	0.417	7	61	UBA52,UBB,SKP1,PSMA5,PSMD7,PSMD10,PSMD14
Pathway	1269770	SCF(Skp2)-mediated degradation of p27/p21	BioSystems: REACTOME	0.00419	1	0.0494	0.417	7	61	UBA52,UBB,SKP1,PSMA5,PSMD7,PSMD10,PSMD14
GO: Molecular Function	GO:0070182	DNA polymerase binding		6.56e-05	0.0774	0.00267	0.0204	6	24	HMGB1,HNRNPA2B1,HSP90AA1,HSP90AB1,PTGES3,SMG6
GO: Biological Process	GO:0047497	mitochondrion transport along microtubule		0.000203	1	0.0059	0.0553	6	30	MAP1B,UBB,UCHL1,HSBP1,UXT,OPA1
GO: Biological Process	GO:0034643	establishment of mitochondrion localization, microtubule-mediated		0.000203	1	0.0059	0.0553	6	30	MAP1B,UBB,UCHL1,HSBP1,UXT,OPA1
GO: Biological Process	GO:0002072	optic cup morphogenesis involved in camera-type eye development		0.000203	1	0.0059	0.0553	6	30	ARID1A,MIB1,SFRP1,PHACTR4,SOX4,SMOC1
GO: Biological Process	GO:2001032	regulation of double-strand break repair via nonhomologous end joining		0.000351	1	0.00847	0.0794	6	33	MAD2L2,NUDT16L1,DEK,ACTR2,RIF1,HMGA2
GO: Biological Process	GO:0014029	neural crest formation		0.000351	1	0.00847	0.0794	6	33	NOLC1,MDK,HSBP1,SFRP1,ZEB2,LRP6
GO: Biological Process	GO:0051654	establishment of mitochondrion localization		0.000351	1	0.00847	0.0794	6	33	MAP1B,UBB,UCHL1,HSBP1,UXT,OPA1
GO: Biological Process	GO:0006891	intra-Golgi vesicle-mediated transport		0.000573	1	0.0121	0.114	6	36	COPE,GABARAPL2,COPA,COG3,RAB6A,VTI1A
GO: Biological Process	GO:0000413	protein peptidyl-prolyl isomerization		0.000773	1	0.015	0.14	6	38	FKBP1A,PPIA,PPIB,PPIL3,NKTR,RANBP2
GO: Biological Process	GO:0071305	cellular response to vitamin D		0.000891	1	0.0162	0.152	6	39	GDAP1,SFRP1,MED1,ATP2B1,TRIM24,ITGB1
GO: Biological Process	GO:0002183	cytoplasmic translational initiation		0.00133	1	0.0222	0.208	6	42	EIF3M,EIF3A,EIF3E,EIF2S2,EIF2S3,EIF5
GO: Biological Process	GO:0090151	establishment of protein localization to mitochondrial membrane		0.00151	1	0.0238	0.223	6	43	HSP90AA1,ROMO1,TOMM20,CALM1,CALM2,TIMM8B
GO: Biological Process	GO:0086004	regulation of cardiac muscle cell contraction		0.00151	1	0.0238	0.223	6	43	SUMO1,AKAP6,BIN1,ANK2,ATP2A2,SRI
GO: Biological Process	GO:0043516	regulation of DNA damage response, signal transduction by p53 class mediator		0.0017	1	0.0261	0.245	6	44	MDM2,SOX4,PSMD10,DDX5,DYRK1A,SENP2
GO: Biological Process	GO:1901797	negative regulation of signal transduction by p53 class mediator		0.00268	1	0.0344	0.323	6	48	MDM2,HAPSTR1,PSMD10,TAF9,DYRK1A,SENP2
GO: Biological Process	GO:0060236	regulation of mitotic spindle organization		0.00298	1	0.0369	0.346	6	49	HNRNPU,CLTC,CHMP2B,CHMP2A,DYNC1H1,DYNC1LI2
GO: Biological Process	GO:0003230	cardiac atrium development		0.00298	1	0.0369	0.346	6	49	MDM2,MEIS2,ANK2,SOX4,NR2F1,LRP6
GO: Biological Process	GO:0070296	sarcoplasmic reticulum calcium ion transport		0.00298	1	0.0369	0.346	6	49	AKAP6,ANK2,ATP2A2,SRI,CALM1,CALM2
GO: Biological Process	GO:0031111	negative regulation of microtubule polymerization or depolymerization		0.00366	1	0.0429	0.402	6	51	MAP1B,MID1,TAOK1,MAPRE1,CAMSAP2,DYRK1A
GO: Biological Process	GO:0021762	substantia nigra development		0.00366	1	0.0429	0.402	6	51	BASP1,UCHL1,DYNLL1,CALM1,CALM2,INA
GO: Biological Process	GO:2000758	positive regulation of peptidyl-lysine acetylation		0.00366	1	0.0429	0.402	6	51	AUTS2,SOX4,MEIS3,GLYR1,DEK,KAT7
GO: Biological Process	GO:0051281	positive regulation of release of sequestered calcium ion into cytosol		0.00403	1	0.0458	0.43	6	52	AKAP6,SRI,DBI,CALM1,CALM2,HTT
GO: Biological Process	GO:1903115	regulation of actin filament-based movement		0.00403	1	0.0458	0.43	6	52	SUMO1,AKAP6,BIN1,ANK2,ATP2A2,SRI
Pathway	M40040	nsp1 from SARS-CoV-2 inhibits translation initiation in the host cell	MSigDB C2 BIOCARTA (v7.5.1)	1.25e-05	0.0326	0.00163	0.0138	6	17	EIF3A,EIF3E,EIF2S2,EIF2S3,EIF5,EIF1
Pathway	SMP00023	Steroid Biosynthesis	SMPDB	4.9e-05	0.128	0.00455	0.0384	6	21	ACAT2,HMGCR,MSMO1,FDFT1,IDI1,TM7SF2
Pathway	1270037	Cholesterol biosynthesis	BioSystems: REACTOME	0.000112	0.291	0.0083	0.0701	6	24	ACAT2,HMGCR,MSMO1,FDFT1,IDI1,TM7SF2
Pathway	142269	superpathway of cholesterol biosynthesis	BioSystems: BIOCYC	0.000143	0.372	0.00952	0.0804	6	25	ACAT2,HMGCR,MSMO1,FDFT1,IDI1,TM7SF2
Pathway	1383043	COPI-independent Golgi-to-ER retrograde traffic	BioSystems: REACTOME	0.000279	0.725	0.014	0.118	6	28	DYNLL2,DYNLL1,DCTN5,RAB6A,DYNC1H1,DYNC1LI2
Pathway	1268696	Prefoldin mediated transfer of substrate to CCT/TriC	BioSystems: REACTOME	0.000341	0.889	0.0156	0.132	6	29	CCT3,PFDN4,TUBB2A,TUBB4B,CCT7,CCT8
Pathway	M277	Alpha4 beta1 integrin signaling events	MSigDB C2 BIOCARTA (v7.5.1)	0.000711	1	0.0213	0.18	6	33	MDK,YWHAZ,PRKAR1A,ITGB1,PTPRA,CD81
Pathway	1268695	Cooperation of Prefoldin and TriC/CCT in actin and tubulin folding	BioSystems: REACTOME	0.000839	1	0.0219	0.185	6	34	CCT3,PFDN4,TUBB2A,TUBB4B,CCT7,CCT8
Pathway	1268722	N-glycan trimming in the ER and Calnexin/Calreticulin cycle	BioSystems: REACTOME	0.00115	1	0.0245	0.206	6	36	UBA52,UBB,SEL1L,DERL1,OS9,CANX
Pathway	1269131	NS1 Mediated Effects on Host Pathways	BioSystems: REACTOME	0.00202	1	0.0346	0.292	6	40	POM121,KPNA1,KPNB1,KPNA2,RANBP2,NUP98
GO: Molecular Function	GO:0140824	thioredoxin-dependent peroxiredoxin activity		1.34e-06	0.00158	0.000132	0.00101	5	8	PRDX4,PRDX6,PRDX3,PRDX2,PRDX1
GO: Molecular Function	GO:0008379	thioredoxin peroxidase activity		1.34e-06	0.00158	0.000132	0.00101	5	8	PRDX4,PRDX6,PRDX3,PRDX2,PRDX1
GO: Molecular Function	GO:0051920	peroxiredoxin activity		2.94e-06	0.00346	0.000247	0.00189	5	9	PRDX4,PRDX6,PRDX3,PRDX2,PRDX1
GO: Molecular Function	GO:0030235	nitric-oxide synthase regulator activity		5.72e-06	0.00675	0.000357	0.00273	5	10	HSP90AA1,HSP90AB1,DYNLL1,CALM1,CALM2
GO: Molecular Function	GO:0004517	nitric-oxide synthase activity		4.11e-05	0.0485	0.00178	0.0136	5	14	HSP90AA1,HSP90AB1,DYNLL1,CALM1,CALM2
GO: Molecular Function	GO:0140142	nucleocytoplasmic carrier activity		0.00227	1	0.0451	0.345	5	31	XPO5,KPNA1,KPNB1,KPNA2,TNPO1
GO: Biological Process	GO:0001732	formation of cytoplasmic translation initiation complex		7.15e-05	0.474	0.00272	0.0255	5	16	EIF3M,EIF3A,EIF3E,EIF2S2,EIF5
GO: Biological Process	GO:0021978	telencephalon regionalization		9.88e-05	0.655	0.00341	0.032	5	17	LHX2,NR2F1,PAX6,EMX1,EMX2
GO: Biological Process	GO:0006607	NLS-bearing protein import into nucleus		0.000295	1	0.00768	0.072	5	21	KPNA1,KPNB1,KPNA2,RANBP2,CBLB
GO: Biological Process	GO:0070307	lens fiber cell development		0.000372	1	0.00879	0.0824	5	22	FGFR2,VIM,WNT7B,ATF4,FRS2
GO: Biological Process	GO:0021794	thalamus development		0.000572	1	0.0121	0.114	5	24	LHX2,NCOR1,CNTNAP2,NCAM1,LRP6
GO: Biological Process	GO:2001224	positive regulation of neuron migration		0.000844	1	0.0158	0.148	5	26	MDK,FLNA,SHTN1,RAPGEF2,PAX6
GO: Biological Process	GO:0060148	positive regulation of post-transcriptional gene silencing		0.0012	1	0.0204	0.192	5	28	XPO5,PUM1,STAT3,DDX5,NR2F1
GO: Biological Process	GO:1900370	positive regulation of post-transcriptional gene silencing by RNA		0.0012	1	0.0204	0.192	5	28	XPO5,PUM1,STAT3,DDX5,NR2F1
GO: Biological Process	GO:0060314	regulation of ryanodine-sensitive calcium-release channel activity		0.00142	1	0.0231	0.217	5	29	FKBP1A,AKAP6,SRI,CALM1,CALM2
GO: Biological Process	GO:1902175	regulation of oxidative stress-induced intrinsic apoptotic signaling pathway		0.00224	1	0.0316	0.296	5	32	SFPQ,UBQLN1,PPIA,SOD1,NFE2L2
GO: Biological Process	GO:0008053	mitochondrial fusion		0.00257	1	0.0338	0.317	5	33	GDAP1,BNIP3,HUWE1,OPA1,TFRC
GO: Biological Process	GO:0098901	regulation of cardiac muscle cell action potential		0.00294	1	0.0367	0.345	5	34	BIN1,ANK2,ATP2A2,CALM1,CALM2
GO: Biological Process	GO:0050765	negative regulation of phagocytosis		0.00335	1	0.0407	0.381	5	35	HMGB1,RACK1,CNN2,SNX3,SYT11
GO: Biological Process	GO:0042744	hydrogen peroxide catabolic process		0.00335	1	0.0407	0.381	5	35	PRDX4,PRDX6,PRDX3,PRDX2,PRDX1
GO: Biological Process	GO:0009950	dorsal/ventral axis specification		0.00335	1	0.0407	0.381	5	35	SFRP1,ADNP,LRP6,SENP2,PAX6
GO: Biological Process	GO:0000289	nuclear-transcribed mRNA poly(A) tail shortening		0.0038	1	0.0438	0.411	5	36	CNOT6,CNOT1,TNRC6B,TNRC6A,TUT4
GO: Biological Process	GO:0090169	regulation of spindle assembly		0.0038	1	0.0438	0.411	5	36	HNRNPU,CHMP2B,CHMP2A,DYNC1H1,RNF4
GO: Biological Process	GO:1903421	regulation of synaptic vesicle recycling		0.0038	1	0.0438	0.411	5	36	GRIPAP1,SYT11,CALM1,CALM2,PCLO
GO: Biological Process	GO:0010880	regulation of release of sequestered calcium ion into cytosol by sarcoplasmic reticulum		0.0038	1	0.0438	0.411	5	36	AKAP6,ANK2,SRI,CALM1,CALM2
Pathway	1269347	Reduction of cytosolic Ca++ levels	BioSystems: REACTOME	6.51e-05	0.169	0.00547	0.0461	5	14	ATP2A2,ATP2B1,SRI,CALM1,CALM2
Pathway	1270424	Attenuation phase	BioSystems: REACTOME	9.49e-05	0.247	0.00772	0.0652	5	15	HSBP1,HSP90AA1,HSP90AB1,PTGES3,EP300
Pathway	PW:0000017	Huntington disease	Pathway Ontology	0.000426	1	0.0176	0.149	5	20	CLTC,GAPDH,CALM1,CALM2,HTT
Pathway	1269529	Downregulation of SMAD2/3:SMAD4 transcriptional activity	BioSystems: REACTOME	0.000852	1	0.0219	0.185	5	23	UBA52,UBB,SKIL,TRIM33,NCOR1
Pathway	83041	Protein export	BioSystems: KEGG	0.000852	1	0.0219	0.185	5	23	SPCS2,SRP9,SRP14,SEC11A,SEC61G
Pathway	1270423	HSF1-dependent transactivation	BioSystems: REACTOME	0.000852	1	0.0219	0.185	5	23	HSBP1,HSP90AA1,HSP90AB1,PTGES3,EP300
Pathway	M6981	Protein export	MSigDB C2 BIOCARTA (v7.5.1)	0.00105	1	0.0232	0.196	5	24	SPCS2,SRP9,SRP14,SEC11A,SEC61G
Pathway	M13404	Control of Gene Expression by Vitamin D Receptor	MSigDB C2 BIOCARTA (v7.5.1)	0.00105	1	0.0232	0.196	5	24	ARID1A,COPS2,MED1,NCOR1,EP300
Pathway	1269090	Budding and maturation of HIV virion	BioSystems: REACTOME	0.00127	1	0.0258	0.217	5	25	UBA52,UBB,PPIA,CHMP2B,CHMP2A
Pathway	1268697	Formation of tubulin folding intermediates by CCT/TriC	BioSystems: REACTOME	0.00153	1	0.0288	0.243	5	26	CCT3,TUBB2A,TUBB4B,CCT7,CCT8
Pathway	1268723	Calnexin/calreticulin cycle	BioSystems: REACTOME	0.00183	1	0.0326	0.275	5	27	UBA52,UBB,SEL1L,OS9,CANX
Pathway	1269895	Endosomal Sorting Complex Required For Transport (ESCRT)	BioSystems: REACTOME	0.00217	1	0.0359	0.303	5	28	SNF8,UBA52,UBB,CHMP2B,CHMP2A
Pathway	M13494	Bioactive Peptide Induced Signaling Pathway	MSigDB C2 BIOCARTA (v7.5.1)	0.00255	1	0.0391	0.33	5	29	FYN,STAT3,RAF1,CALM1,CALM2
Pathway	1457809	Synthesis of active ubiquitin: roles of E1 and E2 enzymes	BioSystems: REACTOME	0.00297	1	0.0425	0.359	5	30	UBE2K,UBA52,UBB,UBA1,UBE2L3
Pathway	1269114	Transport of Ribonucleoproteins into the Host Nucleus	BioSystems: REACTOME	0.00345	1	0.0451	0.381	5	31	POM121,KPNA1,KPNB1,RANBP2,NUP98
Pathway	1269144	Uptake and actions of bacterial toxins	BioSystems: REACTOME	0.00345	1	0.0451	0.381	5	31	HSP90AA1,HSP90AB1,CALM1,CALM2,EEF2
Pathway	1269345	Platelet calcium homeostasis	BioSystems: REACTOME	0.00345	1	0.0451	0.381	5	31	ATP2A2,ATP2B1,SRI,CALM1,CALM2
Pathway	1383083	Regulation of TP53 Activity through Acetylation	BioSystems: REACTOME	0.00345	1	0.0451	0.381	5	31	CHD4,MEAF6,GATAD2A,RBBP7,EP300
Pathway	1270427	Oncogene Induced Senescence	BioSystems: REACTOME	0.00398	1	0.0479	0.405	5	32	MDM2,UBA52,UBB,TNRC6B,TNRC6A
GO: Molecular Function	GO:0031386	protein tag		0.000489	0.577	0.0141	0.108	4	13	UBA52,UBB,SUMO1,SUMO2
GO: Molecular Function	GO:0019855	calcium channel inhibitor activity		0.000668	0.789	0.0175	0.134	4	14	FKBP1A,PHPT1,CALM1,CALM2
GO: Molecular Function	GO:0008179	adenylate cyclase binding		0.00116	1	0.0258	0.197	4	16	AKAP6,RAF1,CALM1,CALM2
GO: Molecular Function	GO:0043024	ribosomal small subunit binding		0.00148	1	0.0306	0.234	4	17	EIF1B,NME1,LARP1,EIF1
GO: Molecular Function	GO:0042975	peroxisome proliferator activated receptor binding		0.0028	1	0.0486	0.372	4	20	NCOA3,MDM2,MED1,NCOR1
GO: Molecular Function	GO:0061608	nuclear import signal receptor activity		0.0028	1	0.0486	0.372	4	20	KPNA1,KPNB1,KPNA2,TNPO1
GO: Biological Process	GO:0021796	cerebral cortex regionalization		8.22e-05	0.546	0.00295	0.0277	4	9	NR2F1,PAX6,EMX1,EMX2
GO: Biological Process	GO:2000794	regulation of epithelial cell proliferation involved in lung morphogenesis		8.22e-05	0.546	0.00295	0.0277	4	9	FGFR2,SRSF6,NFIB,HMGA2
GO: Biological Process	GO:0099612	protein localization to axon		0.000206	1	0.00595	0.0558	4	11	COPE,ANK3,COPA,CNTNAP2
GO: Biological Process	GO:0060502	epithelial cell proliferation involved in lung morphogenesis		0.000301	1	0.0078	0.0732	4	12	FGFR2,SRSF6,NFIB,HMGA2
GO: Biological Process	GO:0140719	constitutive heterochromatin formation		0.000425	1	0.00972	0.0912	4	13	CENPV,DICER1,RIF1,H3-3B
GO: Biological Process	GO:1904816	positive regulation of protein localization to chromosome, telomeric region		0.000425	1	0.00972	0.0912	4	13	CCT3,CCT7,CCT8,GNL3
GO: Biological Process	GO:1904814	regulation of protein localization to chromosome, telomeric region		0.000774	1	0.015	0.14	4	15	CCT3,CCT7,CCT8,GNL3
GO: Biological Process	GO:0060315	negative regulation of ryanodine-sensitive calcium-release channel activity		0.000774	1	0.015	0.14	4	15	FKBP1A,SRI,CALM1,CALM2
GO: Biological Process	GO:0010635	regulation of mitochondrial fusion		0.000774	1	0.015	0.14	4	15	BNIP3,HUWE1,OPA1,TFRC
GO: Biological Process	GO:1901339	regulation of store-operated calcium channel activity		0.00101	1	0.0179	0.168	4	16	PLCG2,UBQLN1,CALM1,CALM2
GO: Biological Process	GO:0099527	postsynapse to nucleus signaling pathway		0.00101	1	0.0179	0.168	4	16	STAT3,KPNA1,KPNA2,HTT
GO: Biological Process	GO:1901841	regulation of high voltage-gated calcium channel activity		0.00129	1	0.0216	0.203	4	17	SRI,NIPSNAP2,CALM1,CALM2
GO: Biological Process	GO:0048102	autophagic cell death		0.00129	1	0.0216	0.203	4	17	TP53INP1,BNIP3,CALM1,CALM2
GO: Biological Process	GO:0010649	regulation of cell communication by electrical coupling		0.00162	1	0.0252	0.236	4	18	ANK3,SRI,CALM1,CALM2
GO: Biological Process	GO:0043518	negative regulation of DNA damage response, signal transduction by p53 class mediator		0.002	1	0.0291	0.273	4	19	MDM2,PSMD10,DYRK1A,SENP2
GO: Biological Process	GO:0060019	radial glial cell differentiation		0.00245	1	0.0334	0.314	4	20	AFDN,STAT3,LRP6,EMX1
GO: Biological Process	GO:0035372	protein localization to microtubule		0.00245	1	0.0334	0.314	4	20	HNRNPU,MID1,MAPRE1,CHAMP1
GO: Biological Process	GO:0090649	response to oxygen-glucose deprivation		0.00245	1	0.0334	0.314	4	20	ATF4,IREB2,BNIP3,DICER1
GO: Biological Process	GO:0051280	negative regulation of release of sequestered calcium ion into cytosol		0.00295	1	0.0367	0.345	4	21	FKBP1A,SRI,CALM1,CALM2
GO: Biological Process	GO:0033962	P-body assembly		0.00295	1	0.0367	0.345	4	21	CNOT6,CNOT1,LSM3,DYNC1H1
GO: Biological Process	GO:0021593	rhombomere morphogenesis		0.00295	1	0.0367	0.345	4	21	MIB1,SFPQ,EFNB2,PAX6
GO: Biological Process	GO:2000479	regulation of cAMP-dependent protein kinase activity		0.00353	1	0.0418	0.392	4	22	AKAP6,PRKAR1A,RAPGEF2,HTT
GO: Biological Process	GO:0051284	positive regulation of sequestering of calcium ion		0.00417	1	0.0465	0.436	4	23	FKBP1A,SRI,CALM1,CALM2
Pathway	1270422	HSF1 activation	BioSystems: REACTOME	0.000501	1	0.0189	0.16	4	12	HSBP1,HSP90AA1,HSP90AB1,PTGES3
Pathway	1270293	Activation of DNA fragmentation factor	BioSystems: REACTOME	0.000705	1	0.0213	0.18	4	13	HMGB1,KPNA1,KPNB1,H1-2
Pathway	1270292	Apoptosis induced DNA fragmentation	BioSystems: REACTOME	0.000705	1	0.0213	0.18	4	13	HMGB1,KPNA1,KPNB1,H1-2
Pathway	M42544	Mevalonate arm of cholesterol biosynthesis pathway	MSigDB C2 BIOCARTA (v7.5.1)	0.000705	1	0.0213	0.18	4	13	ACAT2,HMGCR,FDFT1,IDI1
Pathway	M39608	Cholesterol biosynthesis pathway	MSigDB C2 BIOCARTA (v7.5.1)	0.00128	1	0.0258	0.217	4	15	HMGCR,MSMO1,FDFT1,IDI1
Pathway	138056	Hypoxic and oxygen homeostasis regulation of HIF-1-alpha	BioSystems: Pathway Interaction Database	0.00128	1	0.0258	0.217	4	15	RACK1,HSP90AA1,OS9,HIF3A
Pathway	1270309	Sema3A PAK dependent Axon repulsion	BioSystems: REACTOME	0.00166	1	0.0302	0.255	4	16	CFL1,HSP90AA1,HSP90AB1,FYN
Pathway	1269526	TGF-beta receptor signaling in EMT (epithelial to mesenchymal transition)	BioSystems: REACTOME	0.00211	1	0.0352	0.297	4	17	UBA52,UBB,FKBP1A,TGFBR1
Pathway	SMP00377	Felodipine Pathway	SMPDB	0.00264	1	0.0391	0.33	4	18	TPM3,CNN2,CALM1,CALM2
Pathway	SMP00376	Amlodipine Pathway	SMPDB	0.00264	1	0.0391	0.33	4	18	TPM3,CNN2,CALM1,CALM2
Pathway	SMP00379	Nifedipine Pathway	SMPDB	0.00264	1	0.0391	0.33	4	18	TPM3,CNN2,CALM1,CALM2
Pathway	SMP00378	Isradipine Pathway	SMPDB	0.00264	1	0.0391	0.33	4	18	TPM3,CNN2,CALM1,CALM2
Pathway	SMP00380	Nimodipine Pathway	SMPDB	0.00264	1	0.0391	0.33	4	18	TPM3,CNN2,CALM1,CALM2
Pathway	SMP00382	Nitrendipine Pathway	SMPDB	0.00264	1	0.0391	0.33	4	18	TPM3,CNN2,CALM1,CALM2
Pathway	SMP00381	Nisoldipine Pathway	SMPDB	0.00264	1	0.0391	0.33	4	18	TPM3,CNN2,CALM1,CALM2
Pathway	M22001	Synaptic Proteins at the Synaptic Junction	MSigDB C2 BIOCARTA (v7.5.1)	0.00264	1	0.0391	0.33	4	18	SPTBN1,NCAM1,PCLO,GUK1
Pathway	PW:0000454	cholesterol biosynthetic	Pathway Ontology	0.00264	1	0.0391	0.33	4	18	ACAT2,HMGCR,FDFT1,IDI1
Pathway	M180	Hypoxic and oxygen homeostasis regulation of HIF-1-alpha	MSigDB C2 BIOCARTA (v7.5.1)	0.00326	1	0.0437	0.369	4	19	RACK1,HSP90AA1,OS9,HIF3A
Pathway	M6355	Erk and PI-3 Kinase Are Necessary for Collagen Binding in Corneal Epithelia	MSigDB C2 BIOCARTA (v7.5.1)	0.00326	1	0.0437	0.369	4	19	ARHGAP5,FYN,ITGB1,RAF1
Pathway	138015	Regulation of cytoplasmic and nuclear SMAD2/3 signaling	BioSystems: Pathway Interaction Database	0.00326	1	0.0437	0.369	4	19	KPNB1,KPNA2,CALM1,CALM2
Pathway	1268858	Constitutive Signaling by Ligand-Responsive EGFR Cancer Variants	BioSystems: REACTOME	0.00396	1	0.0479	0.405	4	20	UBA52,UBB,HSP90AA1,NRAS
Pathway	1268857	Signaling by Ligand-Responsive EGFR Variants in Cancer	BioSystems: REACTOME	0.00396	1	0.0479	0.405	4	20	UBA52,UBB,HSP90AA1,NRAS
Pathway	1268856	Signaling by EGFR in Cancer	BioSystems: REACTOME	0.00396	1	0.0479	0.405	4	20	UBA52,UBB,HSP90AA1,NRAS
Pathway	1383082	Regulation of TP53 Activity through Methylation	BioSystems: REACTOME	0.00396	1	0.0479	0.405	4	20	MDM2,UBA52,UBB,EP300
GO: Molecular Function	GO:0010856	adenylate cyclase activator activity		0.000269	0.317	0.00905	0.0693	3	5	RAF1,CALM1,CALM2
GO: Molecular Function	GO:1904399	heparan sulfate binding		0.000525	0.619	0.0148	0.113	3	6	MDK,COL11A1,PPIA
GO: Molecular Function	GO:0140031	phosphorylation-dependent protein binding		0.000898	1	0.0221	0.169	3	7	PLCG2,ANK2,ANK3
GO: Molecular Function	GO:0070878	primary miRNA binding		0.00287	1	0.0486	0.372	3	10	SRSF3,STAT3,DDX5
GO: Biological Process	GO:0060633	negative regulation of transcription initiation by RNA polymerase II		0.000241	1	0.00665	0.0624	3	5	HMGB1,ZNF451,THRA
GO: Biological Process	GO:0051343	positive regulation of cyclic-nucleotide phosphodiesterase activity		0.000241	1	0.00665	0.0624	3	5	RACK1,CALM1,CALM2
GO: Biological Process	GO:0036091	positive regulation of transcription from RNA polymerase II promoter in response to oxidative stress		0.000241	1	0.00665	0.0624	3	5	CHD6,ATF4,NFE2L2
GO: Biological Process	GO:0021943	formation of radial glial scaffolds		0.000241	1	0.00665	0.0624	3	5	FLNA,ITGB1,LRP6
GO: Biological Process	GO:2000143	negative regulation of DNA-templated transcription initiation		0.000471	1	0.0103	0.0969	3	6	HMGB1,ZNF451,THRA
GO: Biological Process	GO:0031508	pericentric heterochromatin formation		0.000471	1	0.0103	0.0969	3	6	CENPV,DICER1,H3-3B
GO: Biological Process	GO:0042695	thelarche		0.000471	1	0.0103	0.0969	3	6	NCOA3,PHB2,MED1
GO: Biological Process	GO:0098961	dendritic transport of ribonucleoprotein complex		0.000471	1	0.0103	0.0969	3	6	HNRNPU,SFPQ,KIF5C
GO: Biological Process	GO:0098963	dendritic transport of messenger ribonucleoprotein complex		0.000471	1	0.0103	0.0969	3	6	HNRNPU,SFPQ,KIF5C
GO: Biological Process	GO:0060744	mammary gland branching involved in thelarche		0.000471	1	0.0103	0.0969	3	6	NCOA3,PHB2,MED1
GO: Biological Process	GO:1905323	telomerase holoenzyme complex assembly		0.000471	1	0.0103	0.0969	3	6	HSP90AA1,HSP90AB1,PTGES3
GO: Biological Process	GO:1902463	protein localization to cell leading edge		0.000806	1	0.0152	0.143	3	7	CFL1,COPA,RAB13
GO: Biological Process	GO:0060526	prostate glandular acinus morphogenesis		0.000806	1	0.0152	0.143	3	7	FGFR2,SFRP1,FRS2
GO: Biological Process	GO:0060527	prostate epithelial cord arborization involved in prostate glandular acinus morphogenesis		0.000806	1	0.0152	0.143	3	7	FGFR2,SFRP1,FRS2
GO: Biological Process	GO:0060501	positive regulation of epithelial cell proliferation involved in lung morphogenesis		0.000806	1	0.0152	0.143	3	7	FGFR2,SRSF6,HMGA2
GO: Biological Process	GO:0019682	glyceraldehyde-3-phosphate metabolic process		0.000806	1	0.0152	0.143	3	7	TALDO1,TKT,TPI1
GO: Biological Process	GO:0097368	establishment of Sertoli cell barrier		0.00185	1	0.0276	0.259	3	9	FLNA,ITGB1,RAB13
GO: Biological Process	GO:0016240	autophagosome membrane docking		0.00185	1	0.0276	0.259	3	9	ATP2A2,CALM1,CALM2
GO: Biological Process	GO:0010637	negative regulation of mitochondrial fusion		0.00185	1	0.0276	0.259	3	9	BNIP3,HUWE1,TFRC
GO: Biological Process	GO:0002154	thyroid hormone mediated signaling pathway		0.00185	1	0.0276	0.259	3	9	MED1,NCOR1,THRA
GO: Biological Process	GO:1990456	mitochondrion-endoplasmic reticulum membrane tethering		0.00185	1	0.0276	0.259	3	9	ATP2A2,CALM1,CALM2
GO: Biological Process	GO:0002870	T cell anergy		0.00259	1	0.0338	0.317	3	10	PHLPP1,ITCH,CBLB
GO: Biological Process	GO:1904851	positive regulation of establishment of protein localization to telomere		0.00259	1	0.0338	0.317	3	10	CCT3,CCT7,CCT8
GO: Biological Process	GO:0002911	regulation of lymphocyte anergy		0.00259	1	0.0338	0.317	3	10	PHLPP1,ITCH,CBLB
GO: Biological Process	GO:0060316	positive regulation of ryanodine-sensitive calcium-release channel activity		0.00259	1	0.0338	0.317	3	10	AKAP6,CALM1,CALM2
GO: Biological Process	GO:0002249	lymphocyte anergy		0.00259	1	0.0338	0.317	3	10	PHLPP1,ITCH,CBLB
GO: Biological Process	GO:0051342	regulation of cyclic-nucleotide phosphodiesterase activity		0.00259	1	0.0338	0.317	3	10	RACK1,CALM1,CALM2
GO: Biological Process	GO:0046543	development of secondary female sexual characteristics		0.00259	1	0.0338	0.317	3	10	NCOA3,PHB2,MED1
GO: Biological Process	GO:0045759	negative regulation of action potential		0.00259	1	0.0338	0.317	3	10	SUMO1,BIN1,CNTNAP2
GO: Biological Process	GO:0002667	regulation of T cell anergy		0.00259	1	0.0338	0.317	3	10	PHLPP1,ITCH,CBLB
GO: Biological Process	GO:1904869	regulation of protein localization to Cajal body		0.00348	1	0.0413	0.387	3	11	CCT3,CCT7,CCT8
GO: Biological Process	GO:1904871	positive regulation of protein localization to Cajal body		0.00348	1	0.0413	0.387	3	11	CCT3,CCT7,CCT8
GO: Biological Process	GO:0098598	learned vocalization behavior or vocal learning		0.00348	1	0.0413	0.387	3	11	CNTNAP2,PAX6,HTT
GO: Biological Process	GO:0033483	gas homeostasis		0.00348	1	0.0413	0.387	3	11	WNT7B,ADNP,GSTP1
GO: Biological Process	GO:1905232	cellular response to L-glutamate		0.00348	1	0.0413	0.387	3	11	BCL11A,FYN,OPA1
GO: Biological Process	GO:0070203	regulation of establishment of protein localization to telomere		0.00348	1	0.0413	0.387	3	11	CCT3,CCT7,CCT8
GO: Biological Process	GO:0051561	positive regulation of mitochondrial calcium ion concentration		0.00348	1	0.0413	0.387	3	11	MCUR1,BNIP3,MICU2
GO: Biological Process	GO:0043619	regulation of transcription from RNA polymerase II promoter in response to oxidative stress		0.00454	1	0.0494	0.463	3	12	CHD6,ATF4,NFE2L2
GO: Biological Process	GO:0060525	prostate glandular acinus development		0.00454	1	0.0494	0.463	3	12	FGFR2,SFRP1,FRS2
GO: Biological Process	GO:1990034	calcium ion export across plasma membrane		0.00454	1	0.0494	0.463	3	12	ATP2B1,CALM1,CALM2
GO: Biological Process	GO:1901844	regulation of cell communication by electrical coupling involved in cardiac conduction		0.00454	1	0.0494	0.463	3	12	SRI,CALM1,CALM2
GO: Biological Process	GO:0070202	regulation of establishment of protein localization to chromosome		0.00454	1	0.0494	0.463	3	12	CCT3,CCT7,CCT8
GO: Biological Process	GO:0033572	transferrin transport		0.00454	1	0.0494	0.463	3	12	CLTC,SNX3,TFRC
Pathway	1269155	Uptake and function of diphtheria toxin	BioSystems: REACTOME	0.000698	1	0.0213	0.18	3	6	HSP90AA1,HSP90AB1,EEF2
Pathway	1268740	SUMO is proteolytically processed	BioSystems: REACTOME	0.000698	1	0.0213	0.18	3	6	SUMO1,SUMO2,SENP2
Pathway	1269500	Downregulation of ERBB4 signaling	BioSystems: REACTOME	0.00186	1	0.0326	0.275	3	8	UBA52,UBB,ITCH
Pathway	MAP00100_Sterol_biosynthesis	MAP00100 Sterol biosynthesis	GenMAPP	0.00379	1	0.0474	0.4	3	10	HMGCR,FDFT1,IDI1
Pathway	1268698	Folding of actin by CCT/TriC	BioSystems: REACTOME	0.00379	1	0.0474	0.4	3	10	CCT3,CCT7,CCT8
Pathway	M6924	Regulation of eIF2	MSigDB C2 BIOCARTA (v7.5.1)	0.00379	1	0.0474	0.4	3	10	EIF2S2,EIF2S3,EIF5
Pathway	413387	C5 isoprenoid biosynthesis, mevalonate pathway	BioSystems: KEGG	0.00379	1	0.0474	0.4	3	10	ACAT2,HMGCR,IDI1
Pathway	1268739	Processing and activation of SUMO	BioSystems: REACTOME	0.00379	1	0.0474	0.4	3	10	SUMO1,SUMO2,SENP2
Pathway	142207	mevalonate pathway	BioSystems: BIOCYC	0.00379	1	0.0474	0.4	3	10	ACAT2,HMGCR,IDI1
Pathway	1269351	GP1b-IX-V activation signalling	BioSystems: REACTOME	0.00379	1	0.0474	0.4	3	10	FLNA,YWHAZ,RAF1
GO: Molecular Function	GO:0001147	transcription termination site sequence-specific DNA binding		0.000956	1	0.0221	0.169	2	2	XRN2,SETX
GO: Molecular Function	GO:0035500	MH2 domain binding		0.000956	1	0.0221	0.169	2	2	DDX5,HMGA2
GO: Molecular Function	GO:0034512	box C/D RNA binding		0.000956	1	0.0221	0.169	2	2	NOLC1,SNU13
GO: Molecular Function	GO:0017098	sulfonylurea receptor binding		0.00272	1	0.0486	0.372	2	3	HSP90AA1,HSP90AB1
GO: Molecular Function	GO:0002135	CTP binding		0.00272	1	0.0486	0.372	2	3	HSP90AA1,HSP90AB1
GO: Molecular Function	GO:0031997	N-terminal myristoylation domain binding		0.00272	1	0.0486	0.372	2	3	CALM1,CALM2
GO: Biological Process	GO:0017055	negative regulation of RNA polymerase II transcription preinitiation complex assembly		0.000886	1	0.0162	0.152	2	2	HMGB1,THRA
GO: Biological Process	GO:1902889	protein localization to spindle microtubule		0.000886	1	0.0162	0.152	2	2	HNRNPU,MAPRE1
GO: Biological Process	GO:0008039	synaptic target recognition		0.000886	1	0.0162	0.152	2	2	YWHAZ,EFNB2
GO: Biological Process	GO:0046166	glyceraldehyde-3-phosphate biosynthetic process		0.000886	1	0.0162	0.152	2	2	TKT,TPI1
GO: Biological Process	GO:1905455	positive regulation of myeloid progenitor cell differentiation		0.000886	1	0.0162	0.152	2	2	HMGB1,BLOC1S2
GO: Biological Process	GO:0010266	response to vitamin B1		0.00253	1	0.0338	0.317	2	3	MDM2,TSPO
GO: Biological Process	GO:0033484	nitric oxide homeostasis		0.00253	1	0.0338	0.317	2	3	ADNP,GSTP1
GO: Biological Process	GO:0010499	proteasomal ubiquitin-independent protein catabolic process		0.00253	1	0.0338	0.317	2	3	ENC1,NFE2L2
Pathway	1270111	Insulin effects increased synthesis of Xylulose-5-Phosphate	BioSystems: REACTOME	0.00117	1	0.0245	0.207	2	2	TALDO1,TKT

## Sheet: astroglia
Category	ID	Name	Source	p-value	q-value Bonferroni	q-value FDR B&H	q-value FDR B&Y	Hit Count in Query List	Hit Count in Genome	Hit in Query List
GO: Biological Process	GO:0046907	intracellular transport		1.44e-48	1.58e-44	1.58e-44	1.56e-43	416	1811	ABCA1,MAGOH,MAP1A,MAP2,MAP6,RAB22A,MDM2,ADAR,PICALM,RAB8A,AP2A2,AP2B1,AP1G1,XPO5,EEA1,STX7,ARHGAP21,CUL3,RELCH,BIN1,ANK3,APP,AP3B1,BLOC1S2,ARCN1,ARF1,ARF3,ARF4,MSN,RHOB,SETD2,NRBP2,USO1,GET3,ASPH,TMEM108,ATP1B1,BECN1,ATP2A2,ZDHHC21,ZFAND2A,SNX4,MYH10,GBF1,KIF1A,MYO1E,MYO5A,MYO6,PPP1R12A,NACA,BAD,RAB11A,NAPG,BBS2,CDK5R1,BNIP3,DST,NF1,SQSTM1,MCM3AP,MTMR2,TSPO,AP1M1,AP3D1,PTTG1IP,NPM1,NSF,CALR,NUCB1…
GO: Biological Process	GO:0045184	establishment of protein localization		4.32e-38	4.73e-34	1.18e-34	1.17e-33	410	1946	ABCA1,ABL1,MAP1A,RAB22A,MCL1,MDM2,ADAR,LRP1B,PICALM,RAB8A,AP2A2,AP2B1,AP1G1,XPO5,MIB1,AFDN,STX7,MACIR,ANK2,ANK3,MCFD2,ANXA5,EPB41L5,APP,AP3B1,ARCN1,ARF1,ARF3,ARF4,CASK,RHOB,USO1,GET3,ASPH,TNKS,IRS2,ATP1B1,BECN1,ZDHHC21,ZFAND2A,SNX4,MYH10,GBF1,KIF1A,MYO5A,MYO6,ADAM9,NACA,BAD,RAB11A,NAPG,BBS2,CDK5R1,NEO1,NF1,BSG,SQSTM1,BTF3,MCM3AP,TSPO,AP1M1,NNAT,AP3D1,PTTG1IP,NPM1,SELENBP1,CALM2,CALM3,NSF,CALR,CAN…
GO: Biological Process	GO:0015031	protein transport		1.32e-35	1.44e-31	2.88e-32	2.85e-31	384	1821	ABCA1,MAP1A,RAB22A,MCL1,MDM2,ADAR,LRP1B,PICALM,RAB8A,AP2A2,AP2B1,AP1G1,XPO5,MIB1,STX7,MACIR,ANK2,ANK3,MCFD2,ANXA5,APP,AP3B1,ARCN1,ARF1,ARF3,ARF4,CASK,RHOB,USO1,GET3,ASPH,TNKS,IRS2,ATP1B1,BECN1,ZDHHC21,ZFAND2A,SNX4,MYH10,GBF1,KIF1A,MYO5A,MYO6,ADAM9,NACA,BAD,RAB11A,NAPG,BBS2,CDK5R1,NEO1,NF1,BSG,SQSTM1,BTF3,MCM3AP,TSPO,AP1M1,NNAT,AP3D1,PTTG1IP,NPM1,SELENBP1,NSF,CALR,CANX,NUCB1,BRSK2,NUP98,OAZ1,ARL8A…
GO: Biological Process	GO:0048666	neuron development		4.1e-39	4.49e-35	1.5e-35	1.48e-34	370	1670	ABL1,MAP1A,MAP2,MAP4,MAP6,MARK1,USP9X,BCL11A,MDK,MDM2,TRRAP,MEF2A,PICALM,RAB8A,MRTFB,KIDINS220,JAG1,MIF,MIB1,AFDN,TAOK1,SEMA6A,CUL4B,DIP2B,ANK3,ENC1,DBNL,APBB2,APC,APLP2,ZSWIM6,APP,SHTN1,MAPKAPK5,BLOC1S2,ARF1,ARF4,CASK,MT3,TMEM108,BECN1,ATP2B1,MYH10,KIF1A,MYO6,MYO9A,PPP1R12A,B2M,RAB11A,ADGRB3,BBS2,NCAM1,NDN,BMP7,BMPR2,CDK5R1,NEO1,DST,NF1,BSG,NFE2L2,NFIB,SQSTM1,MTMR2,TSPO,NOTCH2,THSD7A,NRCAM,NSF,C…
GO: Molecular Function	GO:0044877	protein-containing complex binding		5.89e-32	1.33e-28	1.33e-28	1.1e-27	369	1726	NCOA3,ABCA1,ABCF1,KCNH7,ABL1,MAP1A,MAX,MCL1,ACTN1,ARID1A,MDM2,GATAD2B,ADD1,PWWP2A,MFAP2,MFGE8,AP2A2,AP2B1,XPO5,AFDN,MICAL3,STX7,PSMG4,CUL2,BIN1,RNF169,SHROOM3,SMARCA5,ANK2,ANK3,ANXA6,ANXA7,ANXA11,DBNL,APC,APEX1,ZNF622,BIRC2,APP,SHTN1,MBD3,CASK,NCOA1,IRS2,ATM,ATP1B1,EDF1,SNX4,MYH10,MYO1E,MYO5A,MYO6,MYO9A,ADAM9,B2M,CCND1,CDK5R1,DST,NFE2L1,SQSTM1,NPM1,H1-10,NRAS,GAS2L3,NSF,CALR,CAPN2,NUMA1,CASP3,OAZ…
GO: Biological Process	GO:0007010	cytoskeleton organization		2.04e-32	2.23e-28	2.48e-29	2.45e-28	362	1736	ABL1,MAP1A,MAP2,MAP4,MAP6,MARK1,MARK3,ACTN1,MDK,MEF2A,ADD1,H2AC20,MRTFB,MKLN1,PDZD8,TAOK1,MICAL3,SEMA6A,PREX1,CUL3,SLAIN2,ATRN,BIN1,SHROOM3,ANK2,ANK3,RGCC,DBNL,APC,EPB41L5,XIAP,SHTN1,ARF1,PDLIM4,MSN,RHOB,RHOC,RND3,ARHGDIA,SETD2,PHACTR4,MARK4,TNKS,TRIM37,MYH10,ATRX,MYO1E,MYO5A,MYO6,PPP1R12A,NACA,RAB11A,BBS2,SPICE1,NEDD9,CDK5R1,BNIP2,DST,NF1,ARHGEF7,BST2,NOTCH2,NPM1,THSD7A,CALD1,GAS2L3,CALR,CAPN1,C…
GO: Biological Process	GO:0016192	vesicle-mediated transport		5.03e-24	5.51e-20	1.84e-21	1.81e-20	356	1871	ABCA1,ABL1,RAB22A,LRP1B,PICALM,ADD1,RAB8A,MFGE8,AP2A2,AP2B1,AP1G1,MIB1,MKLN1,PIP4K2B,MICAL3,EEA1,STX7,ARHGAP21,CUL3,BIN1,ANK2,ANK3,MCFD2,ANXA11,DBNL,APP,AP3B1,BLOC1S2,ARCN1,ARF1,GPR107,ARF3,ARF4,CASK,MSN,RHOB,NRBP2,USO1,TMEM108,BECN1,ATP2A2,SNX4,MYH10,ATP6V0A1,GBF1,KIF1A,MYO1E,MYO5A,MYO6,B2M,RAB11A,NAPG,BBS2,NCAM1,NCL,DIPK2A,CDK5R1,SQSTM1,MTMR2,AP1M1,AP3D1,CALM2,CALM3,NSF,CALR,CANX,BRSK2,SPAG9,CB…
GO: Biological Process	GO:0007417	central nervous system development		1.5e-27	1.65e-23	8.67e-25	8.56e-24	352	1766	NCOA3,ABL1,MAP2,ACAT1,USP9X,BCL11A,MDK,ARID1A,MEIS1,FZD8,MRTFB,AP1G1,MIB1,AK4,AFDN,TAOK1,CUL4B,MPST,ATRN,BIN1,MCFD2,APAF1,APC,EPB41L5,APLP2,CHD8,ZSWIM6,APP,LMO4,MBD3,ARCN1,METTL14,ARF4,CASK,SETD2,MT2A,MT3,NCOA1,TMEM108,IRS2,ATM,EIF3H,ATP1A1,ATP1A2,ATP2B1,ATP2B4,MYH10,ATRX,KIF1A,PPP1R12A,B2M,BAD,NARS1,BBS2,NCAM1,NDN,BMP7,BMPR2,CDK5R1,BNIP3,NF1,NFE2L1,NFIB,AP1M1,NNAT,IL33,NOTCH2,NRCAM,GAS2L3,CALM2,…
GO: Biological Process	GO:0031399	regulation of protein modification process		1.12e-21	1.22e-17	2.84e-19	2.81e-18	350	1886	ABL1,ADAR,FZD8,PWWP2A,MIF,MIB1,OSBPL8,KMT2A,MLLT1,TAOK1,FNIP2,CUL3,DIP2B,SMARCA5,C6orf89,RGCC,PARG,APC,HIPK2,BIRC2,XIAP,APLP2,APP,PIAS1,MT3,EIF4G3,ATP2B4,ATRX,ADAM9,PPP1R12A,NBN,CCND1,NCL,NDN,BANF1,DIPK2A,NEDD9,BMP7,BMPR2,CDK5R1,NF1,SQSTM1,TSPO,PTTG1IP,NPM1,NRAS,CALM2,CALM3,CAMK2D,NTRK2,CASP3,SPAG9,CBL,CBLB,CCND2,CCNG2,OSBP,LATS1,PEBP1,PAK2,CD81,MAP3K13,DDX21,CDKN1A,CDKN1B,ENPP2,ITGB1BP1,COPS2,TR…
GO: Biological Process	GO:1902680	positive regulation of RNA biosynthetic process		6.91e-21	7.57e-17	1.61e-18	1.59e-17	350	1906	NCOA3,ABL1,TP53INP1,MARS1,MAX,MAZ,ACTN1,MDK,ARID1A,TRRAP,MEF2A,PICALM,GATAD2B,MEIS1,PWWP2A,MRTFB,JAG1,KMT2A,AFF1,SMARCA5,RGCC,APBB2,HIPK2,APEX1,BIRC2,CHD8,APP,LMO4,AP3B1,BLOC1S2,MBD3,ARF4,CASK,PTOV1,MED4,MT3,CDK13,ASPH,NCOA1,TNKS,ATF4,ATM,TRIM37,EDF1,ATRX,MYO6,PPP1R12A,NACA,BACH1,NCL,NDN,TRIM24,BMP7,TSC22D1,BMPR2,NFE2L1,NFE2L2,NFIB,SQSTM1,FUBP3,AP3D1,IL33,FOXK1,NPM1,NUP98,ASH2L,LDB2,USF3,CD81,PAX…
GO: Biological Process	GO:1903508	positive regulation of nucleic acid-templated transcription		1.42e-20	1.55e-16	3.05e-18	3.01e-17	348	1900	NCOA3,ABL1,TP53INP1,MARS1,MAX,MAZ,ACTN1,MDK,ARID1A,TRRAP,MEF2A,PICALM,GATAD2B,MEIS1,PWWP2A,MRTFB,JAG1,KMT2A,AFF1,SMARCA5,RGCC,APBB2,HIPK2,APEX1,BIRC2,CHD8,APP,LMO4,AP3B1,BLOC1S2,MBD3,ARF4,CASK,PTOV1,MED4,MT3,CDK13,ASPH,NCOA1,TNKS,ATF4,ATM,TRIM37,EDF1,ATRX,MYO6,PPP1R12A,NACA,BACH1,NCL,NDN,TRIM24,BMP7,TSC22D1,BMPR2,NFE2L1,NFE2L2,NFIB,SQSTM1,FUBP3,AP3D1,IL33,FOXK1,NPM1,NUP98,ASH2L,LDB2,USF3,CD81,PAX…
GO: Biological Process	GO:0045893	positive regulation of DNA-templated transcription		1.42e-20	1.55e-16	3.05e-18	3.01e-17	348	1900	NCOA3,ABL1,TP53INP1,MARS1,MAX,MAZ,ACTN1,MDK,ARID1A,TRRAP,MEF2A,PICALM,GATAD2B,MEIS1,PWWP2A,MRTFB,JAG1,KMT2A,AFF1,SMARCA5,RGCC,APBB2,HIPK2,APEX1,BIRC2,CHD8,APP,LMO4,AP3B1,BLOC1S2,MBD3,ARF4,CASK,PTOV1,MED4,MT3,CDK13,ASPH,NCOA1,TNKS,ATF4,ATM,TRIM37,EDF1,ATRX,MYO6,PPP1R12A,NACA,BACH1,NCL,NDN,TRIM24,BMP7,TSC22D1,BMPR2,NFE2L1,NFE2L2,NFIB,SQSTM1,FUBP3,AP3D1,IL33,FOXK1,NPM1,NUP98,ASH2L,LDB2,USF3,CD81,PAX…
GO: Biological Process	GO:0072359	circulatory system development		2.8e-16	3.06e-12	3.37e-14	3.33e-13	342	1977	ABCA1,ABL1,MAT2A,ACTA2,MDK,ARID1A,MDM2,MDM4,MEF2A,MEIS1,ADD1,FZD8,MFAP2,MFGE8,MRTFB,AP2B1,AP1G1,JAG1,MIB1,SEMA6A,FBXO32,CUL4A,CUL3,CUL2,SMARCA5,ANK2,RGCC,APC,HIPK2,APEX1,RNF213,XIAP,APP,LMO4,MBD3,PDLIM4,MSN,RHOB,SETD2,MT2A,ATM,EIF3H,ATP1A1,ATP1A2,BECN1,ATP2A2,ATP2B4,MYH10,MYO1E,MYO6,NACA,RAB11A,ADGRB3,NCAM1,NCL,DIPK2A,BMP7,BMPR2,NF1,ARHGEF7,BSG,NFE2L2,SGPL1,BTG1,NOTCH2,NRAS,THSD7A,CALD1,NRCAM,CAL…
GO: Biological Process	GO:0060429	epithelium development		5.63e-16	6.16e-12	6.35e-14	6.28e-13	341	1979	NCOA3,ABL1,ACAT1,ACTA2,MDK,ARID1A,TRRAP,MEF2A,MEIS1,ADD1,MGMT,JAG1,MIF,MIB1,AFDN,TAGLN2,CUL4A,SHROOM3,ANXA7,APAF1,APC,HIPK2,EPB41L5,APEX1,APP,LMO4,AP3B1,MSN,RHOB,RHOC,SETD2,PHACTR4,ATF4,ATM,ATP1A1,ATP1A2,ATP1B1,ATP2A2,ZDHHC21,EDF1,MYH10,ATRX,MYO1E,MYO5A,MYO6,MYO9A,ADAM9,PPP1R12A,BAD,CCND1,NCL,BMP7,BMPR2,NEO1,NF1,ARHGEF7,BSG,NFE2L1,NFIB,BTG1,MPPED2,NOTCH2,THSD7A,CALD1,NSF,MPZL1,NUMA1,BRSK2,CASP3,S…
GO: Biological Process	GO:0043067	regulation of programmed cell death		6.64e-17	7.27e-13	9.7e-15	9.58e-14	340	1944	NCOA3,ABL1,KCNH8,TP53INP1,MAZ,MCL1,ACTN1,MDK,MDM2,MDM4,ADAR,TRRAP,BIRC6,MGMT,MIF,FBXO32,BIN1,SH3RF1,ANK2,ANXA5,RGCC,APAF1,APBB2,APC,HIPK2,APEX1,ZNF622,BIRC2,XIAP,GPAM,CHD8,CBX4,API5,APP,ARF4,RHOB,ARHGDIA,NRBP2,MT3,ASNS,MARK4,NCOA1,ATF4,IRS2,ATM,BECN1,ATP2A2,PEA15,NACA,BAD,CCND1,NCL,TRIM24,DIPK2A,BMP7,TSC22D1,CDK5R1,BNIP2,BNIP3,NF1,ARHGEF7,NFE2L2,SQSTM1,BTG1,TAX1BP1,TSPO,PTTG1IP,NOTCH2,NPM1,CALM2,…
GO: Biological Process	GO:0009890	negative regulation of biosynthetic process		1.23e-14	1.34e-10	1.2e-12	1.18e-11	337	1992	USP9X,MAX,MAZ,BCL11A,ARID1A,MDM2,MDM4,MEF2A,GATAD2B,AGO3,ZNF608,FNIP2,CUL3,BIN1,SMARCA5,ENC1,APBB2,HIPK2,APEX1,CHD8,CBX4,APP,CGGBP1,PIAS1,MBD3,METTL14,KHSRP,MT3,RBAK,ZBTB10,ATF4,ATP1A1,ZNF439,ATP2B4,TRIM37,THAP5,ATRX,NACA,BACH1,CCND1,NCL,NDN,TRIM24,BMP7,BMPR2,CDK5R1,NFE2L1,NFIB,SQSTM1,ZBTB21,NFX1,TSPO,IL33,CNOT3,FOXK1,NOTCH2,CALR,BTAF1,LDB2,PAX3,CDK6,CDKN1A,CDKN1B,CHD4,COPS2,PGGT1B,CREBZF,CIRBP,S…
GO: Biological Process	GO:0042981	regulation of apoptotic process		1.76e-16	1.93e-12	2.17e-14	2.14e-13	332	1899	NCOA3,ABL1,KCNH8,TP53INP1,MAZ,MCL1,ACTN1,MDK,MDM2,MDM4,ADAR,TRRAP,BIRC6,MGMT,MIF,FBXO32,BIN1,SH3RF1,ANK2,ANXA5,RGCC,APAF1,APBB2,APC,HIPK2,APEX1,ZNF622,BIRC2,XIAP,GPAM,CHD8,CBX4,API5,APP,ARF4,RHOB,ARHGDIA,NRBP2,MT3,ASNS,NCOA1,ATF4,IRS2,ATM,BECN1,ATP2A2,PEA15,NACA,BAD,CCND1,NCL,TRIM24,DIPK2A,BMP7,TSC22D1,CDK5R1,BNIP2,BNIP3,NF1,ARHGEF7,NFE2L2,SQSTM1,BTG1,TAX1BP1,TSPO,PTTG1IP,NOTCH2,NPM1,CALM2,CALM3,…
GO: Biological Process	GO:0031327	negative regulation of cellular biosynthetic process		7.8e-15	8.54e-11	7.83e-13	7.74e-12	331	1942	USP9X,MAX,MAZ,BCL11A,ARID1A,MDM2,MDM4,MEF2A,GATAD2B,AGO3,ZNF608,FNIP2,CUL3,BIN1,SMARCA5,ENC1,APBB2,HIPK2,APEX1,CHD8,CBX4,APP,CGGBP1,PIAS1,MBD3,METTL14,KHSRP,MT3,RBAK,ZBTB10,ATF4,ATP1A1,ZNF439,ATP2B4,TRIM37,THAP5,ATRX,NACA,BACH1,CCND1,NCL,NDN,TRIM24,BMP7,BMPR2,CDK5R1,NFE2L1,NFIB,SQSTM1,ZBTB21,NFX1,TSPO,IL33,CNOT3,FOXK1,NOTCH2,CALR,BTAF1,LDB2,PAX3,CDK6,CDKN1A,CDKN1B,CHD4,COPS2,CREBZF,CIRBP,SINHCAF,…
GO: Biological Process	GO:0031175	neuron projection development		1.49e-39	1.63e-35	8.15e-36	8.05e-35	329	1407	ABL1,MAP1A,MAP2,MAP4,MAP6,MARK1,USP9X,BCL11A,MDK,MDM2,MEF2A,PICALM,RAB8A,MRTFB,KIDINS220,AFDN,TAOK1,SEMA6A,CUL4B,DIP2B,ANK3,ENC1,DBNL,APBB2,APC,APLP2,ZSWIM6,APP,SHTN1,MAPKAPK5,BLOC1S2,ARF1,ARF4,CASK,MT3,TMEM108,MYH10,KIF1A,MYO6,MYO9A,PPP1R12A,B2M,RAB11A,ADGRB3,NCAM1,NDN,BMP7,BMPR2,CDK5R1,NEO1,DST,NF1,BSG,NFE2L2,NFIB,SQSTM1,TSPO,NOTCH2,THSD7A,NRCAM,NSF,CALU,NTRK2,CAPN1,BRSK2,CASP3,SEMA5A,SPAG9,OPA…
Pathway	1269649	Gene Expression	BioSystems: REACTOME	1.76e-11	6.81e-08	3.78e-09	3.34e-08	329	1834	MAGOH,H2AZ2,TP53INP1,MARS1,USP9X,MDM2,MDM4,ADAR,GATAD2B,H2AC20,AGO3,XPO5,H4C5,MLLT1,PIP4K2B,ZNF160,SMARCA5,ZNF680,RGCC,APAF1,HIPK2,MAPKAPK5,MBD3,YARS1,METTL14,KHSRP,MED4,CDK13,ZNF92,NCOA1,EIF3A,ATM,EIF3H,EIF3J,ZNF439,SRSF9,NARS1,NBN,RIOK3,CDK5R1,NFIB,EIF2S2,ZNF714,CNOT3,NOTCH2,NPM1,TAF1B,NUP98,CARS1,ZNF664,DDX21,PCBP1,ZNF445,CDKN1A,CDKN1B,CHD4,FAM98B,GTF3C5,GTF3C4,RPRD1B,EFTUD2,RRAGD,ZNF655,CLNS1…
GO: Biological Process	GO:0006468	protein phosphorylation		4.38e-18	4.79e-14	7.37e-16	7.28e-15	327	1818	ABL1,MARK1,MARK3,ADAR,BIRC6,FZD8,MIF,OSBPL8,MLLT1,TAOK1,FNIP2,RGCC,APC,HIPK2,APLP2,APP,MAPKAPK5,CASK,NRBP2,MT3,CDK13,MARK4,TNKS,ATM,EIF4G3,BECN1,ATP2B4,ADAM9,B2M,NBN,RIOK3,CCND1,NCL,TRIM24,DIPK2A,NEDD9,NEK1,BMP7,BMPR2,CDK5R1,NF1,SQSTM1,NPM1,NRAS,CALM2,CALM3,CAMK2D,NTRK2,BRSK2,CASP3,SPAG9,CBL,CBLB,CCND2,CCNG2,OSBP,LATS1,PEBP1,PAK2,CD81,MAP3K13,CDC42,DCLK1,CDK6,CDKN1A,CDKN1B,PDK1,STK17A,CFL1,ENPP2,…
GO: Biological Process	GO:0010558	negative regulation of macromolecule biosynthetic process		9.3e-17	1.02e-12	1.27e-14	1.26e-13	326	1848	USP9X,MAX,MAZ,BCL11A,ARID1A,MDM2,MDM4,MEF2A,GATAD2B,AGO3,ZNF608,FNIP2,CUL3,BIN1,SMARCA5,ENC1,APBB2,HIPK2,APEX1,CHD8,CBX4,APP,CGGBP1,PIAS1,MBD3,METTL14,KHSRP,MT3,RBAK,ZBTB10,ATF4,ZNF439,TRIM37,THAP5,ATRX,NACA,BACH1,CCND1,NCL,NDN,TRIM24,BMP7,BMPR2,CDK5R1,NFE2L1,NFIB,SQSTM1,ZBTB21,NFX1,IL33,CNOT3,FOXK1,NOTCH2,CALR,BTAF1,LDB2,PAX3,CDK6,CDKN1A,CDKN1B,CHD4,COPS2,PGGT1B,CREBZF,CIRBP,SINHCAF,CLTC,XRN1,PL…
GO: Biological Process	GO:0009057	macromolecule catabolic process		9.35e-28	1.02e-23	5.69e-25	5.62e-24	323	1569	MAGOH,MAP1A,USP11,USP9X,MDM2,MDM4,NLN,AGO3,MIB1,KLHL42,FBXO32,CUL4B,CUL4A,CUL3,CUL2,CUL1,SH3RF1,ENC1,APAF1,APC,HIPK2,APEX1,BIRC2,RNF213,APP,PIAS1,METTL14,KHSRP,MSN,ATM,EIF3H,BECN1,ZFAND2A,CTSF,ADAM9,TRIM24,NEDD8,BNIP3,NFE2L1,NFE2L2,SQSTM1,CDC16,ANGEL2,MTMR2,IL33,CNOT3,PTTG1IP,NPM1,NSF,CALR,CANX,CAPN1,CAPN2,CAST,BRSK2,CASP3,OAZ1,ODC1,CBL,CBLB,OPHN1,USP14,USP8,LATS1,NTAN1,AIFM1,CD81,CDC27,CDC34,CHM…
GO: Biological Process	GO:0065003	protein-containing complex assembly		2.07e-15	2.26e-11	2.18e-13	2.15e-12	322	1859	ABCA1,ABL1,ACACA,MAP2,MAT2A,MAX,MDM2,MDM4,ADAR,PICALM,ADD1,AGO3,AP2B1,H4C5,MIF,KMT2A,AFDN,ALDH9A1,PREX1,PSMG4,FNIP2,CUL3,SLAIN2,BIN1,SMARCA5,DBNL,APC,BIRC2,APP,LMO4,DENR,ARF1,MSN,RHOC,MED4,CENPV,EIF3A,ATM,EIF3H,EIF3J,SRSF9,ATRX,MYO5A,B2M,BAD,NAPG,NCAM1,RIOK3,BMP7,CDK5R1,ARHGEF7,EIF2S2,SPTY2D1,NPM1,H1-10,CALR,PTBP2,TAF1B,CAPN1,NUMA1,NUP98,OPA1,LATS1,OXA1L,AIFM1,TMSB10,SCAF11,PDCL,CDC42,CDKN1B,DLG5…
GO: Biological Process	GO:0071495	cellular response to endogenous stimulus		5.24e-14	5.74e-10	4.59e-12	4.54e-11	322	1903	NCOA3,ABL1,ACACA,MARS1,USP9X,MAX,MCM7,BCL11A,ARID1A,MDM2,RAB8A,KIDINS220,MTUS1,OSBPL8,PIP4K2B,FBXO32,ANXA5,APAF1,APC,HIPK2,EPB41L5,APEX1,XIAP,GPAM,APP,MT3,USO1,ASNS,NCOA1,TMEM108,ATF4,IRS2,ATP1A1,ATP1A2,BECN1,ATP2B1,ATP2B4,MYO5A,ADAM9,PPP1R12A,BBS2,NCL,TRIM24,BMP7,BMPR2,NEO1,NF1,NFE2L2,NOTCH2,CACNA2D1,CALR,NTRK2,CAPN2,NUMA1,CASP3,CBL,OPA1,LDB2,CCND2,USP8,MTMR4,LATS1,AIFM1,FIBP,PAK2,CFL1,ITGB1BP1,…
GO: Biological Process	GO:0006508	proteolysis		1.39e-11	1.52e-07	8.48e-10	8.37e-09	322	1987	SDE2,MAP1A,USP11,USP9X,MCL1,MDM2,TRRAP,BIRC6,PICALM,NLN,MGMT,MIB1,KLHL42,FBXO32,MMP15,CUL4B,CUL4A,CUL3,CUL2,CUL1,BIN1,SH3RF1,ANK2,ENC1,APAF1,APC,HIPK2,BIRC2,RNF213,XIAP,APLP2,APP,PIAS1,MT3,ASPH,EIF3H,BECN1,ZFAND2A,CTSF,ADAM9,BAD,NEDD8,NFE2L1,BST2,NFE2L2,SQSTM1,CDC16,SERPING1,IL33,CALR,CANX,CAPN1,CAPN2,CAPNS1,CAST,BRSK2,NUP98,CASP3,CBL,OPHN1,USP14,USP8,LATS1,NTAN1,AIFM1,PEBP1,PAK2,CDC27,CDC34,CHMP…
GO: Biological Process	GO:0000902	cell morphogenesis		2.08e-35	2.27e-31	3.79e-32	3.74e-31	320	1415	ABL1,MAP1A,MAP2,MAP6,USP9X,ACTN1,BCL11A,MDK,MEF2A,PICALM,ADD1,RAB8A,MFAP2,KIDINS220,MKLN1,PDZD8,AFDN,TAOK1,SEMA6A,PREX1,CUL3,ATRN,DIP2B,SHROOM3,ANK3,ANXA7,DBNL,APBB2,APC,EPB41L5,APLP2,ZSWIM6,APP,AP3B1,SHTN1,CASK,MSN,RHOB,RHOC,RND3,ARHGDIA,MT3,TMEM108,ATF4,MYH10,KIF1A,MYO9A,PPP1R12A,RAB11A,ADGRB3,NCAM1,NDN,NEDD9,BMP7,BMPR2,CDK5R1,NEO1,DST,ARHGEF7,BSG,NFIB,SQSTM1,NOTCH2,THSD7A,NRCAM,NSF,CALR,NTRK2,…
GO: Biological Process	GO:0044093	positive regulation of molecular function		1.15e-14	1.26e-10	1.13e-12	1.12e-11	318	1853	NCOA3,ABL1,MARK3,USP9X,PICALM,ADD1,FZD8,SERINC1,MIF,OSBPL8,KMT2A,AFDN,TAOK1,SIPA1L2,PREX1,BIN1,ANK2,ANK3,C6orf89,RGCC,APAF1,HIPK2,EPB41L5,ZNF622,APP,LMO4,MAPKAPK5,ARF4,RHOC,MT3,PHACTR4,ASPH,ANTKMT,TNKS,ATP1B1,ATP1B3,BECN1,ATP2B4,TRIM37,EDF1,MYO5A,MYO9A,ADAM9,PPP1R12A,B2M,BAD,NBN,CCND1,DIPK2A,NEDD9,BMPR2,CDK5R1,NF1,ARHGEF7,BTG1,NPM1,CACNA2D1,CALM2,CALM3,NTRK2,CCND2,AIFM1,PAK2,CD81,MAP3K13,CDC42,CD…
GO: Biological Process	GO:0051247	positive regulation of protein metabolic process		6.83e-17	7.48e-13	9.84e-15	9.72e-14	316	1773	ABCF1,ABL1,MDM2,PICALM,FZD8,MIF,MIB1,OSBPL8,KMT2A,TAOK1,FNIP2,CUL4B,CUL4A,CUL3,DIP2B,SMARCA5,SH3RF1,C6orf89,RGCC,APAF1,APC,HIPK2,BIRC2,XIAP,APP,PIAS1,METTL14,MSN,MT3,ASPH,EIF4G3,BECN1,ATP2B4,ZFAND2A,ADAM9,PPP1R12A,BAD,NBN,CCND1,NDN,DIPK2A,NEDD9,BMP7,BMPR2,CDK5R1,NFE2L2,SQSTM1,IL33,PTTG1IP,NPM1,CALM2,CALM3,NSF,NTRK2,CASP3,OAZ1,CBLB,CCND2,OSBP,LATS1,AIFM1,PAK2,CD81,MAP3K13,DDX21,CDKN1A,CDKN1B,CFL1,…
GO: Biological Process	GO:0048646	anatomical structure formation involved in morphogenesis		7.41e-13	8.11e-09	5.6e-11	5.53e-10	315	1890	ABCA1,ABL1,ACTN1,MDK,ARID1A,MEF2A,MEIS1,ADD1,FZD8,MFAP2,MFGE8,JAG1,MIB1,SEMA6A,MMP15,CUL3,SHROOM3,ANK2,RGCC,APAF1,APC,HIPK2,EPB41L5,RNF213,XIAP,LMO4,RHOB,SETD2,MT2A,PHACTR4,ATM,ATP1A1,BECN1,ATP2B4,MYH10,ADAM9,NACA,RAB11A,ADGRB3,NCL,BMP7,BMPR2,CDK5R1,NEO1,NF1,ARHGEF7,BSG,NFE2L2,NFIB,BTG1,MTMR2,CNOT3,NOTCH2,NRAS,THSD7A,CALD1,NRCAM,CAPN2,CAST,CASP3,SEMA5A,ANGPTL1,OPA1,LDB2,OPHN1,LATS1,CD9,PAFAH1B1,C…
Pathway	1268677	Metabolism of proteins	BioSystems: REACTOME	1.65e-15	6.39e-12	1.6e-12	1.41e-11	315	1624	USP11,USP9X,ACO2,RAB22A,MDM2,MDM4,TRRAP,GALNT16,ADD1,RAB8A,H2AC15,MFGE8,H2AC20,H4C5,ANK2,ANK3,MCFD2,APC,BIRC2,CBX4,APP,PIAS1,ARCN1,ARF1,ARF3,ARF4,KHSRP,USO1,GET3,ASNS,TNKS,ATF4,EIF3A,EIF3H,EIF3J,BECN1,B4GALT4,GBF1,MYO5A,B2M,RAB11A,NAPG,DPM1,NEDD8,ST3GAL5,EIF2S2,IL33,FOXK1,THSD7A,CALM2,CALM3,NSF,CALR,CANX,NUP98,SEMA5A,USP14,USP8,SMC3,PDCL,CDC34,GNG2,COPB2,USP25,PFDN1,TRAPPC1,PGM3,SEMA5B,TPP1,SEC61…
GO: Biological Process	GO:0045934	negative regulation of nucleobase-containing compound metabolic process		1.87e-15	2.05e-11	1.99e-13	1.96e-12	313	1793	USP9X,MAX,MAZ,BCL11A,ARID1A,MDM2,MDM4,MEF2A,GATAD2B,ZNF608,KMT2A,FNIP2,CUL3,BIN1,RNF169,SMARCA5,APBB2,HIPK2,APEX1,CHD8,CBX4,APP,CGGBP1,PIAS1,MBD3,MT3,RBAK,ZBTB10,TNKS,ATF4,ATM,ZNF439,SRSF9,TRIM37,THAP5,ATRX,NACA,BACH1,NBN,CCND1,NDN,TRIM24,BMP7,BMPR2,CDK5R1,NFE2L1,NFIB,SQSTM1,ANGEL2,ZBTB21,NFX1,TSPO,IL33,FOXK1,NOTCH2,NPM1,H1-10,CALR,PTBP2,BTAF1,LDB2,PAX3,CDK6,CDKN1A,CDKN1B,CHD4,COPS2,TRIP12,CREBZF…
GO: Biological Process	GO:2000026	regulation of multicellular organismal development		6.43e-12	7.04e-08	4.16e-10	4.11e-09	313	1908	NCOA3,ABL1,MAP2,MAP6,BCL11A,MDK,ARID1A,PICALM,MEIS1,ADD1,ZNF608,H4C5,JAG1,AFDN,SEMA6A,CUL4A,DIP2B,BIN1,SH3RF1,RGCC,DBNL,APC,HIPK2,XIAP,AP3B1,SHTN1,CASK,RHOB,MT3,ATF4,BECN1,ATP2B1,ATP2B4,ZDHHC21,PPP1R12A,B2M,BAD,RAB11A,ADGRB3,NCAM1,CCND1,NEDD9,BMP7,BMPR2,CDK5R1,NF1,NFE2L1,NFE2L2,BTG1,MTMR2,TSPO,AP3D1,IL33,NOTCH2,NRAS,NTRK2,NUMA1,SEMA5A,OPA1,CCND2,PAFAH1B1,MTURN,MAP3K13,CDH2,CDH4,CDK6,CDKN1B,DLG5,C…
GO: Biological Process	GO:0040007	growth		1.59e-24	1.74e-20	6.44e-22	6.36e-21	307	1528	NCOA3,ABL1,MAP2,USP9X,BCL11A,MDK,PICALM,MEIS1,ADD1,AP1G1,JAG1,AFDN,SEMA6A,ATRN,DIP2B,ANXA6,DBNL,APC,EPB41L5,GPAM,APP,SHTN1,MT2A,MT3,ANKRD11,TMEM108,ATM,BECN1,ATP6V1E1,MYH10,ATRX,MYO9A,PPP1R12A,NACA,RAB11A,BBS2,NBN,NCAM1,NDN,DIPK2A,NEDD9,NEK1,NELL2,BMPR2,CDK5R1,BST2,SGPL1,FUBP1,BTG1,OSGIN2,FOXK1,NOTCH2,NPM1,THSD7A,NRCAM,CAMK2D,MPZL1,CASP3,SEMA5A,SPAG9,CCND2,LATS1,CD9,SMC3,PAFAH1B1,PAK2,CD81,MAP3K1…
GO: Biological Process	GO:0060322	head development		7.86e-30	8.61e-26	5.38e-27	5.32e-26	306	1420	NCOA3,ABL1,ACAT1,USP9X,BCL11A,MDK,ARID1A,MEIS1,FZD8,MRTFB,JAG1,MIB1,AK4,AFDN,ATRN,MCFD2,APAF1,APC,EPB41L5,APLP2,CHD8,ZSWIM6,APP,LMO4,MBD3,ARCN1,METTL14,ARF4,CASK,SETD2,MT3,ASPH,ANKRD11,NCOA1,TMEM108,IRS2,ATM,EIF3H,ATP1A1,ATP1A2,ATP2B1,ATP2B4,MYH10,ATRX,KIF1A,PPP1R12A,B2M,BAD,NARS1,BBS2,NCAM1,BMP7,BMPR2,CDK5R1,BNIP3,NF1,NFIB,SGPL1,AP1M1,NNAT,NOTCH2,NRCAM,GAS2L3,CALM2,CALM3,NSF,PTBP2,NTRK2,CAPN1,CA…
GO: Biological Process	GO:0019220	regulation of phosphate metabolic process		1.58e-16	1.73e-12	2.06e-14	2.04e-13	302	1684	ABL1,MCM7,ADAR,ME2,FZD8,MIF,OSBPL8,MLLT1,PIP4K2B,AK4,TAOK1,FNIP2,RGCC,APC,HIPK2,ZNF622,APLP2,APP,LMO4,ARF1,MT3,ANTKMT,IRS2,SLC4A4,EIF4G3,ATP2B4,ADAM9,PPP1R12A,BAD,NBN,CCND1,NCL,DIPK2A,NEDD9,BMP7,BMPR2,CDK5R1,NF1,SQSTM1,MTMR2,TSPO,NPM1,NRAS,CALM2,CALM3,NTRK2,CAPN2,CASP3,SPAG9,CBL,CBLB,LDB2,CCND2,CCNG2,OSBP,MTMR4,LATS1,PEBP1,PAK2,CD81,MAP3K13,CDC42,CDKN1A,CDKN1B,PDK1,ENPP2,ITGB1BP1,PGAM1,SLC9A3R1,D…
GO: Biological Process	GO:0051174	regulation of phosphorus metabolic process		1.72e-16	1.88e-12	2.15e-14	2.12e-13	302	1685	ABL1,MCM7,ADAR,ME2,FZD8,MIF,OSBPL8,MLLT1,PIP4K2B,AK4,TAOK1,FNIP2,RGCC,APC,HIPK2,ZNF622,APLP2,APP,LMO4,ARF1,MT3,ANTKMT,IRS2,SLC4A4,EIF4G3,ATP2B4,ADAM9,PPP1R12A,BAD,NBN,CCND1,NCL,DIPK2A,NEDD9,BMP7,BMPR2,CDK5R1,NF1,SQSTM1,MTMR2,TSPO,NPM1,NRAS,CALM2,CALM3,NTRK2,CAPN2,CASP3,SPAG9,CBL,CBLB,LDB2,CCND2,CCNG2,OSBP,MTMR4,LATS1,PEBP1,PAK2,CD81,MAP3K13,CDC42,CDKN1A,CDKN1B,PDK1,ENPP2,ITGB1BP1,PGAM1,SLC9A3R1,D…
GO: Biological Process	GO:0051094	positive regulation of developmental process		1.47e-13	1.61e-09	1.2e-11	1.18e-10	302	1772	NCOA3,ABL1,MAP6,BCL11A,MDK,ARID1A,MDM2,PICALM,MEIS1,ADD1,MRTFB,JAG1,AFDN,PREX1,BIN1,RGCC,DBNL,APC,HIPK2,XIAP,GPAM,APP,AP3B1,SHTN1,MAPKAPK5,BLOC1S2,ARF1,CASK,RHOB,BRD9,NCOA1,ATF4,ATP2B1,ADAM9,NACA,BAD,RAB11A,ADGRB3,BBS2,NCAM1,CCND1,NEDD9,BMP7,BMPR2,BNIP2,BNIP3,ARHGEF7,NFE2L2,BTG1,TSPO,AP3D1,IL33,NOTCH2,NRAS,NRCAM,CALR,NTRK2,CAPN2,NUMA1,SEMA5A,SPAG9,OPA1,CCND2,P4HB,PAFAH1B1,MTURN,MAP3K13,CDC42,CDH4…
GO: Biological Process	GO:0009967	positive regulation of signal transduction		2.23e-10	2.44e-06	1.1e-08	1.09e-07	299	1861	NCOA3,ABL1,TP53INP1,USP9X,MAZ,ACTA2,MCL1,FZD8,AGO3,JAG1,MIF,MIB1,OSBPL8,AFDN,TAOK1,WDFY1,SH3RF1,APAF1,HIPK2,EPB41L5,ZNF622,BIRC2,XIAP,APP,RHOC,MT3,TMEM108,TNKS,ATM,BECN1,PEA15,ADAM9,BAD,NCAM1,BMP7,BMPR2,NEO1,BNIP2,NF1,BST2,NOTCH2,CALM2,CALR,CAMK2D,NTRK2,NUMA1,SEMA5A,SPAG9,CBL,ANGPTL1,OPA1,OPRK1,USP8,PEBP1,PAFAH1B1,PAK2,CD63,CD81,MTURN,MAP3K13,PDCL,DDX21,CDC42,CDH2,DLG5,ITGB1BP1,SLC9A3R1,RRAGD,NRX…
GO: Biological Process	GO:0035295	tube development		6.81e-10	7.46e-06	3.16e-08	3.12e-07	299	1880	NCOA3,ABCA1,ABL1,ACAT1,MDK,ARID1A,MEIS1,ADD1,FZD8,MFGE8,MRTFB,JAG1,MIB1,SEMA6A,CUL4A,SHROOM3,RGCC,APAF1,APC,HIPK2,EPB41L5,APEX1,RNF213,XIAP,CHD8,LMO4,AP3B1,ARF1,MSN,RHOB,SETD2,MT2A,PHACTR4,ATP1A1,ATP1A2,BECN1,ATP2A2,ATP2B4,MYH10,ATRX,MYO1E,MYO6,PPP1R12A,RAB11A,ADGRB3,NCL,BMP7,BMPR2,CDK5R1,NEO1,NF1,ARHGEF7,BSG,NFE2L2,NFIB,SGPL1,BTG1,AP1M1,CNOT3,NOTCH2,NRAS,THSD7A,CALD1,NRCAM,NTRK2,NUMA1,CASP3,SEMA…
GO: Biological Process	GO:0033043	regulation of organelle organization		2.61e-29	2.86e-25	1.68e-26	1.66e-25	298	1378	ABL1,MAP1A,MAP2,MAP4,MAP6,MCL1,MCM7,MDK,ARID1A,ADD1,H2AC20,PIP4K2B,TAOK1,CUL3,SLAIN2,ATRN,BIN1,SMARCA5,RGCC,DBNL,APC,MAPKAPK5,ARF1,PDLIM4,MSN,RHOB,RHOC,RND3,ARHGDIA,MARK4,CENPV,TNKS,ATM,EIF4G3,BECN1,TRIM37,SNX4,ATRX,MYO5A,BAD,NBN,SPICE1,NEDD9,BMP7,CDK5R1,BNIP3,ARHGEF7,NFE2L1,BST2,SQSTM1,CDC16,TSPO,NOTCH2,NPM1,CALR,CAPN1,CAPN2,NUMA1,SEMA5A,OPA1,USP8,OSBP,LATS1,PEBP1,ATG12,SCARB2,PAFAH1B1,PAK2,PAM,…
GO: Biological Process	GO:0040011	locomotion		1.07e-10	1.17e-06	5.53e-09	5.46e-08	297	1834	ABL1,TP53INP1,MAZ,ACTA2,MDK,MDM2,MTUS1,CD99,SRGAP1,JAG1,MIF,OSBPL8,AFDN,SEMA6A,PREX1,MACIR,ANK3,ANXA5,RGCC,APBB2,APC,EPB41L5,APEX1,ZSWIM6,APP,LMO4,SHTN1,MSN,RHOB,RHOC,ARHGAP5,ARHGDIA,MT2A,IRS2,ATM,ATP1A2,ATP2B4,MYH10,GBF1,MYO5A,ADAM9,PPP1R12A,RAB11A,BBS2,NCAM1,NEDD9,BMP7,BMPR2,CDK5R1,NEO1,NF1,ARHGEF7,BSG,BST2,NFE2L2,NFIB,FUBP1,CPNE3,IL33,NOTCH2,NRCAM,CALR,CAMK2D,CAPN1,MPZL1,SEMA5A,SPAG9,LDB2,OPHN…
GO: Biological Process	GO:0051240	positive regulation of multicellular organismal process		1.38e-07	0.00151	3.92e-06	3.87e-05	295	1950	NCOA3,ABCA1,ABL1,MAP6,BCL11A,MDK,ARID1A,MEF2A,PICALM,MEIS1,ADD1,ADK,MFAP2,MRTFB,JAG1,MIF,AFDN,BIN1,RGCC,DBNL,APC,HIPK2,XIAP,GPAM,APP,AP3B1,SHTN1,CASK,RHOB,SETD2,MT2A,BRD9,NCOA1,ATF4,ATP1A1,ATP1A2,BECN1,ATP2A2,ATP2B1,SNX4,B2M,BAD,RAB11A,ADGRB3,BBS2,NCAM1,RIOK3,CCND1,NCL,NEDD9,BMP7,BMPR2,BSG,NFE2L2,BTG1,TSPO,AP3D1,IL33,CNOT3,NOTCH2,CACNA2D1,NRAS,CAMK2D,NTRK2,NUMA1,SEMA5A,CBLB,OPA1,OPRK1,CCND2,PAFAH…
GO: Biological Process	GO:0051130	positive regulation of cellular component organization		2.35e-30	2.57e-26	1.72e-27	1.69e-26	289	1303	ABCA1,ABL1,MAP6,BCL11A,MDK,PICALM,ADD1,KIDINS220,AP2B1,MIB1,PIP4K2B,AFDN,FNIP2,CUL3,SLAIN2,BIN1,RGCC,ENC1,DBNL,APC,EPB41L5,APP,SHTN1,MAPKAPK5,ARF1,PDLIM4,CASK,MSN,RHOC,MARK4,TNKS,ATM,EIF4G3,BECN1,SNX4,ATRX,ADAM9,B2M,BAD,RAB11A,ADGRB3,NBN,NEDD9,BMP7,BMPR2,CDK5R1,BNIP3,NF1,ARHGEF7,NFE2L2,CDC16,NTRK2,CAPN2,NUMA1,SEMA5A,CBL,OPA1,OSBP,PEBP1,SCARB2,PAFAH1B1,CD63,CD151,MAP3K13,CDC27,CDC34,CDC42,CDH4,CDK…
GO: Biological Process	GO:1901565	organonitrogen compound catabolic process		2.5e-18	2.73e-14	4.34e-16	4.29e-15	289	1546	MAP1A,ACAT1,USP11,USP9X,MDM2,MDM4,NLN,MIB1,KLHL42,FBXO32,CUL4B,CUL4A,CUL3,CUL2,MPST,CUL1,SH3RF1,ENC1,APC,HIPK2,BIRC2,RNF213,APP,PIAS1,MSN,NUDT1,ATM,EIF3H,ATP2B4,ZFAND2A,CTSF,ADAM9,BCAT1,TRIM24,NEDD8,BLVRB,BNIP3,NFE2L1,NFE2L2,SQSTM1,SGPL1,CDC16,IL33,PTTG1IP,NSF,CALR,CANX,CAPN1,CAPN2,CAST,BRSK2,CASP3,OAT,OAZ1,ODC1,CBL,CBLB,OPHN1,USP14,USP8,LATS1,NTAN1,CD81,CDC27,CDC34,CHMP1A,CDKN1B,CDO1,DLGAP1,ENPP…
GO: Biological Process	GO:0051253	negative regulation of RNA metabolic process		6.24e-14	6.83e-10	5.38e-12	5.31e-11	286	1645	USP9X,MAX,MAZ,BCL11A,ARID1A,MDM2,MDM4,MEF2A,GATAD2B,ZNF608,FNIP2,CUL3,BIN1,SMARCA5,APBB2,HIPK2,APEX1,CHD8,CBX4,APP,CGGBP1,PIAS1,MBD3,MT3,RBAK,ZBTB10,ATF4,ZNF439,SRSF9,TRIM37,THAP5,ATRX,NACA,BACH1,CCND1,NDN,TRIM24,BMP7,CDK5R1,NFE2L1,NFIB,SQSTM1,ANGEL2,ZBTB21,NFX1,IL33,FOXK1,NOTCH2,NPM1,CALR,PTBP2,BTAF1,LDB2,PAX3,CDK6,CDKN1B,CHD4,COPS2,CREBZF,CIRBP,SINHCAF,PLAGL1,CDYL,QKI,MAGED1,NOP53,ZNF254,POU3F3…
GO: Biological Process	GO:0009628	response to abiotic stimulus		8.3e-10	9.09e-06	3.82e-08	3.77e-07	286	1786	SDE2,TP53INP1,MAT2A,MDK,MDM2,MDM4,MGMT,KMT2A,AK4,FBXO32,CUL4B,CUL4A,ANXA7,UVSSA,RGCC,APAF1,HIPK2,BIRC2,APP,RHOB,ARHGDIA,MT3,ASNS,ATF4,IRS2,ATM,ATP1A1,ATP1A2,ATP1B1,BECN1,ATP2A2,ATP2B1,ATP2B4,ATP6V1A,MYO6,BACH1,BAD,CCND1,NEK1,BMP7,BNIP2,BNIP3,NF1,NFE2L1,NFE2L2,TSPO,IL33,NPM1,CALR,CAMK2D,NTRK2,CAPN2,BRSK2,CASP3,SEMA5A,CBL,CBLB,OPA1,OPRK1,CCND2,CD9,P4HB,AIFM1,PEBP1,PAM,CDH2,CDKN1A,CDKN1B,NOLC1,PDK1,…
GO: Biological Process	GO:0007420	brain development		2.73e-26	2.99e-22	1.3e-23	1.28e-22	285	1349	NCOA3,ABL1,ACAT1,USP9X,BCL11A,MDK,ARID1A,MEIS1,FZD8,MRTFB,MIB1,AK4,AFDN,ATRN,MCFD2,APAF1,APC,EPB41L5,APLP2,CHD8,ZSWIM6,APP,LMO4,MBD3,ARCN1,METTL14,ARF4,CASK,SETD2,MT3,NCOA1,TMEM108,IRS2,ATM,EIF3H,ATP1A1,ATP1A2,ATP2B1,ATP2B4,MYH10,ATRX,KIF1A,PPP1R12A,B2M,BAD,NARS1,BBS2,NCAM1,BMP7,BMPR2,CDK5R1,BNIP3,NF1,NFIB,AP1M1,NNAT,NRCAM,GAS2L3,CALM2,CALM3,NSF,PTBP2,NTRK2,CAPN1,CAST,CASP3,SEMA5A,OPHN1,CD9,PEBP1…
GO: Biological Process	GO:0022402	cell cycle process		2.3e-18	2.52e-14	4.06e-16	4.01e-15	281	1490	SDE2,MAP4,MCL1,ARID1A,MDM2,TRRAP,BIRC6,ESCO1,MEIS1,MLF1,TAOK1,CUL4B,CUL4A,CUL3,CUL2,CUL1,BIN1,SMARCA5,ANK3,ANXA11,RGCC,APBB2,APC,APEX1,XIAP,APP,ARF1,RHOB,RHOC,SETD2,MARK4,CENPV,TNKS,ATM,EIF4G3,BECN1,ATP2B4,TRIM37,MYH10,ATRX,PPP1R12A,BACH1,RAB11A,BCAT1,NBN,CCND1,BANF1,SPICE1,NEK1,BMP7,CDK5R1,BNIP2,NFE2L1,CDC16,NPM1,CALM2,CALM3,CALR,CAMK2D,NUMA1,BRSK2,CHAMP1,CCND2,CCNG2,USP8,LATS1,SMC3,PEBP1,PAFAH1…
GO: Biological Process	GO:0018193	peptidyl-amino acid modification		1.77e-20	1.94e-16	3.72e-18	3.68e-17	280	1434	NCOA3,ABL1,MARK1,MARK3,BCL11A,MDM2,TRRAP,GALNT16,ESCO1,PWWP2A,MIF,KMT2A,MLLT1,FNIP2,DIP2B,SMARCA5,HIPK2,APLP2,CBX4,APP,MAPKAPK5,PIAS1,MBD3,SETD2,ASPH,ANTKMT,NCOA1,TNKS,ATM,ATP2B4,ZDHHC21,ATRX,NCL,DPM1,NEDD9,NEK1,BMP7,CDK5R1,PPIL3,MCM3AP,NNAT,CALM2,CALM3,CAMK2D,NTRK2,BRSK2,CBL,CBLB,ASH2L,OSBP,LATS1,P4HA1,P4HB,PAK2,CD81,MAP3K13,DDX21,DCLK1,PDK1,ENPP2,C1orf131,CHKA,GTF3C4,KMT2C,PPIG,NRXN1,PIK3CA,CLN…
GO: Biological Process	GO:0042325	regulation of phosphorylation		1.63e-16	1.79e-12	2.08e-14	2.05e-13	275	1495	ABL1,MCM7,ADAR,FZD8,MIF,OSBPL8,MLLT1,PIP4K2B,TAOK1,FNIP2,RGCC,APC,HIPK2,ZNF622,APLP2,APP,LMO4,MT3,IRS2,SLC4A4,EIF4G3,ATP2B4,ADAM9,BAD,NBN,CCND1,NCL,DIPK2A,NEDD9,BMP7,BMPR2,CDK5R1,NF1,SQSTM1,NPM1,NRAS,CALM2,CALM3,NTRK2,CASP3,SPAG9,CBL,CBLB,LDB2,CCND2,CCNG2,OSBP,LATS1,PEBP1,PAK2,CD81,MAP3K13,CDC42,CDKN1A,CDKN1B,ENPP2,ITGB1BP1,PGAM1,SLC9A3R1,DNAJC10,NRXN1,CLU,PIK3CA,PIK3CB,PIK3R1,PLCG2,PLEC,AKAP6,PM…
GO: Biological Process	GO:0007155	cell adhesion		1.16e-08	0.000127	4.35e-07	4.3e-06	274	1742	TTYH1,ABL1,ACTN1,MDK,ARID1A,ADK,MFGE8,ZNF608,CD99,JAG1,MKLN1,AFDN,SEMA6A,PCDH10,PREX1,ATRN,ANK3,RGCC,APC,EPB41L5,GPAM,APP,AP3B1,CASK,MSN,RHOB,RND3,ARHGAP5,ARHGDIA,ATM,ATP1B1,ATP2A2,ZDHHC21,MYH10,ADAM9,PPP1R12A,B2M,CD164,BAD,NCAM1,NEDD9,BMP7,CDK5R1,NEO1,DST,NF1,ARHGEF7,BSG,AP3D1,NRCAM,CALR,CAPN1,CASP3,SEMA5A,CBLB,CD9,P4HB,FIBP,CD63,CD81,CD151,CDC42,CDH2,CDH4,PCDHGC3,PCDH8,PCDH9,CDK6,DLG5,CFL1,ENPP…
GO: Biological Process	GO:1901698	response to nitrogen compound		1.41e-08	0.000154	5.17e-07	5.1e-06	273	1738	ABCA1,ABL1,ACACA,MARS1,MAT2A,MAX,BCL11A,MDM2,RAB8A,MGMT,MGST3,MTUS1,JAG1,OSBPL8,PIP4K2B,ANXA5,APC,APEX1,BIRC2,GPAM,APP,MT3,USO1,ASNS,ASPH,NCOA1,ATF4,IRS2,ATP2A2,ATP2B1,PEA15,SRSF9,ATP2B4,ATRX,MYO5A,BAD,NCAM1,RIOK3,CCND1,NCL,BMP7,CDK5R1,BSG,NFE2L2,BTG1,TSPO,NPM1,CACNA2D1,CALM2,CALM3,CALR,NTRK2,CANX,CAPN1,CAPN2,BRSK2,CASP3,OPA1,OPRK1,CCND2,USP14,CD9,AIFM1,PEBP1,CD81,DDX21,CDKN1A,CDKN1B,CDO1,CFL1,GN…
GO: Molecular Function	GO:0030554	adenyl nucleotide binding		8.77e-10	1.98e-06	7.46e-08	6.19e-07	272	1620	ABCA1,ABCF1,ABL1,ACACA,ACAT1,MARK1,MARK3,MARS1,MAT2A,ACTA2,MCM7,ADK,RIMKLB,PIP4K2B,AK4,TAOK1,SMARCA5,APAF1,HIPK2,RNF213,CHD8,MAPKAPK5,MBD3,YARS1,CASK,NRBP2,CDK13,GET3,ASNS,RTCA,MARK4,ATM,ATP1A1,ATP1A2,ATP2A2,ATP2B1,ATP2B4,ATP6V1A,MYH10,ATRX,KIF1A,MYO1E,MYO5A,MYO6,MYO9A,B2M,NARS1,RIOK3,NEK1,BMPR2,MPPED2,NPM1,NSF,CAMK2D,NTRK2,BRSK2,CARS1,BTAF1,LATS1,SMC3,PEBP1,PAK2,MAP3K13,DDX21,CDC34,DCLK1,CDK6,NO…
GO: Molecular Function	GO:0032559	adenyl ribonucleotide binding		8.93e-10	2.02e-06	7.46e-08	6.19e-07	270	1606	ABCA1,ABCF1,ABL1,ACACA,ACAT1,MARK1,MARK3,MARS1,MAT2A,ACTA2,MCM7,ADK,RIMKLB,PIP4K2B,AK4,TAOK1,SMARCA5,APAF1,HIPK2,RNF213,CHD8,MAPKAPK5,MBD3,YARS1,CASK,NRBP2,CDK13,GET3,ASNS,RTCA,MARK4,ATM,ATP1A1,ATP1A2,ATP2A2,ATP2B1,ATP2B4,ATP6V1A,MYH10,ATRX,KIF1A,MYO1E,MYO5A,MYO6,MYO9A,B2M,NARS1,RIOK3,NEK1,BMPR2,MPPED2,NPM1,NSF,CAMK2D,NTRK2,BRSK2,CARS1,BTAF1,LATS1,SMC3,PEBP1,PAK2,MAP3K13,DDX21,CDC34,DCLK1,CDK6,NO…
GO: Biological Process	GO:0032989	cellular component morphogenesis		8.54e-33	9.35e-29	1.34e-29	1.32e-28	269	1141	ABL1,MAP1A,MAP2,MAP6,USP9X,ACTN1,BCL11A,MDK,MEF2A,PICALM,RAB8A,KIDINS220,AFDN,TAOK1,SEMA6A,DIP2B,ANK2,ANK3,DBNL,APBB2,APC,APLP2,ZSWIM6,APP,SHTN1,CASK,MT3,TMEM108,MYH10,KIF1A,MYO9A,PPP1R12A,NACA,RAB11A,ADGRB3,NCAM1,NDN,BMP7,BMPR2,CDK5R1,NEO1,DST,ARHGEF7,BSG,NFIB,SQSTM1,MTMR2,NOTCH2,THSD7A,NRCAM,NSF,NTRK2,CAPN1,BRSK2,CASP3,SEMA5A,SPAG9,OPA1,OPHN1,CD9,PAFAH1B1,PAK2,MAP3K13,CDC42,CDH2,CDH4,DCLK1,NOLC…
GO: Biological Process	GO:0009887	animal organ morphogenesis		9.82e-08	0.00108	2.91e-06	2.87e-05	267	1729	NCOA3,ABL1,ACTA2,MDK,ARID1A,MDM2,MDM4,MEIS1,FZD8,MFAP2,MRTFB,JAG1,MIB1,AFDN,SEMA6A,FBXO32,CUL4A,CUL3,CUL1,ATRN,ANXA6,APC,HIPK2,EPB41L5,APEX1,AP3B1,MSN,SETD2,PHACTR4,ANKRD11,ATF4,ATP1A1,ATP1A2,ATP2A2,ATP2B1,MYO5A,MYO6,NACA,BBS2,CCND1,NCL,BMP7,BMPR2,CDK5R1,NF1,BSG,NFIB,SGPL1,NOTCH2,CALD1,NSF,NTRK2,CAPN1,ODC1,PAFAH1B1,PAM,PAX3,PBX1,CDC42,CDH2,CDH4,NOLC1,DLG5,PDLIM7,TRIP11,SLC9A3R1,KIF3B,CNGA3,PLS3,C…
GO: Molecular Function	GO:0008092	cytoskeletal protein binding		4.79e-30	1.08e-26	5.41e-27	4.49e-26	266	1123	ABL1,MAP1A,MAP2,MAP4,MAP6,MARK1,MARK3,ACTN1,PICALM,ADD1,RAB8A,MRTFB,AP1G1,MTUS1,AFDN,TAOK1,MICAL3,DIP2B,BIN1,SHROOM3,ANK2,ANK3,ANXA6,ENC1,DBNL,APC,EPB41L5,SHTN1,BLOC1S2,MBD3,PDLIM4,MSN,SETD2,PHACTR4,MARK4,ATP1A1,MYH10,KIF1A,MYO1E,MYO5A,MYO6,MYO9A,RAB11A,NCAM1,NDN,CDK5R1,DST,NF1,ARHGEF7,CALD1,NRCAM,GAS2L3,CALM2,CALM3,CAMK2D,CAPN1,CAPN2,NUMA1,BRSK2,SPAG9,ARL8A,OPA1,OPHN1,SMC3,P4HB,PAFAH1B1,TMSB10,V…
GO: Biological Process	GO:0045892	negative regulation of DNA-templated transcription		4.06e-14	4.45e-10	3.68e-12	3.63e-11	266	1497	USP9X,MAX,MAZ,BCL11A,ARID1A,MDM2,MDM4,MEF2A,GATAD2B,ZNF608,FNIP2,CUL3,BIN1,SMARCA5,APBB2,HIPK2,APEX1,CHD8,CBX4,APP,CGGBP1,PIAS1,MBD3,MT3,RBAK,ZBTB10,ATF4,ZNF439,TRIM37,THAP5,ATRX,NACA,BACH1,CCND1,NDN,TRIM24,BMP7,CDK5R1,NFE2L1,NFIB,SQSTM1,ZBTB21,NFX1,IL33,FOXK1,NOTCH2,CALR,BTAF1,LDB2,PAX3,CDK6,CDKN1B,CHD4,COPS2,CREBZF,SINHCAF,PLAGL1,CDYL,MAGED1,NOP53,ZNF254,POU3F3,WWTR1,MED1,PARP14,CREB1,ATF2,PPM1…
GO: Biological Process	GO:1903507	negative regulation of nucleic acid-templated transcription		5.17e-14	5.66e-10	4.57e-12	4.51e-11	266	1500	USP9X,MAX,MAZ,BCL11A,ARID1A,MDM2,MDM4,MEF2A,GATAD2B,ZNF608,FNIP2,CUL3,BIN1,SMARCA5,APBB2,HIPK2,APEX1,CHD8,CBX4,APP,CGGBP1,PIAS1,MBD3,MT3,RBAK,ZBTB10,ATF4,ZNF439,TRIM37,THAP5,ATRX,NACA,BACH1,CCND1,NDN,TRIM24,BMP7,CDK5R1,NFE2L1,NFIB,SQSTM1,ZBTB21,NFX1,IL33,FOXK1,NOTCH2,CALR,BTAF1,LDB2,PAX3,CDK6,CDKN1B,CHD4,COPS2,CREBZF,SINHCAF,PLAGL1,CDYL,MAGED1,NOP53,ZNF254,POU3F3,WWTR1,MED1,PARP14,CREB1,ATF2,PPM1…
GO: Biological Process	GO:1902679	negative regulation of RNA biosynthetic process		7.12e-14	7.79e-10	6.09e-12	6.01e-11	266	1504	USP9X,MAX,MAZ,BCL11A,ARID1A,MDM2,MDM4,MEF2A,GATAD2B,ZNF608,FNIP2,CUL3,BIN1,SMARCA5,APBB2,HIPK2,APEX1,CHD8,CBX4,APP,CGGBP1,PIAS1,MBD3,MT3,RBAK,ZBTB10,ATF4,ZNF439,TRIM37,THAP5,ATRX,NACA,BACH1,CCND1,NDN,TRIM24,BMP7,CDK5R1,NFE2L1,NFIB,SQSTM1,ZBTB21,NFX1,IL33,FOXK1,NOTCH2,CALR,BTAF1,LDB2,PAX3,CDK6,CDKN1B,CHD4,COPS2,CREBZF,SINHCAF,PLAGL1,CDYL,MAGED1,NOP53,ZNF254,POU3F3,WWTR1,MED1,PARP14,CREB1,ATF2,PPM1…
GO: Biological Process	GO:0010648	negative regulation of cell communication		3.57e-07	0.00391	8.95e-06	8.84e-05	266	1747	ABL1,MARK3,MAZ,MCL1,MDK,MDM2,MDM4,ADAR,BIRC6,GATAD2B,BRAP,MIF,PIP4K2B,SEMA6A,CUL3,SH3RF1,ANXA5,APC,HIPK2,RNF213,XIAP,CHD8,APP,MAPKAPK5,BLOC1S2,HAPSTR1,ARF1,RGS20,PHACTR4,EIF3A,ATM,PEA15,ATP2B4,MYO5A,B2M,RIOK3,NCL,BMP7,NF1,NFE2L2,MTMR2,TSPO,PTTG1IP,CALR,CAPN1,CBL,CBLB,OPA1,LDB2,OPRK1,MTMR4,LATS1,PEBP1,PAFAH1B1,CDC34,CDH2,DLG5,ITGB1BP1,PFKL,SINHCAF,SLC9A3R1,CLU,PIK3CB,SAC3D1,MAPKAP1,DDIT4,UBQLN1,LI…
GO: Biological Process	GO:0023057	negative regulation of signaling		4.34e-07	0.00475	1.08e-05	0.000106	266	1751	ABL1,MARK3,MAZ,MCL1,MDK,MDM2,MDM4,ADAR,BIRC6,GATAD2B,BRAP,MIF,PIP4K2B,SEMA6A,CUL3,SH3RF1,ANXA5,APC,HIPK2,RNF213,XIAP,CHD8,APP,MAPKAPK5,BLOC1S2,HAPSTR1,ARF1,RGS20,PHACTR4,EIF3A,ATM,PEA15,ATP2B4,MYO5A,B2M,RIOK3,NCL,BMP7,NF1,NFE2L2,MTMR2,TSPO,PTTG1IP,CALR,CAPN1,CBL,CBLB,OPA1,LDB2,OPRK1,MTMR4,LATS1,PEBP1,PAFAH1B1,CDC34,CDH2,DLG5,ITGB1BP1,PFKL,SINHCAF,SLC9A3R1,CLU,PIK3CB,SAC3D1,MAPKAP1,DDIT4,UBQLN1,LI…
GO: Biological Process	GO:0002520	immune system development		1.11e-08	0.000121	4.22e-07	4.17e-06	260	1636	ABL1,MAX,ACTN1,BCL11A,MDK,ARID1A,ADAR,PICALM,MEIS1,ADD1,FZD8,MFAP2,AP2A2,ZNF608,H4C5,JAG1,MIB1,MLF1,KMT2A,ZNF160,PREX1,CUL4A,SH3RF1,APC,HIPK2,APP,LMO4,PIR,AP3B1,BLOC1S2,MBD3,METTL14,CDK13,ATF4,ATM,MYO1E,B2M,NACA,CD164,BAD,NBN,NEDD9,NF1,ARHGEF7,NFE2L1,NFE2L2,SGPL1,FUBP1,MCM3AP,TSPO,AP3D1,PTTG1IP,NOTCH2,NPM1,CASP3,CBL,CBLB,ANGPTL1,ASH2L,PAFAH1B1,CD81,MTURN,PBX1,CDC42,CDK6,XPR1,ENPP2,TMOD3,CHD2,PGM3…
GO: Biological Process	GO:0051726	regulation of cell cycle		3.56e-17	3.9e-13	5.34e-15	5.27e-14	259	1368	SDE2,ABL1,TP53INP1,MCL1,MDK,ARID1A,MDM2,MDM4,TRRAP,BIRC6,H2AC20,MLF1,TAOK1,CUL4B,CUL4A,CUL3,BIN1,SMARCA5,C6orf89,RGCC,APBB2,APC,HIPK2,APEX1,BIRC2,XIAP,APP,RHOB,SETD2,CDK13,ASNS,PHACTR4,MARK4,CENPV,TNKS,ATM,EIF4G3,BECN1,ATP2B4,TRIM37,THAP5,GBF1,ATRX,RAB11A,NBN,CCND1,SPICE1,NEK1,BMP7,CDK5R1,NF1,NFE2L1,CDC16,BTG1,ANGEL2,FOXK1,NPM1,NRAS,CALM2,CALM3,CALR,CAMK2D,NUMA1,CAST,BRSK2,CASP3,CCND2,CCNG2,LATS1…
GO: Molecular Function	GO:0005524	ATP binding		1.28e-09	2.89e-06	1.01e-07	8.35e-07	258	1526	ABCA1,ABCF1,ABL1,ACACA,MARK1,MARK3,MARS1,MAT2A,ACTA2,MCM7,ADK,RIMKLB,PIP4K2B,AK4,TAOK1,SMARCA5,APAF1,HIPK2,RNF213,CHD8,MAPKAPK5,MBD3,YARS1,CASK,NRBP2,CDK13,GET3,ASNS,RTCA,MARK4,ATM,ATP1A1,ATP1A2,ATP2A2,ATP2B1,ATP2B4,ATP6V1A,MYH10,ATRX,KIF1A,MYO1E,MYO5A,MYO6,MYO9A,B2M,NARS1,RIOK3,NEK1,BMPR2,NPM1,NSF,CAMK2D,NTRK2,BRSK2,CARS1,BTAF1,LATS1,SMC3,PEBP1,PAK2,MAP3K13,DDX21,CDC34,DCLK1,CDK6,NOLC1,PDK1,STK1…
GO: Molecular Function	GO:0005102	signaling receptor binding		0.000944	1	0.0159	0.132	258	1813	NCOA3,ABCA1,ABL1,MAP1A,MARK1,ACTN1,MDK,MDM2,PICALM,ADD1,FZD8,MFGE8,JAG1,MIF,SEMA6A,CUL3,ANXA5,ANXA7,APP,YARS1,ARF4,CASK,MSN,NCOA1,IRS2,EIF3A,ATP2A2,TRIM37,SNX4,ADAM9,NARS1,NCAM1,NCL,TRIM24,BMP7,CDK5R1,NEO1,DST,SQSTM1,CPNE3,OSGIN2,IL33,NOTCH2,CALM2,CALM3,NSF,CALR,NTRK2,CANX,CASP3,SEMA5A,CBL,CBLB,ANGPTL1,OPHN1,OPRK1,CD9,P4HB,PEBP1,RABEP1,CD81,CD151,CDC42,CFL1,ITGB1BP1,CHN1,JAM2,AP2M1,SLC9A3R1,METRN…
GO: Biological Process	GO:0000904	cell morphogenesis involved in differentiation		6.17e-32	6.76e-28	5.63e-29	5.57e-28	257	1081	ABL1,MAP1A,MAP2,MAP6,USP9X,ACTN1,BCL11A,MDK,MEF2A,PICALM,RAB8A,MFAP2,KIDINS220,AFDN,SEMA6A,PREX1,CUL3,ATRN,DIP2B,ANK3,DBNL,APBB2,APC,EPB41L5,APLP2,APP,SHTN1,CASK,MT3,ATF4,MYH10,KIF1A,MYO9A,PPP1R12A,RAB11A,ADGRB3,NCAM1,NDN,NEDD9,BMP7,BMPR2,CDK5R1,NEO1,DST,ARHGEF7,BSG,NFIB,SQSTM1,NOTCH2,THSD7A,NRCAM,NSF,CALR,NTRK2,CAPN1,BRSK2,CASP3,SEMA5A,OPA1,OPHN1,LATS1,P4HB,PAFAH1B1,PAK2,MAP3K13,CDC42,CDH2,CDH4,…
GO: Biological Process	GO:0009894	regulation of catabolic process		9.81e-27	1.07e-22	5.12e-24	5.05e-23	255	1150	MAGOH,ABL1,TP53INP1,MAP1A,USP9X,MCL1,MDM2,MDM4,RAB8A,AGO3,PIP4K2B,CUL4B,CUL4A,SH3RF1,APAF1,APC,HIPK2,APEX1,APP,PIAS1,METTL14,KHSRP,MSN,NRBP2,MT3,IRS2,ATM,EIF3H,SLC4A4,EIF4G3,BECN1,ATP2B4,ATP6V1A,ZFAND2A,ATP6V1C1,ATP6V1E1,SNX4,ATP6V0A1,ADAM9,BAD,CDK5R1,BNIP3,NFE2L1,NFE2L2,SQSTM1,ANGEL2,MTMR2,TSPO,IL33,CNOT3,FOXK1,PTTG1IP,NPM1,NSF,CAPN1,CAPNS1,CAST,CASP3,OAZ1,ODC1,CBLB,OPHN1,USP14,USP8,MTMR4,LATS1,…
GO: Biological Process	GO:0010243	response to organonitrogen compound		4.38e-08	0.000479	1.42e-06	1.4e-05	255	1623	ABCA1,ABL1,ACACA,MARS1,MAT2A,MAX,BCL11A,MDM2,RAB8A,MGMT,MGST3,MTUS1,JAG1,OSBPL8,PIP4K2B,ANXA5,APC,APEX1,BIRC2,GPAM,APP,USO1,ASNS,ASPH,NCOA1,ATF4,IRS2,ATP2A2,ATP2B1,PEA15,SRSF9,ATP2B4,MYO5A,BAD,NCAM1,CCND1,NCL,BMP7,BSG,NFE2L2,BTG1,TSPO,CACNA2D1,CALM2,CALM3,CALR,NTRK2,CANX,CAPN1,CAPN2,BRSK2,CASP3,OPA1,OPRK1,CCND2,USP14,CD9,AIFM1,PEBP1,CD81,CDKN1A,CDKN1B,CDO1,CFL1,GNG2,USP25,EFTUD2,UBE4A,SLC9A3R1,DN…
GO: Biological Process	GO:0080134	regulation of response to stress		2.39e-05	0.262	0.000389	0.00384	255	1756	ABL1,ACTA2,MCL1,MDK,ARID1A,MDM2,ADAR,TRRAP,MGMT,AP1G1,MIF,TAOK1,MACIR,CUL4A,RNF169,SMARCA5,SH3RF1,ANXA5,PARG,HIPK2,ZNF622,BIRC2,XIAP,APP,CASK,SETD2,ATF4,ATM,ATP2B4,SNX4,B2M,BAD,RIOK3,BANF1,NEK1,BMP7,NEO1,NFE2L1,NFE2L2,SERPING1,IL33,PTTG1IP,NPM1,OPA1,OPRK1,USP14,CD9,P4HB,ATG12,PAFAH1B1,PAK2,CD81,TMSB10,MTURN,CDC42,NAPEPLD,C1orf131,USP25,TRIP12,CLU,PIK3CB,PIK3R1,RNF216,PLAT,PLCG2,MAP4K4,SLC25A23,CN…
GO: Biological Process	GO:0045944	positive regulation of transcription by RNA polymerase II		1.35e-13	1.48e-09	1.1e-11	1.09e-10	254	1427	NCOA3,ABL1,MAX,MAZ,MEF2A,MEIS1,PWWP2A,MRTFB,JAG1,KMT2A,SMARCA5,RGCC,APBB2,HIPK2,APEX1,CHD8,APP,LMO4,AP3B1,BLOC1S2,ARF4,CASK,PTOV1,MED4,MT3,CDK13,NCOA1,TNKS,ATF4,ATM,ATRX,MYO6,PPP1R12A,NACA,BACH1,NCL,NDN,BMP7,TSC22D1,BMPR2,NFE2L1,NFE2L2,NFIB,SQSTM1,FUBP3,AP3D1,IL33,NPM1,ASH2L,LDB2,USF3,CD81,PAX3,PBX1,DDX21,PCBP1,ZNF445,CCPG1,ITGB1BP1,CREBZF,RPRD1B,LHX2,KMT2C,PIK3R1,PKM,PLAGL1,LITAF,EGLN1,POU3F2,PO…
GO: Biological Process	GO:0044087	regulation of cellular component biogenesis		3.15e-26	3.45e-22	1.44e-23	1.42e-22	253	1146	ABCA1,ABL1,MAP2,MAP4,MCM7,ADD1,PIP4K2B,FNIP2,SLAIN2,BIN1,RGCC,DBNL,APC,EPB41L5,BIRC2,APP,LMO4,PDLIM4,MSN,RHOC,MARK4,ATM,BECN1,TRIM37,SNX4,ADGRB3,NCAM1,RIOK3,SPICE1,BMP7,CDK5R1,ARHGEF7,NPM1,NTRK2,CAPN1,NUMA1,LDB2,USP8,LATS1,PAK2,TMSB10,CDC34,CDC42,CHMP1A,CDKN1B,DLG5,CFL1,ENPP2,ITGB1BP1,TMOD3,MTPN,NRXN1,CLU,PIK3CA,PIK3R1,GPSM2,PLCG2,MAP4K4,PLTP,ROCK2,MAPKAP1,NOP53,FAM98A,CREB1,PPM1A,CHMP2B,CLIP3,SN…
GO: Biological Process	GO:0044265	cellular macromolecule catabolic process		2.18e-26	2.38e-22	1.08e-23	1.07e-22	252	1137	MAGOH,MAP1A,USP11,USP9X,MDM2,AGO3,MIB1,KLHL42,FBXO32,CUL4B,CUL4A,CUL3,CUL2,CUL1,SH3RF1,APAF1,APC,HIPK2,APEX1,BIRC2,RNF213,PIAS1,METTL14,KHSRP,ATM,EIF3H,ZFAND2A,NEDD8,NFE2L2,SQSTM1,CDC16,ANGEL2,IL33,CNOT3,NPM1,CALR,CANX,CASP3,CBL,USP14,USP8,LATS1,NTAN1,AIFM1,CDC27,CDC34,CHMP1A,USP25,TRIP12,CIRBP,UBE4A,DNAJC10,CLU,DDA1,XRN1,ANKIB1,LSM4,RNF216,ARIH1,QKI,PMP22,ROCK2,EXOSC10,DDX49,UBQLN1,SGTB,RNF19A,N…
GO: Biological Process	GO:0048534	hematopoietic or lymphoid organ development		2.12e-08	0.000232	7.43e-07	7.34e-06	249	1565	ABL1,MAX,ACTN1,BCL11A,MDK,ARID1A,ADAR,PICALM,MEIS1,ADD1,FZD8,MFAP2,AP2A2,ZNF608,H4C5,JAG1,MIB1,MLF1,KMT2A,ZNF160,PREX1,CUL4A,SH3RF1,APC,HIPK2,APP,LMO4,PIR,AP3B1,BLOC1S2,MBD3,METTL14,CDK13,ATF4,ATM,MYO1E,B2M,NACA,CD164,BAD,NEDD9,NF1,ARHGEF7,NFE2L1,NFE2L2,SGPL1,FUBP1,TSPO,AP3D1,PTTG1IP,NOTCH2,NPM1,CASP3,CBL,ANGPTL1,ASH2L,PAFAH1B1,CD81,MTURN,PBX1,CDC42,CDK6,XPR1,ENPP2,TMOD3,CHD2,PGM3,JAM2,PIK3R1,CLP…
GO: Molecular Function	GO:0030234	enzyme regulator activity		2.48e-12	5.59e-09	2.94e-10	2.44e-09	248	1369	BIRC6,PLEKHG1,KIDINS220,SRGAP1,TAOK1,SIPA1L2,MMP15,PREX1,ARHGAP21,BIN1,ANXA5,RGCC,DBNL,APAF1,APC,BIRC2,XIAP,APLP2,APP,ARF1,ARF4,ARHGAP5,ARHGDIA,MT3,RGS20,PHACTR4,ATP2B4,CTSF,GBF1,MYO9A,PPP1R12A,BAD,ADGRB3,CCND1,BMPR2,CDK5R1,BNIP2,NF1,ARHGEF7,BST2,SERPING1,DENND5B,NPM1,CALM2,CALM3,CALU,NUCB1,CAST,CASP3,OAZ1,OPHN1,CCND2,CCNG2,USP14,PEBP1,RABEP1,PAK2,MAP3K13,CDKN1A,CDKN1B,CYTH2,ITGB1BP1,CHN1,GTF3C4,…
GO: Biological Process	GO:0030163	protein catabolic process		4.18e-24	4.58e-20	1.58e-21	1.56e-20	247	1145	MAP1A,USP11,USP9X,MDM2,MDM4,NLN,MIB1,KLHL42,FBXO32,CUL4B,CUL4A,CUL3,CUL2,CUL1,SH3RF1,ENC1,APC,HIPK2,BIRC2,RNF213,APP,PIAS1,MSN,ATM,EIF3H,ZFAND2A,CTSF,ADAM9,TRIM24,NEDD8,BNIP3,NFE2L1,NFE2L2,SQSTM1,CDC16,IL33,PTTG1IP,NSF,CALR,CANX,CAPN1,CAPN2,CAST,BRSK2,CASP3,OAZ1,ODC1,CBL,CBLB,OPHN1,USP14,USP8,LATS1,NTAN1,CD81,CDC27,CDC34,CHMP1A,CDKN1B,DLGAP1,USP25,TRIP12,UBE4A,DNAJC10,CLU,DDA1,TPP1,ANKIB1,RNF216,…
GO: Biological Process	GO:0009968	negative regulation of signal transduction		2.01e-07	0.0022	5.44e-06	5.37e-05	247	1591	ABL1,MARK3,MAZ,MCL1,MDK,MDM2,MDM4,ADAR,BIRC6,GATAD2B,BRAP,MIF,PIP4K2B,SEMA6A,CUL3,SH3RF1,APC,HIPK2,RNF213,XIAP,CHD8,APP,MAPKAPK5,BLOC1S2,HAPSTR1,RGS20,PHACTR4,EIF3A,ATM,PEA15,ATP2B4,B2M,RIOK3,NCL,BMP7,NF1,NFE2L2,MTMR2,PTTG1IP,CALR,CAPN1,CBL,CBLB,OPA1,LDB2,MTMR4,LATS1,PEBP1,PAFAH1B1,CDC34,CDH2,DLG5,ITGB1BP1,SINHCAF,SLC9A3R1,CLU,PIK3CB,SAC3D1,MAPKAP1,DDIT4,UBQLN1,LITAF,NOP53,RRM2B,EGLN1,WWTR1,PARP1…
GO: Biological Process	GO:0014070	response to organic cyclic compound		1.3e-06	0.0142	2.85e-05	0.000282	247	1628	NCOA3,ABCA1,ABL1,ACACA,MAP2,ACAT1,MAT2A,MDK,ARID1A,MDM2,MGMT,FBXO32,MMP15,ANXA7,APEX1,BIRC2,APP,MBD3,MSN,ARHGDIA,ASNS,ASPH,NCOA1,ATF4,ATP1A1,ATP1A2,BECN1,ATP2B1,PEA15,ATP2B4,ADAM9,BAD,NCAM1,RIOK3,CCND1,TRIM24,NEDD8,BMP7,NF1,BSG,NFE2L1,TSPO,NPM1,CALM2,CALM3,CALR,CALU,NTRK2,CASP3,CBL,CBR1,OPA1,OPRK1,CCND2,USP8,LATS1,AIFM1,PEBP1,PAK2,PAM,DDX21,CDK6,CDKN1A,CDKN1B,CDO1,CFL1,ENPP2,GNG2,CHKA,EFTUD2,CKB,…
GO: Biological Process	GO:1901701	cellular response to oxygen-containing compound		0.0017	1	0.0148	0.146	247	1815	NCOA3,ABCA1,ABL1,ACACA,TP53INP1,MARS1,MAX,BCL11A,MDM2,MEF2A,ADD1,RAB8A,MTUS1,MIF,OSBPL8,PIP4K2B,FBXO32,ANXA5,APC,APEX1,XIAP,GPAM,APP,MSN,RHOB,MT3,USO1,NCOA1,ATF4,IRS2,ATM,BECN1,ATP2B1,ATP2B4,MYO5A,ADAM9,B2M,BAD,NCL,TRIM24,BMP7,CDK5R1,BNIP3,NF1,NFE2L1,NFE2L2,FUBP1,TSPO,NPM1,CACNA2D1,NTRK2,CAPN1,CAPN2,BRSK2,CASP3,CBLB,OPA1,OPRK1,CCND2,USP8,OSBP,AIFM1,CFL1,ENPP2,GNG2,CKB,SLC9A3R1,RRAGD,NRXN1,PIK3C2A…
GO: Biological Process	GO:0006886	intracellular protein transport		2.69e-32	2.94e-28	2.94e-29	2.9e-28	246	1010	MAP1A,RAB22A,MDM2,ADAR,RAB8A,AP2A2,AP2B1,AP1G1,XPO5,STX7,ANK3,AP3B1,ARCN1,ARF1,ARF3,ARF4,RHOB,USO1,GET3,ASPH,ATP1B1,BECN1,ZDHHC21,ZFAND2A,KIF1A,MYO5A,MYO6,NACA,RAB11A,NAPG,CDK5R1,NF1,SQSTM1,TSPO,AP1M1,AP3D1,PTTG1IP,NPM1,NSF,CALR,NUCB1,BRSK2,NUP98,OAZ1,CBLB,OXA1L,AIFM1,SCARB2,CD81,CDC42,CDKN1A,NOLC1,CFL1,ITGB1BP1,COPB2,PEX10,AP2M1,AP1S1,SLC9A3R1,CLU,PIK3C3,PIK3R1,CLTC,ZFAND6,MIEF1,SEC61A1,AKAP6,SG…
GO: Biological Process	GO:0060341	regulation of cellular localization		6.09e-20	6.66e-16	1.19e-17	1.18e-16	245	1212	MAP1A,MAP2,MDM2,PICALM,RAB8A,H2AC20,AP2B1,AFDN,STX7,ANK3,ANXA5,APC,EPB41L5,APP,ARF1,CASK,MSN,ARHGDIA,SETD2,MARK4,ASPH,IRS2,ATP2B4,MYH10,GBF1,MYO5A,ADAM9,PPP1R12A,NACA,BAD,RAB11A,NEDD9,CDK5R1,NEO1,NF1,BSG,SQSTM1,BTF3,MTMR2,NNAT,NPM1,CAMK2D,NUCB1,NUMA1,BRSK2,OAZ1,USP8,OSBP,LATS1,PAM,CD81,CDC42,CDH2,DCLK1,NOLC1,CFL1,ITGB1BP1,PFKL,AP2M1,NRXN1,PIK3C3,PIK3R1,CLTC,MIEF1,GPSM2,CNR1,ROCK2,MAGED1,NPEPPS,TM…
GO: Biological Process	GO:0035239	tube morphogenesis		3.04e-10	3.33e-06	1.47e-08	1.46e-07	245	1467	NCOA3,ABCA1,ABL1,MDK,ARID1A,MEIS1,ADD1,FZD8,MFGE8,MRTFB,JAG1,MIB1,SEMA6A,CUL4A,SHROOM3,RGCC,APAF1,APC,HIPK2,EPB41L5,APEX1,RNF213,XIAP,LMO4,MSN,RHOB,SETD2,MT2A,PHACTR4,ATP1A1,ATP1A2,BECN1,ATP2A2,ATP2B4,MYO1E,MYO6,RAB11A,ADGRB3,NCL,BMP7,BMPR2,NEO1,NF1,ARHGEF7,BSG,NFE2L2,NFIB,SGPL1,BTG1,NOTCH2,NRAS,THSD7A,CALD1,NRCAM,NTRK2,CASP3,SEMA5A,ANGPTL1,OPA1,LDB2,PAX3,PBX1,CDC42,CDH2,DLG5,PDLIM7,CFL1,ENPP2,IT…
GO: Biological Process	GO:0002682	regulation of immune system process		0.004	1	0.03	0.296	244	1821	ABL1,USP9X,MDK,ARID1A,ADAR,MEIS1,ADK,ZNF608,AP1G1,MTUS1,CD99,H4C5,JAG1,MIF,STX7,MACIR,WDFY1,CUL4A,SH3RF1,RGCC,APC,BIRC2,XIAP,GPAM,APP,AP3B1,MSN,IRS2,ATM,SNX4,B2M,BAD,RIOK3,BANF1,NEDD9,NF1,BST2,NFE2L2,SERPING1,AP3D1,IL33,NOTCH2,NRAS,CALR,CAPN1,CASP3,CBLB,CD9,ATG12,PAK2,CD81,MTURN,DDX21,CDK6,CDKN1A,DLG5,LYST,JAM2,CLU,PIK3CA,PIK3CB,PIK3R1,CLPTM1,SAC3D1,PLCG2,CNN2,CNR1,PMS2,UBQLN1,LITAF,NOP53,MAP3K8,…
GO: Biological Process	GO:0000278	mitotic cell cycle		1.04e-24	1.13e-20	4.36e-22	4.31e-21	243	1109	TTYH1,SDE2,ABL1,MAP4,MCL1,MDK,ARID1A,MDM2,TRRAP,ESCO1,MEIS1,H2AC20,TAOK1,CUL4B,CUL4A,CUL3,CUL2,CUL1,SMARCA5,ANK3,RGCC,APC,APEX1,XIAP,APP,ARF1,RHOB,RHOC,SETD2,ASNS,TNKS,ATM,BECN1,MYH10,GBF1,ATRX,PPP1R12A,BACH1,RAB11A,BCAT1,NBN,CCND1,BANF1,SPICE1,BMP7,NFE2L1,CDC16,BTG1,ANGEL2,CALM2,CALM3,CAMK2D,NUMA1,BRSK2,CHAMP1,CCND2,CCNG2,USP8,LATS1,SMC3,PEBP1,PAFAH1B1,PAM,PBX1,CDC27,CDC34,CDC42,CDK6,CHMP1A,CDKN…
GO: Biological Process	GO:0022603	regulation of anatomical structure morphogenesis		3.99e-16	4.36e-12	4.74e-14	4.68e-13	243	1284	ABL1,MAP2,MAP6,BCL11A,MDK,PICALM,MEIS1,ADD1,JAG1,MKLN1,PDZD8,AFDN,SEMA6A,PREX1,DIP2B,SHROOM3,ANXA7,RGCC,DBNL,APC,HIPK2,XIAP,SHTN1,CASK,MSN,RHOB,RHOC,RND3,ARHGDIA,MT3,ATP2B4,MYH10,KIF1A,MYO9A,PPP1R12A,RAB11A,ADGRB3,NEDD9,BMP7,BMPR2,CDK5R1,BNIP3,NF1,ARHGEF7,NFE2L2,BTG1,NRAS,CALR,NTRK2,BRSK2,CASP3,SEMA5A,SPAG9,OPA1,P4HB,PAFAH1B1,PAK2,PAX3,MAP3K13,CDC42,CDH2,CDH4,ZMYM4,CFL1,ENPP2,ITGB1BP1,CHN1,PGK1,S…
GO: Molecular Function	GO:0016817	hydrolase activity, acting on acid anhydrides		2.44e-13	5.5e-10	3.93e-11	3.26e-10	242	1300	ABCA1,ABCF1,RAB22A,MCM7,RAB8A,PLEKHG1,SRGAP1,SIPA1L2,PREX1,ARHGAP21,SMARCA5,RNF213,CHD8,ARF1,ARF3,ARF4,RHOB,RHOC,RND3,ARHGAP5,ARHGDIA,RGS20,NUDT1,GET3,ATP1A1,ATP1A2,ATP2A2,ATP2B1,ATP2B4,GBF1,ATRX,KIF1A,MYO1E,MYO9A,RAB11A,ADGRB3,BNIP2,NF1,ARHGEF7,DENND5B,NRAS,NSF,NUCB1,ARL8A,BTAF1,OPA1,OPHN1,SMC3,RABEP1,DDX21,CDC42,ENPP2,CYTH2,ITGB1BP1,GNG2,CHD2,CHD4,CHN1,EFTUD2,KIF3B,RRAGD,CLU,SPATA5L1,GPSM2,ARHG…
GO: Molecular Function	GO:0016818	hydrolase activity, acting on acid anhydrides, in phosphorus-containing anhydrides		2.44e-13	5.5e-10	3.93e-11	3.26e-10	242	1300	ABCA1,ABCF1,RAB22A,MCM7,RAB8A,PLEKHG1,SRGAP1,SIPA1L2,PREX1,ARHGAP21,SMARCA5,RNF213,CHD8,ARF1,ARF3,ARF4,RHOB,RHOC,RND3,ARHGAP5,ARHGDIA,RGS20,NUDT1,GET3,ATP1A1,ATP1A2,ATP2A2,ATP2B1,ATP2B4,GBF1,ATRX,KIF1A,MYO1E,MYO9A,RAB11A,ADGRB3,BNIP2,NF1,ARHGEF7,DENND5B,NRAS,NSF,NUCB1,ARL8A,BTAF1,OPA1,OPHN1,SMC3,RABEP1,DDX21,CDC42,ENPP2,CYTH2,ITGB1BP1,GNG2,CHD2,CHD4,CHN1,EFTUD2,KIF3B,RRAGD,CLU,SPATA5L1,GPSM2,ARHG…
GO: Biological Process	GO:0051248	negative regulation of protein metabolic process		5.56e-14	6.09e-10	4.83e-12	4.77e-11	242	1332	ABL1,MAP1A,USP9X,MCL1,MDM2,MDM4,ADAR,BIRC6,PICALM,PWWP2A,AGO3,MIF,MLLT1,BIN1,SH3RF1,ENC1,APC,HIPK2,BIRC2,XIAP,APLP2,APP,METTL14,KHSRP,MT3,ATF4,EIF3H,ATP2B4,NCL,BANF1,BMP7,NF1,BST2,SQSTM1,TSPO,SERPING1,CNOT3,NPM1,CALM2,CALM3,CALR,NTRK2,CAST,CASP3,SPAG9,CBL,CBLB,OPHN1,USP14,LATS1,PEBP1,PAK2,CDKN1A,CDKN1B,ITGB1BP1,USP25,PFDN1,TRIP12,CIRBP,DNAJC10,CLU,PIK3CB,PIK3R1,XRN1,PLAT,CDYL,PLEC,PUS7,ROCK2,DDIT…
GO: Molecular Function	GO:0016462	pyrophosphatase activity		3.67e-13	8.26e-10	5.51e-11	4.57e-10	241	1298	ABCA1,ABCF1,RAB22A,MCM7,RAB8A,PLEKHG1,SRGAP1,SIPA1L2,PREX1,ARHGAP21,SMARCA5,RNF213,CHD8,ARF1,ARF3,ARF4,RHOB,RHOC,RND3,ARHGAP5,ARHGDIA,RGS20,NUDT1,GET3,ATP1A1,ATP1A2,ATP2A2,ATP2B1,ATP2B4,GBF1,ATRX,KIF1A,MYO1E,MYO9A,RAB11A,ADGRB3,BNIP2,NF1,ARHGEF7,DENND5B,NRAS,NSF,NUCB1,ARL8A,BTAF1,OPA1,OPHN1,SMC3,RABEP1,DDX21,CDC42,ENPP2,CYTH2,ITGB1BP1,GNG2,CHD2,CHD4,CHN1,EFTUD2,KIF3B,RRAGD,CLU,SPATA5L1,GPSM2,ARHG…
GO: Biological Process	GO:0032990	cell part morphogenesis		4.17e-32	4.57e-28	4.15e-29	4.1e-28	241	983	ABL1,MAP1A,MAP2,MAP6,USP9X,BCL11A,MDK,MEF2A,PICALM,RAB8A,KIDINS220,AFDN,TAOK1,SEMA6A,DIP2B,ANK3,DBNL,APBB2,APC,APLP2,ZSWIM6,APP,SHTN1,CASK,MT3,TMEM108,MYH10,KIF1A,MYO9A,PPP1R12A,RAB11A,ADGRB3,NCAM1,NDN,BMP7,BMPR2,CDK5R1,NEO1,DST,ARHGEF7,BSG,NFIB,SQSTM1,NOTCH2,THSD7A,NRCAM,NSF,NTRK2,CAPN1,BRSK2,CASP3,SEMA5A,SPAG9,OPA1,OPHN1,PAFAH1B1,PAK2,MAP3K13,CDC42,CDH2,CDH4,DCLK1,NOLC1,CFL1,ENPP2,CHN1,LHX2,MET…
GO: Biological Process	GO:0030097	hemopoiesis		2.34e-08	0.000257	8.1e-07	8e-06	241	1507	ABL1,MAX,ACTN1,BCL11A,MDK,ARID1A,ADAR,PICALM,MEIS1,ADD1,FZD8,MFAP2,AP2A2,ZNF608,H4C5,JAG1,MIB1,MLF1,KMT2A,ZNF160,PREX1,CUL4A,SH3RF1,APC,HIPK2,APP,PIR,AP3B1,BLOC1S2,MBD3,METTL14,CDK13,ATF4,ATM,MYO1E,B2M,NACA,CD164,BAD,NEDD9,NF1,ARHGEF7,NFE2L1,NFE2L2,SGPL1,FUBP1,TSPO,AP3D1,PTTG1IP,NOTCH2,NPM1,CASP3,CBL,ANGPTL1,ASH2L,PAFAH1B1,CD81,MTURN,PBX1,CDC42,CDK6,XPR1,ENPP2,TMOD3,CHD2,PGM3,PIK3R1,CLPTM1,PLCG2,…
GO: Biological Process	GO:0001932	regulation of protein phosphorylation		9.24e-14	1.01e-09	7.74e-12	7.65e-11	240	1324	ABL1,ADAR,FZD8,MIF,OSBPL8,MLLT1,TAOK1,FNIP2,RGCC,APC,HIPK2,APLP2,APP,MT3,EIF4G3,ATP2B4,ADAM9,NBN,CCND1,NCL,DIPK2A,NEDD9,BMP7,BMPR2,CDK5R1,NF1,SQSTM1,NPM1,NRAS,CALM2,CALM3,NTRK2,CASP3,SPAG9,CBL,CBLB,CCND2,CCNG2,OSBP,LATS1,PEBP1,PAK2,CD81,MAP3K13,CDKN1A,CDKN1B,ENPP2,ITGB1BP1,SLC9A3R1,DNAJC10,NRXN1,CLU,PIK3CA,PIK3CB,PIK3R1,PLCG2,PLEC,AKAP6,PMP22,ROCK2,MAPKAP1,DDIT4,MAGED1,NOP53,WWTR1,PARP14,PPIA,ATF…
GO: Biological Process	GO:0060548	negative regulation of cell death		1.61e-12	1.77e-08	1.16e-10	1.14e-09	240	1359	NCOA3,ABL1,KCNH8,MAZ,MCL1,MDK,MDM2,MDM4,ADAR,BIRC6,MGMT,AP2B1,MIF,SH3RF1,MCFD2,ANXA5,APBB2,APC,HIPK2,APEX1,BIRC2,XIAP,GPAM,CHD8,CBX4,API5,APP,ARF4,ARHGDIA,NRBP2,MT3,ASNS,ATF4,IRS2,BECN1,PEA15,NACA,BAD,NCAM1,CCND1,NCL,DIPK2A,BMP7,TSC22D1,NEO1,BNIP2,BNIP3,NFE2L2,TAX1BP1,PTTG1IP,NOTCH2,NPM1,NTRK2,CAST,CASP3,SEMA5A,CBL,OPA1,CCND2,PAK2,PCDHGC3,CHMP1A,CDKN1A,CDKN1B,CFL1,CLU,PIK3CA,PIK3CB,PIK3R1,RETREG1…
GO: Biological Process	GO:0010629	negative regulation of gene expression		0.00417	1	0.0312	0.308	240	1790	MAGOH,TP53INP1,MARK1,MAX,BCL11A,MDM2,ADAR,PICALM,AGO3,XPO5,MIF,MACIR,SMARCA5,ANXA7,RGCC,ENC1,APEX1,XIAP,APP,MBD3,METTL14,KHSRP,CENPV,ATF4,ATM,ATP2B1,SRSF9,ATP2B4,BBS2,NCL,NDN,BANF1,BST2,ANGEL2,TSPO,SPTY2D1,IL33,CNOT3,NOTCH2,NPM1,CALR,PTBP2,CAST,ATG12,CHMP1A,ZNF445,CDKN1A,CHD4,CREBZF,CIRBP,PHF2,LHX2,NRXN1,PIK3CA,XRN1,LSM4,RNF216,PLAT,QKI,PUS7,PMP22,ROCK2,EXOSC10,CNOT10,TMEM59,POU3F2,PARP14,CREB1,C…
GO: Biological Process	GO:0048589	developmental growth		3.64e-20	3.99e-16	7.38e-18	7.29e-17	239	1168	NCOA3,ABL1,MAP2,USP9X,BCL11A,MDK,PICALM,MEIS1,ADD1,AP1G1,JAG1,AFDN,SEMA6A,ATRN,DIP2B,ANXA6,DBNL,APC,EPB41L5,GPAM,APP,SHTN1,MT3,ANKRD11,TMEM108,ATM,BECN1,ATP6V1E1,MYH10,ATRX,MYO9A,PPP1R12A,NACA,RAB11A,BBS2,NBN,NCAM1,NDN,DIPK2A,NEK1,BMPR2,CDK5R1,SGPL1,FUBP1,NOTCH2,THSD7A,NRCAM,CAMK2D,MPZL1,CASP3,SEMA5A,SPAG9,CCND2,LATS1,CD9,SMC3,PAFAH1B1,CD81,MAP3K13,CDH2,CDH4,DCLK1,CDKN1A,CDKN1B,CFL1,CHD4,COPS2,MT…
GO: Biological Process	GO:0048858	cell projection morphogenesis		1.2e-32	1.32e-28	1.65e-29	1.63e-28	238	958	ABL1,MAP1A,MAP2,MAP6,USP9X,BCL11A,MDK,MEF2A,PICALM,RAB8A,KIDINS220,AFDN,TAOK1,SEMA6A,DIP2B,ANK3,DBNL,APBB2,APC,APLP2,ZSWIM6,APP,SHTN1,CASK,MT3,TMEM108,MYH10,KIF1A,MYO9A,PPP1R12A,RAB11A,ADGRB3,NCAM1,NDN,BMP7,BMPR2,CDK5R1,NEO1,DST,ARHGEF7,BSG,NFIB,SQSTM1,NOTCH2,THSD7A,NRCAM,NSF,NTRK2,CAPN1,BRSK2,CASP3,SEMA5A,SPAG9,OPA1,OPHN1,PAFAH1B1,PAK2,MAP3K13,CDC42,CDH2,CDH4,DCLK1,NOLC1,CFL1,ENPP2,CHN1,LHX2,MET…
GO: Biological Process	GO:0007167	enzyme-linked receptor protein signaling pathway		4.03e-16	4.41e-12	4.74e-14	4.69e-13	238	1250	ABL1,USP9X,PPM1L,OSBPL8,PIP4K2B,SEMA6A,PREX1,APC,HIPK2,XIAP,ARF4,MT3,TMEM108,IRS2,MYO1E,ADAM9,PPP1R12A,NCL,NDN,NEDD9,BMP7,BMPR2,CDK5R1,NEO1,ARHGEF7,SGPL1,CPNE3,NOTCH2,NTRK2,MPZL1,NUMA1,CASP3,CBL,CBLB,ANGPTL1,OPA1,LDB2,MTMR4,LATS1,FIBP,PAK2,CD63,GNG2,CHN1,SINHCAF,SLC9A3R1,NRXN1,PIK3C2A,PIK3CA,PIK3CB,PIK3R1,PLAT,ZDHHC13,COL1A1,DDIT4,SCHIP1,SLC2A8,WWTR1,CREB1,ATF2,PPM1A,CRKL,PPP4C,CSNK2B,ZNF451,SIPA…
GO: Biological Process	GO:0044092	negative regulation of molecular function		1.08e-10	1.18e-06	5.53e-09	5.46e-08	238	1401	ABL1,MAP2,MCL1,MDM2,ADAR,BIRC6,PICALM,MLLT1,PIP4K2B,BIN1,SH3RF1,ANK3,ANXA5,APC,EPB41L5,BIRC2,XIAP,APLP2,APP,MT3,TNKS,IRS2,ATP1A2,ATP2A2,ATP2B4,TRIM37,PPP1R12A,B2M,NDN,BMP7,NF1,BST2,NFIB,TAX1BP1,SERPING1,NPM1,CALM2,CALM3,CALU,CAMK2D,CAST,CASP3,OAZ1,BTAF1,CBL,CBLB,USP14,LATS1,OXA1L,PEBP1,PAK2,MTURN,PBX1,CDKN1A,CDKN1B,ITGB1BP1,C1orf131,LHX2,SLC9A3R1,PIK3CB,PLEC,CNN3,CNR1,AKAP6,ROCK2,UBQLN1,EGLN1,WWT…
GO: Biological Process	GO:0120039	plasma membrane bounded cell projection morphogenesis		1.7e-31	1.86e-27	1.43e-28	1.41e-27	234	950	ABL1,MAP1A,MAP2,MAP6,USP9X,BCL11A,MEF2A,PICALM,RAB8A,KIDINS220,AFDN,TAOK1,SEMA6A,DIP2B,ANK3,DBNL,APBB2,APC,APLP2,ZSWIM6,APP,SHTN1,CASK,MT3,TMEM108,MYH10,KIF1A,MYO9A,PPP1R12A,RAB11A,ADGRB3,NCAM1,NDN,BMP7,BMPR2,CDK5R1,NEO1,DST,ARHGEF7,BSG,NFIB,SQSTM1,NOTCH2,THSD7A,NRCAM,NSF,NTRK2,CAPN1,BRSK2,CASP3,SEMA5A,SPAG9,OPA1,OPHN1,PAFAH1B1,PAK2,MAP3K13,CDC42,CDH2,CDH4,DCLK1,NOLC1,CFL1,ENPP2,CHN1,LHX2,METRN,N…
GO: Molecular Function	GO:0017111	ribonucleoside triphosphate phosphatase activity		1.4e-13	3.16e-10	2.63e-11	2.18e-10	233	1233	ABCA1,ABCF1,RAB22A,MCM7,RAB8A,PLEKHG1,SRGAP1,SIPA1L2,PREX1,ARHGAP21,SMARCA5,RNF213,CHD8,ARF1,ARF3,ARF4,RHOB,RHOC,RND3,ARHGAP5,ARHGDIA,RGS20,GET3,ATP1A1,ATP1A2,ATP2A2,ATP2B1,ATP2B4,GBF1,ATRX,KIF1A,MYO1E,MYO9A,RAB11A,ADGRB3,BNIP2,NF1,ARHGEF7,DENND5B,NRAS,NSF,NUCB1,ARL8A,BTAF1,OPA1,OPHN1,SMC3,RABEP1,DDX21,CDC42,CYTH2,ITGB1BP1,GNG2,CHD2,CHD4,CHN1,EFTUD2,KIF3B,RRAGD,CLU,SPATA5L1,GPSM2,ARHGEF6,RASAL2,P…
GO: Biological Process	GO:0033365	protein localization to organelle		9.04e-25	9.9e-21	3.96e-22	3.91e-21	232	1039	ABL1,MAP1A,MDM2,ADAR,RAB8A,H4C5,MIB1,OSBPL8,ANK2,APC,APP,AP3B1,ARF4,MSN,SETD2,GET3,MARK4,TNKS,BECN1,ZFAND2A,GBF1,ATRX,NACA,RAB11A,BBS2,BMP7,NF1,SQSTM1,BTF3,TSPO,AP3D1,PTTG1IP,NPM1,CALM2,CALM3,CALR,NUMA1,NUP98,CBLB,CHAMP1,LATS1,OXA1L,AIFM1,RABEP1,SCARB2,CD81,DCLK1,CDKN1A,NOLC1,CFL1,PEX10,CLU,PIK3C3,PIK3R1,TPP1,ZFAND6,SEC61A1,COL1A1,ROCK2,MAGED1,SGTB,NOP53,NPEPPS,GNPTAB,WWTR1,MED1,ATF2,PPP1R10,PPP2…
GO: Biological Process	GO:0009725	response to hormone		2.57e-10	2.81e-06	1.26e-08	1.24e-07	232	1370	NCOA3,ACACA,MAP2,ACAT1,MARS1,MAT2A,MAX,MDK,ARID1A,MDM2,RAB8A,MFGE8,MTUS1,OSBPL8,PIP4K2B,FBXO32,ANXA5,APC,APEX1,GPAM,MT3,USO1,ASNS,NCOA1,IRS2,ATP1A1,ATP1A2,ATP2A2,ATP2B1,MYO5A,ADAM9,BAD,BBS2,CCND1,NCL,TRIM24,BMP7,NF1,BSG,NFE2L2,BTG1,TSPO,CALM2,CALM3,CALR,NTRK2,CAPN1,CASP3,CBLB,CBR1,ASH2L,OPA1,OPRK1,CCND2,USP8,LATS1,AIFM1,PEBP1,PAM,CDKN1A,CDKN1B,CDO1,CFL1,GNG2,CKB,PIK3C2A,PIK3CA,PIK3R1,PKM,PLAT,PLO…
GO: Biological Process	GO:0048812	neuron projection morphogenesis		4.35e-31	4.76e-27	3.4e-28	3.36e-27	230	932	ABL1,MAP1A,MAP2,MAP6,USP9X,BCL11A,MEF2A,PICALM,RAB8A,KIDINS220,AFDN,TAOK1,SEMA6A,DIP2B,ANK3,DBNL,APBB2,APC,APLP2,ZSWIM6,APP,SHTN1,CASK,MT3,TMEM108,MYH10,KIF1A,MYO9A,PPP1R12A,RAB11A,ADGRB3,NCAM1,NDN,BMP7,BMPR2,CDK5R1,NEO1,DST,BSG,NFIB,SQSTM1,NOTCH2,THSD7A,NRCAM,NSF,NTRK2,CAPN1,BRSK2,CASP3,SEMA5A,SPAG9,OPA1,OPHN1,PAFAH1B1,PAK2,MAP3K13,CDC42,CDH2,CDH4,DCLK1,NOLC1,CFL1,CHN1,LHX2,METRN,NRXN1,SEMA5B,CL…
GO: Biological Process	GO:0040012	regulation of locomotion		3.54e-09	3.88e-05	1.51e-07	1.5e-06	228	1380	ABL1,TP53INP1,MAZ,ACTA2,MDK,MDM2,MTUS1,CD99,SRGAP1,JAG1,MIF,OSBPL8,AFDN,SEMA6A,MACIR,ANXA5,RGCC,APC,EPB41L5,APEX1,ZSWIM6,APP,LMO4,SHTN1,MSN,RHOB,RHOC,ARHGAP5,ARHGDIA,MT2A,IRS2,ATM,ATP2B4,MYO5A,ADAM9,RAB11A,BBS2,NEDD9,BMP7,BMPR2,NEO1,NF1,ARHGEF7,BSG,BST2,NFE2L2,FUBP1,CPNE3,IL33,CALR,CAMK2D,CAPN1,MPZL1,SEMA5A,SPAG9,LDB2,OPRK1,USP14,CD9,CD63,CD81,TMSB10,CD151,CDC42,CDK6,DLG5,CFL1,ENPP2,ITGB1BP1,JAM2…
GO: Biological Process	GO:0009792	embryo development ending in birth or egg hatching		4.89e-12	5.35e-08	3.21e-10	3.17e-09	227	1281	NCOA3,ABL1,USP9X,MCL1,MDK,ARID1A,ADAR,BIRC6,LRP1B,MEF2A,MEIS1,ADD1,MRTFB,KIDINS220,MIB1,CUL4A,CUL3,CUL2,SHROOM3,APAF1,APC,EPB41L5,CHD8,LMO4,MBD3,SETD2,PHACTR4,ANKRD11,NCOA1,ATM,ATP1A1,ATP1B1,MYH10,MYO1E,PPP1R12A,NBN,BMP7,BMPR2,CDK5R1,NEO1,BNIP2,NF1,BTF3,EIF2S2,CNOT3,NOTCH2,CAPN2,CASP3,OPA1,LATS1,PAX3,PBX1,CDH2,PCDH8,NOLC1,PDLIM7,CFL1,CHD2,COPS2,LHX2,HS6ST1,PITPNA,PLS3,COL1A1,PMM2,ROCK2,COL11A1,EG…
GO: Biological Process	GO:0043085	positive regulation of catalytic activity		9.98e-09	0.000109	3.85e-07	3.8e-06	227	1389	ABL1,PICALM,FZD8,SERINC1,MIF,OSBPL8,AFDN,TAOK1,SIPA1L2,PREX1,BIN1,C6orf89,RGCC,APAF1,ZNF622,APP,LMO4,MAPKAPK5,ARF4,RHOC,MT3,PHACTR4,ASPH,ANTKMT,TNKS,BECN1,ATP2B4,MYO5A,MYO9A,ADAM9,PPP1R12A,BAD,NBN,CCND1,DIPK2A,NEDD9,BMPR2,CDK5R1,NF1,ARHGEF7,BTG1,NPM1,CALM2,CALM3,NTRK2,CCND2,AIFM1,PAK2,CD81,MAP3K13,CDC42,CDKN1A,CDKN1B,ITGB1BP1,CHN1,MID1IP1,NRXN1,CLU,PIK3CA,PIK3CB,MAP4K4,AKAP6,ROCK2,MAGED1,PPIA,CRK…
GO: Biological Process	GO:0070925	organelle assembly		3.9e-14	4.27e-10	3.56e-12	3.51e-11	225	1210	TP53INP1,MAP4,MCM7,ACTN1,MEF2A,RAB8A,AP1G1,PIP4K2B,STX7,MACIR,DBNL,RNF213,XIAP,AP3B1,MBD3,ARF4,MSN,MARK4,TNKS,BECN1,ATP2A2,TRIM37,SNX4,MYH10,ATP6V0A1,GBF1,NACA,RAB11A,BBS2,SPICE1,NEK1,AP1M1,AP3D1,NPM1,NUMA1,USP8,SMC3,RABEP1,ATG12,PAFAH1B1,FIBP,PAM,LRBA,CDC42,CDH2,CHMP1A,CFL1,ENPP2,TMOD3,ABT1,CIRBP,AP1S1,KIF3B,NRXN1,PIK3C3,CLTC,GPSM2,LSM4,SAC3D1,PLEC,QKI,TRAPPC6A,UBQLN1,NOP53,WWTR1,INO80,IER2,CHMP…
GO: Biological Process	GO:0048729	tissue morphogenesis		1.5e-16	1.64e-12	1.97e-14	1.95e-13	222	1132	NCOA3,ABL1,ACTA2,MDK,ARID1A,MDM2,MDM4,MEIS1,JAG1,MIB1,SEMA6A,FBXO32,CUL4A,SHROOM3,APAF1,APC,HIPK2,EPB41L5,APEX1,APP,LMO4,MSN,RHOB,RHOC,SETD2,PHACTR4,ATP1A1,ATP1A2,ATP2A2,MYO9A,PPP1R12A,NCL,BMP7,BMPR2,NEO1,ARHGEF7,BSG,NOTCH2,CALD1,MPZL1,BRSK2,CASP3,SEMA5A,OPA1,OPHN1,LATS1,PAFAH1B1,FIBP,CD151,PAX3,PBX1,CDC42,CDH2,PCDH8,DLG5,PDLIM7,CFL1,ENPP2,LHX2,SLC9A3R1,MID1IP1,ZDHHC13,PCDH18,ROCK2,COL11A1,MAGED1…
GO: Biological Process	GO:0031401	positive regulation of protein modification process		6.32e-13	6.92e-09	4.84e-11	4.78e-10	222	1221	ABL1,FZD8,MIF,MIB1,OSBPL8,KMT2A,TAOK1,FNIP2,CUL3,DIP2B,SMARCA5,C6orf89,RGCC,HIPK2,BIRC2,XIAP,APP,PIAS1,MT3,EIF4G3,ATP2B4,ADAM9,PPP1R12A,NBN,CCND1,NDN,DIPK2A,NEDD9,BMP7,BMPR2,CDK5R1,SQSTM1,PTTG1IP,NPM1,CALM2,CALM3,NTRK2,CBLB,CCND2,OSBP,LATS1,PAK2,CD81,MAP3K13,DDX21,CDKN1A,CDKN1B,ENPP2,ITGB1BP1,NRXN1,CLU,PIK3CA,PIK3R1,PLCG2,AKAP6,ROCK2,MAPKAP1,UBQLN1,MAGED1,NOP53,PARP14,PPIA,ATF2,CRKL,HIGD1A,PPP2CA…
GO: Biological Process	GO:0032880	regulation of protein localization		9.75e-19	1.07e-14	1.78e-16	1.76e-15	221	1079	MAP1A,MAP2,MDM2,PICALM,RAB8A,AP2B1,AFDN,STX7,ANK3,ANXA5,APC,EPB41L5,APP,ARF1,CASK,MSN,ARHGDIA,SETD2,MARK4,ASPH,IRS2,ATP2B4,MYH10,GBF1,MYO5A,ADAM9,NACA,BAD,RAB11A,NEDD9,CDK5R1,NEO1,NF1,BSG,SQSTM1,BTF3,NNAT,NPM1,CAMK2D,NUCB1,NUMA1,BRSK2,OAZ1,USP8,OSBP,LATS1,PAM,CD81,CDC42,CDH2,DCLK1,NOLC1,CFL1,ITGB1BP1,PFKL,AP2M1,NRXN1,PIK3C3,PIK3R1,CLTC,MIEF1,GPSM2,CNR1,ROCK2,MAGED1,NPEPPS,TMEM59,MYRIP,WWTR1,PPIA,…
GO: Biological Process	GO:0043009	chordate embryonic development		2.09e-11	2.28e-07	1.24e-09	1.22e-08	221	1257	NCOA3,ABL1,USP9X,MCL1,MDK,ARID1A,ADAR,BIRC6,LRP1B,MEF2A,MEIS1,ADD1,MRTFB,KIDINS220,MIB1,CUL4A,CUL3,CUL2,SHROOM3,APAF1,APC,EPB41L5,CHD8,LMO4,MBD3,SETD2,PHACTR4,ANKRD11,NCOA1,ATM,ATP1A1,ATP1B1,MYH10,MYO1E,PPP1R12A,NBN,BMP7,BMPR2,NEO1,BNIP2,NF1,BTF3,EIF2S2,CNOT3,NOTCH2,CAPN2,CASP3,OPA1,LATS1,PAX3,PBX1,CDH2,PCDH8,NOLC1,PDLIM7,CFL1,CHD2,COPS2,LHX2,HS6ST1,PITPNA,PLS3,COL1A1,PMM2,ROCK2,COL11A1,EGLN1,GNP…
GO: Biological Process	GO:2000145	regulation of cell motility		2.11e-09	2.31e-05	9.18e-08	9.07e-07	221	1321	ABL1,TP53INP1,MAZ,ACTA2,MDK,MDM2,MTUS1,CD99,SRGAP1,JAG1,MIF,OSBPL8,AFDN,SEMA6A,MACIR,ANXA5,RGCC,APC,EPB41L5,APEX1,ZSWIM6,APP,LMO4,SHTN1,MSN,RHOB,RHOC,ARHGAP5,ARHGDIA,MT2A,IRS2,ATM,ATP2B4,MYO5A,ADAM9,RAB11A,BBS2,NEDD9,BMP7,BMPR2,NEO1,NF1,ARHGEF7,BSG,BST2,NFE2L2,FUBP1,CPNE3,IL33,CALR,CAMK2D,CAPN1,MPZL1,SEMA5A,SPAG9,LDB2,CD9,CD63,CD81,TMSB10,CD151,CDC42,CDK6,DLG5,CFL1,ENPP2,ITGB1BP1,JAM2,SINHCAF,SLC…
Pathway	1269203	Innate Immune System	BioSystems: REACTOME	4.9e-06	0.019	0.000145	0.00128	221	1302	ABL1,MARK3,MDM2,MEF2A,BRAP,AGO3,AP2A2,MIF,PIP4K2B,EEA1,CUL3,CUL1,DBNL,APAF1,BIRC2,APP,CDK13,IRS2,PEA15,ATP6V1A,ATP6V1C1,ATP6V1E1,ATP6V0A1,MYO5A,B2M,BAD,NCAM1,NF1,BST2,TAX1BP1,CPNE3,AP1M1,NRAS,CALM2,CALM3,CAMK2D,CAPN1,ARL8A,PEBP1,ATG12,PAFAH1B2,PAK2,CD63,CDC34,CDC42,CDKN1A,CDKN1B,CFL1,PFKL,PGAM1,TRAPPC1,CLU,PIK3C3,PIK3CA,PIK3CB,PIK3R1,PKM,GCA,RNF216,PLCG2,CNN2,RASAL2,MAPKAP1,COPB1,MAP3K8,POLR2E,AT…
GO: Biological Process	GO:0007017	microtubule-based process		1.16e-17	1.27e-13	1.81e-15	1.79e-14	219	1088	ABL1,MAP1A,MAP2,MAP4,MAP6,MARK1,MARK3,KLHL42,TAOK1,ARHGAP21,SLAIN2,ANXA5,APC,XIAP,APP,AP3B1,BLOC1S2,SETD2,MARK4,TMEM108,TNKS,ATP2B4,TRIM37,ATRX,KIF1A,MYO5A,PPP1R12A,RAB11A,BBS2,SPICE1,SRRD,CDK5R1,BNIP2,DST,ARHGEF7,AP3D1,NPM1,GAS2L3,NUMA1,BRSK2,ARL8A,OPA1,SMC3,PAFAH1B1,CDC42,CHMP1A,CDKN1B,CFL1,LYST,PGD,SLC9A3R1,KIF3B,MID1IP1,CLTC,CCSER2,GPSM2,SAC3D1,PLTP,ROCK2,RNF19A,INO80,CRMP1,CHMP2B,PPP2R1A,CLI…
GO: Biological Process	GO:0007507	heart development		1.79e-17	1.97e-13	2.73e-15	2.7e-14	219	1092	ABL1,MAT2A,ARID1A,MDM2,MDM4,MEF2A,MEIS1,MRTFB,AP2B1,JAG1,MIB1,FBXO32,CUL4A,CUL3,SMARCA5,ANK2,APC,APEX1,XIAP,LMO4,MBD3,PDLIM4,SETD2,ATM,EIF3H,ATP1A1,ATP1A2,BECN1,ATP2A2,MYH10,NACA,NCAM1,NCL,DIPK2A,BMP7,BMPR2,NF1,NOTCH2,CALD1,CALR,CAMK2D,CASP3,OPA1,CCND2,PAM,PAX3,CDC42,CDH2,CDKN1A,CDKN1B,PDLIM7,CFL1,ENPP2,TRIP11,PLEC,AKAP6,ROCK2,COL11A1,MAP3K8,EGLN1,WWTR1,PPM1K,MED1,CREB1,ATF2,CRKL,PPP2CA,PPP3R1,CS…
GO: Biological Process	GO:0070647	protein modification by small protein conjugation or removal		7.23e-17	7.91e-13	1.01e-14	1e-13	219	1105	SDE2,ABL1,USP11,USP9X,BCL11A,BTBD1,MDM2,TRRAP,BIRC6,BRAP,MIB1,KLHL42,FBXO32,CUL4B,CUL4A,CUL3,CUL2,CUL1,RNF169,SH3RF1,UVSSA,ENC1,BIRC2,RNF213,XIAP,CBX4,PIAS1,TNKS,TRIM37,TRIM24,DCAF5,NEDD8,NFE2L1,NFE2L2,SQSTM1,CDC16,NFX1,TSPO,PTTG1IP,NPM1,HECTD4,CBL,CBLB,USP14,USP8,CDC27,CDC34,CDC42,USP25,COPS2,TRIP12,UBE4A,DDA1,ANKIB1,RNF216,ARIH1,UBQLN1,RNF19A,NOP53,NPEPPS,WWTR1,MED1,PPIA,TRAF4,CTR9,ZNF451,DZIP3…
GO: Biological Process	GO:0045597	positive regulation of cell differentiation		3.37e-12	3.68e-08	2.3e-10	2.28e-09	216	1199	NCOA3,ABL1,MAP6,BCL11A,MDK,ARID1A,MDM2,PICALM,ADD1,JAG1,AFDN,PREX1,BIN1,RGCC,DBNL,APC,APP,AP3B1,SHTN1,BLOC1S2,CASK,NCOA1,BAD,RAB11A,NEDD9,BMP7,BMPR2,BNIP2,ARHGEF7,BTG1,TSPO,AP3D1,IL33,NOTCH2,NRCAM,CALR,NTRK2,NUMA1,SEMA5A,SPAG9,OPA1,P4HB,PAFAH1B1,MTURN,MAP3K13,CDC42,CDH4,NAPEPLD,PDLIM7,ENPP2,METRN,CLU,PIK3R1,COL1A1,AKAP6,WWTR1,MED1,CREB1,CRKL,MORF4L2,CSNK1D,CCN2,KDM4A,CTNNB1,RAPGEF2,MAPK9,CUX1,BOC…
GO: Biological Process	GO:0048598	embryonic morphogenesis		3.36e-12	3.68e-08	2.3e-10	2.28e-09	214	1185	NCOA3,ABL1,MDK,ARID1A,MEIS1,FZD8,MFAP2,JAG1,MIF,MIB1,SEMA6A,MMP15,CUL4A,CUL3,SHROOM3,APAF1,APC,HIPK2,EPB41L5,APEX1,LMO4,SETD2,PHACTR4,NCOA1,ATP1A1,ATP1A2,ATP2A2,MYH10,MYO6,PPP1R12A,BBS2,NCL,BMP7,BMPR2,CDK5R1,NEO1,ARHGEF7,NOTCH2,CALD1,CASP3,OPA1,LATS1,PAX3,PBX1,CDC42,CDH2,PCDH8,NOLC1,PDLIM7,CFL1,ENPP2,LHX2,SLC9A3R1,C2orf49,ZDHHC13,PCDH18,PLS3,PMM2,ROCK2,MAPKAP1,COL6A1,COL11A1,GNPTAB,POU3F4,MED1,TR…
GO: Biological Process	GO:0048667	cell morphogenesis involved in neuron differentiation		1.91e-27	2.09e-23	1.05e-24	1.03e-23	213	882	ABL1,MAP1A,MAP2,MAP6,USP9X,BCL11A,MEF2A,PICALM,RAB8A,KIDINS220,AFDN,SEMA6A,DIP2B,ANK3,DBNL,APBB2,APC,APLP2,APP,SHTN1,CASK,MT3,MYH10,KIF1A,MYO9A,PPP1R12A,RAB11A,ADGRB3,NCAM1,NDN,BMP7,BMPR2,CDK5R1,NEO1,DST,BSG,NFIB,SQSTM1,NOTCH2,THSD7A,NRCAM,NSF,NTRK2,CAPN1,BRSK2,CASP3,SEMA5A,OPA1,OPHN1,PAFAH1B1,PAK2,MAP3K13,CDC42,CDH2,CDH4,DCLK1,NOLC1,CFL1,CHN1,LHX2,SLC9A3R1,METRN,NRXN1,SEMA5B,PIK3CA,CLNS1A,PITPNA…
GO: Biological Process	GO:0001944	vasculature development		3.91e-10	4.29e-06	1.86e-08	1.84e-07	213	1239	ABCA1,ABL1,ACTA2,MDK,ARID1A,MDM2,MEIS1,ADD1,FZD8,MFAP2,MFGE8,MRTFB,AP2B1,AP1G1,JAG1,MIB1,SEMA6A,CUL2,RGCC,HIPK2,RNF213,XIAP,APP,MSN,RHOB,SETD2,MT2A,EIF3H,BECN1,ATP2B4,MYH10,MYO1E,MYO6,RAB11A,ADGRB3,NCL,BMP7,BMPR2,NF1,ARHGEF7,BSG,NFE2L2,SGPL1,BTG1,NOTCH2,NRAS,THSD7A,CALD1,NRCAM,NTRK2,SEMA5A,ANGPTL1,LDB2,PAK2,PBX1,CDC42,CDH2,CDKN1A,ENPP2,ITGB1BP1,GNG2,PGGT1B,PGK1,NRXN1,PIK3C2A,PIK3CA,PIK3CB,HS6ST1,…
GO: Biological Process	GO:0030029	actin filament-based process		4.74e-21	5.19e-17	1.15e-18	1.14e-17	211	971	ABL1,ACTA2,ACTN1,MDK,MEF2A,ADD1,MRTFB,MKLN1,TAOK1,MICAL3,PREX1,CUL3,ATRN,BIN1,SHROOM3,ANK2,RGCC,DBNL,EPB41L5,SHTN1,ARF1,PDLIM4,RHOB,RHOC,RND3,ARHGDIA,PHACTR4,ATP1A1,ATP1A2,ATP2A2,MYH10,MYL6,MYO1E,MYO5A,MYO6,PPP1R12A,NACA,NEDD9,CDK5R1,NF1,ARHGEF7,BST2,NOTCH2,CACNA2D1,THSD7A,CALD1,GAS2L3,CALR,CAMK2D,CAPN1,BRSK2,SEMA5A,OPHN1,LATS1,PAFAH1B1,PAK2,PAM,TMSB10,CDC42,PDLIM7,CFL1,CYTH2,ITGB1BP1,TMOD3,PFDN1…
GO: Biological Process	GO:0030334	regulation of cell migration		2.2e-09	2.41e-05	9.52e-08	9.4e-07	211	1249	ABL1,TP53INP1,MAZ,ACTA2,MDK,MDM2,MTUS1,CD99,SRGAP1,JAG1,MIF,OSBPL8,AFDN,SEMA6A,MACIR,RGCC,APC,EPB41L5,APEX1,ZSWIM6,APP,LMO4,SHTN1,MSN,RHOB,RHOC,ARHGAP5,ARHGDIA,MT2A,IRS2,ATM,ATP2B4,MYO5A,ADAM9,RAB11A,NEDD9,BMP7,BMPR2,NEO1,NF1,ARHGEF7,BSG,BST2,NFE2L2,FUBP1,CPNE3,IL33,CALR,CAMK2D,CAPN1,MPZL1,SEMA5A,SPAG9,LDB2,CD9,CD63,CD81,TMSB10,CD151,CDC42,DLG5,ENPP2,ITGB1BP1,JAM2,SINHCAF,SLC9A3R1,SEMA5B,PIK3C2A,…
GO: Biological Process	GO:0010628	positive regulation of gene expression		0.000234	1	0.00287	0.0284	211	1469	NCOA3,ABCF1,ABL1,TP53INP1,MARK1,MAZ,ACTA2,BCL11A,MDK,ARID1A,MDM2,ADAR,MEF2A,AGO3,JAG1,MIF,AFDN,ANK2,ANK3,RGCC,APEX1,APP,METTL14,MSN,SETD2,MT2A,MT3,ATF4,ATM,EIF4G3,B2M,RIOK3,NCL,TRIM24,BMP7,BSG,NFE2L2,FUBP1,ANGEL2,FUBP3,IL33,NPM1,NRAS,CALR,NTRK2,NUP98,ASH2L,CD81,DDX21,CDK6,FAM98B,CIRBP,PHF2,NRXN1,CLU,PIK3CB,PIK3R1,CLNS1A,PKM,MIEF1,PLCG2,QKI,CNN2,AKAP6,PMP22,ROCK2,PMS2,POLR2A,POU3F3,FAM98A,MED1,CRE…
GO: Molecular Function	GO:0019900	kinase binding		8.76e-20	1.98e-16	3.29e-17	2.73e-16	210	952	ABL1,ACACA,MAP2,ACTA2,BCL11A,MEF2A,RAB8A,KIDINS220,AP2A2,TAOK1,ANK2,ANXA5,RGCC,APC,XIAP,MAPKAPK5,MSN,RHOB,RHOC,RND3,ARHGDIA,CDK13,ATF4,IRS2,EIF3A,ATP1A1,ATP1B1,BECN1,PEA15,ATP2B4,MYO5A,ADAM9,PPP1R12A,BAD,CCND1,NEDD9,NELL2,BMPR2,CDK5R1,ARHGEF7,SQSTM1,BTG1,TAX1BP1,CPNE3,NPM1,CALM2,CALM3,NSF,NTRK2,BRSK2,SPAG9,CBL,CBLB,OPA1,CCND2,LATS1,PEBP1,PAK2,PAM,MAP3K13,LRBA,CDC42,CDH2,CDKN1A,CDKN1B,ITGB1BP1,COP…
GO: Biological Process	GO:0006259	DNA metabolic process		1.14e-10	1.25e-06	5.83e-09	5.76e-08	210	1201	SDE2,ABL1,H2AZ2,USP9X,MCM7,ARID1A,TRRAP,ESCO1,MGMT,KMT2A,TAOK1,CUL4B,CUL4A,RNF169,SMARCA5,UVSSA,RGCC,PARG,APAF1,APC,APEX1,MAPKAPK5,MBD3,SETD2,NUDT1,TNKS,ATM,ATRX,BACH1,NBN,BANF1,BMPR2,NFIB,NPM1,H1-10,CAMK2D,CASP3,SMC3,AIFM1,DDX21,CDC34,CDC42,ZNF445,CDKN1A,TRIP12,PGD,PIK3CA,XRN1,EXOSC10,PMS2,NOP53,RRM2B,ZNF254,INO80,PPP1R10,PPP2CA,PPP2R1A,PPP4C,MORF4L2,MDC1,CST3,ANKRD17,CCN2,POLDIP2,MAPK1,CTNNB1,M…
GO: Biological Process	GO:0051093	negative regulation of developmental process		8.79e-08	0.000962	2.64e-06	2.6e-05	210	1299	NCOA3,ABCA1,TP53INP1,MAP2,MARK1,BCL11A,MDK,MEIS1,ZNF608,H4C5,JAG1,MIB1,SEMA6A,CUL4A,DIP2B,RGCC,APC,APP,BLOC1S2,METTL14,MT3,CDK13,BRD9,ATP2B4,B2M,ADGRB3,BBS2,NBN,CCND1,BMP7,BMPR2,CDK5R1,NEO1,BNIP3,NF1,NFE2L2,NFIB,TSPO,NRAS,CALR,SEMA5A,SPAG9,CCND2,USF3,PBX1,CDK6,CDKN1A,CDKN1B,CFL1,CYTH2,ITGB1BP1,PGK1,LHX2,SINHCAF,SEMA5B,PIK3CB,PIK3R1,ROCK2,NEPRO,WWTR1,MED1,ATF2,PPP2CA,TMEM98,CTR9,CST3,ANKRD17,PHF14…
GO: Biological Process	GO:0031344	regulation of cell projection organization		5.05e-23	5.53e-19	1.54e-20	1.52e-19	209	925	ABL1,MAP2,MAP4,MAP6,MARK1,MCM7,BCL11A,MDK,MDM2,PICALM,KIDINS220,AFDN,SEMA6A,DIP2B,ENC1,DBNL,APC,APP,SHTN1,CASK,MT3,MARK4,KIF1A,MYO9A,B2M,RAB11A,ADGRB3,NEDD9,BMP7,BMPR2,CDK5R1,NEO1,NF1,ARHGEF7,NFE2L2,NRCAM,NTRK2,BRSK2,CASP3,SEMA5A,OPA1,USP8,SCARB2,PAFAH1B1,PAK2,MAP3K13,CDC42,CDH2,CDH4,CFL1,ENPP2,CYTH2,CHN1,METRN,NRXN1,SEMA5B,PIK3CA,PIK3R1,CNR1,PMP22,MAPKAP1,POU3F2,FAM98A,CRKL,CRMP1,RRN3,SIPA1L1,AU…
GO: Molecular Function	GO:0019904	protein domain specific binding		1.83e-21	4.14e-18	8.27e-19	6.87e-18	208	911	NCOA3,ABL1,ACP1,MCL1,ACTN1,MDM2,PICALM,FZD8,KIDINS220,AP2A2,H4C5,MLF1,AFDN,CUL3,DBNL,EPB41L5,CHD8,APP,ARF1,CASK,ARHGAP5,ATF4,IRS2,ATP1A1,ATP2B1,SRSF9,ATP2B4,ATRX,MYO5A,ADAM9,RAB11A,NCAM1,NCL,BANF1,NFE2L1,NFE2L2,SQSTM1,ZBTB21,CALM2,CALM3,NSF,NUMA1,CBL,CBLB,LDB2,USP8,OSBP,RABEP1,PAX3,CDC42,CHMP1A,VAPB,NOLC1,DLGAP1,AP2M1,SLC9A3R1,CLCN3,PIK3R1,CLTC,GPSM2,LSM4,QKI,UBQLN1,LITAF,POU3F2,POU3F3,MED1,ATF2,…
GO: Biological Process	GO:0031329	regulation of cellular catabolic process		2.93e-23	3.21e-19	9.44e-21	9.33e-20	208	915	MAGOH,ABL1,TP53INP1,MAP1A,USP9X,MCL1,MDM2,RAB8A,AGO3,PIP4K2B,SH3RF1,APAF1,HIPK2,APEX1,APP,PIAS1,METTL14,KHSRP,NRBP2,MT3,IRS2,ATM,EIF3H,SLC4A4,EIF4G3,BECN1,ATP2B4,ATP6V1A,ZFAND2A,ATP6V1C1,ATP6V1E1,SNX4,ATP6V0A1,ADAM9,BAD,CDK5R1,BNIP3,NFE2L2,SQSTM1,ANGEL2,MTMR2,TSPO,IL33,CNOT3,FOXK1,NPM1,CAPN1,CAPNS1,CASP3,USP14,MTMR4,LATS1,AIFM1,ATG12,SCARB2,PAFAH1B2,PGAM1,CIRBP,RRAGD,PIK3C2A,CLU,DDA1,PIK3C3,PIK3C…
GO: Biological Process	GO:0070848	response to growth factor		3.76e-18	4.11e-14	6.43e-16	6.35e-15	208	1006	ABL1,MARS1,USP9X,MCM7,MDM2,KIDINS220,SEMA6A,APAF1,APC,HIPK2,EPB41L5,XIAP,APP,CASK,MT3,TMEM108,BECN1,ATP2B4,ADAM9,PPP1R12A,NCL,NDN,BMP7,BMPR2,NEO1,NF1,CPNE3,NOTCH2,CALD1,NTRK2,NUMA1,CASP3,CBL,LDB2,USP8,MTMR4,LATS1,FIBP,PAK2,CD63,CDC34,CFL1,ITGB1BP1,SINHCAF,NRXN1,CLU,PIK3CA,PIK3CB,PIK3R1,ZDHHC13,COL1A1,ROCK2,DDIT4,WWTR1,MED1,CREB1,ATF2,PPM1A,CRKL,IER2,PPP4C,CSNK1D,ZNF451,CCN2,MAPK1,CTNNB1,MAPK3,CHU…
Pathway	1268701	Post-translational protein modification	BioSystems: REACTOME	9.89e-12	3.83e-08	2.4e-09	2.12e-08	208	1037	USP11,USP9X,RAB22A,MDM2,MDM4,TRRAP,GALNT16,RAB8A,H2AC15,H2AC20,ANK2,ANK3,MCFD2,APC,BIRC2,CBX4,PIAS1,ARCN1,ARF1,ARF3,ARF4,USO1,TNKS,BECN1,B4GALT4,GBF1,RAB11A,NAPG,DPM1,NEDD8,ST3GAL5,IL33,FOXK1,THSD7A,CALM2,CALM3,NSF,CALR,CANX,NUP98,SEMA5A,USP14,USP8,SMC3,CDC34,COPB2,USP25,TRAPPC1,PGM3,SEMA5B,MGAT4C,TRAPPC6A,PMM2,COPA,COPB1,MPDU1,INO80,CSNK1D,CTR9,MDC1,DYNLL2,TMED9,NUP93,ZRANB1,CCP110,MLEC,PSMA1,PS…
GO: Biological Process	GO:0043069	negative regulation of programmed cell death		4.52e-10	4.95e-06	2.14e-08	2.11e-07	207	1198	NCOA3,ABL1,KCNH8,MAZ,MCL1,MDK,MDM2,MDM4,ADAR,BIRC6,MGMT,MIF,SH3RF1,ANXA5,APBB2,APC,HIPK2,APEX1,BIRC2,XIAP,GPAM,CHD8,CBX4,API5,ARF4,ARHGDIA,NRBP2,MT3,ASNS,IRS2,BECN1,PEA15,NACA,BAD,CCND1,NCL,DIPK2A,BMP7,TSC22D1,BNIP2,BNIP3,NFE2L2,TAX1BP1,PTTG1IP,NOTCH2,NPM1,NTRK2,CAST,CASP3,SEMA5A,CBL,OPA1,CCND2,PAK2,PCDHGC3,CDKN1A,CDKN1B,CFL1,CLU,PIK3CA,PIK3CB,PIK3R1,RETREG1,ZFAND6,PLCG2,MAP4K4,MAPKAP1,RRM2B,POU3…
GO: Biological Process	GO:0000122	negative regulation of transcription by RNA polymerase II		1.97e-12	2.15e-08	1.38e-10	1.36e-09	206	1123	USP9X,MAX,MAZ,BCL11A,ARID1A,MDM2,MDM4,MEF2A,GATAD2B,ZNF608,FNIP2,CUL3,BIN1,APBB2,HIPK2,CHD8,CBX4,APP,CGGBP1,PIAS1,MBD3,ZBTB10,ATF4,ZNF439,TRIM37,THAP5,ATRX,NACA,BACH1,CCND1,NDN,NFE2L1,NFIB,SQSTM1,ZBTB21,NFX1,IL33,FOXK1,NOTCH2,CALR,LDB2,PAX3,CDK6,CHD4,COPS2,SINHCAF,PLAGL1,MAGED1,NOP53,ZNF254,POU3F3,WWTR1,MED1,ATF2,PPM1A,PPP2CA,CTR9,ZNF451,PKIA,PHF14,CTBP1,CTNNB1,MAPK10,CUX1,GATAD2A,PTCH1,GADD45A,Z…
GO: Biological Process	GO:1903047	mitotic cell cycle process		1.05e-21	1.15e-17	2.73e-19	2.7e-18	205	922	SDE2,MAP4,MCL1,ARID1A,MDM2,TRRAP,ESCO1,MEIS1,TAOK1,CUL4B,CUL4A,CUL3,CUL2,CUL1,SMARCA5,ANK3,RGCC,APC,APEX1,XIAP,APP,ARF1,RHOB,RHOC,SETD2,TNKS,ATM,BECN1,MYH10,ATRX,BACH1,RAB11A,BCAT1,NBN,CCND1,BANF1,SPICE1,BMP7,NFE2L1,CDC16,CALM2,CALM3,CAMK2D,NUMA1,BRSK2,CHAMP1,CCND2,CCNG2,USP8,LATS1,SMC3,PEBP1,PAFAH1B1,PAM,PBX1,CDC27,CDC34,CDC42,CDK6,CHMP1A,CDKN1A,CDKN1B,CFL1,TMOD3,KIF3B,ZNF655,CLTC,GPSM2,ROCK2,NO…
GO: Biological Process	GO:0034645	cellular macromolecule biosynthetic process		5.14e-05	0.563	0.000776	0.00766	205	1385	ABCA1,MAGOH,ABCF1,MARS1,ACO1,GALNT16,LRRC47,AGO3,ENC1,APP,MAPKAPK5,DENR,YARS1,METTL14,KHSRP,MT3,ATF4,IRS2,EIF3A,EIF3H,EIF3J,EIF4G3,B4GALT4,ZDHHC21,NARS1,NCL,DPM1,BMPR2,ST3GAL5,EIF2S2,IL33,CNOT3,NPM1,CALR,CARS1,ATG12,NOLC1,TRIP11,PGM3,MTPN,CIRBP,PIK3C3,HS6ST1,XRN1,PKM,MIEF1,QKI,ZDHHC13,PLOD2,MGAT4C,PUS7,CHST3,PMM2,AKAP6,ROCK2,CNOT10,MPDU1,TMEM59,PPM1A,PPP1CB,CLIP3,LSM14A,BZW1,MAPK1,CTNNB1,MAPK3,PU…
GO: Biological Process	GO:0120035	regulation of plasma membrane bounded cell projection organization		2.35e-22	2.57e-18	6.28e-20	6.2e-19	204	905	ABL1,MAP2,MAP4,MAP6,MARK1,MCM7,BCL11A,MDK,MDM2,PICALM,KIDINS220,AFDN,SEMA6A,DIP2B,ENC1,DBNL,APC,APP,SHTN1,CASK,MT3,MARK4,KIF1A,B2M,RAB11A,ADGRB3,NEDD9,BMP7,BMPR2,CDK5R1,NEO1,NF1,ARHGEF7,NFE2L2,NRCAM,NTRK2,BRSK2,CASP3,SEMA5A,OPA1,USP8,SCARB2,PAFAH1B1,PAK2,MAP3K13,CDC42,CDH2,CDH4,CFL1,ENPP2,CYTH2,CHN1,METRN,NRXN1,SEMA5B,PIK3CA,PIK3R1,CNR1,PMP22,POU3F2,FAM98A,CRKL,CRMP1,RRN3,SIPA1L1,AUTS2,RAPGEF2,CU…
GO: Biological Process	GO:0051050	positive regulation of transport		6.75e-10	7.4e-06	3.15e-08	3.11e-07	204	1182	ABCA1,ABL1,MAP2,MDM2,MEF2A,PICALM,ADD1,RAB8A,MFGE8,AP2B1,AP1G1,MIF,MIB1,OSBPL8,KMT2A,BIN1,ANK2,ANK3,RGCC,APP,ARF1,CASK,MSN,ASPH,ANTKMT,ATF4,IRS2,ATP1B1,ATP1B3,ATP2B1,SNX4,MYH10,MYO5A,ADAM9,B2M,BAD,NELL2,CDK5R1,ARHGEF7,BSG,NFE2L2,MTMR2,TSPO,NNAT,DENND5B,CACNA2D1,CALM2,CALM3,CALR,NUMA1,OAZ1,CBL,OPRK1,OSBP,CD63,CD81,CD151,CDC42,CDH2,CFL1,ITGB1BP1,AP2M1,SLC9A3R1,CLU,LIPG,PIK3R1,MIEF1,PLCG2,PLTP,CNR1,…
GO: Molecular Function	GO:0016772	transferase activity, transferring phosphorus-containing groups		1.05e-06	0.00236	4.69e-05	0.000389	203	1242	ABL1,MARK1,MARK3,TRRAP,ADK,KIDINS220,PIP4K2B,AK4,TAOK1,RGCC,APC,HIPK2,MAPKAPK5,CASK,NRBP2,MT3,CDK13,MARK4,ATM,B2M,RIOK3,CCND1,TRIM24,NEK1,BMPR2,CDK5R1,SQSTM1,CPNE3,NPM1,CALM2,CALM3,CAMK2D,NTRK2,BRSK2,CASP3,CCND2,CCNG2,LATS1,PEBP1,PAK2,MAP3K13,DCLK1,CDK6,CDKN1A,CDKN1B,PDK1,STK17A,PFKL,CHKA,PGK1,CKB,PIK3C2A,PIK3C3,PIK3CA,PIK3CB,PIK3R1,PKM,MAP4K4,PCYT1B,ROCK2,NRBP1,MAGED1,MAP3K8,POLR2A,GNPTAB,POLR2E…
GO: Biological Process	GO:0043066	negative regulation of apoptotic process		3.77e-10	4.13e-06	1.8e-08	1.78e-07	203	1167	NCOA3,ABL1,KCNH8,MAZ,MCL1,MDK,MDM2,MDM4,ADAR,BIRC6,MGMT,MIF,SH3RF1,ANXA5,APBB2,APC,HIPK2,APEX1,BIRC2,XIAP,GPAM,CHD8,CBX4,API5,ARF4,ARHGDIA,NRBP2,MT3,ASNS,IRS2,BECN1,PEA15,NACA,BAD,CCND1,NCL,DIPK2A,BMP7,TSC22D1,BNIP2,BNIP3,NFE2L2,TAX1BP1,PTTG1IP,NOTCH2,NPM1,NTRK2,CAST,CASP3,SEMA5A,CBL,OPA1,CCND2,PAK2,PCDHGC3,CDKN1A,CDKN1B,CFL1,CLU,PIK3CA,PIK3CB,PIK3R1,RETREG1,ZFAND6,MAP4K4,MAPKAP1,RRM2B,POU3F3,POU…
GO: Molecular Function	GO:0046983	protein dimerization activity		3.92e-07	0.000883	1.84e-05	0.000153	202	1218	NCOA3,H2AZ2,MAX,MCL1,ACTN1,BCL11A,MEF2A,ADD1,H2AC15,H2AC20,H4C5,MKLN1,KMT2A,PIP4K2B,EEA1,APP,PDLIM4,NCOA1,HES4,ATF4,ATP1A1,ATP1A2,ATP1B1,TRIM37,PPP1R12A,B2M,NARS1,BANF1,BMP7,BNIP3,DST,NFE2L1,BST2,NFE2L2,NPM1,CAMK2D,NTRK2,CARS1,ODC1,USF3,OXA1L,SMC3,P4HB,AIFM1,RABEP1,SCARB2,PAFAH1B1,PAFAH1B2,PAFAH1B3,MAP3K13,CHMP1A,VAPB,NOLC1,CHKA,PGD,JAM2,RRAGD,GRHPR,PIK3R1,PKM,GCA,NRBP1,SCHIP1,SGTB,POU3F3,WWTR1,N…
GO: Biological Process	GO:0071363	cellular response to growth factor stimulus		4.94e-18	5.41e-14	8.2e-16	8.1e-15	201	963	ABL1,MARS1,USP9X,MCM7,MDM2,KIDINS220,SEMA6A,APAF1,APC,HIPK2,EPB41L5,XIAP,APP,CASK,MT3,TMEM108,BECN1,ATP2B4,ADAM9,PPP1R12A,NCL,NDN,BMP7,BMPR2,NEO1,NF1,CPNE3,NOTCH2,NTRK2,NUMA1,CASP3,CBL,LDB2,USP8,MTMR4,LATS1,FIBP,PAK2,CD63,CFL1,ITGB1BP1,SINHCAF,NRXN1,CLU,PIK3CA,PIK3CB,ZDHHC13,COL1A1,ROCK2,DDIT4,WWTR1,MED1,CREB1,ATF2,PPM1A,CRKL,PPP4C,CSNK1D,ZNF451,CCN2,CTNNB1,MAPK3,CHURC1,RAPGEF2,MAPK9,IL17RD,RNF11…
GO: Biological Process	GO:0097435	supramolecular fiber organization		1.38e-16	1.51e-12	1.86e-14	1.84e-13	201	992	ABL1,MAP1A,MAP2,USP9X,ACTN1,MDM2,MEF2A,ADD1,TAOK1,MICAL3,PREX1,CUL3,SLAIN2,BIN1,SHROOM3,RGCC,DBNL,APC,XIAP,APP,SHTN1,ARF1,PDLIM4,RHOB,RHOC,RND3,MYH10,MYO1E,MYO5A,MYO6,PPP1R12A,B2M,NACA,RAB11A,NEDD9,CDK5R1,DST,NF1,ARHGEF7,CALD1,GAS2L3,CAPN1,NUMA1,SEMA5A,LATS1,P4HA1,PAFAH1B1,PAK2,TMSB10,CDC42,CDKN1B,CFL1,ITGB1BP1,TMOD3,PFDN1,MTPN,MID1IP1,CLU,PIK3CA,PIK3R1,PLEC,QKI,PLOD2,PLS3,COL1A1,ROCK2,COL11A1,WW…
GO: Biological Process	GO:0051338	regulation of transferase activity		1.61e-13	1.77e-09	1.29e-11	1.27e-10	201	1061	ABL1,ADAR,FZD8,SERINC1,MIF,OSBPL8,MLLT1,PIP4K2B,TAOK1,RGCC,APC,ZNF622,APLP2,APP,LMO4,MAPKAPK5,MT3,TNKS,IRS2,ATM,ATP2B4,ADAM9,BAD,NBN,CCND1,DIPK2A,NEDD9,BMP7,BMPR2,CDK5R1,NF1,NPM1,CALM2,CALM3,NTRK2,CASP3,CBL,CBLB,LDB2,CCND2,CCNG2,LATS1,PAK2,CD81,MAP3K13,CDC42,CDKN1A,CDKN1B,ITGB1BP1,SLC9A3R1,NRXN1,CLU,PIK3CA,PIK3CB,PIK3R1,PLEC,AKAP6,PMP22,MAGED1,WWTR1,PPIA,HIGD1A,PPP2CA,IBTK,TRAF4,PKIA,PRKAR1A,PRKA…
GO: Biological Process	GO:0001568	blood vessel development		3.56e-10	3.9e-06	1.71e-08	1.69e-07	201	1152	ABCA1,ABL1,ACTA2,MDK,ARID1A,MDM2,MEIS1,ADD1,FZD8,MFAP2,MFGE8,MRTFB,AP2B1,JAG1,MIB1,SEMA6A,RGCC,HIPK2,RNF213,XIAP,MSN,RHOB,SETD2,MT2A,BECN1,ATP2B4,MYH10,MYO1E,MYO6,RAB11A,ADGRB3,NCL,BMP7,BMPR2,NF1,ARHGEF7,BSG,NFE2L2,SGPL1,BTG1,NOTCH2,NRAS,THSD7A,CALD1,NRCAM,NTRK2,SEMA5A,ANGPTL1,LDB2,PAK2,CDC42,CDH2,CDKN1A,ENPP2,ITGB1BP1,GNG2,PGGT1B,PGK1,NRXN1,PIK3C2A,PIK3CA,PIK3CB,HS6ST1,PKM,QKI,COL1A1,ROCK2,EGLN1…
GO: Biological Process	GO:0007423	sensory organ development		5.51e-09	6.04e-05	2.23e-07	2.2e-06	201	1190	MAP1A,MAX,ARID1A,TRRAP,MEIS1,FZD8,MFAP2,JAG1,MIF,MIB1,SEMA6A,CUL4A,SHROOM3,SMARCA5,APC,HIPK2,EPB41L5,LMO4,ARF1,PHACTR4,ATF4,ATP1A1,ATP2B1,ATP2B4,ATP6V1E1,MYH10,MYO6,BBS2,CCND1,BMP7,BMPR2,CDK5R1,NF1,BSG,NOTCH2,NSF,NTRK2,ODC1,OPA1,PAFAH1B1,PBX1,CDC42,CDH2,CDH4,CDKN1B,TRIP11,PGK1,EFTUD2,LHX2,KMT2C,SLC9A3R1,KIF3B,RNF216,CNGA3,PLS3,PMP2,COL11A1,CLIC4,POU3F4,WWTR1,NECTIN3,MED1,CRYBB2,TRAF4,CST3,MAPK1,C…
GO: Biological Process	GO:1902533	positive regulation of intracellular signal transduction		4.01e-08	0.000439	1.31e-06	1.3e-05	201	1220	ABL1,USP9X,MAZ,ACTA2,MCL1,FZD8,AGO3,MIF,OSBPL8,TAOK1,SH3RF1,HIPK2,ZNF622,BIRC2,XIAP,APP,RHOC,MT3,ATM,BECN1,ADAM9,BAD,NCAM1,BNIP2,BST2,NOTCH2,CALM2,CALR,CAMK2D,NTRK2,SEMA5A,SPAG9,CBL,OPRK1,PEBP1,CD81,MTURN,MAP3K13,DDX21,CDC42,CDH2,DLG5,ITGB1BP1,SLC9A3R1,RRAGD,NRXN1,CLU,PIK3CA,PIK3CB,PLCG2,ZDHHC13,MAP4K4,NENF,AKAP6,ROCK2,SCHIP1,MAGED1,LITAF,PPIA,AKAP12,PPM1A,CRKL,TRAF4,PPP3R1,AUTS2,ANKRD17,CCN2,CTN…
GO: Biological Process	GO:0043603	cellular amide metabolic process		0.000454	1	0.00489	0.0483	200	1400	MAGOH,ABCF1,ACACA,ACAT1,MARS1,ACO1,PICALM,LRRC47,NLN,AGO3,BIN1,ENC1,GPAM,APP,MAPKAPK5,DENR,YARS1,METTL14,KHSRP,ASNS,ATF4,EIF3A,EIF3H,EIF3J,EIF4G3,BECN1,B4GALT4,NARS1,NCL,ST3GAL5,NFE2L1,NFE2L2,SGPL1,EIF2S2,CNOT3,NPM1,CALR,NTRK2,CARS1,CASP3,OSBP,PAM,NOLC1,NAPEPLD,PDK1,PGAM1,MTPN,CIRBP,GDAP1L1,CLU,TPP1,XRN1,PKM,MIEF1,QKI,PUS7,AKAP6,ROCK2,CNOT10,NPEPPS,ERO1A,CLIC4,PPP2CA,PPP2R1A,CS,LSM14A,BZW1,MAPK1,…
GO: Biological Process	GO:0051603	proteolysis involved in protein catabolic process		9.02e-24	9.87e-20	3.19e-21	3.15e-20	199	852	MAP1A,USP11,USP9X,MDM2,MIB1,KLHL42,FBXO32,CUL4B,CUL4A,CUL3,CUL2,CUL1,SH3RF1,ENC1,APC,HIPK2,BIRC2,RNF213,PIAS1,EIF3H,ZFAND2A,CTSF,NEDD8,NFE2L1,NFE2L2,SQSTM1,CDC16,IL33,CALR,CANX,CAPN2,BRSK2,CBL,OPHN1,USP14,USP8,LATS1,NTAN1,CDC27,CDC34,CHMP1A,DLGAP1,USP25,TRIP12,UBE4A,DNAJC10,CLU,DDA1,ANKIB1,RNF216,ARIH1,PMP22,UBQLN1,SGTB,RNF19A,NOP53,WWTR1,CHMP2B,PPP2CB,TRAF4,CSNK1A1,CSNK1D,UBXN7,UBXN2A,CTNNB1,MAP…
GO: Biological Process	GO:0061024	membrane organization		2.34e-15	2.56e-11	2.44e-13	2.41e-12	199	1005	ABCA1,PICALM,RAB8A,MFGE8,OSBPL8,PIP4K2B,EEA1,STX7,CUL3,BIN1,ANK2,ANK3,ANXA6,ANXA7,AP3B1,BLOC1S2,ARF1,MT3,USO1,GET3,ATP1B1,BECN1,ATP2A2,MYH10,GBF1,BAD,NAPG,BANF1,BNIP3,TSPO,AP3D1,NRCAM,CALM2,CALM3,NSF,OPA1,OSBP,OXA1L,CD9,RABEP1,PAFAH1B1,CDC42,CDH2,CHMP1A,VAPB,TRAPPC1,AP2M1,SLC9A3R1,CLCN3,NRXN1,PIK3C2A,CLU,PITPNA,GCA,PLCG2,PLEC,SEC61A1,PLTP,TRAPPC6A,PMP2,PMP22,ATF2,CRKL,CHMP2B,CSNK1D,TMED9,UBXN2A,C…
GO: Biological Process	GO:0002009	morphogenesis of an epithelium		1.41e-16	1.54e-12	1.88e-14	1.86e-13	197	966	NCOA3,ABL1,MDK,ARID1A,MEIS1,JAG1,MIB1,CUL4A,SHROOM3,APAF1,APC,HIPK2,EPB41L5,APEX1,APP,LMO4,MSN,RHOB,RHOC,SETD2,PHACTR4,ATP1A1,ATP1A2,ATP2A2,MYO9A,PPP1R12A,NCL,BMP7,BMPR2,NEO1,ARHGEF7,BSG,NOTCH2,CALD1,MPZL1,BRSK2,CASP3,SEMA5A,OPA1,OPHN1,LATS1,PAFAH1B1,FIBP,CD151,PAX3,PBX1,CDC42,CDH2,PCDH8,DLG5,PDLIM7,CFL1,LHX2,SLC9A3R1,MID1IP1,PCDH18,ROCK2,MAGED1,CLIC4,MED1,CREB1,AKAP12,IER2,PPP1CB,TRAF4,PPP3R1,CS…
GO: Biological Process	GO:0048878	chemical homeostasis		0.000534	1	0.00568	0.0561	195	1365	ABCA1,ABL1,ACACA,ACO1,MEF2A,PICALM,RAB8A,KLHL42,PDZD8,ANK2,ANK3,ANXA6,ANXA7,XIAP,APLP2,GPAM,APP,AP3B1,ARF1,MT2A,MT3,ASPH,FUNDC2,TNKS,ATF4,IRS2,ATP1A1,ATP1A2,SLC4A4,ATP1B1,ATP1B3,ATP2A2,ATP2B1,ATP2B4,ATP6V1A,ATP6V0A1,MYO5A,B2M,BAD,TRIM24,NEO1,BNIP3,NFE2L1,TSPO,AP3D1,FOXK1,NOTCH2,CA12,CALM2,CALM3,CALR,CAMK2D,HECTD4,BRSK2,OPA1,OPRK1,OSBP,XPR1,VAPB,LYST,CKB,SLC9A3R1,CLCN3,NRXN1,PIK3CA,PIK3CB,LIPG,PIK…
GO: Biological Process	GO:0030036	actin cytoskeleton organization		2.67e-20	2.92e-16	5.52e-18	5.45e-17	193	871	ABL1,ACTN1,MDK,MEF2A,ADD1,MRTFB,MKLN1,TAOK1,MICAL3,PREX1,CUL3,ATRN,BIN1,SHROOM3,RGCC,DBNL,EPB41L5,SHTN1,ARF1,PDLIM4,RHOB,RHOC,RND3,ARHGDIA,PHACTR4,MYH10,MYO1E,MYO5A,MYO6,PPP1R12A,NACA,NEDD9,CDK5R1,NF1,ARHGEF7,BST2,NOTCH2,THSD7A,CALD1,GAS2L3,CALR,CAPN1,BRSK2,SEMA5A,OPHN1,LATS1,PAFAH1B1,PAK2,PAM,TMSB10,CDC42,PDLIM7,CFL1,CYTH2,ITGB1BP1,TMOD3,PFDN1,MTPN,SLC9A3R1,PIK3CA,PIK3R1,PLEC,QKI,MAP4K4,PLS3,CNN…
GO: Biological Process	GO:0032446	protein modification by small protein conjugation		7.67e-16	8.4e-12	8.57e-14	8.47e-13	193	955	SDE2,ABL1,USP9X,BCL11A,BTBD1,MDM2,BIRC6,BRAP,MIB1,KLHL42,FBXO32,CUL4B,CUL4A,CUL3,CUL2,CUL1,RNF169,SH3RF1,UVSSA,ENC1,BIRC2,RNF213,XIAP,CBX4,PIAS1,TNKS,TRIM37,TRIM24,DCAF5,NEDD8,NFE2L1,NFE2L2,SQSTM1,CDC16,NFX1,TSPO,PTTG1IP,NPM1,HECTD4,CBL,CBLB,CDC27,CDC34,CDC42,COPS2,TRIP12,UBE4A,DDA1,ANKIB1,RNF216,ARIH1,UBQLN1,RNF19A,NPEPPS,WWTR1,MED1,PPIA,TRAF4,CTR9,ZNF451,DZIP3,UBXN2A,CTNNB1,MAPK9,RNF111,KLHL24,…
GO: Biological Process	GO:0061061	muscle structure development		1.7e-11	1.86e-07	1.03e-09	1.02e-08	191	1044	MAT2A,ACTN1,BTBD1,ARID1A,MDM2,MEF2A,NLN,MRTFB,JAG1,FBXO32,BIN1,ANK2,APC,PDLIM4,ATP1A2,ATP2A2,MYH10,MYL6,MYO9A,NACA,CD164,ADGRB3,DPM1,BMPR2,NEO1,BNIP2,NF1,BTG1,FOXK1,NRAS,CALR,CAMK2D,CAPN2,CAST,CASP3,SPAG9,OPA1,CCND2,CD9,CD81,PAX3,CDH2,CDKN1A,PDLIM7,TMOD3,CHD2,COPS2,GTF3C5,MTPN,JAM2,PIK3R1,MYL6B,PLAGL1,PLEC,QKI,PLOD2,AKAP6,PMP22,COL6A1,MTMR12,COL11A1,EGLN1,WWTR1,MED1,CREB1,AKAP12,CRKL,MORF4L2,PRKA…
GO: Molecular Function	GO:0019901	protein kinase binding		5.56e-18	1.25e-14	1.79e-15	1.49e-14	189	855	ABL1,MAP2,ACTA2,BCL11A,MEF2A,RAB8A,KIDINS220,AP2A2,TAOK1,ANK2,ANXA5,RGCC,APC,XIAP,MAPKAPK5,MSN,RHOB,RHOC,RND3,ARHGDIA,CDK13,ATF4,IRS2,EIF3A,ATP1A1,ATP1B1,BECN1,PEA15,ATP2B4,MYO5A,ADAM9,PPP1R12A,BAD,CCND1,NEDD9,NELL2,BMPR2,CDK5R1,ARHGEF7,SQSTM1,CPNE3,NPM1,CALM2,CALM3,NSF,NTRK2,BRSK2,SPAG9,CBL,CBLB,CCND2,LATS1,PEBP1,PAK2,PAM,MAP3K13,LRBA,CDC42,CDH2,CDKN1A,CDKN1B,ITGB1BP1,COPB2,PGAM1,LYST,PIK3R1,CLT…
GO: Biological Process	GO:0051129	negative regulation of cellular component organization		1.53e-19	1.67e-15	2.88e-17	2.85e-16	189	859	MAP1A,MAP2,MAP4,MCL1,BCL11A,MDM2,PICALM,ADD1,TAOK1,SEMA6A,DIP2B,SMARCA5,DBNL,APC,BIRC2,APP,LMO4,MT3,TNKS,ATM,BECN1,TRIM37,ATRX,B2M,NBN,RIOK3,BMP7,CDK5R1,NEO1,BNIP3,ARHGEF7,MTMR2,TSPO,NPM1,CAPN1,SEMA5A,OPA1,PAFAH1B1,PAK2,TMSB10,CDC42,CFL1,CYTH2,ITGB1BP1,TMOD3,PFDN1,MTPN,PHF2,MID1IP1,NRXN1,SEMA5B,CLU,PIK3CA,PIK3R1,XRN1,PMP22,ROCK2,EXOSC10,NOP53,PPM1A,CRMP1,HIGD1A,CLIP3,FEZ2,CST3,PRKAR1A,RAPGEF2,CCP…
Pathway	1269876	Vesicle-mediated transport	BioSystems: REACTOME	1.97e-28	7.65e-25	3.83e-25	3.38e-24	189	659	PICALM,RAB8A,AP2A2,AP2B1,AP1G1,BIN1,ANK2,ANK3,MCFD2,APP,AP3B1,ARCN1,ARF1,ARF3,ARF4,USO1,GBF1,KIF1A,MYO5A,MYO6,RAB11A,NAPG,NEDD8,AP1M1,DENND5B,CALM2,CALM3,NSF,CALR,CBL,RABEP1,SCARB2,PAFAH1B1,PAFAH1B2,PAFAH1B3,CYTH2,COPB2,COPS2,TRIP11,TRAPPC1,AP2M1,AP1S1,KIF3B,PIK3C2A,CLTC,TRAPPC6A,COL1A1,UBQLN1,COPA,COPB1,SLC2A8,CHMP2B,CSNK1D,DYNLL2,TMED9,CLINT1,PUM1,CUX1,GAPVD1,FNBP1L,DCTN1,COPS7A,BLOC1S6,ARFGAP3…
GO: Biological Process	GO:0061564	axon development		3.55e-24	3.89e-20	1.39e-21	1.37e-20	188	780	ABL1,MAP1A,MAP2,MAP6,USP9X,BCL11A,PICALM,RAB8A,SEMA6A,DIP2B,ANK3,DBNL,APBB2,APC,APLP2,APP,SHTN1,MT3,MYH10,MYO9A,PPP1R12A,RAB11A,NCAM1,NDN,BMP7,BMPR2,CDK5R1,NEO1,DST,BSG,NFIB,SQSTM1,TSPO,NOTCH2,THSD7A,NRCAM,NSF,CALU,NTRK2,CAPN1,BRSK2,CASP3,SEMA5A,OPHN1,PAFAH1B1,PAK2,MAP3K13,CDH2,CDH4,DCLK1,NOLC1,CHN1,LHX2,METRN,NRXN1,SEMA5B,PIK3CA,CLNS1A,PITPNA,PLS3,CNR1,CHST3,PMP22,POU3F2,CREB1,CRMP1,PPP4C,FEZ2,S…
GO: Biological Process	GO:0051336	regulation of hydrolase activity		1.05e-06	0.0115	2.34e-05	0.000231	188	1178	ABL1,MCL1,MDM2,BIRC6,PICALM,MGMT,AFDN,SIPA1L2,PREX1,BIN1,SH3RF1,C6orf89,APAF1,BIRC2,XIAP,APLP2,APP,ARF4,RHOC,MT3,ASPH,BECN1,MYO9A,PPP1R12A,BAD,NEDD9,NF1,ARHGEF7,BST2,SERPING1,NPM1,CALM2,CALM3,CAMK2D,NTRK2,CAST,CBLB,USP14,AIFM1,PEBP1,SCARB2,PAFAH1B1,PAK2,CCPG1,ITGB1BP1,CHN1,MAP4K4,TRAPPC6A,RASAL2,ROCK2,EGLN1,CRKL,PPP1R2,PPP2CA,CSNK2B,SIPA1L1,CST3,CCN2,PRKG1,POLDIP2,RAPGEF2,MAPK9,PPP6R2,GAPVD1,RIPO…
GO: Molecular Function	GO:0016301	kinase activity		4.79e-08	0.000108	3.17e-06	2.63e-05	186	1072	ABL1,MARK1,MARK3,TRRAP,ADK,KIDINS220,PIP4K2B,AK4,TAOK1,RGCC,APC,HIPK2,MAPKAPK5,CASK,NRBP2,MT3,CDK13,MARK4,ATM,B2M,RIOK3,CCND1,TRIM24,NEK1,BMPR2,CDK5R1,SQSTM1,CPNE3,NPM1,CALM2,CALM3,CAMK2D,NTRK2,BRSK2,CASP3,CCND2,CCNG2,LATS1,PEBP1,PAK2,MAP3K13,DCLK1,CDK6,CDKN1A,CDKN1B,PDK1,STK17A,PFKL,CHKA,PGK1,CKB,PIK3C2A,PIK3C3,PIK3CA,PIK3CB,PIK3R1,PKM,MAP4K4,ROCK2,NRBP1,MAGED1,MAP3K8,CDC42BPB,IBTK,CSNK1A1,CSNK1…
GO: Biological Process	GO:0010562	positive regulation of phosphorus metabolic process		2.48e-08	0.000272	8.46e-07	8.36e-06	184	1089	ABL1,FZD8,MIF,OSBPL8,TAOK1,FNIP2,RGCC,HIPK2,ZNF622,APP,LMO4,MT3,SLC4A4,EIF4G3,ATP2B4,ADAM9,PPP1R12A,BAD,NBN,CCND1,DIPK2A,NEDD9,BMP7,BMPR2,CDK5R1,SQSTM1,NPM1,CALM2,CALM3,NTRK2,CAPN2,CCND2,OSBP,LATS1,PAK2,CD81,MAP3K13,CDC42,CDKN1A,CDKN1B,ENPP2,ITGB1BP1,NRXN1,CLU,PIK3CA,PIK3R1,PLCG2,AKAP6,ROCK2,MAPKAP1,MAGED1,PARP14,PPIA,ATF2,CRKL,HIGD1A,PPP2CA,CLIP3,TRAF4,CSNK1D,CSNK2B,KCTD20,CCN2,MAPK1,MAPK3,CTNND…
[truncated: 2,603 more rows]

## Sheet: oRG
Category	ID	Name	Source	p-value	q-value Bonferroni	q-value FDR B&H	q-value FDR B&Y	Hit Count in Query List	Hit Count in Genome	Hit in Query List
[truncated: 2,185 more rows]

[truncated: 10 more sheets: CN23, IN45, CN23IN45, DEG_all NECs, DEG_RG-like-intermed-IPC3, DEG_astroglia, DEG_oRG, DEG_CN23, DEG_IN45, DEG_CN23IN45]
