# Supplementary material for: Schizophrenia-associated NRXN1 deletions induce developmental-timing- and cell-type-specific vulnerabilities in human brain organoids
Source: Nat Commun. 2023 Jun 24;14:3770. doi: 10.1038/s41467-023-39420-6 (PMC10290702; doi:10.1038/s41467-023-39420-6)
Supplement: Supplementary file 9 — Supplementary Data 7 [file 41467_2023_39420_MOESM9_ESM.xlsx]

## Sheet: splicing factors_d100
names	logfoldchanges	pvals_adj	source	timepoint	cell_type
CREBBP	-1.95201	1.98e-05	Engineered-Cre	3.5 mo	IN2
CREBBP	-1.60204	0.001627	Engineered-Cre	3.5 mo	IN3
CREBBP	0.794157	0.028702	Engineered-Cre	3.5 mo	IN7
CREBBP	-0.88763	5.46e-05	Donor-NRXN1del	3.5 mo	CN3
CREBBP	-1.13617	0.016421	Donor-NRXN1del	3.5 mo	Intermediate cells
CREBBP	-0.51863	0.018644	Donor-NRXN1del	3.5 mo	IPC3
CREBBP	-0.80104	0.040429	Donor-NRXN1del	3.5 mo	Non-cycling NEC
ELAVL1	1.12994	0.000305	Engineered-Cre	3.5 mo	IN7
ELAVL1	-1.03137	1.42e-07	Donor-NRXN1del	3.5 mo	CN3
ELAVL2	-1.22132	0.001296	Engineered-Cre	3.5 mo	IN7
ELAVL2	-0.6385	0.007701	Donor-NRXN1del	3.5 mo	CN3
ELAVL2	-1.0798	0.000825	Donor-NRXN1del	3.5 mo	Cycling Dorsal NEC
ELAVL2	-2.88126	0.00436	Donor-NRXN1del	3.5 mo	IN3
ELAVL2	-1.28084	0.003201	Donor-NRXN1del	3.5 mo	Intermediate cells
ELAVL2	-1.89371	0.002789	Donor-NRXN1del	3.5 mo	IPC1
ELAVL2	-1.05054	4.16e-13	Donor-NRXN1del	3.5 mo	IPC3
ELAVL2	-1.91568	9.8e-05	Donor-NRXN1del	3.5 mo	IPC4
ELAVL2	-1.30417	1.99e-06	Donor-NRXN1del	3.5 mo	Non-cycling NEC
ELAVL3	-0.84261	2.4e-05	Engineered-Cre	3.5 mo	CN1
ELAVL3	0.987593	2.23e-06	Engineered-Cre	3.5 mo	CN4
ELAVL3	-1.15838	3.6e-12	Engineered-Cre	3.5 mo	IN2
ELAVL3	-1.2049	2.05e-06	Engineered-Cre	3.5 mo	IN3
ELAVL3	0.997769	0.001454	Engineered-Cre	3.5 mo	IN7
ELAVL3	0.612586	0.021871	Engineered-Cre	3.5 mo	Unknown
ELAVL3	-1.29425	1.28e-07	Donor-NRXN1del	3.5 mo	Astroglia
ELAVL3	-0.86379	7.38e-11	Donor-NRXN1del	3.5 mo	CN3
ELAVL3	-1.30743	0.001698	Donor-NRXN1del	3.5 mo	Cycling Ventral NEC
ELAVL3	-1.23901	0.007337	Donor-NRXN1del	3.5 mo	Intermediate cells
ELAVL3	-0.71363	3.24e-11	Donor-NRXN1del	3.5 mo	IPC3
ELAVL3	-1.05713	0.000624	Donor-NRXN1del	3.5 mo	Non-cycling NEC
ELAVL3	-1.06108	0.000164	Donor-NRXN1del	3.5 mo	Unknown
ELAVL4	-1.90492	8.04e-05	Engineered-Cre	3.5 mo	IN2
ELAVL4	-0.73626	0.039357	Donor-NRXN1del	3.5 mo	CN1
ELAVL4	1.36929	0.001882	Donor-NRXN1del	3.5 mo	CN2
ELAVL4	-1.14809	1.15e-10	Donor-NRXN1del	3.5 mo	CN3
ELAVL4	-1.02189	0.009786	Donor-NRXN1del	3.5 mo	Cycling Dorsal NEC
ELAVL4	1.1785	0.028472	Donor-NRXN1del	3.5 mo	Intermediate cells
ELAVL4	-1.11178	0.001573	Donor-NRXN1del	3.5 mo	Non-cycling NEC
EP300	-1.69347	0.000915	Engineered-Cre	3.5 mo	IN2
EP300	1.01303	0.000669	Engineered-Cre	3.5 mo	IN7
EP300	-0.94866	0.000449	Donor-NRXN1del	3.5 mo	Astroglia
EP300	-1.03866	0.003572	Donor-NRXN1del	3.5 mo	CN1
EP300	-1.28743	1.03e-10	Donor-NRXN1del	3.5 mo	CN3
EP300	-0.86548	0.01907	Donor-NRXN1del	3.5 mo	Cycling Dorsal NEC
EP300	-1.42923	0.000654	Donor-NRXN1del	3.5 mo	Intermediate cells
EP300	-0.81978	6.08e-07	Donor-NRXN1del	3.5 mo	IPC3
EP300	-1.18093	7.33e-05	Donor-NRXN1del	3.5 mo	Non-cycling NEC
EP300	-1.45223	0.000314	Donor-NRXN1del	3.5 mo	oRG
EP300	-0.97181	7.24e-05	Donor-NRXN1del	3.5 mo	RG-like
EP300	-1.16924	3.44e-05	Donor-NRXN1del	3.5 mo	Unknown
FBXW11	0.772944	0.027752	Engineered-Cre	3.5 mo	IN2
FBXW2	-0.79468	0.020005	Donor-NRXN1del	3.5 mo	Astroglia
FBXW2	-0.56529	0.02747	Donor-NRXN1del	3.5 mo	CN3
FBXW5	1.667	0.015024	Donor-NRXN1del	3.5 mo	IN4
FBXW7	0.843569	0.031744	Engineered-Cre	3.5 mo	IN7
FBXW7	-0.74101	0.027552	Donor-NRXN1del	3.5 mo	Astroglia
FBXW7	-1.15654	6.68e-09	Donor-NRXN1del	3.5 mo	CN3
FBXW7	-1.06853	0.000758	Donor-NRXN1del	3.5 mo	Cycling Dorsal NEC
FBXW7	-1.76618	0.019135	Donor-NRXN1del	3.5 mo	Cycling NEC
FBXW7	-1.75062	9.04e-07	Donor-NRXN1del	3.5 mo	Cycling Ventral NEC
FBXW7	-1.47384	0.000207	Donor-NRXN1del	3.5 mo	Intermediate cells
FBXW7	-1.08024	0.000409	Donor-NRXN1del	3.5 mo	Non-cycling NEC
FBXW7	-1.32831	1.5e-08	Donor-NRXN1del	3.5 mo	RG-like
FBXW7	-0.91881	0.001997	Donor-NRXN1del	3.5 mo	Unknown
FBXW9	-0.81832	0.011062	Donor-NRXN1del	3.5 mo	RG-like
KHDRBS1	0.251182	0.049092	Engineered-Cre	3.5 mo	IN2
KHDRBS1	1.3474	3.34e-12	Engineered-Cre	3.5 mo	IN7
KHDRBS1	0.904072	0.023327	Engineered-Cre	3.5 mo	IPC3
KHDRBS1	0.336302	0.028451	Engineered-Cre	3.5 mo	oRG
KHDRBS1	0.500402	0.012428	Engineered-Cre	3.5 mo	Unknown
KHDRBS1	-0.801	0.007569	Donor-NRXN1del	3.5 mo	Astroglia
KHDRBS1	-1.0145	1.58e-11	Donor-NRXN1del	3.5 mo	CN1
KHDRBS1	-0.74831	0.012788	Donor-NRXN1del	3.5 mo	CN2
KHDRBS1	-0.96762	1.6e-34	Donor-NRXN1del	3.5 mo	CN3
KHDRBS1	0.392846	0.003408	Donor-NRXN1del	3.5 mo	Cycling NEC
KHDRBS1	-0.58645	2.9e-26	Donor-NRXN1del	3.5 mo	IPC3
KHDRBS1	-0.88892	0.001473	Donor-NRXN1del	3.5 mo	oRG
KHDRBS1	-0.2452	0.003664	Donor-NRXN1del	3.5 mo	RG-like
KHDRBS1	-0.9009	2.11e-08	Donor-NRXN1del	3.5 mo	Unknown
KHDRBS2	-1.8152	4.53e-17	Donor-NRXN1del	3.5 mo	CN3
KHDRBS3	-1.7169	0.000744	Engineered-Cre	3.5 mo	IN2
KHDRBS3	1.80591	0.001001	Donor-NRXN1del	3.5 mo	Astroglia
KHDRBS3	2.49991	1.05e-15	Donor-NRXN1del	3.5 mo	CN1
KHDRBS3	1.74579	0.002853	Donor-NRXN1del	3.5 mo	CN2
KHDRBS3	3.17603	7.12e-85	Donor-NRXN1del	3.5 mo	CN3
KHDRBS3	1.97785	4.07e-07	Donor-NRXN1del	3.5 mo	Cycling Dorsal NEC
KHDRBS3	1.64948	0.000963	Donor-NRXN1del	3.5 mo	Cycling Ventral NEC
KHDRBS3	3.5418	0.003629	Donor-NRXN1del	3.5 mo	IPC1
KHDRBS3	3.70729	2.13e-93	Donor-NRXN1del	3.5 mo	IPC3
KHDRBS3	1.74249	0.000846	Donor-NRXN1del	3.5 mo	Non-cycling NEC
KHDRBS3	2.01596	0.013247	Donor-NRXN1del	3.5 mo	oRG
KHDRBS3	1.25703	0.000111	Donor-NRXN1del	3.5 mo	Unknown
MBNL1	-2.22496	0.004454	Donor-NRXN1del	3.5 mo	Cycling NEC
MBNL1	-1.32342	0.001641	Donor-NRXN1del	3.5 mo	Cycling Ventral NEC
MBNL1	-0.87565	0.01421	Donor-NRXN1del	3.5 mo	Non-cycling NEC
MBNL1	-1.06172	3.19e-05	Donor-NRXN1del	3.5 mo	RG-like
MBNL1	-1.04961	0.037231	Donor-NRXN1del	3.5 mo	Unknown
MBNL2	-1.01053	0.003785	Donor-NRXN1del	3.5 mo	Astroglia
MBNL2	-1.07693	0.000861	Donor-NRXN1del	3.5 mo	CN3
MBNL2	-1.36637	0.010563	Donor-NRXN1del	3.5 mo	oRG
MBNL2	-0.98914	0.005771	Donor-NRXN1del	3.5 mo	RG-like
NOVA1	-1.40216	1.43e-08	Engineered-Cre	3.5 mo	CN3
NOVA1	-1.75417	4.41e-05	Engineered-Cre	3.5 mo	CN4
NOVA1	-1.18217	5.86e-05	Engineered-Cre	3.5 mo	IN2
NOVA1	-1.42416	0.004625	Engineered-Cre	3.5 mo	IPC3
NOVA1	-0.51654	0.002598	Engineered-Cre	3.5 mo	Unknown
NOVA1	-1.12255	0.009194	Donor-NRXN1del	3.5 mo	CN2
NOVA1	0.8195	6.1e-05	Donor-NRXN1del	3.5 mo	Cycling Ventral NEC
NOVA1	0.756528	4.79e-07	Donor-NRXN1del	3.5 mo	Intermediate cells
NOVA1	0.505687	0.000682	Donor-NRXN1del	3.5 mo	Non-cycling NEC
NOVA1	0.860099	6.44e-11	Donor-NRXN1del	3.5 mo	RG-like
NOVA1	-1.07936	0.000293	Donor-NRXN1del	3.5 mo	Unknown
NOVA2	-1.75783	8.83e-05	Engineered-Cre	3.5 mo	IN2
NOVA2	-1.72902	2.82e-05	Engineered-Cre	3.5 mo	IN3
NOVA2	-0.71575	0.001437	Donor-NRXN1del	3.5 mo	CN3
NOVA2	-1.3084	0.002852	Donor-NRXN1del	3.5 mo	Intermediate cells
NOVA2	-1.08085	0.002745	Donor-NRXN1del	3.5 mo	Unknown
PTBP2	1.10744	0.000996	Engineered-Cre	3.5 mo	IN7
PTBP2	-0.83032	0.005316	Donor-NRXN1del	3.5 mo	Astroglia
PTBP2	-1.19738	5.71e-06	Donor-NRXN1del	3.5 mo	CN1
PTBP2	-1.67466	1.27e-21	Donor-NRXN1del	3.5 mo	CN3
PTBP2	-1.20637	1.25e-06	Donor-NRXN1del	3.5 mo	Cycling Dorsal NEC
PTBP2	-2.14307	0.001775	Donor-NRXN1del	3.5 mo	Cycling NEC
PTBP2	-1.2626	0.001214	Donor-NRXN1del	3.5 mo	Cycling Ventral NEC
PTBP2	-1.33626	0.00532	Donor-NRXN1del	3.5 mo	IN4
PTBP2	-2.05776	1.2e-06	Donor-NRXN1del	3.5 mo	Intermediate cells
PTBP2	-1.14079	9.34e-19	Donor-NRXN1del	3.5 mo	IPC3
PTBP2	-1.34625	7.78e-07	Donor-NRXN1del	3.5 mo	Non-cycling NEC
PTBP2	-1.27317	1.36e-06	Donor-NRXN1del	3.5 mo	Unknown
PTBP3	-1.29022	1.52e-11	Donor-NRXN1del	3.5 mo	CN3
PTBP3	-1.16712	0.020372	Donor-NRXN1del	3.5 mo	Intermediate cells
PTBP3	0.39685	0.025055	Donor-NRXN1del	3.5 mo	IPC3
PTBP3	-1.18553	0.000285	Donor-NRXN1del	3.5 mo	RG-like
RBFOX1	2.64397	3.16e-06	Donor-NRXN1del	3.5 mo	CN2
RBFOX1	-1.54211	4.4e-17	Donor-NRXN1del	3.5 mo	CN3
RBFOX1	-0.93557	0.000396	Donor-NRXN1del	3.5 mo	IPC3
RBFOX2	-0.73485	1.34e-06	Engineered-Cre	3.5 mo	IN2
RBFOX2	-1.11322	3.8e-05	Engineered-Cre	3.5 mo	IN3
RBFOX2	-0.68878	0.039044	Donor-NRXN1del	3.5 mo	Astroglia
RBFOX2	-1.15112	2.85e-05	Donor-NRXN1del	3.5 mo	CN1
RBFOX2	-1.46264	1.46e-51	Donor-NRXN1del	3.5 mo	CN3
RBFOX2	-1.02819	0.026616	Donor-NRXN1del	3.5 mo	Cycling Ventral NEC
RBFOX2	-1.40498	0.001396	Donor-NRXN1del	3.5 mo	Intermediate cells
RBFOX2	-1.42053	1.54e-51	Donor-NRXN1del	3.5 mo	IPC3
RBFOX2	-1.65679	0.004602	Donor-NRXN1del	3.5 mo	IPC4
RBFOX2	-0.9961	0.001185	Donor-NRXN1del	3.5 mo	Non-cycling NEC
RBFOX2	-1.11296	5.9e-05	Donor-NRXN1del	3.5 mo	Unknown
RBFOX3	2.7597	2.9e-09	Donor-NRXN1del	3.5 mo	CN2
RBFOX3	1.85536	0.015605	Donor-NRXN1del	3.5 mo	IN4
RNPS1	0.990436	0.008465	Engineered-Cre	3.5 mo	IN7
RNPS1	-0.7267	4.67e-09	Donor-NRXN1del	3.5 mo	CN3
RNPS1	-0.58532	0.021319	Donor-NRXN1del	3.5 mo	Cycling Dorsal NEC
RNPS1	-0.70319	0.00046	Donor-NRXN1del	3.5 mo	Cycling Ventral NEC
RNPS1	-0.57596	0.003751	Donor-NRXN1del	3.5 mo	Non-cycling NEC
RNPS1	-0.85884	0.005431	Donor-NRXN1del	3.5 mo	RG-like
RNPS1	-0.82527	0.016969	Donor-NRXN1del	3.5 mo	Unknown
SF1	-0.45265	0.002736	Engineered-Cre	3.5 mo	Astroglia
SF1	-2.83395	8.71e-18	Engineered-Cre	3.5 mo	IN2
SF1	-0.78594	0.005073	Engineered-Cre	3.5 mo	IN3
SF1	1.63079	7.4e-08	Engineered-Cre	3.5 mo	IN7
SF1	-1.26341	1.21e-05	Donor-NRXN1del	3.5 mo	CN1
SF1	-1.34319	0.000115	Donor-NRXN1del	3.5 mo	CN2
SF1	-0.59065	0.018741	Donor-NRXN1del	3.5 mo	CN3
SF1	-1.19866	0.047136	Donor-NRXN1del	3.5 mo	IN4
SF1	-1.43442	0.000417	Donor-NRXN1del	3.5 mo	IN5
SF1	-1.58557	0.025667	Donor-NRXN1del	3.5 mo	Intermediate cells
SF1	-0.32052	0.022196	Donor-NRXN1del	3.5 mo	IPC3
SF1	-1.56481	0.009413	Donor-NRXN1del	3.5 mo	IPC4
SF1	-0.99281	0.007599	Donor-NRXN1del	3.5 mo	oRG
SF1	-0.80751	0.012555	Donor-NRXN1del	3.5 mo	Unknown
SRRM1	0.422393	0.001645	Engineered-Cre	3.5 mo	IN2
SRRM1	1.39724	7.67e-14	Engineered-Cre	3.5 mo	IN7
SRRM1	0.49747	0.013832	Engineered-Cre	3.5 mo	Unknown
SRRM1	0.472611	0.00189	Donor-NRXN1del	3.5 mo	Cycling NEC
SRRM1	0.234713	5.06e-06	Donor-NRXN1del	3.5 mo	Intermediate cells
SRRM1	-0.06582	0.001716	Donor-NRXN1del	3.5 mo	RG-like
SRRM2	0.91187	5.04e-06	Engineered-Cre	3.5 mo	IN7
SRRM2	-0.14946	1.45e-07	Engineered-Cre	3.5 mo	Unknown
SRRM2	0.483618	0.033333	Donor-NRXN1del	3.5 mo	Choroid Plexus
SRRM2	-0.864	4.94e-06	Donor-NRXN1del	3.5 mo	CN1
SRRM2	-0.72177	1.02e-16	Donor-NRXN1del	3.5 mo	CN3
SRRM2	-0.42546	0.000911	Donor-NRXN1del	3.5 mo	Cycling Dorsal NEC
SRRM2	0.164765	0.011401	Donor-NRXN1del	3.5 mo	Cycling NEC
SRRM2	0.560644	3.17e-16	Donor-NRXN1del	3.5 mo	Intermediate cells
SRRM2	-0.76311	5.02e-20	Donor-NRXN1del	3.5 mo	IPC3
SRRM2	-0.92687	1.32e-15	Donor-NRXN1del	3.5 mo	oRG
SRRM2	0.17437	7.33e-07	Donor-NRXN1del	3.5 mo	RG-like
SRRM2	-0.87958	1.63e-07	Donor-NRXN1del	3.5 mo	Unknown
SRRM3	-1.01682	1.07e-07	Donor-NRXN1del	3.5 mo	CN3
SRRM4	-1.22349	1.3e-14	Donor-NRXN1del	3.5 mo	CN3
SRRM4	1.72296	0.003163	Donor-NRXN1del	3.5 mo	IN5
SRRM4	0.536779	0.000233	Donor-NRXN1del	3.5 mo	IPC3
U2AF2	-0.82867	0.000894	Donor-NRXN1del	3.5 mo	CN3
U2AF2	-0.85347	0.013894	Donor-NRXN1del	3.5 mo	Cycling Dorsal NEC
U2AF2	-1.25098	0.004619	Donor-NRXN1del	3.5 mo	Intermediate cells
U2AF2	-0.47197	0.038388	Donor-NRXN1del	3.5 mo	IPC3
U2AF2	-0.79647	0.041224	Donor-NRXN1del	3.5 mo	Non-cycling NEC
UBFD1	-0.78537	0.000337	Donor-NRXN1del	3.5 mo	CN3
UBFD1	-0.63171	0.044067	Donor-NRXN1del	3.5 mo	RG-like
