# Supplementary material for: Schizophrenia-associated NRXN1 deletions induce developmental-timing- and cell-type-specific vulnerabilities in human brain organoids
Source: Nat Commun. 2023 Jun 24;14:3770. doi: 10.1038/s41467-023-39420-6 (PMC10290702; doi:10.1038/s41467-023-39420-6)
Supplement: Supplementary file 10 — Supplementary Data 8 [file 41467_2023_39420_MOESM10_ESM.xlsx]

## Sheet: donor_padj<0.05
transcript_id	gene_id	gene_symbol
ENST00000437980	ENSG00000036565	SLC18A1
ENST00000346199	ENSG00000053438	NNAT
ENST00000372484	ENSG00000064601	CTSA
ENST00000482447	ENSG00000068028	RASSF1
ENST00000484101	ENSG00000070010	UFD1
ENST00000400259	ENSG00000070831	CDC42
ENST00000676620	ENSG00000072121	ZFYVE26
ENST00000575605	ENSG00000072849	DERL2
ENST00000652277	ENSG00000077150	NFKB2
ENST00000614812
ENST00000525777	ENSG00000079459	FDFT1
ENST00000512147	ENSG00000080822	CLDND1
ENST00000519477	ENSG00000080823	MOK
ENST00000553213	ENSG00000089009	RPL6
ENST00000541887	ENSG00000089053	ANAPC5
ENST00000373276	ENSG00000095370	SH2D3C
ENST00000682668	ENSG00000099246	RAB18
ENST00000681695	ENSG00000100749	VRK1
ENST00000691048	ENSG00000101333	PLCB4
ENST00000521314	ENSG00000102878	HSF4
ENST00000644278	ENSG00000103197	TSC2
ENST00000574466	ENSG00000103415	HMOX2
ENST00000677501	ENSG00000104408	EIF3E
ENST00000636815	ENSG00000104763	ASAH1
ENST00000591415	ENSG00000104915	STX10
ENST00000599019	ENSG00000105287	PRKD2
ENST00000699870	ENSG00000105486	LIG1
ENST00000476665	ENSG00000106012	IQCE
ENST00000409850	ENSG00000106066	CPVL
ENST00000354269	ENSG00000106348	IMPDH1
ENST00000453686	ENSG00000106460	TMEM106B
ENST00000580030	ENSG00000108406	DHX40
ENST00000507334	ENSG00000109458	GAB1
ENST00000380574	ENSG00000110628	SLC22A18
ENST00000545056	ENSG00000111325	OGFOD2
ENST00000643367	ENSG00000111642	CHD4
ENST00000261196	ENSG00000111700	SLCO1B3
ENST00000508120	ENSG00000113648	MACROH2A1
ENST00000454652	ENSG00000114796	KLHL24
ENST00000424669	ENSG00000115170	ACVR1
ENST00000699304	ENSG00000116044	NFE2L2
ENST00000699350	ENSG00000116044	NFE2L2
ENST00000699431	ENSG00000116044	NFE2L2
ENST00000635123	ENSG00000116641	DOCK7
ENST00000680964	ENSG00000117054	ACADM
ENST00000687030	ENSG00000119812	FAM98A
ENST00000680949	ENSG00000120697	ALG5
ENST00000683349	ENSG00000124356	STAMBP
ENST00000476111	ENSG00000124422	USP22
ENST00000683690	ENSG00000125124	BBS2
ENST00000582717	ENSG00000125447	GGA3
ENST00000483354	ENSG00000125877	ITPA
ENST00000540437	ENSG00000127054	INTS11
ENST00000535492	ENSG00000127314	RAP1B
ENST00000444061	ENSG00000127616	SMARCA4
ENST00000411821	ENSG00000128242	GAL3ST1
ENST00000427899	ENSG00000128242	GAL3ST1
ENST00000250416	ENSG00000129484	PARP2
ENST00000613904	ENSG00000129696	TTI2
ENST00000402380	ENSG00000130638	ATXN10
ENST00000588316	ENSG00000131095	GFAP
ENST00000489180	ENSG00000131697	NPHP4
ENST00000491895	ENSG00000131979	GCH1
ENST00000674668	ENSG00000133424	LARGE1
ENST00000692963	ENSG00000290920
ENST00000434243	ENSG00000134109	EDEM1
ENST00000647711	ENSG00000134201	GSTM5
ENST00000679157	ENSG00000135047	CTSL
ENST00000679870	ENSG00000135297	MTO1
ENST00000681522	ENSG00000135541	AHI1
ENST00000356142	ENSG00000136238	RAC1
ENST00000373302	ENSG00000136854	STXBP1
ENST00000695075	ENSG00000137409	MTCH1
ENST00000645440	ENSG00000138326	RPS24
ENST00000392640	ENSG00000138382	METTL5
ENST00000506636	ENSG00000138686	BBS7
ENST00000550787	ENSG00000139291	TMEM19
ENST00000689730	ENSG00000140374	ETFA
ENST00000563919	ENSG00000140386	SCAPER
ENST00000696327	ENSG00000140598	EFL1
ENST00000568613	ENSG00000141012	GALNS
ENST00000679817	ENSG00000141252	VPS53
ENST00000590681	ENSG00000141994	DUS3L
ENST00000270162	ENSG00000142178	SIK1
ENST00000609777	ENSG00000291150
ENST00000542077	ENSG00000143476	DTL
ENST00000678706	ENSG00000143801	PSEN2
ENST00000375405	ENSG00000144285	SCN1A
ENST00000440023	ENSG00000147383	NSDHL
ENST00000693539	ENSG00000148053	NTRK2
ENST00000679815	ENSG00000150768	DLAT
ENST00000647997	ENSG00000150995	ITPR1
ENST00000699514	ENSG00000151327	FAM177A1
ENST00000548937	ENSG00000151413	NUBPL
ENST00000378242	ENSG00000152457	DCLRE1C
ENST00000526457	ENSG00000154237	LRRK1
ENST00000388958	ENSG00000155719	OTOA
ENST00000676991	ENSG00000158864	NDUFS2
ENST00000482455	ENSG00000160014	CALM3
ENST00000498499	ENSG00000160145	KALRN
ENST00000489860	ENSG00000160753	RUSC1
ENST00000652405	ENSG00000160781	PAQR6
ENST00000473598	ENSG00000160789	LMNA
ENST00000371184	ENSG00000162599	NFIA
ENST00000483930	ENSG00000163131	CTSS
ENST00000491380	ENSG00000163728	TTC14
ENST00000692548	ENSG00000164972	C9orf24
ENST00000614648	ENSG00000165949	IFI27
ENST00000561617	ENSG00000166140	ZFYVE19
ENST00000685306	ENSG00000166770	ZNF667-AS1
ENST00000567340	ENSG00000167377	ZNF23
ENST00000332386	ENSG00000167483	NIBAN3
ENST00000467736	ENSG00000167526	RPL13
ENST00000592515	ENSG00000167671	UBXN6
ENST00000593998	ENSG00000167772	ANGPTL4
ENST00000458478	ENSG00000168028	RPSA
ENST00000697816	ENSG00000168028	RPSA
ENST00000580731	ENSG00000169718	DUS1L
ENST00000552551	ENSG00000170421	KRT8
ENST00000356532	ENSG00000170909	OSCAR
ENST00000698712	ENSG00000171608	PIK3CD
ENST00000670459	ENSG00000171889	MIR31HG
ENST00000419828	ENSG00000172354	GNB2
ENST00000461594	ENSG00000172590	MRPL52
ENST00000629104	ENSG00000173575	CHD2
ENST00000689733	ENSG00000174365	SNHG11
ENST00000535141	ENSG00000174442	ZWILCH
ENST00000481941	ENSG00000174953	DHX36
ENST00000533166	ENSG00000175334	BANF1
ENST00000651982	ENSG00000178662	CSRNP3
ENST00000405472	ENSG00000179915	NRXN1
ENST00000675235	ENSG00000179915	NRXN1
ENST00000677981	ENSG00000180228	PRKRA
ENST00000426501	ENSG00000290376
ENST00000428453	ENSG00000290376
ENST00000678267	ENSG00000181163	NPM1
ENST00000435159	ENSG00000181234	TMEM132C
ENST00000672987	ENSG00000182287	AP1S2
ENST00000625705	ENSG00000182446	NPLOC4
ENST00000629659	ENSG00000182944	EWSR1
ENST00000529438	ENSG00000183020	AP2A2
ENST00000648872	ENSG00000183291	SELENOF
ENST00000607545	ENSG00000291102
ENST00000649276	ENSG00000184058	TBX1
ENST00000444636	ENSG00000185404	SP140L
ENST00000352445	ENSG00000186283	TOR3A
ENST00000359540	ENSG00000186716	BCR
ENST00000360004	ENSG00000196126	HLA-DRB1
ENST00000656023	ENSG00000196756	SNHG17
ENST00000359901	ENSG00000196912	ANKRD36B
ENST00000522355	ENSG00000197892	KIF13B
ENST00000693199	ENSG00000197989	SNHG12
ENST00000292069	ENSG00000198046	ZNF667
ENST00000412355	ENSG00000198925	ATG9A
ENST00000366522	ENSG00000203666	EFCAB2
ENST00000645817	ENSG00000204311	PJVK
ENST00000511819	ENSG00000204677	FAM153CP
ENST00000652338	ENSG00000204677	FAM153CP
ENST00000645162	ENSG00000204842	ATXN2
ENST00000379053	ENSG00000205181	LINC00654
ENST00000665765	ENSG00000205181	LINC00654
ENST00000431177	ENSG00000205758	CRYZL1
ENST00000561518	ENSG00000205937	RNPS1
ENST00000569598	ENSG00000205937	RNPS1
ENST00000642763	ENSG00000215301	DDX3X
ENST00000643943	ENSG00000215790	SLC35E2A
ENST00000686966	ENSG00000224509	MRPS9-AS2
ENST00000441835	ENSG00000225265	TAF1A-AS1
ENST00000662120	ENSG00000225470	JPX
ENST00000619625	ENSG00000225484	NUTM2B-AS1
ENST00000668090	ENSG00000225539	LINC01821
ENST00000532739	ENSG00000227827	PKD1P2
ENST00000441609	ENSG00000227913	KRT8P44
ENST00000505748	ENSG00000227953	LINC01341
ENST00000702098	ENSG00000228794	LINC01128
ENST00000665506	ENSG00000229613	LINC01501
ENST00000648991	ENSG00000229807	XIST
ENST00000651140	ENSG00000230590	FTX
ENST00000602698	ENSG00000231074	HCG18
ENST00000489157	ENSG00000231925	TAPBP
ENST00000441095	ENSG00000233922	LINC01694
ENST00000630986	ENSG00000235257	ITGA9-AS1
ENST00000690526	ENSG00000235652	EPM2A-DT
ENST00000664868	ENSG00000238113	LINC01410
ENST00000613942	ENSG00000245694	CRNDE
ENST00000661515	ENSG00000245750	DRAIC
ENST00000669701	ENSG00000245750	DRAIC
ENST00000667511	ENSG00000247828	TMEM161B-DT
ENST00000509252	ENSG00000248275	TRIM52-AS1
ENST00000518821	ENSG00000249087	ZNF436-AS1
ENST00000315147	ENSG00000249437	NAIP
ENST00000503486	ENSG00000291019	AACSP1
ENST00000527288	ENSG00000254680
ENST00000532415	ENSG00000254681	PKD1P5
ENST00000545364	ENSG00000291270
ENST00000670041	ENSG00000257815	PRANCR
ENST00000568395	ENSG00000260565	ERVK13-1
ENST00000567067	ENSG00000261600
ENST00000658946	ENSG00000263753	LINC00667
ENST00000691935	ENSG00000266010	GATA6-AS1
ENST00000602313	ENSG00000269993
ENST00000685897	ENSG00000270647	TAF15
ENST00000692961	ENSG00000272333	KMT2B
ENST00000609684	ENSG00000272674	PCDHB16
ENST00000624444	ENSG00000274333
ENST00000645057	ENSG00000284989
ENST00000647428	ENSG00000285053	TBCE
ENST00000479606	ENSG00000285314
ENST00000648391	ENSG00000285628
ENST00000438107	ENSG00000285756
ENST00000661656	ENSG00000285756
ENST00000669719	ENSG00000285756

## Sheet: donor_SYNGO
your genelist input	gene hgnc_id	gene symbol	gene name	gene synonyms	GO term ID	GO term name	GO domain	SynGO annotation ID
AP1S2	HGNC:560	AP1S2	adaptor related protein complex 1 subunit sigma 2	SIGMA1B,MRX59,MRXS5,PGS	GO:0016182	synaptic vesicle budding from endosome (GO:0016182)	BP	1633
ATG9A	HGNC:22408	ATG9A	autophagy related 9A	FLJ22169,APG9L1	GO:0008021	synaptic vesicle (GO:0008021)	CC	919
ATG9A	HGNC:22408	ATG9A	autophagy related 9A	FLJ22169,APG9L1	GO:0098793	presynapse (GO:0098793)	CC	3964
ATG9A	HGNC:22408	ATG9A	autophagy related 9A	FLJ22169,APG9L1	GO:1905606	regulation of presynapse assembly (GO:1905606)	BP	3965
BCR	HGNC:1014	BCR	BCR activator of RhoGEF and GTPase	D22S662,CML,PHL,ALL,D22S11,BCR1	GO:0099092	postsynaptic density, intracellular component (GO:0099092)	CC	2192
BCR	HGNC:1014	BCR	BCR activator of RhoGEF and GTPase	D22S662,CML,PHL,ALL,D22S11,BCR1	GO:0050804	modulation of chemical synaptic transmission (GO:0050804)	BP	2400
CACNA1A	HGNC:1388	CACNA1A	calcium voltage-gated channel subunit alpha1 A	CAV2.1,EA2,APCA,HPCA,FHM,CACNL1A4,SCA6,MHP1,MHP	GO:0099059	integral component of presynaptic active zone membrane (GO:0099059)	CC	384
CACNA1A	HGNC:1388	CACNA1A	calcium voltage-gated channel subunit alpha1 A	CAV2.1,EA2,APCA,HPCA,FHM,CACNL1A4,SCA6,MHP1,MHP	GO:0099626	voltage-gated calcium channel activity involved in regulation of presynaptic cytosolic calcium levels (GO:0099626)	BP	411
CDC42	HGNC:1736	CDC42	cell division cycle 42	G25K,CDC42HS	GO:0099159	regulation of modification of postsynaptic structure (GO:0099159)	BP	1064
CDC42	HGNC:1736	CDC42	cell division cycle 42	G25K,CDC42HS	GO:0099175	regulation of postsynapse organization (GO:0099175)	BP	3001
CHD4	HGNC:1919	CHD4	chromodomain helicase DNA binding protein 4	MI-2B,MI2-BETA	GO:0051963	regulation of synapse assembly (GO:0051963)	BP	3849
DOCK7	HGNC:19190	DOCK7	dedicator of cytokinesis 7	KIAA1771,ZIR2	GO:0098698	postsynaptic specialization assembly (GO:0098698)	BP	3730
EIF3E	HGNC:3277	EIF3E	eukaryotic translation initiation factor 3 subunit E	EIF3-P48,INT6,EIF3S6	GO:0014069	postsynaptic density (GO:0014069)	CC	3885
HNRNPU	HGNC:5048	HNRNPU	heterogeneous nuclear ribonucleoprotein U	SAF-A,FLJ37978,FLJ30202,HNRPU,HNRNPU-AS1,C1ORF199,NCRNA00201	GO:0098963	dendritic transport of messenger ribonucleoprotein complex (GO:0098963)	BP	1834
ITPR1	HGNC:6180	ITPR1	inositol 1,4,5-trisphosphate receptor type 1	INSP3R1,IP3R1,ACV,PPP1R94,SCA15,SCA16,SCA29	GO:0098695	inositol 1,4,5-trisphosphate receptor activity involved in regulation of postsynaptic cytosolic calcium levels (GO:0098695)	BP	159
ITPR1	HGNC:6180	ITPR1	inositol 1,4,5-trisphosphate receptor type 1	INSP3R1,IP3R1,ACV,PPP1R94,SCA15,SCA16,SCA29	SYNGO:postsyn_ser_membrane_integral	integral component of postsynaptic SER membrane	CC	160
ITPR1	HGNC:6180	ITPR1	inositol 1,4,5-trisphosphate receptor type 1	INSP3R1,IP3R1,ACV,PPP1R94,SCA15,SCA16,SCA29	SYNGO:presyn_ser_membrane_integral	integral component of presynaptic SER membrane	CC	161
KALRN	HGNC:4814	KALRN	kalirin RhoGEF kinase	DUO,HS.8004,TRAD,DUET,KALIRIN,ARHGEF24,HAPIP	GO:0098793	presynapse (GO:0098793)	CC	1669
KALRN	HGNC:4814	KALRN	kalirin RhoGEF kinase	DUO,HS.8004,TRAD,DUET,KALIRIN,ARHGEF24,HAPIP	GO:0098696	regulation of neurotransmitter receptor localization to postsynaptic specialization membrane (GO:0098696)	BP	2101
KALRN	HGNC:4814	KALRN	kalirin RhoGEF kinase	DUO,HS.8004,TRAD,DUET,KALIRIN,ARHGEF24,HAPIP	GO:1905274	regulation of modification of postsynaptic actin cytoskeleton (GO:1905274)	BP	2237
KALRN	HGNC:4814	KALRN	kalirin RhoGEF kinase	DUO,HS.8004,TRAD,DUET,KALIRIN,ARHGEF24,HAPIP	GO:0014069	postsynaptic density (GO:0014069)	CC	2238
NRXN1	HGNC:8008	NRXN1	neurexin 1	KIAA0578,HS.22998	GO:0099056	integral component of presynaptic membrane (GO:0099056)	CC	894
NRXN1	HGNC:8008	NRXN1	neurexin 1	KIAA0578,HS.22998	GO:0150036	regulation of trans-synaptic signaling by endocannabinoid, modulating synaptic transmission (GO:0150036)	BP	895
NRXN1	HGNC:8008	NRXN1	neurexin 1	KIAA0578,HS.22998	GO:0098693	regulation of synaptic vesicle cycle (GO:0098693)	BP	898
NRXN1	HGNC:8008	NRXN1	neurexin 1	KIAA0578,HS.22998	GO:0099056	integral component of presynaptic membrane (GO:0099056)	CC	900
NRXN1	HGNC:8008	NRXN1	neurexin 1	KIAA0578,HS.22998	GO:0099054	presynapse assembly (GO:0099054)	BP	1934
NRXN1	HGNC:8008	NRXN1	neurexin 1	KIAA0578,HS.22998	GO:0099151	regulation of postsynaptic density assembly (GO:0099151)	BP	1935
NRXN1	HGNC:8008	NRXN1	neurexin 1	KIAA0578,HS.22998	GO:0099560	synapse adhesion between pre- and post-synapse (GO:0099560)	BP	2747
NRXN1	HGNC:8008	NRXN1	neurexin 1	KIAA0578,HS.22998	GO:0099054	presynapse assembly (GO:0099054)	BP	2748
NRXN1	HGNC:8008	NRXN1	neurexin 1	KIAA0578,HS.22998	GO:1905606	regulation of presynapse assembly (GO:1905606)	BP	2749
NRXN1	HGNC:8008	NRXN1	neurexin 1	KIAA0578,HS.22998	GO:0099059	integral component of presynaptic active zone membrane (GO:0099059)	CC	2750
NRXN1	HGNC:8008	NRXN1	neurexin 1	KIAA0578,HS.22998	GO:0099150	regulation of postsynaptic specialization assembly (GO:0099150)	BP	2757
NRXN1	HGNC:8008	NRXN1	neurexin 1	KIAA0578,HS.22998	GO:0007416	synapse assembly (GO:0007416)	BP	4049
NTRK2	HGNC:8032	NTRK2	neurotrophic receptor tyrosine kinase 2	TRKB	GO:0099183	trans-synaptic signaling by BDNF, modulating synaptic transmission (GO:0099183)	BP	2108
NTRK2	HGNC:8032	NTRK2	neurotrophic receptor tyrosine kinase 2	TRKB	GO:0098794	postsynapse (GO:0098794)	CC	2135
NTRK2	HGNC:8032	NTRK2	neurotrophic receptor tyrosine kinase 2	TRKB	GO:0045211	postsynaptic membrane (GO:0045211)	CC	4195
PLCB4	HGNC:9059	PLCB4	phospholipase C beta 4		GO:0014069	postsynaptic density (GO:0014069)	CC	915
PLCB4	HGNC:9059	PLCB4	phospholipase C beta 4		SYNGO:postsyn_ser	postsynaptic SER	CC	916
PLCB4	HGNC:9059	PLCB4	phospholipase C beta 4		GO:0050804	modulation of chemical synaptic transmission (GO:0050804)	BP	942
PSEN2	HGNC:9509	PSEN2	presenilin 2	AD3L,STM2,PS2,AD4	GO:0099056	integral component of presynaptic membrane (GO:0099056)	CC	1031
PSEN2	HGNC:9509	PSEN2	presenilin 2	AD3L,STM2,PS2,AD4	GO:0140249	protein catabolic process at postsynapse (GO:0140249)	BP	2972
PSEN2	HGNC:9509	PSEN2	presenilin 2	AD3L,STM2,PS2,AD4	GO:0099175	regulation of postsynapse organization (GO:0099175)	BP	2973
RAB18	HGNC:14244	RAB18	RAB18, member RAS oncogene family		GO:0045202	synapse (GO:0045202)	CC	246
RAC1	HGNC:9801	RAC1	Rac family small GTPase 1	TC-25,P21-RAC1,RAC-1	GO:0098794	postsynapse (GO:0098794)	CC	2150
RAC1	HGNC:9801	RAC1	Rac family small GTPase 1	TC-25,P21-RAC1,RAC-1	GO:0098794	postsynapse (GO:0098794)	CC	2152
RAC1	HGNC:9801	RAC1	Rac family small GTPase 1	TC-25,P21-RAC1,RAC-1	GO:0098974	postsynaptic actin cytoskeleton organization (GO:0098974)	BP	2791
RAP1B	HGNC:9857	RAP1B	RAP1B, member of RAS oncogene family	K-REV,RAL1B,DKFZP586H0723	GO:0099010	modification of postsynaptic structure (GO:0099010)	BP	2985
RPL13	HGNC:10303	RPL13	ribosomal protein L13	D16S444E,BBC1,L13	SYNGO:postsyn_ribosome	postsynaptic ribosome	CC	3138
RPL13	HGNC:10303	RPL13	ribosomal protein L13	D16S444E,BBC1,L13	GO:0045202	synapse (GO:0045202)	CC	3139
RPL13	HGNC:10303	RPL13	ribosomal protein L13	D16S444E,BBC1,L13	GO:0140236	translation at presynapse (GO:0140236)	BP	3501
RPL13	HGNC:10303	RPL13	ribosomal protein L13	D16S444E,BBC1,L13	SYNGO:presyn_ribosome	presynaptic ribosome	CC	3550
RPL13	HGNC:10303	RPL13	ribosomal protein L13	D16S444E,BBC1,L13	GO:0140242	translation at postsynapse (GO:0140242)	BP	3599
RPL6	HGNC:10362	RPL6	ribosomal protein L6	TAXREB107,L6,TXREB1	GO:0045202	synapse (GO:0045202)	CC	607
RPL6	HGNC:10362	RPL6	ribosomal protein L6	TAXREB107,L6,TXREB1	GO:0014069	postsynaptic density (GO:0014069)	CC	1882
RPL6	HGNC:10362	RPL6	ribosomal protein L6	TAXREB107,L6,TXREB1	SYNGO:postsyn_ribosome	postsynaptic ribosome	CC	3196
RPL6	HGNC:10362	RPL6	ribosomal protein L6	TAXREB107,L6,TXREB1	GO:0140236	translation at presynapse (GO:0140236)	BP	3526
RPL6	HGNC:10362	RPL6	ribosomal protein L6	TAXREB107,L6,TXREB1	SYNGO:presyn_ribosome	presynaptic ribosome	CC	3575
RPL6	HGNC:10362	RPL6	ribosomal protein L6	TAXREB107,L6,TXREB1	GO:0140242	translation at postsynapse (GO:0140242)	BP	3625
RPS24	HGNC:10411	RPS24	ribosomal protein S24	S24,ES24	GO:0045202	synapse (GO:0045202)	CC	3210
RPS24	HGNC:10411	RPS24	ribosomal protein S24	S24,ES24	SYNGO:postsyn_ribosome	postsynaptic ribosome	CC	3221
RPS24	HGNC:10411	RPS24	ribosomal protein S24	S24,ES24	GO:0140236	translation at presynapse (GO:0140236)	BP	3539
RPS24	HGNC:10411	RPS24	ribosomal protein S24	S24,ES24	SYNGO:presyn_ribosome	presynaptic ribosome	CC	3588
RPS24	HGNC:10411	RPS24	ribosomal protein S24	S24,ES24	GO:0140242	translation at postsynapse (GO:0140242)	BP	3638
RPSA	HGNC:6502	RPSA	ribosomal protein SA	LRP,37LRP,P40,SA,LAMR1	GO:0045202	synapse (GO:0045202)	CC	602
RPSA	HGNC:6502	RPSA	ribosomal protein SA	LRP,37LRP,P40,SA,LAMR1	SYNGO:postsyn_ribosome	postsynaptic ribosome	CC	3245
SCN1A	HGNC:10585	SCN1A	sodium voltage-gated channel alpha subunit 1	NAV1.1,GEFSP2,HBSCI,NAC1,SMEI,SCN1,FEB3	GO:0099056	integral component of presynaptic membrane (GO:0099056)	CC	1341
SCN1A	HGNC:10585	SCN1A	sodium voltage-gated channel alpha subunit 1	NAV1.1,GEFSP2,HBSCI,NAC1,SMEI,SCN1,FEB3	GO:0099508	voltage-gated ion channel activity involved in regulation of presynaptic membrane potential (GO:0099508)	BP	1347
SLC18A1	HGNC:10934	SLC18A1	solute carrier family 18 member A1	CGAT,VMAT1,VAT1	GO:0045202	synapse (GO:0045202)	CC	469
STXBP1	HGNC:11444	STXBP1	syntaxin binding protein 1	HUNC18,MUNC18-1,UNC18,RBSEC1,NSEC1	GO:0016082	synaptic vesicle priming (GO:0016082)	BP	82
STXBP1	HGNC:11444	STXBP1	syntaxin binding protein 1	HUNC18,MUNC18-1,UNC18,RBSEC1,NSEC1	GO:0099523	presynaptic cytosol (GO:0099523)	CC	83
STXBP1	HGNC:11444	STXBP1	syntaxin binding protein 1	HUNC18,MUNC18-1,UNC18,RBSEC1,NSEC1	GO:0098888	extrinsic component of presynaptic membrane (GO:0098888)	CC	84
STXBP1	HGNC:11444	STXBP1	syntaxin binding protein 1	HUNC18,MUNC18-1,UNC18,RBSEC1,NSEC1	GO:0099525	presynaptic dense core vesicle exocytosis (GO:0099525)	BP	4072
STXBP1	HGNC:11444	STXBP1	syntaxin binding protein 1	HUNC18,MUNC18-1,UNC18,RBSEC1,NSEC1	GO:0098831	presynaptic active zone cytoplasmic component (GO:0098831)	CC	4170
TSC2	HGNC:12363	TSC2	TSC complex subunit 2	TUBERIN,LAM,PPP1R160,TSC4	GO:0045202	synapse (GO:0045202)	CC	907
TSC2	HGNC:12363	TSC2	TSC complex subunit 2	TUBERIN,LAM,PPP1R160,TSC4	GO:0099175	regulation of postsynapse organization (GO:0099175)	BP	2415
TSC2	HGNC:12363	TSC2	TSC complex subunit 2	TUBERIN,LAM,PPP1R160,TSC4	GO:0014069	postsynaptic density (GO:0014069)	CC	2416
TSC2	HGNC:12363	TSC2	TSC complex subunit 2	TUBERIN,LAM,PPP1R160,TSC4	GO:0045202	synapse (GO:0045202)	CC	3927
TSC2	HGNC:12363	TSC2	TSC complex subunit 2	TUBERIN,LAM,PPP1R160,TSC4	GO:0099175	regulation of postsynapse organization (GO:0099175)	BP	3928

## Sheet: eng_padj <0.05
transcript_id	gene_id	gene_symbol
ENST00000643939	ENSG00000001084	GCLC
ENST00000425073	ENSG00000001631	KRIT1
ENST00000620374	ENSG00000005801	ZNF195
ENST00000529046	ENSG00000009307	CSDE1
ENST00000594893	ENSG00000011243	AKAP8L
ENST00000371515	ENSG00000020256	ZFP64
ENST00000686275	ENSG00000023318	ERP44
ENST00000545201	ENSG00000032444	PNPLA6
ENST00000423636	ENSG00000054356	PTPRN
ENST00000358025	ENSG00000054654	SYNE2
ENST00000470466	ENSG00000055208	TAB2
ENST00000484727	ENSG00000069849	ATP1B3
ENST00000538545	ENSG00000072110	ACTN1
ENST00000675504	ENSG00000072501	SMC1A
ENST00000421047	ENSG00000073792	IGF2BP2
ENST00000424227	ENSG00000073803	MAP3K13
ENST00000261892	ENSG00000074621	SLC24A1
ENST00000675653	ENSG00000078328	RBFOX1
ENST00000430328	ENSG00000080345	RIF1
ENST00000700323	ENSG00000080815	PSEN1
ENST00000691243	ENSG00000085998	POMGNT1
ENST00000698081	ENSG00000086300	SNX10
ENST00000416600	ENSG00000088888	MAVS
ENST00000551150	ENSG00000089157	RPLP0
ENST00000537796	ENSG00000089818	NECAP1
ENST00000642405	ENSG00000094631	HDAC6
ENST00000681689	ENSG00000095321	CRAT
ENST00000397341	ENSG00000100813	ACIN1
ENST00000358894	ENSG00000101203	COL20A1
ENST00000335574	ENSG00000101294	HM13
ENST00000584897	ENSG00000101596	SMCHD1
ENST00000424447	ENSG00000102078	SLC25A14
ENST00000523444	ENSG00000104320	NBN
ENST00000675928	ENSG00000104381	GDAP1
ENST00000650216	ENSG00000104738	MCM4
ENST00000596920	ENSG00000104936	DMPK
ENST00000430935	ENSG00000105948	TTC26
ENST00000463229	ENSG00000106263	EIF3B
ENST00000676115	ENSG00000106477	CEP41
ENST00000677248	ENSG00000107897	ACBD5
ENST00000677960	ENSG00000107897	ACBD5
ENST00000700546	ENSG00000108559	NUP88
ENST00000698021	ENSG00000108604	SMARCD2
ENST00000347486	ENSG00000109111	SUPT6H
ENST00000636996	ENSG00000110921	MVK
ENST00000642637	ENSG00000111642	CHD4
ENST00000674744	ENSG00000112367	FIG4
ENST00000699013	ENSG00000112851	ERBIN
ENST00000508301	ENSG00000113141	IK
ENST00000504788	ENSG00000113368	LMNB1
ENST00000426564	ENSG00000114374	USP9Y
ENST00000340059	ENSG00000114805	PLCH1
ENST00000679348	ENSG00000115053	NCL
ENST00000645860	ENSG00000115355	CCDC88A
ENST00000640594	ENSG00000115525	ST3GAL5
ENST00000691478	ENSG00000115839	RAB3GAP1
ENST00000529753	ENSG00000116299	ELAPOR1
ENST00000373498	ENSG00000119487	MAPKAP1
ENST00000688499	ENSG00000120370	GORAB
ENST00000541801	ENSG00000121417	ZNF211
ENST00000685540	ENSG00000121940	CLCC1
ENST00000686434	ENSG00000121940	CLCC1
ENST00000693089	ENSG00000121940	CLCC1
ENST00000541043	ENSG00000122729	ACO1
ENST00000418097	ENSG00000123191	ATP7B
ENST00000612742	ENSG00000123600	METTL8
ENST00000678312	ENSG00000123815	COQ8B
ENST00000684585	ENSG00000124356	STAMBP
ENST00000593678	ENSG00000125651	GTF2F1
ENST00000681441	ENSG00000125875	TBC1D20
ENST00000590726	ENSG00000126561	STAT5A
ENST00000372584	ENSG00000127124	HIVEP3
ENST00000514888	ENSG00000128050	PAICS
ENST00000325888	ENSG00000128591	FLNC
ENST00000644861	ENSG00000129003	VPS13C
ENST00000395386	ENSG00000129292	PHF20L1
ENST00000676491	ENSG00000130414	NDUFA10
ENST00000683060	ENSG00000130640	TUBGCP2
ENST00000358053	ENSG00000130703	OSBPL2
ENST00000642932	ENSG00000130703	OSBPL2
ENST00000372228	ENSG00000130714	POMT1
ENST00000372210	ENSG00000130717	UCK1
ENST00000695396	ENSG00000131368	MRPS25
ENST00000518047	ENSG00000131504	DIAPH1
ENST00000682231	ENSG00000131844	MCCC2
ENST00000537665	ENSG00000134014	ELP3
ENST00000698647	ENSG00000134352	IL6ST
ENST00000524469	ENSG00000135541	AHI1
ENST00000698592	ENSG00000136631	VPS45
ENST00000682209	ENSG00000137073	UBAP2
ENST00000695351	ENSG00000137513	NARS2
ENST00000312465	ENSG00000138675	FGF5
ENST00000677876	ENSG00000138757	G3BP2
ENST00000639958	ENSG00000139174	PRICKLE1
ENST00000344768	ENSG00000139926	FRMD6
ENST00000389964	ENSG00000140104	CLBA1
ENST00000555528	ENSG00000142208	AKT1
ENST00000367865	ENSG00000143190	POU2F1
ENST00000700013	ENSG00000146247	PHIP
ENST00000687729	ENSG00000146282	RARS2
ENST00000676318	ENSG00000148356	LRSAM1
ENST00000534894	ENSG00000148737	TCF7L2
ENST00000552521	ENSG00000151239	TWF1
ENST00000534532	ENSG00000151503	NCAPD3
ENST00000358102	ENSG00000151623	NR3C2
ENST00000514504	ENSG00000152620	NADK2
ENST00000694912	ENSG00000153310	CYRIB
ENST00000521075	ENSG00000153317	ASAP1
ENST00000566513	ENSG00000153815	CMIP
ENST00000681713	ENSG00000154743	TSEN2
ENST00000668448	ENSG00000157193	LRP8
ENST00000683941	ENSG00000159110	IFNAR2
ENST00000464810	ENSG00000159899	NPR2
ENST00000687357	ENSG00000159899	NPR2
ENST00000450390	ENSG00000160087	UBE2J2
ENST00000595337	ENSG00000160570	DEDD2
ENST00000591337	ENSG00000160953	PWWP3A
ENST00000425206	ENSG00000161057	PSMC2
ENST00000294724	ENSG00000162688	AGL
ENST00000295566	ENSG00000163374	YY1AP1
ENST00000495891	ENSG00000163659	TIPARP
ENST00000618046	ENSG00000163798	SLC4A1AP
ENST00000488267	ENSG00000163950	SLBP
ENST00000636886	ENSG00000164904	ALDH7A1
ENST00000690920	ENSG00000165678	GHITM
ENST00000686402	ENSG00000167004	PDIA3
ENST00000447726	ENSG00000167081	PBX3
ENST00000601323	ENSG00000167654	ATCAY
ENST00000565250	ENSG00000167965	MLST8
ENST00000679855	ENSG00000167986	DDB1
ENST00000407022	ENSG00000168000	BSCL2
ENST00000674214	ENSG00000168259	DNAJC7
ENST00000463280	ENSG00000168297	PXK
ENST00000455756	ENSG00000168959	GRM5
ENST00000594011	ENSG00000170954	ZNF415
ENST00000487164	ENSG00000171703	TCEA2
ENST00000305883	ENSG00000172059	KLF11
ENST00000406310	ENSG00000173153	ESRRA
ENST00000677967	ENSG00000173153	ESRRA
ENST00000677779	ENSG00000174080	CTSF
ENST00000686926	ENSG00000174405	LIG4
ENST00000481941	ENSG00000174953	DHX36
ENST00000394066	ENSG00000174996	KLC2
ENST00000577961	ENSG00000176105	YES1
ENST00000702284	ENSG00000179818	PCBP1-AS1
ENST00000342183	ENSG00000179915	NRXN1
ENST00000457005	ENSG00000182568	SATB1
ENST00000612930	ENSG00000182704	TSKU
ENST00000388940	ENSG00000184178	SCFD2
ENST00000427674	ENSG00000184640	SEPTIN9
ENST00000431372	ENSG00000184986	TMEM121
ENST00000679336	ENSG00000185359	HGS
ENST00000344756	ENSG00000186480	INSIG1
ENST00000351559	ENSG00000186868	MAPT
ENST00000566004	ENSG00000187555	USP7
ENST00000403562	ENSG00000188191	PRKAR1B
ENST00000476261	ENSG00000188739	RBM34
ENST00000689857	ENSG00000196338	NLGN3
ENST00000678066	ENSG00000196531	NACA
ENST00000307355	ENSG00000197008	ZNF138
ENST00000392366	ENSG00000197063	MAFG
ENST00000681283	ENSG00000197102	DYNC1H1
ENST00000684309	ENSG00000197467	COL13A1
ENST00000688792	ENSG00000197535	MYO5A
ENST00000394935	ENSG00000198242	RPL23A
ENST00000644088	ENSG00000198246	SLC29A3
ENST00000530748	ENSG00000198561	CTNND1
ENST00000698453	ENSG00000198677	SKIC3
ENST00000646544	ENSG00000198836	OPA1
ENST00000361357	ENSG00000198909	MAP3K3
ENST00000675797	ENSG00000203485	INF2
ENST00000567027	ENSG00000213614	HEXA
ENST00000684125	ENSG00000213614	HEXA
ENST00000445076	ENSG00000223745	CCDC18-AS1
ENST00000657372	ENSG00000225470	JPX
ENST00000669149	ENSG00000225470	JPX
ENST00000665049	ENSG00000226688	ENTPD1-AS1
ENST00000671556	ENSG00000233452	STXBP5-AS1
ENST00000656381	ENSG00000233723	LINC01122
ENST00000654828	ENSG00000235652	EPM2A-DT
ENST00000545631	ENSG00000236901	MIR600HG
ENST00000437808	ENSG00000241878	PISD
ENST00000617649	ENSG00000278540	ACACA
ENST00000653711	ENSG00000281649	EBLN3P

## Sheet: eng_SYNGO
your genelist input	gene hgnc_id	gene symbol	gene name	gene synonyms	GO term ID	GO term name	GO domain	SynGO annotation ID
GRM5	HGNC:4597	GRM5	glutamate metabotropic receptor 5	MGLUR5,GPRC1E,MGLU5,PPP1R86	GO:0099055	integral component of postsynaptic membrane (GO:0099055)	CC	217
PRKAR1B	HGNC:9390	PRKAR1B	protein kinase cAMP-dependent type I regulatory subunit beta		GO:0050804	modulation of chemical synaptic transmission (GO:0050804)	BP	437
PRKAR1B	HGNC:9390	PRKAR1B	protein kinase cAMP-dependent type I regulatory subunit beta		GO:0098693	regulation of synaptic vesicle cycle (GO:0098693)	BP	438
PRKAR1B	HGNC:9390	PRKAR1B	protein kinase cAMP-dependent type I regulatory subunit beta		GO:0050804	modulation of chemical synaptic transmission (GO:0050804)	BP	439
PRKAR1B	HGNC:9390	PRKAR1B	protein kinase cAMP-dependent type I regulatory subunit beta		GO:0045202	synapse (GO:0045202)	CC	443
EIF3B	HGNC:3280	EIF3B	eukaryotic translation initiation factor 3 subunit B	PRT1,EIF3S9	GO:0045202	synapse (GO:0045202)	CC	597
RPLP0	HGNC:10371	RPLP0	ribosomal protein lateral stalk subunit P0	PRLP0,P0,L10E,RPP0,LP0	GO:0045202	synapse (GO:0045202)	CC	617
ERBB2IP	HGNC:15842	ERBIN	erbb2 interacting protein	LAP2,ERBB2IP	GO:0099572	postsynaptic specialization (GO:0099572)	CC	893
NRXN1	HGNC:8008	NRXN1	neurexin 1	KIAA0578,HS.22998	GO:0099056	integral component of presynaptic membrane (GO:0099056)	CC	894
NRXN1	HGNC:8008	NRXN1	neurexin 1	KIAA0578,HS.22998	GO:0150036	regulation of trans-synaptic signaling by endocannabinoid, modulating synaptic transmission (GO:0150036)	BP	895
NRXN1	HGNC:8008	NRXN1	neurexin 1	KIAA0578,HS.22998	GO:0098693	regulation of synaptic vesicle cycle (GO:0098693)	BP	898
NRXN1	HGNC:8008	NRXN1	neurexin 1	KIAA0578,HS.22998	GO:0099056	integral component of presynaptic membrane (GO:0099056)	CC	900
MYO5A	HGNC:7602	MYO5A	myosin VA	MYO5,GS1,MYR12,MYH12	GO:0098871	postsynaptic actin cytoskeleton (GO:0098871)	CC	984
PSEN1	HGNC:9508	PSEN1	presenilin 1	FAD,S182,PS1,AD3	GO:0099056	integral component of presynaptic membrane (GO:0099056)	CC	1030
PSEN1	HGNC:9508	PSEN1	presenilin 1	FAD,S182,PS1,AD3	SYNGO:postsyn_ser	postsynaptic SER	CC	1035
CTNND1	HGNC:2515	CTNND1	catenin delta 1	KIAA0384,P120,P120CAS,P120CTN,CTNND	GO:0099072	regulation of postsynaptic membrane neurotransmitter receptor levels (GO:0099072)	BP	1067
VPS45	HGNC:14579	VPS45	vacuolar protein sorting 45 homolog	H-VPS45,H1,VPS45B,VPS45A	GO:0008021	synaptic vesicle (GO:0008021)	CC	1230
ERBB2IP	HGNC:15842	ERBIN	erbb2 interacting protein	LAP2,ERBB2IP	GO:0099072	regulation of postsynaptic membrane neurotransmitter receptor levels (GO:0099072)	BP	1258
RPLP0	HGNC:10371	RPLP0	ribosomal protein lateral stalk subunit P0	PRLP0,P0,L10E,RPP0,LP0	GO:0098794	postsynapse (GO:0098794)	CC	1319
ERBB2IP	HGNC:15842	ERBIN	erbb2 interacting protein	LAP2,ERBB2IP	GO:0098794	postsynapse (GO:0098794)	CC	1764
RPLP0	HGNC:10371	RPLP0	ribosomal protein lateral stalk subunit P0	PRLP0,P0,L10E,RPP0,LP0	GO:0014069	postsynaptic density (GO:0014069)	CC	1857
RPLP0	HGNC:10371	RPLP0	ribosomal protein lateral stalk subunit P0	PRLP0,P0,L10E,RPP0,LP0	GO:0014069	postsynaptic density (GO:0014069)	CC	1876
YES1	HGNC:12841	YES1	YES proto-oncogene 1, Src family tyrosine kinase	YES,C-YES,HST441	GO:0099091	postsynaptic specialization, intracellular component (GO:0099091)	CC	1908
NRXN1	HGNC:8008	NRXN1	neurexin 1	KIAA0578,HS.22998	GO:0099054	presynapse assembly (GO:0099054)	BP	1934
NRXN1	HGNC:8008	NRXN1	neurexin 1	KIAA0578,HS.22998	GO:0099151	regulation of postsynaptic density assembly (GO:0099151)	BP	1935
GRM5	HGNC:4597	GRM5	glutamate metabotropic receptor 5	MGLUR5,GPRC1E,MGLU5,PPP1R86	GO:0050804	modulation of chemical synaptic transmission (GO:0050804)	BP	2064
MYO5A	HGNC:7602	MYO5A	myosin VA	MYO5,GS1,MYR12,MYH12	GO:0099089	establishment of endoplasmic reticulum localization to postsynapse (GO:0099089)	BP	2143
MYO5A	HGNC:7602	MYO5A	myosin VA	MYO5,GS1,MYR12,MYH12	SYNGO:transport	transport	BP	2197
MYO5A	HGNC:7602	MYO5A	myosin VA	MYO5,GS1,MYR12,MYH12	GO:0099566	regulation of postsynaptic cytosolic calcium levels (GO:0099566)	BP	2244
MYO5A	HGNC:7602	MYO5A	myosin VA	MYO5,GS1,MYR12,MYH12	SYNGO:postsyn_ser	postsynaptic SER	CC	2245
CTNND1	HGNC:2515	CTNND1	catenin delta 1	KIAA0384,P120,P120CAS,P120CTN,CTNND	GO:0098831	presynaptic active zone cytoplasmic component (GO:0098831)	CC	2360
CTNND1	HGNC:2515	CTNND1	catenin delta 1	KIAA0384,P120,P120CAS,P120CTN,CTNND	GO:0099092	postsynaptic density, intracellular component (GO:0099092)	CC	2372
NR3C2	HGNC:7979	NR3C2	nuclear receptor subfamily 3 group C member 2	MR,MLR	GO:0099092	postsynaptic density, intracellular component (GO:0099092)	CC	2545
NR3C2	HGNC:7979	NR3C2	nuclear receptor subfamily 3 group C member 2	MR,MLR	GO:0098831	presynaptic active zone cytoplasmic component (GO:0098831)	CC	2547
NR3C2	HGNC:7979	NR3C2	nuclear receptor subfamily 3 group C member 2	MR,MLR	GO:0099171	presynaptic modulation of chemical synaptic transmission (GO:0099171)	BP	2548
NR3C2	HGNC:7979	NR3C2	nuclear receptor subfamily 3 group C member 2	MR,MLR	GO:0060078	regulation of postsynaptic membrane potential (GO:0060078)	BP	2549
ASAP1	HGNC:2720	ASAP1	ArfGAP with SH3 domain, ankyrin repeat and PH domain 1	PAP,KIAA1249,ZG14P,CENTB4,DDEF1	GO:0099175	regulation of postsynapse organization (GO:0099175)	BP	2712
NRXN1	HGNC:8008	NRXN1	neurexin 1	KIAA0578,HS.22998	GO:0099560	synapse adhesion between pre- and post-synapse (GO:0099560)	BP	2747
NRXN1	HGNC:8008	NRXN1	neurexin 1	KIAA0578,HS.22998	GO:0099054	presynapse assembly (GO:0099054)	BP	2748
NRXN1	HGNC:8008	NRXN1	neurexin 1	KIAA0578,HS.22998	GO:1905606	regulation of presynapse assembly (GO:1905606)	BP	2749
NRXN1	HGNC:8008	NRXN1	neurexin 1	KIAA0578,HS.22998	GO:0099059	integral component of presynaptic active zone membrane (GO:0099059)	CC	2750
NRXN1	HGNC:8008	NRXN1	neurexin 1	KIAA0578,HS.22998	GO:0099150	regulation of postsynaptic specialization assembly (GO:0099150)	BP	2757
NLGN3	HGNC:14289	NLGN3	neuroligin 3	HNL3,KIAA1480,ASPGX1,AUTSX1	GO:0099060	integral component of postsynaptic specialization membrane (GO:0099060)	CC	2767
NLGN3	HGNC:14289	NLGN3	neuroligin 3	HNL3,KIAA1480,ASPGX1,AUTSX1	GO:0098698	postsynaptic specialization assembly (GO:0098698)	BP	2769
ACTN1	HGNC:163	ACTN1	actinin alpha 1		GO:0099186	structural constituent of postsynapse (GO:0099186)	BP	2870
DIAPH1	HGNC:2876	DIAPH1	diaphanous related formin 1	HDIA1,LFHL1,MDIA1,DFNA1	GO:0048488	synaptic vesicle endocytosis (GO:0048488)	BP	2938
PSEN1	HGNC:9508	PSEN1	presenilin 1	FAD,S182,PS1,AD3	GO:0140249	protein catabolic process at postsynapse (GO:0140249)	BP	2970
PSEN1	HGNC:9508	PSEN1	presenilin 1	FAD,S182,PS1,AD3	GO:0099175	regulation of postsynapse organization (GO:0099175)	BP	2971
AKT1	HGNC:391	AKT1	AKT serine/threonine kinase 1	RAC,PKB,PRKBA,AKT,RAC-ALPHA	GO:0099175	regulation of postsynapse organization (GO:0099175)	BP	3073
RPL23A	HGNC:10317	RPL23A	ribosomal protein L23a	L23A	GO:0045202	synapse (GO:0045202)	CC	3157
RPL23A	HGNC:10317	RPL23A	ribosomal protein L23a	L23A	SYNGO:postsyn_ribosome	postsynaptic ribosome	CC	3158
RPLP0	HGNC:10371	RPLP0	ribosomal protein lateral stalk subunit P0	PRLP0,P0,L10E,RPP0,LP0	SYNGO:postsyn_ribosome	postsynaptic ribosome	CC	3200
RPL23A	HGNC:10317	RPL23A	ribosomal protein L23a	L23A	GO:0140236	translation at presynapse (GO:0140236)	BP	3508
RPLP0	HGNC:10371	RPLP0	ribosomal protein lateral stalk subunit P0	PRLP0,P0,L10E,RPP0,LP0	GO:0140236	translation at presynapse (GO:0140236)	BP	3530
RPL23A	HGNC:10317	RPL23A	ribosomal protein L23a	L23A	SYNGO:presyn_ribosome	presynaptic ribosome	CC	3557
RPLP0	HGNC:10371	RPLP0	ribosomal protein lateral stalk subunit P0	PRLP0,P0,L10E,RPP0,LP0	SYNGO:presyn_ribosome	presynaptic ribosome	CC	3579
RPL23A	HGNC:10317	RPL23A	ribosomal protein L23a	L23A	GO:0140242	translation at postsynapse (GO:0140242)	BP	3607
RPLP0	HGNC:10371	RPLP0	ribosomal protein lateral stalk subunit P0	PRLP0,P0,L10E,RPP0,LP0	GO:0140242	translation at postsynapse (GO:0140242)	BP	3629
MYO5A	HGNC:7602	MYO5A	myosin VA	MYO5,GS1,MYR12,MYH12	GO:0098794	postsynapse (GO:0098794)	CC	3671
CHD4	HGNC:1919	CHD4	chromodomain helicase DNA binding protein 4	MI-2B,MI2-BETA	GO:0051963	regulation of synapse assembly (GO:0051963)	BP	3849
EIF3B	HGNC:3280	EIF3B	eukaryotic translation initiation factor 3 subunit B	PRT1,EIF3S9	GO:0045202	synapse (GO:0045202)	CC	3883
RPLP0	HGNC:10371	RPLP0	ribosomal protein lateral stalk subunit P0	PRLP0,P0,L10E,RPP0,LP0	GO:0045202	synapse (GO:0045202)	CC	3916
PRKAR1B	HGNC:9390	PRKAR1B	protein kinase cAMP-dependent type I regulatory subunit beta		GO:0098794	postsynapse (GO:0098794)	CC	3955
NECAP1	HGNC:24539	NECAP1	NECAP endocytosis associated 1	DKFZP566B183	GO:0140238	presynaptic endocytosis (GO:0140238)	BP	3999
NECAP1	HGNC:24539	NECAP1	NECAP endocytosis associated 1	DKFZP566B183	GO:0098793	presynapse (GO:0098793)	CC	4000
PSEN1	HGNC:9508	PSEN1	presenilin 1	FAD,S182,PS1,AD3	GO:0098693	regulation of synaptic vesicle cycle (GO:0098693)	BP	4024
NRXN1	HGNC:8008	NRXN1	neurexin 1	KIAA0578,HS.22998	GO:0007416	synapse assembly (GO:0007416)	BP	4049
