# Supplementary material for: Schizophrenia-associated NRXN1 deletions induce developmental-timing- and cell-type-specific vulnerabilities in human brain organoids
Source: Nat Commun. 2023 Jun 24;14:3770. doi: 10.1038/s41467-023-39420-6 (PMC10290702; doi:10.1038/s41467-023-39420-6)
Supplement: Supplementary file 11 — Supplementary Data 9 [file 41467_2023_39420_MOESM11_ESM.xlsx]

## Sheet: all-pairs-het
gene_name	gene_id	lsv_id	lsv_type	strand	seqid	Donor_HET_median_psi	Donor_WT_median_psi	Eng_HET_median_psi	Eng_WT_median_psi	Donor_HET_percentile25_psi	Donor_HET_percentile75_psi	Donor_WT_percentile25_psi	Donor_WT_percentile75_psi	Eng_HET_percentile25_psi	Eng_HET_percentile75_psi	Eng_WT_percentile25_psi	Eng_WT_percentile75_psi	Donor_HET_num_quantified	Donor_WT_num_quantified	Eng_HET_num_quantified	Eng_WT_num_quantified	Donor_HET-Donor_WT TNOM	Donor_HET-Donor_WT TTEST	Donor_HET-Donor_WT WILCOXON	Eng_HET-Eng_WT TNOM	Eng_HET-Eng_WT TTEST	Eng_HET-Eng_WT WILCOXON	Donor_HET-Donor_WT TNOM_quantile	Donor_HET-Donor_WT TTEST_quantile	Donor_HET-Donor_WT WILCOXON_quantile	Eng_HET-Eng_WT TNOM_quantile	Eng_HET-Eng_WT TTEST_quantile	Eng_HET-Eng_WT WILCOXON_quantile	Donor_HET-Donor_WT tnom_score	Eng_HET-Eng_WT tnom_score	Donor_HET-Donor_WT changing	Eng_HET-Eng_WT changing	Donor_HET-Donor_WT nonchanging	Eng_HET-Eng_WT nonchanging	num_junctions	num_exons	de_novo_junctions	junctions_coords	exons_coords	ir_coords	ucsc_lsv_link
TBC1D30	ENSG00000111490.15	ENSG00000111490.15:s:64824647-64825033	s|1e1.1o1|2e2.1o1	+	chr12	0.0312;0.9688	0.0286;0.9714	0.0075;0.9925	0.0068;0.9932	2.941e-02;9.655e-01	3.452e-02;9.706e-01	2.223e-02;9.706e-01	2.941e-02;9.778e-01	6.207e-03;9.916e-01	8.448e-03;9.938e-01	6.586e-03;9.904e-01	9.575e-03;9.934e-01	5	5	3	3	8.730e-01;8.730e-01	1.110e-01;1.110e-01	1.508e-01;1.508e-01	1.000e+00;1.000e+00	6.294e-01;6.294e-01	1.000e+00;1.000e+00	1.000e+00;1.000e+00	9.159e-01;9.194e-01	1.000e+00;1.000e+00	1.000e+00;1.000e+00	9.483e-01;9.285e-01	1.000e+00;1.000e+00	3.000e+00;3.000e+00	1.000e+00;1.000e+00	False;False	False;False	True;True	True;True	2	3	0;0	64824714-64825384;64825033-64827835	64824647-64825033;64825384-64825597;64827835-64827896		http://genome.ucsc.edu/cgi-bin/hgTracks?db=GRCh38&position=chr12%3A64827896-64824647
TBC1D30	ENSG00000111490.15	ENSG00000111490.15:t:64870602-64870808	t|1e1.1o1|1e2.1o1	+	chr12	0.0345;0.9655	0.0324;0.9676	0.0203;0.9797	0.0450;0.9550	1.588e-02;8.840e-01	1.160e-01;9.841e-01	1.450e-02;9.145e-01	8.552e-02;9.855e-01	1.539e-02;9.730e-01	2.702e-02;9.846e-01	4.302e-02;9.495e-01	5.052e-02;9.570e-01	9	8	3	3	8.937e-01;8.937e-01	8.886e-01;8.886e-01	6.730e-01;6.730e-01	1.000e-01;1.000e-01	4.035e-02;4.035e-02	1.000e-01;1.000e-01	1.000e+00;1.000e+00	9.503e-01;9.304e-01	9.626e-01;9.626e-01	1.000e+00;1.000e+00	7.963e-01;8.758e-01	1.000e+00;1.000e+00	6.000e+00;6.000e+00	1.000e+00;1.000e+00	False;False	False;False	False;False	False;False	2	3	1;0	64843485-64870602;64866903-64870602	64843380-64843485;64866764-64866903;64870602-64870808		http://genome.ucsc.edu/cgi-bin/hgTracks?db=GRCh38&position=chr12%3A64870808-64843380
TBC1D30	ENSG00000111490.15	ENSG00000111490.15:s:64828444-64828509	s|1e1.1o1|1e2.1o1	+	chr12	0.9808;0.0192	0.9804;0.0196	0.9803;0.0197	0.9918;0.0082	9.730e-01;1.724e-02	9.828e-01;2.705e-02	9.676e-01;1.319e-02	9.868e-01;3.241e-02	9.722e-01;1.230e-02	9.877e-01;2.776e-02	9.869e-01;5.865e-03	9.941e-01;1.309e-02	9	6	3	3	5.245e-01;5.245e-01	5.298e-01;5.298e-01	6.889e-01;6.889e-01	6.000e-01;6.000e-01	3.806e-01;3.806e-01	4.000e-01;4.000e-01	1.000e+00;9.284e-01	9.297e-01;8.875e-01	9.546e-01;9.569e-01	1.000e+00;1.000e+00	9.225e-01;9.488e-01	1.000e+00;1.000e+00	4.000e+00;4.000e+00	1.000e+00;1.000e+00	False;False	False;False	True;True	True;True	2	3	0;0	64828509-64830377;64828509-64832119	64828444-64828509;64830377-64830502;64832119-64832304		http://genome.ucsc.edu/cgi-bin/hgTracks?db=GRCh38&position=chr12%3A64832304-64828444
TBC1D30	ENSG00000111490.15	ENSG00000111490.15:t:64827835-64827896	t|1e1.1o1|1e2.1o1|1e3.2o2|1e4.1o1	+	chr12	0.0173;0.0173;0.9125;0.0625	0.0122;0.0156;0.8423;0.0625	0.0032;0.0180;0.8499;0.1065	0.0027;0.0613;0.8051;0.1326	1.389e-02;1.389e-02;8.133e-01;2.083e-02	2.083e-02;2.083e-02;9.375e-01;6.414e-02	8.199e-03;1.279e-02;8.149e-01;2.874e-02	1.250e-02;2.978e-02;9.337e-01;1.594e-01	2.637e-03;1.112e-02;8.486e-01;9.812e-02	3.701e-03;2.531e-02;8.761e-01;1.190e-01	2.732e-03;5.733e-02;7.953e-01;1.069e-01	3.849e-03;6.844e-02;8.232e-01;1.419e-01	5	5	3	3	3.571e-01;1.000e+00;1.000e+00;8.730e-01	2.977e-01;7.784e-01;6.979e-01;5.146e-01	9.524e-02;1.000e+00;1.000e+00;6.905e-01	1.000e+00;1.000e-01;1.000e-01;6.000e-01	7.701e-01;1.394e-02;8.291e-02;6.398e-01	1.000e+00;1.000e-01;1.000e-01;7.000e-01	1.000e+00;1.000e+00;1.000e+00;1.000e+00	8.541e-01;9.572e-01;9.318e-01;9.504e-01	1.000e+00;1.000e+00;1.000e+00;1.000e+00	1.000e+00;1.000e+00;1.000e+00;1.000e+00	8.986e-01;7.397e-01;9.450e-01;9.079e-01	1.000e+00;1.000e+00;1.000e+00;1.000e+00	3.000e+00;3.000e+00;3.000e+00;3.000e+00	1.000e+00;1.000e+00;1.000e+00;1.000e+00	False;False;False;False	False;False;False;False	True;True;False;False	True;False;True;True	4	5	0;0;0;0	64786045-64827835;64787381-64827835;64825033-64827835;64825597-64827835	64785881-64786045;64787360-64787381;64824647-64825033;64825384-64825597;64827835-64827896		http://genome.ucsc.edu/cgi-bin/hgTracks?db=GRCh38&position=chr12%3A64827896-64785881
TBC1D30	ENSG00000111490.15	ENSG00000111490.15:s:64843380-64843485	s|1e1.1o1|1e2.1o1	+	chr12	0.9750;0.0250	0.9580;0.0420	0.9776;0.0224	0.9581;0.0419	8.825e-01;1.923e-02	9.808e-01;1.175e-01	9.244e-01;1.187e-02	9.881e-01;7.555e-02	9.714e-01;1.744e-02	9.826e-01;2.863e-02	9.434e-01;3.582e-02	9.642e-01;5.655e-02	9	8	3	3	5.028e-01;5.028e-01	9.866e-01;9.866e-01	6.730e-01;6.730e-01	6.000e-01;6.000e-01	1.769e-01;1.769e-01	2.000e-01;2.000e-01	1.000e+00;1.000e+00	9.482e-01;9.307e-01	9.644e-01;9.644e-01	1.000e+00;1.000e+00	8.554e-01;8.042e-01	1.000e+00;1.000e+00	6.000e+00;6.000e+00	1.000e+00;1.000e+00	False;False	False;False	True;True	True;True	2	3	0;1	64843485-64864668;64843485-64870602	64843380-64843485;64864668-64864780;64870602-64870808		http://genome.ucsc.edu/cgi-bin/hgTracks?db=GRCh38&position=chr12%3A64870808-64843380
TBC1D30	ENSG00000111490.15	ENSG00000111490.15:t:64875001-64881033	t|1e1.1o1|1e2.1o1	+	chr12	0.0229;0.9771	0.0278;0.9722	0.0352;0.9648	0.0154;0.9846	1.610e-02;9.375e-01	6.250e-02;9.839e-01	2.103e-02;9.614e-01	3.860e-02;9.790e-01	3.146e-02;9.585e-01	4.155e-02;9.685e-01	1.307e-02;9.835e-01	1.653e-02;9.869e-01	8	7	3	3	8.466e-01;8.466e-01	3.818e-01;3.818e-01	9.551e-01;9.551e-01	1.000e-01;1.000e-01	5.050e-02;5.050e-02	1.000e-01;1.000e-01	9.998e-01;9.998e-01	9.347e-01;9.345e-01	9.551e-01;9.551e-01	1.000e+00;1.000e+00	9.052e-01;7.892e-01	1.000e+00;1.000e+00	5.000e+00;5.000e+00	1.000e+00;1.000e+00	False;False	False;False	True;True	True;True	2	3	1;0	64866903-64875001;64870808-64875001	64866764-64866903;64870602-64870808;64875001-64881033		http://genome.ucsc.edu/cgi-bin/hgTracks?db=GRCh38&position=chr12%3A64881033-64866764
TBC1D30	ENSG00000111490.15	ENSG00000111490.15:s:64866764-64866903	s|1e1.1o1|1e2.1o1	+	chr12	0.9762;0.0238	0.9732;0.0268	0.9655;0.0345	0.9852;0.0148	9.423e-01;1.450e-02	9.855e-01;5.769e-02	9.678e-01;2.198e-02	9.780e-01;3.220e-02	9.616e-01;2.993e-02	9.701e-01;3.845e-02	9.810e-01;1.193e-02	9.881e-01;1.895e-02	9	8	3	3	8.937e-01;8.937e-01	2.195e-01;2.195e-01	8.884e-01;8.884e-01	1.000e-01;1.000e-01	4.662e-02;4.662e-02	1.000e-01;1.000e-01	1.000e+00;1.000e+00	9.316e-01;8.993e-01	9.644e-01;9.626e-01	1.000e+00;1.000e+00	9.244e-01;8.840e-01	1.000e+00;1.000e+00	6.000e+00;6.000e+00	1.000e+00;1.000e+00	False;False	False;False	True;True	False;False	2	3	0;1	64866903-64870602;64866903-64875001	64866764-64866903;64870602-64870808;64875001-64881033		http://genome.ucsc.edu/cgi-bin/hgTracks?db=GRCh38&position=chr12%3A64881033-64866764
TBC1D30	ENSG00000111490.15	ENSG00000111490.15:t:64832119-64832304	t|1e1.1o1|1e2.1o1	+	chr12	0.0179;0.9821	0.0279;0.9721	0.0162;0.9838	0.0050;0.9950	1.640e-02;9.756e-01	2.440e-02;9.836e-01	1.411e-02;9.590e-01	4.098e-02;9.859e-01	9.554e-03;9.732e-01	2.683e-02;9.904e-01	3.836e-03;9.889e-01	1.111e-02;9.962e-01	9	8	3	3	1.958e-01;1.958e-01	2.024e-01;2.024e-01	4.234e-01;4.234e-01	1.000e+00;1.000e+00	4.143e-01;4.143e-01	7.000e-01;7.000e-01	1.000e+00;1.000e+00	9.578e-01;9.138e-01	9.626e-01;9.644e-01	1.000e+00;1.000e+00	9.307e-01;9.088e-01	1.000e+00;1.000e+00	5.000e+00;5.000e+00	1.000e+00;1.000e+00	False;False	False;False	True;True	True;True	2	3	0;0	64828509-64832119;64830502-64832119	64828444-64828509;64830377-64830502;64832119-64832304		http://genome.ucsc.edu/cgi-bin/hgTracks?db=GRCh38&position=chr12%3A64832304-64828444
FUNDC1	ENSG00000069509.6	ENSG00000069509.6:s:44541945-44542304	s|1e1.1o1|1e2.1o1	-	chrX	0.9828;0.0172	0.9851;0.0148	0.9550;0.0450	0.9769;0.0231	9.668e-01;1.031e-02	9.897e-01;3.322e-02	9.828e-01;1.150e-02	9.885e-01;1.724e-02	9.532e-01;2.350e-02	9.765e-01;4.681e-02	9.743e-01;1.326e-02	9.867e-01;2.568e-02	9	9	3	3	7.301e-01;7.301e-01	2.352e-01;2.352e-01	6.048e-01;6.048e-01	6.000e-01;6.000e-01	4.779e-01;4.779e-01	7.000e-01;7.000e-01	9.895e-01;9.895e-01	9.727e-01;9.300e-01	9.349e-01;9.314e-01	1.000e+00;1.000e+00	9.676e-01;9.321e-01	1.000e+00;1.000e+00	6.000e+00;6.000e+00	2.000e+00;1.000e+00	False;False	False;False	True;True	True;True	2	3	0;1	44538542-44541945;44527365-44541945	44527237-44527365;44538467-44538542;44541945-44542304		http://genome.ucsc.edu/cgi-bin/hgTracks?db=GRCh38&position=chrX%3A44542304-44527237
FUNDC1	ENSG00000069509.6	ENSG00000069509.6:t:44527237-44527365	t|1e1.1o1|1e2.1o1	-	chrX	0.0250;0.9750	0.0217;0.9783	0.0590;0.9410	0.0214;0.9786	1.724e-02;9.714e-01	2.859e-02;9.828e-01	1.682e-02;9.706e-01	2.938e-02;9.832e-01	3.096e-02;9.409e-01	5.908e-02;9.690e-01	1.302e-02;9.688e-01	3.120e-02;9.870e-01	9	7	3	3	9.888e-01;9.888e-01	4.780e-01;4.780e-01	6.065e-01;6.065e-01	6.000e-01;6.000e-01	4.608e-01;4.608e-01	7.000e-01;7.000e-01	9.888e-01;9.888e-01	9.317e-01;9.359e-01	9.223e-01;1.000e+00	1.000e+00;1.000e+00	9.792e-01;8.879e-01	1.000e+00;1.000e+00	5.000e+00;5.000e+00	1.000e+00;1.000e+00	False;False	False;False	True;True	True;True	2	3	1;0	44527365-44541945;44527365-44538467	44527237-44527365;44538467-44538542;44541945-44542304		http://genome.ucsc.edu/cgi-bin/hgTracks?db=GRCh38&position=chrX%3A44542304-44527237
FUNDC1	ENSG00000069509.6	ENSG00000069509.6:t:44541945-44542304	t|1e1.1o1|1e2.1o1	-	chrX	0.9165;0.0835	0.8670;0.1330	0.8807;0.1193	0.8985;0.1015	8.138e-01;4.802e-02	9.520e-01;1.862e-01	8.576e-01;1.314e-01	8.686e-01;1.424e-01	8.694e-01;1.072e-01	8.928e-01;1.306e-01	8.946e-01;9.462e-02	9.054e-01;1.054e-01	6	5	3	3	6.883e-01;6.883e-01	8.972e-01;8.972e-01	7.922e-01;7.922e-01	6.000e-01;6.000e-01	2.912e-01;2.912e-01	4.000e-01;4.000e-01	9.978e-01;9.978e-01	9.607e-01;8.828e-01	1.000e+00;1.000e+00	1.000e+00;1.000e+00	9.458e-01;8.831e-01	1.000e+00;1.000e+00	3.000e+00;3.000e+00	1.000e+00;1.000e+00	False;False	False;False	False;False	True;True	2	3	0;1	44542101-44542805;44542101-44542400	44541945-44542304;44542400-na;44542805-44542859		http://genome.ucsc.edu/cgi-bin/hgTracks?db=GRCh38&position=chrX%3A44542859-44541945
HSPA13	ENSG00000155304.6	ENSG00000155304.6:t:14381203-14381543	t|1e1.1o1|1e2.1o2|1e2.2o2	-	chr21	0.0050;0.9627;0.0322	0.0062;0.9690;0.0243	0.0012;0.9435;0.0554	0.0014;0.9487;0.0500	4.351e-03;9.546e-01;2.760e-02	6.803e-03;9.685e-01;4.053e-02	2.601e-03;9.543e-01;9.266e-03	9.266e-03;9.815e-01;4.276e-02	1.134e-03;9.176e-01;5.123e-02	1.600e-03;9.476e-01;8.085e-02	1.315e-03;9.474e-01;3.617e-02	1.748e-03;9.619e-01;5.142e-02	9	9	3	3	3.517e-01;7.301e-01;7.301e-01	6.163e-01;9.140e-01;9.751e-01	8.633e-01;7.962e-01;8.633e-01	6.000e-01;6.000e-01;6.000e-01	6.912e-01;2.814e-01;2.744e-01	4.000e-01;4.000e-01;4.000e-01	9.895e-01;9.895e-01;9.895e-01	8.781e-01;9.605e-01;9.729e-01	1.000e+00;9.349e-01;1.000e+00	1.000e+00;1.000e+00;1.000e+00	9.624e-01;8.840e-01;9.386e-01	1.000e+00;1.000e+00;1.000e+00	6.000e+00;6.000e+00;6.000e+00	1.000e+00;1.000e+00;1.000e+00	False;False;False	False;False;False	True;True;True	True;True;True	3	3	0;0;1	14381543-14383277;14381543-14383095;14381543-14382888	14381203-14381543;14382888-14383146;14383277-14383484		http://genome.ucsc.edu/cgi-bin/hgTracks?db=GRCh38&position=chr21%3A14383484-14381203
UBE2Q1	ENSG00000160714.10	ENSG00000160714.10:s:154555844-154555964	s|1e1.1o1|2e1.1o1	-	chr1	0.9938;0.0062	0.9947;0.0053	0.9837;0.0163	0.9927;0.0073	9.912e-01;4.376e-03	9.956e-01;8.780e-03	9.937e-01;4.381e-03	9.956e-01;6.324e-03	9.797e-01;1.329e-02	9.867e-01;2.034e-02	9.876e-01;5.659e-03	9.943e-01;1.241e-02	9	9	3	3	9.895e-01;9.895e-01	4.351e-01;4.351e-01	5.457e-01;5.457e-01	6.000e-01;6.000e-01	2.696e-01;2.696e-01	4.000e-01;4.000e-01	9.895e-01;9.895e-01	9.532e-01;9.629e-01	1.000e+00;9.314e-01	1.000e+00;1.000e+00	8.881e-01;9.617e-01	1.000e+00;1.000e+00	6.000e+00;6.000e+00	1.000e+00;1.000e+00	False;False	False;False	True;True	True;True	2	2	0;1	154555532-154555860;154555532-154555844	154555428-154555532;154555844-154555964		http://genome.ucsc.edu/cgi-bin/hgTracks?db=GRCh38&position=chr1%3A154555964-154555428
UBE2Q1	ENSG00000160714.10	ENSG00000160714.10:t:154551223-154551492	t|1e1.1o1|1e2.1o1	-	chr1	0.0038;0.9962	0.0039;0.9961	0.0014;0.9986	0.0012;0.9988	2.322e-03;9.956e-01	4.367e-03;9.977e-01	2.634e-03;9.955e-01	4.521e-03;9.974e-01	1.192e-03;9.986e-01	1.418e-03;9.988e-01	1.170e-03;9.983e-01	1.651e-03;9.988e-01	9	9	3	3	1.000e+00;1.000e+00	7.890e-01;7.890e-01	1.000e+00;1.000e+00	1.000e+00;1.000e+00	5.948e-01;5.949e-01	1.000e+00;1.000e+00	9.895e-01;9.895e-01	9.582e-01;9.448e-01	1.000e+00;9.314e-01	1.000e+00;1.000e+00	9.565e-01;9.197e-01	1.000e+00;1.000e+00	6.000e+00;6.000e+00	1.000e+00;1.000e+00	False;False	False;False	True;True	True;True	2	3	0;0	154551492-154552404;154551492-154551771	154551223-154551492;154551751-154551857;154552382-154552464		http://genome.ucsc.edu/cgi-bin/hgTracks?db=GRCh38&position=chr1%3A154552464-154551223
UBE2Q1	ENSG00000160714.10	ENSG00000160714.10:s:154553032-154553172	s|1e1.1o1|2e1.1o1	-	chr1	0.0025;0.9975	0.0054;0.9946	0.0063;0.9937	0.0114;0.9886	2.367e-03;9.967e-01	3.343e-03;9.976e-01	2.695e-03;9.924e-01	7.573e-03;9.973e-01	5.387e-03;9.912e-01	8.774e-03;9.946e-01	6.431e-03;9.865e-01	1.348e-02;9.936e-01	9	9	3	3	3.517e-01;3.517e-01	5.392e-01;5.392e-01	1.903e-01;1.903e-01	6.000e-01;6.000e-01	6.794e-01;6.794e-01	7.000e-01;7.000e-01	9.895e-01;9.895e-01	9.563e-01;9.480e-01	9.314e-01;9.314e-01	1.000e+00;1.000e+00	9.511e-01;9.643e-01	1.000e+00;1.000e+00	5.000e+00;6.000e+00	1.500e+00;2.000e+00	False;False	False;False	True;True	True;True	2	2	1;0	154552820-154553048;154552820-154553032	154552736-154552820;154553032-154553172		http://genome.ucsc.edu/cgi-bin/hgTracks?db=GRCh38&position=chr1%3A154553172-154552736
UBE2Q1	ENSG00000160714.10	ENSG00000160714.10:s:154552382-154552464	s|1e1.1o1|1e2.1o1	-	chr1	0.9958;0.0042	0.9960;0.0040	0.9988;0.0012	0.9989;0.0011	9.954e-01;2.257e-03	9.977e-01;4.611e-03	9.959e-01;2.152e-03	9.978e-01;4.099e-03	9.987e-01;1.049e-03	9.990e-01;1.286e-03	9.985e-01;1.089e-03	9.989e-01;1.477e-03	9	9	3	3	3.517e-01;3.517e-01	5.597e-01;5.597e-01	5.457e-01;5.457e-01	1.000e+00;1.000e+00	5.436e-01;5.437e-01	1.000e+00;1.000e+00	9.895e-01;9.895e-01	8.629e-01;9.416e-01	1.000e+00;1.000e+00	1.000e+00;1.000e+00	9.098e-01;9.467e-01	1.000e+00;1.000e+00	6.000e+00;6.000e+00	1.000e+00;1.000e+00	False;False	False;False	True;True	True;True	2	3	0;0	154552183-154552404;154551492-154552404	154551223-154551492;154552093-154552375;154552382-154552464		http://genome.ucsc.edu/cgi-bin/hgTracks?db=GRCh38&position=chr1%3A154552464-154551223
MEX3C	ENSG00000176624.12	ENSG00000176624.12:t:51174550-51177576	t|1e1.1o1|1e2.1o1	-	chr18	0.0137;0.9863	0.0110;0.9890	0.0039;0.9961	0.0032;0.9968	1.265e-02;9.836e-01	1.640e-02;9.873e-01	1.064e-02;9.870e-01	1.299e-02;9.894e-01	3.546e-03;9.960e-01	3.961e-03;9.965e-01	2.813e-03;9.954e-01	4.577e-03;9.972e-01	9	9	3	3	3.517e-01;3.517e-01	2.541e-01;2.541e-01	1.615e-01;1.615e-01	1.000e+00;1.000e+00	8.987e-01;8.987e-01	1.000e+00;1.000e+00	9.895e-01;9.895e-01	9.272e-01;9.506e-01	1.000e+00;1.000e+00	1.000e+00;1.000e+00	9.659e-01;9.170e-01	1.000e+00;1.000e+00	6.000e+00;6.000e+00	1.000e+00;1.000e+00	False;False	False;False	True;True	True;True	2	3	0;0	51177576-51218262;51177576-51196567	51174550-51177576;51192910-51197681;51218262-51218333		http://genome.ucsc.edu/cgi-bin/hgTracks?db=GRCh38&position=chr18%3A51218333-51174550
ARL3	ENSG00000138175.9	ENSG00000138175.9:s:102714148-102714397	s|1e1.1o1|1e2.1o1|2e1.1o1|i	-	chr10	0.9380;0.0139;0.0341;0.0084	0.9596;0.0132;0.0199;0.0040	0.9168;0.0427;0.0206;0.0104	0.9016;0.0562;0.0300;0.0121	8.923e-01;8.442e-03;1.562e-02;5.883e-03	9.531e-01;1.562e-02;4.504e-02;1.389e-02	9.451e-01;7.301e-03;1.097e-02;3.841e-03	9.605e-01;2.404e-02;2.571e-02;1.097e-02	9.032e-01;3.809e-02;1.789e-02;9.657e-03	9.251e-01;5.333e-02;3.001e-02;1.467e-02	8.993e-01;5.178e-02;1.987e-02;7.230e-03	9.104e-01;5.958e-02;3.354e-02;1.343e-02	9	7	3	3	9.790e-02;9.888e-01;7.133e-01;3.168e-01	8.054e-02;5.417e-01;1.103e-01;5.419e-01	7.115e-02;1.000e+00;1.738e-01;4.079e-01	1.000e+00;6.000e-01;1.000e+00;1.000e+00	6.487e-01;4.485e-01;9.631e-01;5.725e-01	1.000e+00;7.000e-01;1.000e+00;1.000e+00	9.888e-01;9.888e-01;9.888e-01;9.888e-01	9.553e-01;9.445e-01;9.057e-01;9.464e-01	9.223e-01;1.000e+00;1.000e+00;1.000e+00	1.000e+00;1.000e+00;1.000e+00;1.000e+00	9.484e-01;9.481e-01;9.362e-01;9.636e-01	1.000e+00;1.000e+00;1.000e+00;1.000e+00	5.000e+00;5.000e+00;5.000e+00;5.000e+00	1.000e+00;1.000e+00;2.000e+00;1.000e+00	False;False;False;False	False;False;False;False	True;True;True;True	True;True;True;True	4	3	0;1;1;1	102705489-102714273;102699489-102714273;102705489-102714148;102705490-102714147	102699373-102699489;102705346-102705489;102714148-102714397	102705490-102714147	http://genome.ucsc.edu/cgi-bin/hgTracks?db=GRCh38&position=chr10%3A102714397-102699373
ARL3	ENSG00000138175.9	ENSG00000138175.9:s:102699373-102699489	s|1e1.1o1|1e2.1o1	-	chr10	0.9830;0.0170	0.9873;0.0127	0.9827;0.0173	0.9705;0.0295	9.770e-01;1.168e-02	9.883e-01;2.304e-02	9.850e-01;8.394e-03	9.916e-01;1.500e-02	9.826e-01;1.314e-02	9.869e-01;1.741e-02	9.700e-01;1.594e-02	9.841e-01;2.996e-02	9	9	3	3	1.259e-01;1.259e-01	1.160e-01;1.160e-01	9.391e-02;9.391e-02	6.000e-01;6.000e-01	5.797e-01;5.797e-01	7.000e-01;7.000e-01	9.895e-01;9.895e-01	9.603e-01;9.326e-01	9.314e-01;1.000e+00	1.000e+00;1.000e+00	9.414e-01;9.717e-01	1.000e+00;1.000e+00	6.000e+00;6.000e+00	1.000e+00;1.000e+00	False;False	False;False	True;True	True;True	2	3	0;1	102689943-102699373;102686001-102699373	102685816-102686001;102689893-102689943;102699373-102699489		http://genome.ucsc.edu/cgi-bin/hgTracks?db=GRCh38&position=chr10%3A102699489-102685816
ARL3	ENSG00000138175.9	ENSG00000138175.9:t:102685816-102686001	t|1e1.1o1|1e2.1o1	-	chr10	0.0163;0.9837	0.0087;0.9913	0.0130;0.9870	0.0247;0.9753	1.071e-02;9.808e-01	1.917e-02;9.893e-01	7.283e-03;9.890e-01	1.098e-02;9.927e-01	1.078e-02;9.863e-01	1.370e-02;9.892e-01	1.315e-02;9.749e-01	2.514e-02;9.869e-01	9	9	3	3	3.517e-01;3.517e-01	1.035e-01;1.035e-01	7.701e-02;7.701e-02	6.000e-01;6.000e-01	5.732e-01;5.733e-01	7.000e-01;7.000e-01	9.895e-01;9.895e-01	9.364e-01;7.557e-01	9.314e-01;9.314e-01	1.000e+00;1.000e+00	9.428e-01;9.426e-01	1.000e+00;1.000e+00	5.000e+00;5.000e+00	1.000e+00;1.000e+00	False;False	False;False	True;True	True;True	2	3	1;0	102686001-102699373;102686001-102689893	102685816-102686001;102689893-102689943;102699373-102699489		http://genome.ucsc.edu/cgi-bin/hgTracks?db=GRCh38&position=chr10%3A102699489-102685816
ARL3	ENSG00000138175.9	ENSG00000138175.9:s:102685816-102686001	s|1e1.1o1|i	-	chr10	0.9885;0.0115	0.9857;0.0143	0.9853;0.0147	0.9877;0.0123	9.833e-01;6.536e-03	9.935e-01;1.667e-02	9.821e-01;1.099e-02	9.890e-01;1.786e-02	9.845e-01;1.303e-02	9.870e-01;1.551e-02	9.862e-01;1.137e-02	9.886e-01;1.381e-02	9	9	3	3	7.301e-01;7.301e-01	3.305e-01;3.305e-01	2.973e-01;2.973e-01	1.000e+00;1.000e+00	5.223e-01;5.223e-01	7.000e-01;7.000e-01	9.895e-01;9.895e-01	9.228e-01;9.589e-01	9.314e-01;1.000e+00	1.000e+00;1.000e+00	9.487e-01;9.564e-01	1.000e+00;1.000e+00	6.000e+00;6.000e+00	1.000e+00;1.000e+00	False;False	False;False	True;True	True;True	2	2	0;1	102676941-102685816;102676942-102685815	102673731-102676941;102685816-102686001	102676942-102685815	http://genome.ucsc.edu/cgi-bin/hgTracks?db=GRCh38&position=chr10%3A102686001-102673731
ARL3	ENSG00000138175.9	ENSG00000138175.9:t:102699373-102699489	t|1e1.1o2|1e2.1o1	-	chr10	0.0070;0.9930	0.0088;0.9912	0.0183;0.9817	0.0184;0.9816	5.291e-03;9.910e-01	9.010e-03;9.947e-01	4.692e-03;9.878e-01	1.220e-02;9.953e-01	1.598e-02;9.781e-01	2.192e-02;9.840e-01	1.730e-02;9.747e-01	2.529e-02;9.827e-01	9	9	3	3	9.895e-01;9.895e-01	8.514e-01;8.514e-01	8.633e-01;8.633e-01	1.000e+00;1.000e+00	6.425e-01;6.425e-01	7.000e-01;7.000e-01	9.895e-01;9.895e-01	9.055e-01;9.456e-01	1.000e+00;1.000e+00	1.000e+00;1.000e+00	8.944e-01;9.679e-01	1.000e+00;1.000e+00	6.000e+00;6.000e+00	1.500e+00;1.000e+00	False;False	False;False	True;True	True;True	2	3	1;0	102699489-102714273;102699489-102705346	102699373-102699489;102705346-102705489;102714148-102714397		http://genome.ucsc.edu/cgi-bin/hgTracks?db=GRCh38&position=chr10%3A102714397-102699373
MDGA2	ENSG00000139915.21	ENSG00000139915.21:s:47061249-47061578	s|1e1.1o1|1e2.1o2|1e2.2o2	-	chr14	0.0191;0.9583;0.0208	0.0186;0.9298;0.0552	0.0080;0.9788;0.0106	0.0089;0.9639;0.0181	1.449e-02;9.479e-01;1.906e-02	2.083e-02;9.619e-01;3.030e-02	1.365e-02;8.987e-01;2.689e-02	2.053e-02;9.542e-01;8.108e-02	6.224e-03;9.785e-01;9.309e-03	8.521e-03;9.814e-01;1.401e-02	6.952e-03;9.597e-01;1.809e-02	1.346e-02;9.706e-01;2.685e-02	5	6	3	3	9.978e-01;6.883e-01;6.883e-01	6.212e-01;1.527e-01;1.253e-01	7.922e-01;3.290e-01;2.468e-01	1.000e+00;1.000e-01;1.000e-01	4.681e-01;1.373e-01;1.669e-01	7.000e-01;1.000e-01;1.000e-01	9.978e-01;9.978e-01;9.978e-01	9.118e-01;9.315e-01;8.918e-01	1.000e+00;1.000e+00;9.342e-01	1.000e+00;1.000e+00;1.000e+00	9.621e-01;9.006e-01;9.633e-01	1.000e+00;1.000e+00;1.000e+00	3.000e+00;3.000e+00;3.000e+00	1.000e+00;1.000e+00;1.000e+00	False;False;False	False;False;False	True;True;True	True;True;True	3	3	0;0;0	47059380-47061249;47035304-47061249;47035278-47061249	47035011-47035304;47059195-47059380;47061249-47061578		http://genome.ucsc.edu/cgi-bin/hgTracks?db=GRCh38&position=chr14%3A47061578-47035011
MDGA2	ENSG00000139915.21	ENSG00000139915.21:s:47131714-47131846	s|1e1.1o2|1e1.2o2	-	chr14	NA	NA	0.9846;0.0154	0.9762;0.0238	NA	NA	NA	NA	9.640e-01;1.475e-02	9.853e-01;3.605e-02	9.729e-01;1.886e-02	9.811e-01;2.708e-02	0	0	3	3				1.000e+00;1.000e+00	7.153e-01;7.153e-01	1.000e+00;1.000e+00				1.000e+00;1.000e+00	8.964e-01;9.543e-01	1.000e+00;1.000e+00		1.000e+00;1.000e+00		False;False		True;True	2	2	0;0	47097123-47131714;47097039-47131714	47096854-47097123;47131714-47131846		http://genome.ucsc.edu/cgi-bin/hgTracks?db=GRCh38&position=chr14%3A47131846-47096854
MDGA2	ENSG00000139915.21	ENSG00000139915.21:s:47301411-47301560	s|1e1.1o1|1e2.1o2|1e2.2o2	-	chr14	0.0163;0.9505;0.0247	0.0196;0.8803;0.0821	0.0095;0.7919;0.1601	0.0196;0.8102;0.1584	1.429e-02;8.988e-01;1.794e-02	2.217e-02;9.641e-01;8.411e-02	1.349e-02;8.756e-01;5.295e-02	2.742e-02;9.212e-01;1.086e-01	7.587e-03;7.878e-01;1.541e-01	3.519e-02;8.175e-01;1.811e-01	1.298e-02;7.192e-01;8.902e-02	2.151e-02;8.855e-01;2.621e-01	7	7	3	3	9.627e-01;2.121e-01;2.121e-01	3.865e-01;7.462e-01;8.299e-01	6.200e-01;3.176e-01;3.176e-01	1.000e+00;1.000e+00;1.000e+00	6.728e-01;9.528e-01;9.224e-01	1.000e+00;1.000e+00;1.000e+00	9.646e-01;9.627e-01;9.627e-01	9.579e-01;9.414e-01;9.463e-01	1.000e+00;1.000e+00;1.000e+00	1.000e+00;1.000e+00;1.000e+00	9.217e-01;9.639e-01;9.844e-01	1.000e+00;1.000e+00;1.000e+00	4.000e+00;4.000e+00;4.000e+00	1.000e+00;2.000e+00;1.000e+00	False;False;False	False;False;False	True;False;False	True;False;False	3	3	0;0;0	47299539-47301411;47218195-47301411;47218190-47301411	47218021-47218195;47299347-47299539;47301411-47301560		http://genome.ucsc.edu/cgi-bin/hgTracks?db=GRCh38&position=chr14%3A47301560-47218021
MDGA2	ENSG00000139915.21	ENSG00000139915.21:s:46882044-46882222	s|1e1.1o1|1e2.1o1	-	chr14	NA	NA	0.9848;0.0152	0.9851;0.0149	NA	NA	NA	NA	9.828e-01;1.504e-02	9.850e-01;1.719e-02	9.733e-01;1.181e-02	9.882e-01;2.670e-02	0	0	3	3				1.000e+00;1.000e+00	6.862e-01;6.862e-01	7.000e-01;7.000e-01				1.000e+00;1.000e+00	9.030e-01;9.407e-01	1.000e+00;1.000e+00		1.000e+00;1.000e+00		False;False		True;True	2	3	0;0	46877509-46882044;46874200-46882044	46873919-46874200;46877489-46877509;46882044-46882222		http://genome.ucsc.edu/cgi-bin/hgTracks?db=GRCh38&position=chr14%3A46882222-46873919
MDGA2	ENSG00000139915.21	ENSG00000139915.21:t:47301411-47301560	t|1e1.1o1|1e2.1o1|1e3.1o2|1e3.2o2|1e4.1o1	-	chr14	0.9359;0.0130;0.0130;0.0130;0.0160	0.9500;0.0125;0.0125;0.0125;0.0125	0.9659;0.0085;0.0085;0.0085;0.0085	0.9795;0.0051;0.0051;0.0051;0.0051	9.288e-01;8.516e-03;8.516e-03;8.516e-03;1.174e-02	9.530e-01;1.635e-02;1.635e-02;1.635e-02;1.780e-02	9.417e-01;1.072e-02;1.072e-02;1.072e-02;1.072e-02	9.571e-01;1.458e-02;1.458e-02;1.458e-02;1.458e-02	9.648e-01;6.162e-03;6.162e-03;6.162e-03;6.162e-03	9.754e-01;8.803e-03;8.803e-03;8.803e-03;8.803e-03	9.590e-01;4.626e-03;4.626e-03;4.626e-03;4.626e-03	9.815e-01;1.026e-02;1.026e-02;1.026e-02;1.026e-02	6	7	3	3	7.803e-01;9.994e-01;9.994e-01;9.994e-01;7.803e-01	3.025e-01;9.969e-01;9.969e-01;9.969e-01;3.377e-01	4.452e-01;1.000e+00;1.000e+00;1.000e+00;4.452e-01	1.000e+00;1.000e+00;1.000e+00;1.000e+00;1.000e+00	8.052e-01;8.052e-01;8.052e-01;8.052e-01;8.052e-01	1.000e+00;1.000e+00;1.000e+00;1.000e+00;1.000e+00	9.994e-01;9.994e-01;9.994e-01;9.994e-01;9.994e-01	9.626e-01;9.132e-01;8.944e-01;9.456e-01;8.665e-01	1.000e+00;1.000e+00;9.452e-01;1.000e+00;1.000e+00	1.000e+00;1.000e+00;1.000e+00;1.000e+00;1.000e+00	9.421e-01;9.755e-01;9.027e-01;9.350e-01;9.341e-01	1.000e+00;1.000e+00;1.000e+00;1.000e+00;1.000e+00	4.000e+00;4.000e+00;4.000e+00;4.000e+00;4.000e+00	1.000e+00;1.000e+00;1.000e+00;1.000e+00;1.000e+00	False;False;False;False;False	False;False;False;False;False	True;True;True;True;True	True;True;True;True;True	5	5	0;0;0;0;0	47301550-47674517;47301550-47626339;47301550-47343098;47301550-47342942;47301550-47305231	47301411-47301560;47305231-47305323;47342942-47343234;47626339-47626525;47674517-47675605		http://genome.ucsc.edu/cgi-bin/hgTracks?db=GRCh38&position=chr14%3A47675605-47301411
MDGA2	ENSG00000139915.21	ENSG00000139915.21:t:46873919-46874200	t|1e1.1o1|1e2.1o1	-	chr14	NA	NA	0.0172;0.9828	0.0154;0.9846	NA	NA	NA	NA	1.644e-02;9.805e-01	1.949e-02;9.836e-01	1.313e-02;9.731e-01	2.692e-02;9.869e-01	0	0	3	3				6.000e-01;6.000e-01	7.344e-01;7.344e-01	7.000e-01;7.000e-01				1.000e+00;1.000e+00	9.655e-01;8.749e-01	1.000e+00;1.000e+00		1.000e+00;1.000e+00		False;False		True;True	2	3	0;0	46874200-46882044;46874200-46877489	46873919-46874200;46877489-46877509;46882044-46882222		http://genome.ucsc.edu/cgi-bin/hgTracks?db=GRCh38&position=chr14%3A46882222-46873919
MDGA2	ENSG00000139915.21	ENSG00000139915.21:s:46873334-46873591	s|1e1.1o1|1e2.1o1	-	chr14	NA	NA	0.0213;0.9787	0.0152;0.9848	NA	NA	NA	NA	1.682e-02;9.732e-01	2.679e-02;9.832e-01	1.433e-02;9.732e-01	2.681e-02;9.857e-01	0	0	3	3				1.000e+00;1.000e+00	9.699e-01;9.699e-01	1.000e+00;1.000e+00				1.000e+00;1.000e+00	9.494e-01;9.588e-01	1.000e+00;1.000e+00		1.000e+00;1.000e+00		False;False		True;True	2	3	0;0	46871960-46873433;46855154-46873433	46855024-46855154;46870938-46871960;46873334-46873591		http://genome.ucsc.edu/cgi-bin/hgTracks?db=GRCh38&position=chr14%3A46873591-46855024
METTL9	ENSG00000197006.15	ENSG00000197006.15:t:21624931-21625233	t|1e1.1o1|1e2.1o1	+	chr16	0.0033;0.9967	0.0043;0.9957	0.0038;0.9962	0.0035;0.9965	2.824e-03;9.949e-01	5.103e-03;9.972e-01	2.393e-03;9.897e-01	1.031e-02;9.976e-01	2.385e-03;9.935e-01	6.517e-03;9.976e-01	3.398e-03;9.869e-01	1.312e-02;9.966e-01	9	9	3	3	9.895e-01;9.895e-01	4.686e-01;4.686e-01	9.314e-01;9.314e-01	1.000e+00;1.000e+00	5.149e-01;5.149e-01	1.000e+00;1.000e+00	9.895e-01;9.895e-01	9.043e-01;9.661e-01	1.000e+00;1.000e+00	1.000e+00;1.000e+00	9.405e-01;9.552e-01	1.000e+00;1.000e+00	6.000e+00;6.000e+00	2.000e+00;1.000e+00	False;False	False;False	True;True	True;True	2	3	0;0	21612835-21624931;21618074-21624931	21612645-21612835;21617865-21618074;21624931-21625233		http://genome.ucsc.edu/cgi-bin/hgTracks?db=GRCh38&position=chr16%3A21625233-21612645
METTL9	ENSG00000197006.15	ENSG00000197006.15:t:21617865-21618074	t|1e1.2o2|1e2.1o1	+	chr16	0.5048;0.4952	0.0731;0.9269	0.0394;0.9606	0.0383;0.9617	3.511e-01;4.397e-01	5.603e-01;6.489e-01	4.210e-02;4.222e-01	5.778e-01;9.579e-01	2.993e-02;6.550e-01	3.450e-01;9.701e-01	2.883e-02;9.317e-01	6.834e-02;9.712e-01	9	9	3	3	7.301e-01;7.301e-01	3.403e-01;3.403e-01	7.962e-01;7.962e-01	1.000e+00;1.000e+00	4.666e-01;4.666e-01	7.000e-01;7.000e-01	7.301e-01;7.301e-01	5.635e-01;5.245e-01	1.000e+00;8.667e-01	1.000e+00;1.000e+00	5.685e-01;5.448e-01	1.000e+00;1.000e+00	6.000e+00;6.000e+00	2.000e+00;2.000e+00	False;False	False;False	False;False	False;False	2	3	0;0	21599898-21617865;21612835-21617865	21599558-21599898;21612645-21612835;21617865-21618074		http://genome.ucsc.edu/cgi-bin/hgTracks?db=GRCh38&position=chr16%3A21618074-21599558
METTL9	ENSG00000197006.15	ENSG00000197006.15:t:21612645-21612835	t|1e1.1o1|1e2.1o2|1e2.2o2|1e3.1o1	+	chr16	NA	NA	0.0063;0.1614;0.8258;0.0063	0.0063;0.1324;0.8527;0.0063	NA	NA	NA	NA	6.281e-03;1.074e-01;8.040e-01;6.281e-03	7.552e-03;1.815e-01;8.803e-01;7.552e-03	6.126e-03;1.162e-01;8.448e-01;6.126e-03	9.104e-03;1.368e-01;8.690e-01;9.104e-03	0	0	3	3				1.000e+00;6.000e-01;6.000e-01;1.000e+00	6.878e-01;7.828e-01;8.396e-01;6.878e-01	1.000e+00;7.000e-01;7.000e-01;1.000e+00				1.000e+00;1.000e+00;1.000e+00;1.000e+00	8.543e-01;9.732e-01;9.279e-01;9.306e-01	1.000e+00;1.000e+00;1.000e+00;1.000e+00		1.000e+00;1.000e+00;1.000e+00;1.000e+00		False;False;False;False		True;True;True;True	4	4	0;0;0;0	21597300-21612645;21599828-21612645;21599898-21612645;21612298-21612645	21597218-21597300;21599558-21599898;21612100-21612298;21612645-21612835		http://genome.ucsc.edu/cgi-bin/hgTracks?db=GRCh38&position=chr16%3A21612835-21597218
METTL9	ENSG00000197006.15	ENSG00000197006.15:s:21612645-21612835	s|1e1.1o1|1e2.1o1	+	chr16	0.9849;0.0151	0.9853;0.0147	0.9814;0.0186	0.9724;0.0276	9.833e-01;8.956e-03	9.910e-01;1.667e-02	9.821e-01;8.475e-03	9.915e-01;1.786e-02	9.594e-01;1.211e-02	9.879e-01;4.057e-02	9.291e-01;2.347e-02	9.765e-01;7.093e-02	9	9	3	3	1.000e+00;1.000e+00	9.828e-01;9.828e-01	1.000e+00;1.000e+00	6.000e-01;6.000e-01	5.260e-01;5.260e-01	4.000e-01;4.000e-01	9.895e-01;9.895e-01	8.971e-01;9.535e-01	1.000e+00;1.000e+00	1.000e+00;1.000e+00	9.222e-01;8.816e-01	1.000e+00;1.000e+00	6.000e+00;6.000e+00	2.000e+00;2.000e+00	False;False	False;False	True;True	True;True	2	3	0;0	21612835-21617865;21612835-21624931	21612645-21612835;21617865-21618074;21624931-21625233		http://genome.ucsc.edu/cgi-bin/hgTracks?db=GRCh38&position=chr16%3A21625233-21612645
METTL9	ENSG00000197006.15	ENSG00000197006.15:s:21624931-21625233	s|1e1.1o2|1e1.2o2	+	chr16	0.6875;0.3125	0.6563;0.3437	0.6694;0.3306	0.6641;0.3359	6.070e-01;2.931e-01	7.069e-01;3.930e-01	5.945e-01;3.140e-01	6.860e-01;4.055e-01	6.512e-01;3.152e-01	6.848e-01;3.488e-01	6.471e-01;3.263e-01	6.737e-01;3.529e-01	9	9	3	3	7.301e-01;7.301e-01	3.536e-01;3.536e-01	6.048e-01;6.048e-01	1.000e+00;1.000e+00	7.544e-01;7.544e-01	7.000e-01;7.000e-01	9.895e-01;9.895e-01	7.190e-01;7.388e-01	1.000e+00;1.000e+00	1.000e+00;1.000e+00	9.380e-01;9.596e-01	1.000e+00;1.000e+00	6.000e+00;6.000e+00	1.000e+00;1.000e+00	False;False	False;False	True;True	True;True	2	2	0;0	21625115-21655227;21625115-21655230	21624931-21625233;21651869-21657471		http://genome.ucsc.edu/cgi-bin/hgTracks?db=GRCh38&position=chr16%3A21657471-21624931
METTL9	ENSG00000197006.15	ENSG00000197006.15:s:21599558-21599898	s|1e1.1o1|2e1.1o1|2e2.1o1	+	chr16	0.0562;0.0210;0.9131	0.0729;0.0143;0.9167	0.1506;0.7374;0.1162	0.1200;0.7977;0.0993	1.191e-02;1.191e-02;8.850e-01	7.244e-02;3.247e-02;9.762e-01	1.961e-02;1.076e-02;1.363e-01	2.216e-01;5.850e-01;9.658e-01	8.095e-02;4.625e-01;9.242e-02	1.713e-01;7.462e-01;4.581e-01	1.091e-01;7.645e-01;8.414e-02	1.276e-01;8.183e-01;1.275e-01	7	7	3	3	5.752e-01;5.752e-01;5.752e-01	2.207e-01;9.764e-02;1.120e-01	4.557e-01;8.048e-01;6.200e-01	6.000e-01;6.000e-01;1.000e+00	9.989e-01;3.431e-01;4.498e-01	7.000e-01;4.000e-01;1.000e+00	9.627e-01;5.752e-01;5.752e-01	6.475e-01;1.543e-01;1.504e-01	1.000e+00;1.000e+00;9.064e-01	1.000e+00;1.000e+00;1.000e+00	9.484e-01;7.558e-01;6.277e-01	1.000e+00;1.000e+00;1.000e+00	4.000e+00;4.000e+00;4.000e+00	1.000e+00;1.000e+00;2.000e+00	False;False;False	False;False;False	False;False;False	True;False;False	3	3	0;0;0	21599828-21612645;21599898-21612645;21599898-21617865	21599558-21599898;21612645-21612835;21617865-21618074		http://genome.ucsc.edu/cgi-bin/hgTracks?db=GRCh38&position=chr16%3A21618074-21599558
LINC01315	ENSG00000229891.4	ENSG00000229891.4:s:42368715-42369290	s|1e1.2o2|2e1.1o2|2e1.2o2|i	-	chr22	NA	NA	0.0876;0.3768;0.3438;0.2119	0.0858;0.2372;0.5419;0.1666	NA	NA	NA	NA	8.139e-02;3.246e-01;3.427e-01;1.959e-01	9.462e-02;3.778e-01;3.892e-01;2.123e-01	4.444e-02;2.160e-01;5.101e-01;1.475e-01	1.111e-01;2.428e-01;5.496e-01;1.895e-01	0	0	3	3				1.000e+00;1.000e-01;1.000e-01;6.000e-01	7.708e-01;6.298e-02;1.929e-02;3.170e-01	1.000e+00;1.000e-01;1.000e-01;4.000e-01				1.000e+00;1.000e+00;1.000e+00;1.000e+00	9.634e-01;8.584e-01;7.742e-01;9.316e-01	1.000e+00;1.000e+00;7.000e-01;1.000e+00		2.000e+00;1.000e+00;1.000e+00;1.000e+00		False;False;False;False		True;False;False;True	4	2	0;0;0;1	42364725-42369058;42365144-42368715;42364725-42368715;42365145-42368714	42364387-42365144;42368715-42369290	42365145-42368714	http://genome.ucsc.edu/cgi-bin/hgTracks?db=GRCh38&position=chr22%3A42369290-42364387
INKA2-AS1	ENSG00000227811.3	ENSG00000227811.3:t:111746060-111747798	t|1e1.1o2|1e2.1o1	+	chr1	NA	NA	0.3243;0.6757	0.2503;0.7497	NA	NA	NA	NA	2.643e-01;6.751e-01	3.249e-01;7.357e-01	2.193e-01;7.186e-01	2.814e-01;7.807e-01	0	0	3	2				9.000e-01;9.000e-01	6.911e-01;6.911e-01	4.000e-01;4.000e-01				1.000e+00;1.000e+00	9.531e-01;9.715e-01	1.000e+00;1.000e+00		1.000e+00;1.000e+00		False;False		False;False	2	3	0;0	111740077-111746060;111744529-111746060	111739579-111740098;111744375-111744529;111746060-111747798		http://genome.ucsc.edu/cgi-bin/hgTracks?db=GRCh38&position=chr1%3A111747798-111739579
DENR	ENSG00000139726.11	ENSG00000139726.11:s:122753693-122754287	s|1e1.1o1|1e2.1o1|i	+	chr12	0.0046;0.9903;0.0042	0.0048;0.9887;0.0048	0.0119;0.9783;0.0077	0.0203;0.9681;0.0095	3.009e-03;9.797e-01;3.086e-03	1.626e-02;9.908e-01;7.754e-03	4.474e-03;9.765e-01;3.745e-03	1.415e-02;9.905e-01;8.413e-03	1.111e-02;9.761e-01;5.937e-03	1.642e-02;9.796e-01;9.080e-03	1.620e-02;9.671e-01;7.733e-03	2.096e-02;9.747e-01;1.041e-02	9	9	3	3	7.301e-01;9.895e-01;7.301e-01	7.380e-01;7.677e-01;9.219e-01	6.665e-01;6.665e-01;4.894e-01	6.000e-01;6.000e-01;1.000e+00	4.618e-01;3.429e-01;5.674e-01	4.000e-01;7.000e-01;7.000e-01	9.895e-01;9.895e-01;9.895e-01	9.635e-01;9.533e-01;9.183e-01	1.000e+00;9.349e-01;9.314e-01	1.000e+00;1.000e+00;1.000e+00	8.960e-01;9.831e-01;9.509e-01	1.000e+00;1.000e+00;1.000e+00	6.000e+00;6.000e+00;6.000e+00	1.000e+00;1.000e+00;1.000e+00	False;False;False	False;False;False	True;True;True	True;True;True	3	3	1;0;1	122753807-122754411;122753807-122762187;122754288-122754410	122753693-122754287;122754411-122754497;122762187-122762206	122754288-122754410	http://genome.ucsc.edu/cgi-bin/hgTracks?db=GRCh38&position=chr12%3A122762206-122753693
DENR	ENSG00000139726.11	ENSG00000139726.11:s:122768782-122768921	s|1e1.2o2|2e1.1o2	+	chr12	0.0056;0.9944	0.0073;0.9927	0.0016;0.9984	0.0015;0.9985	4.675e-03;9.911e-01	8.929e-03;9.953e-01	3.194e-03;9.897e-01	1.028e-02;9.968e-01	1.389e-03;9.982e-01	1.784e-03;9.986e-01	1.422e-03;9.979e-01	2.097e-03;9.986e-01	9	9	3	3	7.301e-01;7.301e-01	6.610e-01;6.610e-01	1.000e+00;1.000e+00	1.000e+00;1.000e+00	6.068e-01;6.069e-01	1.000e+00;1.000e+00	9.895e-01;9.895e-01	8.734e-01;9.717e-01	1.000e+00;1.000e+00	1.000e+00;1.000e+00	9.020e-01;9.190e-01	1.000e+00;1.000e+00	6.000e+00;6.000e+00	1.000e+00;1.000e+00	False;False	False;False	True;True	True;True	2	2	0;0	122768840-122769626;122768921-122769034	122768782-122768921;122769034-122771064		http://genome.ucsc.edu/cgi-bin/hgTracks?db=GRCh38&position=chr12%3A122771064-122768782
DENR	ENSG00000139726.11	ENSG00000139726.11:s:122762845-122763256	s|1e1.1o1|2e1.1o1	+	chr12	0.0086;0.9914	0.0072;0.9928	0.0042;0.9958	0.0021;0.9979	3.372e-03;9.758e-01	2.416e-02;9.966e-01	3.953e-03;9.814e-01	1.855e-02;9.960e-01	3.928e-03;9.930e-01	6.988e-03;9.961e-01	1.648e-03;9.944e-01	5.626e-03;9.984e-01	9	9	3	3	9.895e-01;9.895e-01	8.924e-01;8.924e-01	1.000e+00;1.000e+00	6.000e-01;6.000e-01	6.174e-01;6.174e-01	4.000e-01;4.000e-01	9.895e-01;9.895e-01	9.386e-01;9.501e-01	9.314e-01;1.000e+00	1.000e+00;1.000e+00	9.488e-01;9.538e-01	1.000e+00;1.000e+00	6.000e+00;6.000e+00	1.000e+00;1.000e+00	False;False	False;False	True;True	True;True	2	2	1;0	122762925-122765304;122762929-122765304	122762845-122763256;122765304-122765387		http://genome.ucsc.edu/cgi-bin/hgTracks?db=GRCh38&position=chr12%3A122765387-122762845
DENR	ENSG00000139726.11	ENSG00000139726.11:t:122762187-122762206	t|1e1.1o1|1e2.1o2|1e2.2o2|i	+	chr12	0.9764;0.0034;0.0121;0.0031	0.9861;0.0036;0.0026;0.0036	0.9632;0.0068;0.0145;0.0074	0.9766;0.0111;0.0032;0.0094	9.644e-01;2.502e-03;2.502e-03;2.242e-03	9.850e-01;1.698e-02;1.927e-02;7.224e-03	9.825e-01;2.809e-03;1.247e-03;2.809e-03	9.899e-01;9.736e-03;3.356e-03;8.113e-03	9.585e-01;3.840e-03;1.236e-02;5.611e-03	9.696e-01;9.430e-03;2.392e-02;8.729e-03	9.746e-01;1.087e-02;2.223e-03;7.572e-03	9.771e-01;1.327e-02;4.210e-03;1.020e-02	9	9	3	3	1.259e-01;9.895e-01;1.259e-01;7.301e-01	1.664e-01;3.142e-01;1.092e-01;9.842e-01	1.359e-01;9.314e-01;6.253e-02;3.865e-01	6.000e-01;6.000e-01;1.000e-01;1.000e+00	2.190e-01;2.072e-01;1.476e-01;5.311e-01	2.000e-01;4.000e-01;1.000e-01;7.000e-01	9.895e-01;9.895e-01;7.431e-01;9.895e-01	4.871e-01;9.245e-01;3.037e-01;9.324e-01	8.633e-01;1.000e+00;6.079e-01;1.000e+00	1.000e+00;1.000e+00;6.200e-01;1.000e+00	9.254e-01;8.688e-01;4.171e-01;9.540e-01	1.000e+00;1.000e+00;7.000e-01;1.000e+00	5.000e+00;6.000e+00;5.000e+00;6.000e+00	1.000e+00;1.000e+00;0.000e+00;1.000e+00	False;False;False;False	False;False;False;False	True;True;True;True	True;True;True;True	4	3	0;1;1;1	122753807-122762187;122754493-122762187;122754497-122762187;122754498-122762186	122753693-122754287;122754411-122754497;122762187-122762206	122754498-122762186	http://genome.ucsc.edu/cgi-bin/hgTracks?db=GRCh38&position=chr12%3A122762206-122753693
KIAA1549	ENSG00000122778.10	ENSG00000122778.10:s:138840133-138840278	s|1e1.1o3|1e1.2o3	-	chr7	0.5500;0.4500	0.6375;0.3625	0.5843;0.4157	0.6087;0.3913	5.239e-01;3.581e-01	6.419e-01;4.761e-01	5.753e-01;2.999e-01	7.001e-01;4.247e-01	5.559e-01;4.019e-01	5.981e-01;4.441e-01	5.759e-01;3.896e-01	6.104e-01;4.241e-01	9	6	3	3	5.245e-01;5.245e-01	1.547e-01;1.547e-01	8.791e-02;8.791e-02	1.000e+00;1.000e+00	7.103e-01;7.103e-01	7.000e-01;7.000e-01	1.000e+00;1.000e+00	8.931e-01;9.163e-01	9.546e-01;9.546e-01	1.000e+00;1.000e+00	9.311e-01;9.612e-01	1.000e+00;1.000e+00	4.000e+00;4.000e+00	1.000e+00;1.500e+00	False;False	False;False	False;False	True;True	2	2	0;0	138838160-138840133;138838112-138840133	138831381-138838160;138840133-138840278		http://genome.ucsc.edu/cgi-bin/hgTracks?db=GRCh38&position=chr7%3A138840278-138831381
LTO1	ENSG00000149716.13	ENSG00000149716.13:t:69665563-69666409	t|1e1.1o1|i	-	chr11	NA	NA	0.0477;0.9523	0.0270;0.9730	NA	NA	NA	NA	4.659e-02;9.477e-01	5.228e-02;9.534e-01	1.955e-02;9.709e-01	2.915e-02;9.805e-01	0	0	3	3				1.000e-01;1.000e-01	2.541e-02;2.541e-02	1.000e-01;1.000e-01				1.000e+00;1.000e+00	9.084e-01;8.826e-01	1.000e+00;1.000e+00		1.000e+00;1.000e+00		False;False		False;False	2	2	0;0	69666409-69667479;69666410-69666666	69665563-69666409;69667042-69667587	69666410-69666666	http://genome.ucsc.edu/cgi-bin/hgTracks?db=GRCh38&position=chr11%3A69667587-69665563
LTO1	ENSG00000149716.13	ENSG00000149716.13:t:69667609-69668012	t|1e1.1o1|1e2.1o1|1e3.1o1|1e4.1o1	-	chr11	NA	NA	0.0050;0.0057;0.9828;0.0050	0.0173;0.0423;0.9482;0.0036	NA	NA	NA	NA	4.009e-03;5.349e-03;9.670e-01;4.009e-03	5.349e-03;2.399e-02;9.840e-01;5.349e-03	1.040e-02;2.981e-02;9.054e-01;3.585e-03	4.781e-02;5.386e-02;9.490e-01;1.044e-02	0	0	3	3				6.000e-01;6.000e-01;1.000e-01;1.000e+00	3.413e-01;2.661e-01;2.000e-01;5.187e-01	4.000e-01;2.000e-01;1.000e-01;1.000e+00				1.000e+00;1.000e+00;1.000e+00;1.000e+00	7.180e-01;9.110e-01;7.734e-01;9.084e-01	1.000e+00;1.000e+00;1.000e+00;1.000e+00		1.000e+00;1.000e+00;1.000e+00;1.000e+00		False;False;False;False		True;True;True;True	4	5	0;0;0;0	69668012-69675190;69668012-69673216;69668012-69671749;69668012-69668178	69667609-69668012;69668178-69668398;69671378-69671922;69672870-69673384;69675190-69675416		http://genome.ucsc.edu/cgi-bin/hgTracks?db=GRCh38&position=chr11%3A69675416-69667609
LTO1	ENSG00000149716.13	ENSG00000149716.13:s:69672870-69673384	s|1e1.1o1|1e2.1o1	-	chr11	0.9671;0.0329	0.9750;0.0250	0.9896;0.0104	0.9602;0.0398	9.601e-01;2.760e-02	9.724e-01;3.988e-02	9.687e-01;2.125e-02	9.788e-01;3.125e-02	9.761e-01;1.002e-02	9.900e-01;2.394e-02	9.487e-01;3.100e-02	9.690e-01;5.131e-02	6	6	3	3	4.740e-01;4.740e-01	3.047e-01;3.047e-01	3.095e-01;3.095e-01	6.000e-01;6.000e-01	2.106e-01;2.106e-01	2.000e-01;2.000e-01	1.000e+00;1.000e+00	9.389e-01;9.542e-01	1.000e+00;9.372e-01	1.000e+00;1.000e+00	8.869e-01;9.411e-01	1.000e+00;1.000e+00	4.000e+00;4.000e+00	1.000e+00;1.000e+00	False;False	False;False	True;True	True;True	2	3	0;0	69671819-69673216;69668012-69673216	69667609-69668012;69671378-69671922;69672870-69673384		http://genome.ucsc.edu/cgi-bin/hgTracks?db=GRCh38&position=chr11%3A69673384-69667609
LTO1	ENSG00000149716.13	ENSG00000149716.13:s:69667609-69668012	s|1e1.1o1|1e2.1o1	-	chr11	NA	NA	0.7775;0.2225	0.7718;0.2282	NA	NA	NA	NA	7.202e-01;1.205e-01	8.795e-01;2.798e-01	7.234e-01;1.994e-01	8.006e-01;2.766e-01	0	0	3	3				1.000e+00;1.000e+00	6.719e-01;6.719e-01	1.000e+00;1.000e+00				1.000e+00;1.000e+00	9.661e-01;9.654e-01	1.000e+00;1.000e+00		2.000e+00;1.000e+00		False;False		False;False	2	3	0;0	69667587-69667895;69656652-69667895	69656600-69658430;69667042-69667587;69667609-69668012		http://genome.ucsc.edu/cgi-bin/hgTracks?db=GRCh38&position=chr11%3A69668012-69656600
LTO1	ENSG00000149716.13	ENSG00000149716.13:t:69672870-69673384	t|1e1.1o1|1e2.1o1	-	chr11	0.9649;0.0351	0.9773;0.0227	0.9872;0.0128	0.9789;0.0211	9.622e-01;2.837e-02	9.716e-01;3.777e-02	9.767e-01;2.000e-02	9.800e-01;2.327e-02	9.853e-01;1.087e-02	9.891e-01;1.474e-02	9.599e-01;1.782e-02	9.822e-01;4.008e-02	6	5	3	3	2.381e-01;2.381e-01	2.114e-01;2.114e-01	3.290e-01;3.290e-01	6.000e-01;6.000e-01	3.081e-01;3.081e-01	2.000e-01;2.000e-01	9.978e-01;9.978e-01	9.612e-01;9.546e-01	1.000e+00;1.000e+00	1.000e+00;1.000e+00	8.495e-01;8.631e-01	1.000e+00;1.000e+00	3.000e+00;3.000e+00	1.000e+00;1.000e+00	False;False	False;False	True;True	True;True	2	3	0;0	69673321-69675190;69673321-69674551	69672870-69673384;69674551-69674766;69675190-69675416		http://genome.ucsc.edu/cgi-bin/hgTracks?db=GRCh38&position=chr11%3A69675416-69672870
LTO1	ENSG00000149716.13	ENSG00000149716.13:s:69675190-69675416	s|1e1.1o1|1e2.1o1|1e3.1o1|1e4.1o1	-	chr11	0.0176;0.9473;0.0173;0.0173	0.0100;0.9375;0.0208;0.0100	0.0064;0.9750;0.0083;0.0064	0.0063;0.9167;0.0277;0.0125	1.418e-02;9.355e-01;1.418e-02;1.418e-02	2.151e-02;9.574e-01;1.771e-02;1.771e-02	1.000e-02;9.000e-01;1.136e-02;1.000e-02	1.136e-02;9.659e-01;8.185e-02;1.136e-02	5.399e-03;9.729e-01;7.372e-03;5.399e-03	7.372e-03;9.779e-01;1.459e-02;7.372e-03	4.705e-03;8.855e-01;1.699e-02;7.830e-03	9.375e-03;9.414e-01;4.363e-02;7.272e-02	6	5	3	3	2.381e-01;9.978e-01;6.883e-01;2.381e-01	2.944e-01;8.688e-01;2.206e-01;2.059e-01	2.468e-01;9.307e-01;5.368e-01;3.290e-01	1.000e+00;1.000e-01;6.000e-01;6.000e-01	7.782e-01;1.891e-01;3.384e-01;4.103e-01	1.000e+00;1.000e-01;7.000e-01;7.000e-01	9.978e-01;9.978e-01;9.978e-01;9.978e-01	8.878e-01;9.679e-01;8.101e-01;9.462e-01	9.307e-01;9.307e-01;9.342e-01;1.000e+00	1.000e+00;1.000e+00;1.000e+00;1.000e+00	8.888e-01;8.104e-01;8.834e-01;6.807e-01	1.000e+00;1.000e+00;1.000e+00;1.000e+00	3.000e+00;3.000e+00;3.000e+00;3.000e+00	1.000e+00;1.000e+00;1.000e+00;1.000e+00	False;False;False;False	False;False;False;False	True;True;True;True	True;False;True;True	4	5	0;0;0;0	69674766-69675190;69673321-69675190;69671819-69675190;69668012-69675190	69667609-69668012;69671378-69671922;69672870-69673384;69674551-69674766;69675190-69675416		http://genome.ucsc.edu/cgi-bin/hgTracks?db=GRCh38&position=chr11%3A69675416-69667609
LTO1	ENSG00000149716.13	ENSG00000149716.13:t:69671378-69671922	t|1e1.1o1|1e2.1o1|1e3.1o1	-	chr11	0.0219;0.0219;0.9562	0.0230;0.0167;0.9540	0.0069;0.0064;0.9861	0.0299;0.0047;0.9658	1.840e-02;1.840e-02;9.468e-01	2.659e-02;2.659e-02;9.632e-01	1.806e-02;1.294e-02;9.375e-01	5.026e-02;2.083e-02;9.639e-01	6.677e-03;4.960e-03;9.844e-01	1.038e-02;6.677e-03;9.866e-01	1.732e-02;4.280e-03;9.514e-01	4.012e-02;9.460e-03;9.782e-01	6	6	3	3	9.307e-01;4.740e-01;9.307e-01	2.661e-01;2.772e-01;3.619e-01	6.991e-01;3.095e-01;6.991e-01	6.000e-01;1.000e+00;6.000e-01	2.799e-01;6.211e-01;3.091e-01	7.000e-01;1.000e+00;7.000e-01	1.000e+00;1.000e+00;9.307e-01	9.242e-01;9.039e-01;9.346e-01	1.000e+00;1.000e+00;1.000e+00	1.000e+00;1.000e+00;1.000e+00	8.709e-01;9.303e-01;9.025e-01	1.000e+00;1.000e+00;1.000e+00	3.000e+00;3.500e+00;4.000e+00	1.000e+00;1.000e+00;1.000e+00	False;False;False	False;False;False	True;True;True	True;True;True	3	4	0;0;0	69671819-69675190;69671819-69674551;69671819-69673216	69671378-69671922;69672870-69673384;69674551-69674766;69675190-69675416		http://genome.ucsc.edu/cgi-bin/hgTracks?db=GRCh38&position=chr11%3A69675416-69671378
TXNDC16	ENSG00000087301.9	ENSG00000087301.9:t:52536719-52536793	t|1e1.1o1|1e2.1o1	-	chr14	0.1106;0.8894	0.0712;0.9288	0.0749;0.9251	0.1204;0.8796	9.878e-02;8.461e-01	1.539e-01;9.012e-01	5.165e-02;9.230e-01	7.704e-02;9.483e-01	7.430e-02;8.964e-01	1.036e-01;9.257e-01	1.154e-01;8.515e-01	1.485e-01;8.846e-01	8	6	3	3	6.061e-02;6.061e-02	6.889e-02;6.889e-02	5.927e-02;5.927e-02	6.000e-01;6.000e-01	2.108e-01;2.108e-01	4.000e-01;4.000e-01	9.787e-01;9.787e-01	9.269e-01;8.154e-01	9.497e-01;9.497e-01	1.000e+00;1.000e+00	9.034e-01;9.352e-01	1.000e+00;1.000e+00	4.000e+00;4.000e+00	1.000e+00;1.000e+00	False;False	False;False	True;True	True;True	2	3	1;0	52536793-52542371;52536793-52537599	52536719-52536793;52537599-52537672;52542371-52542453		http://genome.ucsc.edu/cgi-bin/hgTracks?db=GRCh38&position=chr14%3A52542453-52536719
TXNDC16	ENSG00000087301.9	ENSG00000087301.9:s:52542371-52542453	s|1e1.1o1|1e2.1o1	-	chr14	0.8896;0.1104	0.8698;0.1302	0.9042;0.0958	0.8736;0.1264	8.409e-01;9.092e-02	9.091e-01;1.591e-01	8.445e-01;9.082e-02	9.092e-01;1.555e-01	8.688e-01;8.892e-02	9.111e-01;1.312e-01	8.429e-01;1.201e-01	8.799e-01;1.571e-01	9	6	3	3	9.247e-01;9.247e-01	9.102e-01;9.102e-01	1.000e+00;1.000e+00	6.000e-01;6.000e-01	4.697e-01;4.697e-01	4.000e-01;4.000e-01	9.284e-01;9.284e-01	9.351e-01;9.194e-01	9.546e-01;9.546e-01	1.000e+00;1.000e+00	9.638e-01;8.665e-01	1.000e+00;1.000e+00	5.000e+00;4.500e+00	1.000e+00;1.000e+00	False;False	False;False	True;True	True;True	2	3	0;1	52537672-52542371;52536793-52542371	52536719-52536793;52537599-52537672;52542371-52542453		http://genome.ucsc.edu/cgi-bin/hgTracks?db=GRCh38&position=chr14%3A52542453-52536719
TXNDC16	ENSG00000087301.9	ENSG00000087301.9:t:52457090-52457174	t|1e1.1o1|1e2.1o1	-	chr14	0.9756;0.0244	0.9709;0.0291	0.9764;0.0236	0.9851;0.0149	9.583e-01;1.962e-02	9.804e-01;4.167e-02	9.700e-01;2.885e-02	9.712e-01;3.001e-02	9.759e-01;1.493e-02	9.851e-01;2.407e-02	9.522e-01;1.482e-02	9.852e-01;4.779e-02	9	5	3	3	1.000e+00;1.000e+00	4.294e-01;4.294e-01	1.000e+00;1.000e+00	1.000e+00;1.000e+00	4.890e-01;4.890e-01	1.000e+00;1.000e+00	1.000e+00;1.000e+00	9.558e-01;9.075e-01	1.000e+00;1.000e+00	1.000e+00;1.000e+00	9.779e-01;9.169e-01	1.000e+00;1.000e+00	4.000e+00;4.000e+00	2.000e+00;2.000e+00	False;False	False;False	True;True	True;True	2	3	0;0	52457174-52470037;52457174-52462812	52457090-52457174;52462812-52462970;52470037-52470173		http://genome.ucsc.edu/cgi-bin/hgTracks?db=GRCh38&position=chr14%3A52470173-52457090
TXNDC16	ENSG00000087301.9	ENSG00000087301.9:s:52470037-52470173	s|1e1.1o1|1e2.1o1|1e3.1o1	-	chr14	0.0278;0.0163;0.9371	0.0154;0.0261;0.9360	0.0554;0.0030;0.9358	0.0454;0.0165;0.9355	1.627e-02;1.213e-02;9.023e-01	6.574e-02;2.473e-02;9.675e-01	7.576e-03;1.149e-02;9.154e-01	4.231e-02;4.231e-02;9.673e-01	3.945e-02;2.870e-03;9.212e-01	7.313e-02;5.670e-03;9.545e-01	4.483e-02;1.290e-02;9.163e-01	6.147e-02;2.238e-02;9.423e-01	9	5	3	3	3.566e-01;8.182e-01;8.182e-01	7.774e-01;6.803e-01;9.283e-01	3.636e-01;7.972e-01;8.981e-01	1.000e+00;1.000e-01;1.000e+00	9.719e-01;1.267e-01;6.740e-01	1.000e+00;1.000e-01;7.000e-01	1.000e+00;1.000e+00;1.000e+00	9.447e-01;9.232e-01;9.544e-01	1.000e+00;1.000e+00;1.000e+00	1.000e+00;1.000e+00;1.000e+00	9.670e-01;8.659e-01;9.427e-01	1.000e+00;1.000e+00;1.000e+00	4.000e+00;4.000e+00;4.000e+00	2.000e+00;1.000e+00;2.000e+00	False;False;False	False;False;False	True;True;True	True;True;True	3	4	1;0;0	52463403-52470037;52462970-52470037;52457174-52470037	na-52463403;52457090-52457174;52462812-52462970;52470037-52470173		http://genome.ucsc.edu/cgi-bin/hgTracks?db=GRCh38&position=chr14%3A52470173-52457090
TXNDC16	ENSG00000087301.9	ENSG00000087301.9:s:52552316-52552522	s|1e1.1o1|1e2.1o1|1e3.1o1	-	chr14	NA	NA	0.9804;0.0135;0.0046	0.9733;0.0134;0.0030	NA	NA	NA	NA	9.738e-01;9.018e-03;4.145e-03	9.856e-01;1.458e-02;1.304e-02	9.680e-01;8.152e-03;2.990e-03	9.837e-01;2.373e-02;8.193e-03	0	0	3	3				1.000e+00;1.000e+00;6.000e-01	8.208e-01;6.154e-01;6.381e-01	1.000e+00;1.000e+00;4.000e-01				1.000e+00;1.000e+00;1.000e+00	9.744e-01;9.283e-01;9.412e-01	1.000e+00;1.000e+00;1.000e+00		1.000e+00;1.000e+00;1.000e+00		False;False;False		True;True;True	3	4	0;0;0	52544371-52552316;52491005-52552316;52440724-52552316	52440564-52440724;52490839-52491005;52544264-52544371;52552316-52552522		http://genome.ucsc.edu/cgi-bin/hgTracks?db=GRCh38&position=chr14%3A52552522-52440564
TXNDC16	ENSG00000087301.9	ENSG00000087301.9:s:52536719-52536793	s|1e1.1o2|1e1.2o2	-	chr14	0.9634;0.0366	0.9507;0.0493	0.9681;0.0319	0.9288;0.0712	9.279e-01;2.445e-02	9.755e-01;7.211e-02	9.400e-01;4.001e-02	9.600e-01;6.000e-02	9.578e-01;3.024e-02	9.698e-01;4.221e-02	9.240e-01;6.833e-02	9.317e-01;7.595e-02	8	5	3	3	8.881e-01;8.881e-01	5.372e-01;5.372e-01	4.351e-01;4.351e-01	1.000e-01;1.000e-01	2.421e-02;2.421e-02	1.000e-01;1.000e-01	1.000e+00;1.000e+00	9.686e-01;9.526e-01	1.000e+00;9.461e-01	1.000e+00;1.000e+00	8.406e-01;9.196e-01	1.000e+00;1.000e+00	3.000e+00;4.000e+00	1.000e+00;1.000e+00	False;False	False;False	True;True	False;False	2	2	0;1	52519293-52536719;52519278-52536719	52519172-52519293;52536719-52536793		http://genome.ucsc.edu/cgi-bin/hgTracks?db=GRCh38&position=chr14%3A52536793-52519172
TXNDC16	ENSG00000087301.9	ENSG00000087301.9:t:52490839-52491005	t|1e1.1o1|1e2.1o1	-	chr14	0.0257;0.9743	0.0200;0.9800	0.0103;0.9897	0.0068;0.9932	1.943e-02;9.411e-01	5.888e-02;9.806e-01	9.050e-03;9.718e-01	2.819e-02;9.909e-01	8.079e-03;9.872e-01	1.275e-02;9.919e-01	4.795e-03;9.860e-01	1.403e-02;9.952e-01	8	7	3	3	4.218e-01;4.218e-01	1.148e-01;1.148e-01	1.893e-01;1.893e-01	1.000e+00;1.000e+00	9.805e-01;9.805e-01	1.000e+00;1.000e+00	9.998e-01;9.998e-01	9.105e-01;7.984e-01	8.665e-01;9.551e-01	1.000e+00;1.000e+00	9.357e-01;9.578e-01	1.000e+00;1.000e+00	4.000e+00;5.000e+00	1.000e+00;1.000e+00	False;False	False;False	True;True	True;True	2	3	0;0	52491005-52552316;52491005-52511240	52490839-52491005;52511240-52511390;52552316-52552522		http://genome.ucsc.edu/cgi-bin/hgTracks?db=GRCh38&position=chr14%3A52552522-52490839
TXNDC16	ENSG00000087301.9	ENSG00000087301.9:t:52440564-52440724	t|1e1.1o1|1e2.1o1	-	chr14	0.0257;0.9743	0.0245;0.9755	0.0066;0.9934	0.0049;0.9951	2.174e-02;9.655e-01	3.452e-02;9.783e-01	1.879e-02;9.600e-01	4.002e-02;9.812e-01	5.985e-03;9.847e-01	1.527e-02;9.940e-01	4.451e-03;9.940e-01	6.048e-03;9.955e-01	9	6	3	3	9.247e-01;9.247e-01	8.659e-01;8.659e-01	7.756e-01;7.756e-01	6.000e-01;6.000e-01	3.856e-01;3.856e-01	4.000e-01;4.000e-01	1.000e+00;1.000e+00	9.393e-01;9.608e-01	1.000e+00;9.546e-01	1.000e+00;1.000e+00	9.084e-01;8.759e-01	1.000e+00;1.000e+00	4.000e+00;5.000e+00	1.000e+00;1.000e+00	False;False	False;False	True;True	True;True	2	3	0;0	52440724-52552316;52440724-52455324	52440564-52440724;52455324-52455462;52552316-52552522		http://genome.ucsc.edu/cgi-bin/hgTracks?db=GRCh38&position=chr14%3A52552522-52440564
LRP8	ENSG00000157193.18	ENSG00000157193.18:t:53266473-53268598	t|1e3.1o1|2e1.1o2|2e2.1o1|2e3.1o1	-	chr1	0.0093;0.0093;0.1472;0.8316	0.0058;0.0052;0.1903;0.7953	0.0015;0.0015;0.2500;0.7471	0.0015;0.0015;0.2309;0.7663	6.998e-03;6.998e-03;1.025e-01;7.671e-01	1.022e-02;1.022e-02;2.154e-01;8.842e-01	5.155e-03;4.098e-03;1.896e-01;7.601e-01	8.621e-03;5.814e-03;1.924e-01;7.988e-01	1.379e-03;1.379e-03;2.433e-01;7.004e-01	1.603e-03;1.603e-03;2.964e-01;7.541e-01	1.506e-03;1.506e-03;2.105e-01;7.280e-01	2.087e-03;2.087e-03;2.691e-01;7.854e-01	8	5	3	3	1.212e-01;2.020e-02;8.881e-01;8.881e-01	7.763e-01;1.915e-02;3.329e-01;3.208e-01	2.222e-01;1.088e-02;4.351e-01;3.543e-01	1.000e+00;1.000e+00;6.000e-01;6.000e-01	3.995e-01;3.995e-01;5.204e-01;5.282e-01	7.000e-01;7.000e-01;4.000e-01;4.000e-01	1.000e+00;1.000e+00;1.000e+00;1.000e+00	9.356e-01;9.086e-01;9.459e-01;9.013e-01	1.000e+00;1.000e+00;8.385e-01;1.000e+00	1.000e+00;1.000e+00;1.000e+00;1.000e+00	8.798e-01;9.285e-01;9.383e-01;9.370e-01	1.000e+00;1.000e+00;1.000e+00;1.000e+00	4.000e+00;4.000e+00;4.000e+00;4.000e+00	1.000e+00;1.000e+00;1.000e+00;1.000e+00	False;False;False;False	False;False;False;False	True;False;False;False	True;True;True;True	4	4	0;0;0;0	53266699-53271028;53266647-53275655;53266647-53271227;53266647-53271028	53266473-53268598;53271028-53271153;53271227-53271812;53275631-53275753		http://genome.ucsc.edu/cgi-bin/hgTracks?db=GRCh38&position=chr1%3A53275753-53266473
LRP8	ENSG00000157193.18	ENSG00000157193.18:t:53242364-53245981	t|1e1.1o1|1e2.1o3|1e2.2o3|1e2.3o3|i	-	chr1	0.0075;0.0087;0.0075;0.0075;0.9652	0.0058;0.0089;0.0058;0.0058;0.9687	0.0020;0.0263;0.0018;0.0020;0.9699	0.0014;0.0143;0.0014;0.0014;0.9818	7.209e-03;7.209e-03;7.209e-03;7.209e-03;9.561e-01	9.611e-03;1.098e-02;9.611e-03;9.611e-03;9.712e-01	5.113e-03;5.741e-03;5.113e-03;5.113e-03;9.551e-01	1.034e-02;1.544e-02;1.034e-02;1.034e-02;9.770e-01	1.608e-03;1.405e-02;1.502e-03;1.608e-03;9.687e-01	5.929e-03;2.685e-02;1.875e-03;6.254e-03;9.728e-01	1.303e-03;8.781e-03;1.303e-03;1.303e-03;9.792e-01	2.289e-03;1.702e-02;2.289e-03;2.289e-03;9.844e-01	7	6	3	3	9.091e-02;3.328e-01;9.091e-02;9.091e-02;3.328e-01	8.841e-01;8.322e-01;8.841e-01;8.841e-01;8.594e-01	3.660e-01;7.308e-01;3.660e-01;3.660e-01;6.282e-01	1.000e+00;6.000e-01;1.000e+00;1.000e+00;1.000e-01	4.760e-01;5.721e-01;7.114e-01;4.715e-01;5.212e-02	1.000e+00;7.000e-01;1.000e+00;1.000e+00;1.000e-01	9.994e-01;9.994e-01;9.994e-01;9.994e-01;9.994e-01	8.662e-01;8.882e-01;9.275e-01;9.009e-01;9.510e-01	9.452e-01;1.000e+00;9.452e-01;1.000e+00;1.000e+00	1.000e+00;1.000e+00;1.000e+00;1.000e+00;1.000e+00	8.942e-01;9.335e-01;9.351e-01;8.460e-01;8.928e-01	1.000e+00;1.000e+00;1.000e+00;1.000e+00;1.000e+00	4.000e+00;4.000e+00;4.000e+00;4.000e+00;4.000e+00	1.000e+00;1.000e+00;1.000e+00;1.000e+00;1.000e+00	False;False;False;False;False	False;False;False;False;False	True;True;True;True;True	True;True;True;True;True	5	3	0;0;0;0;0	53245981-53250690;53245981-53246956;53245981-53246924;53245981-53246918;53245982-53246551	53242364-53245981;53246552-53247056;53250690-53250862	53245982-53246551	http://genome.ucsc.edu/cgi-bin/hgTracks?db=GRCh38&position=chr1%3A53250862-53242364
LRP8	ENSG00000157193.18	ENSG00000157193.18:t:53250690-53250862	t|1e1.1o1|1e2.1o1	-	chr1	0.9830;0.0170	0.9826;0.0174	0.9960;0.0040	0.9970;0.0030	9.796e-01;1.299e-02	9.870e-01;2.042e-02	9.754e-01;1.184e-02	9.882e-01;2.462e-02	9.957e-01;3.117e-03	9.969e-01;4.281e-03	9.958e-01;2.875e-03	9.971e-01;4.242e-03	9	8	3	3	5.028e-01;5.028e-01	9.228e-01;9.228e-01	8.148e-01;8.148e-01	1.000e+00;1.000e+00	8.914e-01;8.914e-01	1.000e+00;1.000e+00	1.000e+00;1.000e+00	9.054e-01;9.179e-01	9.644e-01;1.000e+00	1.000e+00;1.000e+00	9.184e-01;9.471e-01	1.000e+00;1.000e+00	5.000e+00;6.000e+00	1.000e+00;1.000e+00	False;False	False;False	True;True	True;True	2	3	0;0	53250862-53255117;53250862-53254911	53250690-53250862;53254911-53254957;53255117-53255185		http://genome.ucsc.edu/cgi-bin/hgTracks?db=GRCh38&position=chr1%3A53255185-53250690
LRP8	ENSG00000157193.18	ENSG00000157193.18:t:53271227-53271812	t|1e3.2o2|2e1.1o1|2e2.1o1|2e3.2o2|2e4.1o1	-	chr1	0.0076;0.0076;0.0093;0.8768;0.1000	0.0093;0.0060;0.0060;0.8262;0.1455	0.0080;0.0014;0.0056;0.9361;0.0330	0.0019;0.0013;0.0072;0.9740;0.0133	5.786e-03;5.786e-03;5.786e-03;8.208e-01;1.354e-02	9.017e-03;9.017e-03;2.286e-02;9.458e-01;1.299e-01	4.769e-03;3.701e-03;3.701e-03;7.594e-01;1.120e-01	1.385e-02;1.216e-02;1.216e-02;8.712e-01;2.195e-01	6.827e-03;1.186e-03;3.563e-03;9.358e-01;2.519e-02	8.317e-03;1.461e-03;1.325e-02;9.525e-01;4.158e-02	1.585e-03;1.244e-03;4.213e-03;9.595e-01;1.202e-02	6.872e-03;1.585e-03;2.419e-02;9.748e-01;1.445e-02	8	8	3	3	6.601e-01;2.827e-01;2.827e-01;6.601e-01;2.827e-01	6.015e-01;8.107e-01;1.637e-01;4.045e-01;2.546e-01	9.591e-01;4.418e-01;1.605e-01;2.786e-01;1.949e-01	6.000e-01;1.000e+00;1.000e+00;6.000e-01;1.000e-01	5.572e-01;5.724e-01;6.387e-01;2.927e-01;1.623e-01	7.000e-01;1.000e+00;1.000e+00;2.000e-01;1.000e-01	9.801e-01;9.801e-01;9.801e-01;9.801e-01;9.801e-01	9.595e-01;9.195e-01;8.917e-01;9.437e-01;9.296e-01	9.591e-01;9.591e-01;9.612e-01;9.591e-01;9.591e-01	1.000e+00;1.000e+00;1.000e+00;1.000e+00;1.000e+00	8.688e-01;9.045e-01;9.388e-01;9.794e-01;8.772e-01	1.000e+00;1.000e+00;1.000e+00;1.000e+00;1.000e+00	5.000e+00;5.000e+00;5.000e+00;5.000e+00;5.000e+00	1.000e+00;1.000e+00;2.000e+00;1.000e+00;1.000e+00	False;False;False;False;False	False;False;False;False;False	True;True;True;False;False	True;True;True;True;True	5	5	0;0;0;0;0	53271415-53275631;53271346-53289567;53271346-53280587;53271346-53275631;53271346-53272604	53271227-53271812;53272604-53272642;53275631-53275753;53280587-53280715;53289332-53289689		http://genome.ucsc.edu/cgi-bin/hgTracks?db=GRCh38&position=chr1%3A53289689-53271227
LRP8	ENSG00000157193.18	ENSG00000157193.18:t:53246552-53247056	t|1e1.1o1|1e2.1o1|1e3.1o1|i	-	chr1	0.2910;0.6788;0.0070;0.0419	0.3648;0.5769;0.0053;0.0875	0.2678;0.6125;0.0017;0.1005	0.3479;0.5480;0.0014;0.0924	2.462e-01;5.583e-01;5.878e-03;3.277e-02	3.400e-01;7.123e-01;9.549e-03;5.951e-02	2.435e-01;4.523e-01;3.694e-03;4.046e-02	4.654e-01;6.316e-01;1.119e-02;9.734e-02	2.608e-01;5.937e-01;1.362e-03;9.939e-02	3.024e-01;6.258e-01;1.766e-03;1.006e-01	3.440e-01;5.389e-01;1.333e-03;9.223e-02	3.528e-01;5.535e-01;2.445e-03;1.004e-01	8	8	3	3	6.601e-01;2.827e-01;6.601e-01;2.827e-01	1.735e-01;1.300e-01;4.675e-01;2.480e-01	3.823e-01;1.605e-01;4.418e-01;2.786e-01	1.000e-01;1.000e-01;1.000e+00;6.000e-01	1.311e-01;5.873e-02;5.402e-01;7.177e-01	1.000e-01;1.000e-01;1.000e+00;7.000e-01	9.801e-01;9.801e-01;9.801e-01;9.801e-01	9.287e-01;8.528e-01;8.239e-01;8.508e-01	9.591e-01;8.825e-01;9.591e-01;9.591e-01	1.000e+00;1.000e+00;1.000e+00;1.000e+00	8.964e-01;9.050e-01;8.852e-01;9.557e-01	1.000e+00;1.000e+00;1.000e+00;1.000e+00	5.000e+00;5.000e+00;5.000e+00;5.000e+00	1.000e+00;1.000e+00;1.000e+00;1.000e+00	False;False;False;False	False;False;False;False	False;False;True;True	False;False;True;True	4	4	0;0;0;1	53247056-53250690;53247056-53249380;53247056-53248463;53247057-53248462	53246552-53247056;53248463-53248591;53249380-53249440;53250690-53250862	53247057-53248462	http://genome.ucsc.edu/cgi-bin/hgTracks?db=GRCh38&position=chr1%3A53250862-53246552
LRP8	ENSG00000157193.18	ENSG00000157193.18:s:53262068-53262207	s|1e1.1o1|1e2.1o1	-	chr1	0.0154;0.9846	0.0154;0.9846	0.0196;0.9804	0.0077;0.9923	1.450e-02;9.809e-01	1.911e-02;9.855e-01	9.597e-03;9.685e-01	3.151e-02;9.904e-01	1.162e-02;9.802e-01	1.979e-02;9.884e-01	5.447e-03;9.878e-01	1.222e-02;9.946e-01	9	8	3	3	5.028e-01;5.028e-01	5.497e-01;5.497e-01	8.148e-01;8.148e-01	6.000e-01;6.000e-01	4.876e-01;4.876e-01	4.000e-01;4.000e-01	1.000e+00;1.000e+00	9.464e-01;9.084e-01	9.626e-01;9.626e-01	1.000e+00;1.000e+00	9.356e-01;8.999e-01	1.000e+00;1.000e+00	6.000e+00;6.000e+00	1.000e+00;1.000e+00	False;False	False;False	True;True	True;True	2	3	0;0	53261787-53262068;53260605-53262068	53260464-53260605;53261213-53261787;53262068-53262207		http://genome.ucsc.edu/cgi-bin/hgTracks?db=GRCh38&position=chr1%3A53262207-53260464
LRP8	ENSG00000157193.18	ENSG00000157193.18:t:53257240-53257464	t|1e1.1o1|1e2.1o1	-	chr1	0.9709;0.0291	0.9853;0.0147	0.9858;0.0142	0.9922;0.0078	9.414e-01;2.151e-02	9.785e-01;5.856e-02	9.836e-01;1.351e-02	9.865e-01;1.640e-02	9.842e-01;9.246e-03	9.908e-01;1.583e-02	9.898e-01;5.814e-03	9.942e-01;1.018e-02	8	5	3	3	2.020e-02;2.020e-02	9.213e-02;9.213e-02	1.865e-02;1.865e-02	6.000e-01;6.000e-01	4.609e-01;4.609e-01	4.000e-01;4.000e-01	1.000e+00;1.000e+00	7.190e-01;7.739e-01	9.433e-01;9.433e-01	1.000e+00;1.000e+00	9.280e-01;9.438e-01	1.000e+00;1.000e+00	3.000e+00;4.000e+00	1.000e+00;1.000e+00	False;False	False;False	False;False	True;True	2	3	0;0	53257464-53258319;53257464-53258009	53257240-53257464;53258009-53258074;53258319-53258471		http://genome.ucsc.edu/cgi-bin/hgTracks?db=GRCh38&position=chr1%3A53258471-53257240
LRP8	ENSG00000157193.18	ENSG00000157193.18:t:53275631-53275753	t|1e1.1o1|1e2.1o1|1e3.1o1	-	chr1	0.0126;0.5611;0.4252	0.0125;0.4611;0.5249	0.0199;0.4399;0.5403	0.0130;0.5015;0.4834	1.135e-02;5.236e-01;3.960e-01	1.591e-02;5.906e-01;4.655e-01	9.188e-03;4.355e-01;4.487e-01	1.567e-02;4.906e-01;5.523e-01	1.150e-02;4.385e-01;4.832e-01	2.083e-02;4.977e-01;5.500e-01	7.513e-03;4.891e-01;4.649e-01	2.260e-02;5.174e-01;5.023e-01	7	6	3	3	7.803e-01;9.091e-02;3.328e-01	5.421e-01;9.203e-02;1.378e-01	7.308e-01;1.375e-01;1.807e-01	1.000e+00;6.000e-01;6.000e-01	9.417e-01;5.826e-01;6.301e-01	1.000e+00;7.000e-01;7.000e-01	9.994e-01;9.994e-01;9.994e-01	9.485e-01;8.955e-01;8.795e-01	1.000e+00;9.452e-01;9.452e-01	1.000e+00;1.000e+00;1.000e+00	9.495e-01;9.421e-01;9.552e-01	1.000e+00;1.000e+00;1.000e+00	4.000e+00;4.000e+00;4.000e+00	2.000e+00;1.000e+00;1.000e+00	False;False;False	False;False;False	True;False;False	True;False;False	3	4	0;0;0	53275753-53289567;53275753-53280587;53275753-53276692	53275631-53275753;53276692-53277078;53280587-53280715;53289332-53289689		http://genome.ucsc.edu/cgi-bin/hgTracks?db=GRCh38&position=chr1%3A53289689-53275631
LRP8	ENSG00000157193.18	ENSG00000157193.18:t:53255117-53255185	t|1e1.1o1|1e2.1o1|1e3.1o1	-	chr1	0.0131;0.0730;0.9166	0.0152;0.0560;0.9372	0.0319;0.0703;0.8988	0.0275;0.0700;0.8874	9.392e-03;5.444e-02;8.806e-01	1.961e-02;1.077e-01;9.319e-01	7.382e-03;2.743e-02;8.794e-01	1.843e-02;1.018e-01;9.595e-01	3.138e-02;5.478e-02;8.865e-01	3.323e-02;8.114e-02;9.121e-01	2.034e-02;6.225e-02;8.804e-01	4.003e-02;7.546e-02;9.100e-01	9	8	3	3	5.028e-01;8.937e-01;5.028e-01	4.802e-01;8.615e-01;8.125e-01	6.058e-01;5.414e-01;4.234e-01	6.000e-01;1.000e+00;1.000e+00	9.172e-01;9.440e-01;9.456e-01	7.000e-01;1.000e+00;1.000e+00	1.000e+00;1.000e+00;1.000e+00	9.427e-01;9.403e-01;9.619e-01	9.626e-01;9.626e-01;9.644e-01	1.000e+00;1.000e+00;1.000e+00	9.138e-01;9.241e-01;9.595e-01	1.000e+00;1.000e+00;1.000e+00	5.000e+00;6.000e+00;6.000e+00	2.000e+00;2.000e+00;1.000e+00	False;False;False	False;False;False	True;True;True	True;True;True	3	4	1;0;0	53255185-53260464;53255185-53258319;53255185-53257240	53255117-53255185;53257240-53257464;53258319-53258471;53260464-53260605		http://genome.ucsc.edu/cgi-bin/hgTracks?db=GRCh38&position=chr1%3A53260605-53255117
LRP8	ENSG00000157193.18	ENSG00000157193.18:t:53249380-53249440	t|1e1.1o1|i	-	chr1	0.0167;0.9833	0.0222;0.9778	0.0036;0.9964	0.0159;0.9841	1.562e-02;9.818e-01	1.819e-02;9.844e-01	1.020e-02;9.667e-01	3.333e-02;9.898e-01	2.823e-03;9.962e-01	3.801e-03;9.972e-01	1.028e-02;9.840e-01	1.601e-02;9.897e-01	9	9	3	3	3.517e-01;3.517e-01	2.610e-01;2.610e-01	6.048e-01;6.048e-01	1.000e-01;1.000e-01	1.380e-01;1.380e-01	1.000e-01;1.000e-01	9.895e-01;9.895e-01	8.684e-01;8.868e-01	9.349e-01;1.000e+00	1.000e+00;1.000e+00	8.562e-01;8.636e-01	1.000e+00;1.000e+00	6.000e+00;6.000e+00	1.000e+00;1.000e+00	False;False	False;False	True;True	True;True	2	2	0;0	53249440-53250690;53249441-53249495	53249380-53249440;53250690-53250862	53249441-53249495	http://genome.ucsc.edu/cgi-bin/hgTracks?db=GRCh38&position=chr1%3A53250862-53249380
LRP8	ENSG00000157193.18	ENSG00000157193.18:t:53262068-53262207	t|1e1.1o1|1e2.1o1	-	chr1	0.0200;0.9800	0.0239;0.9761	0.0203;0.9797	0.0133;0.9867	1.562e-02;9.783e-01	2.174e-02;9.844e-01	2.213e-02;9.736e-01	2.638e-02;9.779e-01	1.177e-02;9.707e-01	2.930e-02;9.882e-01	1.002e-02;9.822e-01	1.784e-02;9.900e-01	9	8	3	3	1.958e-01;1.958e-01	2.697e-01;2.698e-01	1.672e-01;1.672e-01	1.000e+00;1.000e+00	6.048e-01;6.048e-01	1.000e+00;1.000e+00	8.937e-01;1.000e+00	8.966e-01;9.285e-01	9.626e-01;9.626e-01	1.000e+00;1.000e+00	9.652e-01;9.306e-01	1.000e+00;1.000e+00	5.000e+00;5.000e+00	2.000e+00;1.000e+00	False;False	False;False	True;True	True;True	2	3	0;0	53262207-53264169;53262207-53262446	53262068-53262207;53262446-53262564;53264169-53264396		http://genome.ucsc.edu/cgi-bin/hgTracks?db=GRCh38&position=chr1%3A53264396-53262068
LRP8	ENSG00000157193.18	ENSG00000157193.18:s:53258319-53258471	s|1e1.1o1|1e2.1o1|1e3.1o1	-	chr1	0.0159;0.8467;0.1131	0.0126;0.8932;0.0482	0.0130;0.8795;0.1152	0.0046;0.9005;0.0948	1.213e-02;8.183e-01;7.368e-02	2.243e-02;8.965e-01;1.495e-01	1.010e-02;8.567e-01;3.293e-02	1.852e-02;9.439e-01;9.538e-02	7.797e-03;8.771e-01;8.190e-02	1.866e-02;9.037e-01;1.165e-01	3.501e-03;8.758e-01;8.317e-02	1.119e-02;9.133e-01;1.131e-01	8	5	3	3	4.343e-01;8.881e-01;8.881e-01	9.697e-01;2.639e-01;2.631e-01	5.237e-01;3.543e-01;3.543e-01	1.000e+00;1.000e+00;1.000e+00	5.594e-01;9.606e-01;8.601e-01	7.000e-01;1.000e+00;1.000e+00	1.000e+00;1.000e+00;1.000e+00	9.438e-01;9.490e-01;9.282e-01	9.433e-01;9.433e-01;9.433e-01	1.000e+00;1.000e+00;1.000e+00	9.322e-01;9.370e-01;9.674e-01	1.000e+00;1.000e+00;1.000e+00	4.000e+00;4.000e+00;4.000e+00	1.000e+00;1.000e+00;2.000e+00	False;False;False	False;False;False	True;True;False	True;True;True	3	4	0;0;0	53258074-53258319;53257464-53258319;53255185-53258319	53255117-53255185;53257240-53257464;53258009-53258074;53258319-53258471		http://genome.ucsc.edu/cgi-bin/hgTracks?db=GRCh38&position=chr1%3A53258471-53255117
LRP8	ENSG00000157193.18	ENSG00000157193.18:s:53249380-53249440	s|1e1.1o1|1e2.1o1	-	chr1	0.0191;0.9809	0.0161;0.9839	0.0054;0.9946	0.0052;0.9948	1.733e-02;9.770e-01	2.300e-02;9.827e-01	1.328e-02;9.670e-01	3.304e-02;9.867e-01	4.262e-03;9.941e-01	5.902e-03;9.957e-01	4.914e-03;9.910e-01	8.988e-03;9.951e-01	8	7	3	3	4.218e-01;4.218e-01	6.075e-01;6.075e-01	7.789e-01;7.789e-01	1.000e+00;1.000e+00	4.371e-01;4.371e-01	1.000e+00;1.000e+00	9.998e-01;9.998e-01	9.621e-01;9.362e-01	9.551e-01;9.551e-01	1.000e+00;1.000e+00	9.769e-01;9.288e-01	1.000e+00;1.000e+00	5.000e+00;5.000e+00	1.000e+00;1.000e+00	False;False	False;False	True;True	True;True	2	3	0;0	53248591-53249380;53247056-53249380	53246552-53247056;53248463-53248591;53249380-53249440		http://genome.ucsc.edu/cgi-bin/hgTracks?db=GRCh38&position=chr1%3A53249440-53246552
LRP8	ENSG00000157193.18	ENSG00000157193.18:s:53260464-53260605	s|1e1.1o2|1e1.2o2|1e2.1o1	-	chr1	0.9704;0.0148;0.0148	0.9739;0.0090;0.0152	0.9553;0.0033;0.0416	0.9397;0.0039;0.0418	9.596e-01;1.058e-02;1.058e-02	9.788e-01;1.852e-02;2.022e-02	9.618e-01;7.806e-03;8.521e-03	9.830e-01;1.908e-02;2.195e-02	9.552e-01;2.550e-03;4.047e-02	9.571e-01;3.285e-03;4.166e-02	9.351e-01;3.014e-03;2.847e-02	9.612e-01;1.170e-02;4.932e-02	9	7	3	3	3.168e-01;9.790e-02;3.168e-01	5.309e-01;8.147e-01;4.862e-01	4.079e-01;3.510e-01;6.806e-01	6.000e-01;6.000e-01;6.000e-01	7.690e-01;4.102e-01;8.304e-01	7.000e-01;4.000e-01;7.000e-01	9.888e-01;9.888e-01;9.888e-01	9.061e-01;9.571e-01;9.484e-01	1.000e+00;1.000e+00;9.182e-01	1.000e+00;1.000e+00;1.000e+00	9.714e-01;9.007e-01;9.270e-01	1.000e+00;1.000e+00;1.000e+00	5.000e+00;5.000e+00;5.000e+00	1.000e+00;1.000e+00;1.000e+00	False;False;False	False;False;False	True;True;True	True;True;True	3	3	0;0;1	53258471-53260464;53258465-53260464;53255185-53260464	53255117-53255185;53258319-53258471;53260464-53260605		http://genome.ucsc.edu/cgi-bin/hgTracks?db=GRCh38&position=chr1%3A53260605-53255117
LRP8	ENSG00000157193.18	ENSG00000157193.18:t:53271028-53271153	t|1e1.2o2|1e2.1o1	-	chr1	0.0204;0.9796	0.0159;0.9841	0.0040;0.9960	0.0043;0.9957	1.844e-02;9.683e-01	3.167e-02;9.816e-01	1.220e-02;9.682e-01	3.183e-02;9.878e-01	3.494e-03;9.957e-01	4.332e-03;9.965e-01	3.933e-03;9.942e-01	5.751e-03;9.961e-01	8	7	3	3	4.218e-01;4.218e-01	9.944e-01;9.944e-01	5.358e-01;5.358e-01	1.000e+00;1.000e+00	4.244e-01;4.244e-01	7.000e-01;7.000e-01	9.998e-01;9.998e-01	9.497e-01;9.232e-01	1.000e+00;1.000e+00	1.000e+00;1.000e+00	9.551e-01;9.269e-01	1.000e+00;1.000e+00	5.000e+00;5.000e+00	2.000e+00;1.000e+00	False;False	False;False	True;True	True;True	2	3	0;0	53271153-53275631;53271153-53271227	53271028-53271153;53271227-53271812;53275631-53275753		http://genome.ucsc.edu/cgi-bin/hgTracks?db=GRCh38&position=chr1%3A53275753-53271028
LRP8	ENSG00000157193.18	ENSG00000157193.18:s:53255117-53255185	s|1e1.1o1|1e2.1o1|1e3.1o1	-	chr1	0.0113;0.0113;0.9774	0.0116;0.0116;0.9768	0.0027;0.0208;0.9762	0.0020;0.0186;0.9796	8.659e-03;8.659e-03;9.566e-01	1.361e-02;2.671e-02;9.827e-01	7.890e-03;7.890e-03;9.672e-01	1.641e-02;1.641e-02;9.842e-01	2.048e-03;1.567e-02;9.715e-01	2.821e-03;2.627e-02;9.815e-01	1.901e-03;1.296e-02;9.757e-01	2.795e-03;2.157e-02;9.852e-01	9	8	3	3	5.028e-01;5.028e-01;5.028e-01	9.475e-01;3.245e-01;3.842e-01	8.148e-01;4.807e-01;5.414e-01	1.000e+00;1.000e+00;1.000e+00	8.821e-01;6.274e-01;6.325e-01	1.000e+00;7.000e-01;7.000e-01	1.000e+00;1.000e+00;1.000e+00	9.355e-01;9.315e-01;9.383e-01	9.626e-01;9.626e-01;9.626e-01	1.000e+00;1.000e+00;1.000e+00	8.993e-01;9.674e-01;9.613e-01	1.000e+00;1.000e+00;1.000e+00	6.000e+00;6.000e+00;6.000e+00	1.000e+00;1.000e+00;1.500e+00	False;False;False	False;False;False	True;True;True	True;True;True	3	4	0;0;0	53254957-53255117;53252537-53255117;53250862-53255117	53250690-53250862;53251676-53252537;53254911-53254957;53255117-53255185		http://genome.ucsc.edu/cgi-bin/hgTracks?db=GRCh38&position=chr1%3A53255185-53250690
LRP8	ENSG00000157193.18	ENSG00000157193.18:t:53289332-53289689	t|1e1.1o1|1e2.1o1	-	chr1	NA	NA	0.9794;0.0206	0.9958;0.0042	NA	NA	NA	NA	9.766e-01;1.196e-02	9.880e-01;2.344e-02	9.943e-01;4.086e-03	9.959e-01;5.733e-03	0	0	3	3				6.000e-01;6.000e-01	2.324e-01;2.324e-01	7.000e-01;7.000e-01				1.000e+00;1.000e+00	8.330e-01;8.230e-01	1.000e+00;1.000e+00		1.000e+00;1.000e+00		False;False		True;True	2	3	0;0	53289689-53326873;53289689-53312969	53289332-53289689;53312969-53313143;53326873-53326992		http://genome.ucsc.edu/cgi-bin/hgTracks?db=GRCh38&position=chr1%3A53326992-53289332
LRP8	ENSG00000157193.18	ENSG00000157193.18:s:53271227-53271812	s|1e1.1o1|1e2.2o2	-	chr1	0.8348;0.1652	0.7381;0.2619	0.7613;0.2387	0.7655;0.2345	6.900e-01;1.415e-01	8.585e-01;3.100e-01	6.926e-01;1.605e-01	8.395e-01;3.074e-01	7.213e-01;2.333e-01	7.667e-01;2.787e-01	7.313e-01;2.258e-01	7.742e-01;2.687e-01	8	7	3	3	9.998e-01;9.998e-01	5.258e-01;5.258e-01	5.358e-01;5.358e-01	1.000e+00;1.000e+00	8.047e-01;8.047e-01	7.000e-01;7.000e-01	9.998e-01;9.998e-01	9.855e-01;9.737e-01	1.000e+00;9.551e-01	1.000e+00;1.000e+00	9.178e-01;9.099e-01	1.000e+00;1.000e+00	5.000e+00;5.000e+00	2.000e+00;1.000e+00	False;False	False;False	False;False	True;True	2	3	0;0	53271153-53271227;53266647-53271227	53266473-53268598;53271028-53271153;53271227-53271812		http://genome.ucsc.edu/cgi-bin/hgTracks?db=GRCh38&position=chr1%3A53271812-53266473
LRP8	ENSG00000157193.18	ENSG00000157193.18:s:53280587-53280715	s|1e1.1o1|1e2.1o1|1e3.2o2	-	chr1	0.5667;0.4073;0.0196	0.6690;0.3230;0.0087	0.6393;0.3434;0.0058	0.6434;0.3477;0.0084	4.724e-01;3.442e-01;1.213e-02	6.197e-01;5.178e-01;2.222e-02	6.270e-01;2.567e-01;5.734e-03	7.341e-01;3.653e-01;1.081e-02	6.210e-01;3.157e-01;4.147e-03	6.728e-01;3.692e-01;1.439e-02	5.991e-01;3.243e-01;5.124e-03	6.449e-01;3.954e-01;2.524e-02	9	6	3	3	1.816e-01;5.245e-01;4.196e-02	3.292e-01;3.967e-01;1.950e-02	2.721e-01;3.884e-01;1.199e-02	1.000e+00;1.000e+00;1.000e+00	4.642e-01;6.985e-01;6.509e-01	1.000e+00;7.000e-01;1.000e+00	9.284e-01;1.000e+00;1.000e+00	8.826e-01;9.684e-01;8.694e-01	9.546e-01;1.000e+00;9.546e-01	1.000e+00;1.000e+00;1.000e+00	9.038e-01;9.738e-01;9.423e-01	1.000e+00;1.000e+00;1.000e+00	4.000e+00;5.000e+00;4.000e+00	1.000e+00;2.000e+00;2.000e+00	False;False;False	False;False;False	False;False;False	True;True;True	3	4	0;0;0	53277078-53280587;53275753-53280587;53271346-53280587	53271227-53271812;53275631-53275753;53276692-53277078;53280587-53280715		http://genome.ucsc.edu/cgi-bin/hgTracks?db=GRCh38&position=chr1%3A53280715-53271227
LRP8	ENSG00000157193.18	ENSG00000157193.18:t:53326873-53326992	t|1e1.1o1|1e2.1o1	-	chr1	0.9583;0.0417	0.9796;0.0204	0.9919;0.0081	0.9894;0.0106	9.062e-01;2.859e-02	9.714e-01;9.375e-02	9.787e-01;1.923e-02	9.808e-01;2.129e-02	9.792e-01;6.720e-03	9.933e-01;2.082e-02	9.522e-01;7.993e-03	9.920e-01;4.777e-02	5	5	3	3	7.937e-02;7.937e-02	1.178e-01;1.178e-01	3.175e-02;3.175e-02	1.000e+00;1.000e+00	5.652e-01;5.652e-01	1.000e+00;1.000e+00	1.000e+00;1.000e+00	8.509e-01;8.670e-01	1.000e+00;1.000e+00	1.000e+00;1.000e+00	9.780e-01;9.081e-01	1.000e+00;1.000e+00	3.000e+00;2.500e+00	2.000e+00;2.000e+00	False;False	False;False	False;False	True;True	2	3	0;0	53326992-53327789;53326992-53327258	53326873-53326992;53327258-53327463;53327789-53328469		http://genome.ucsc.edu/cgi-bin/hgTracks?db=GRCh38&position=chr1%3A53328469-53326873
LRP8	ENSG00000157193.18	ENSG00000157193.18:s:53264169-53264396	s|1e1.1o1|1e2.1o1	-	chr1	0.9778;0.0222	0.9655;0.0345	0.9727;0.0273	0.9838;0.0162	9.752e-01;1.980e-02	9.802e-01;2.479e-02	9.602e-01;2.397e-02	9.760e-01;3.982e-02	9.587e-01;1.587e-02	9.841e-01;4.128e-02	9.727e-01;1.257e-02	9.874e-01;2.735e-02	7	7	3	3	5.303e-02;5.303e-02	9.598e-02;9.598e-02	1.282e-01;1.282e-01	1.000e+00;1.000e+00	6.786e-01;6.786e-01	1.000e+00;1.000e+00	1.000e+00;9.627e-01	8.834e-01;8.587e-01	1.000e+00;1.000e+00	1.000e+00;1.000e+00	9.367e-01;9.575e-01	1.000e+00;1.000e+00	4.000e+00;4.000e+00	1.500e+00;2.000e+00	False;False	False;False	True;True	True;True	2	3	0;0	53262564-53264169;53262207-53264169	53262068-53262207;53262446-53262564;53264169-53264396		http://genome.ucsc.edu/cgi-bin/hgTracks?db=GRCh38&position=chr1%3A53264396-53262068
LRP8	ENSG00000157193.18	ENSG00000157193.18:s:53326873-53326992	s|1e1.1o1|1e2.1o1|1e3.1o1|1e4.1o1	-	chr1	NA	NA	0.0027;0.0027;0.0027;0.9919	0.0036;0.0021;0.0021;0.9891	NA	NA	NA	NA	2.193e-03;2.193e-03;2.193e-03;9.911e-01	2.954e-03;2.954e-03;2.954e-03;9.934e-01	2.866e-03;1.991e-03;1.991e-03;9.722e-01	2.231e-02;2.866e-03;2.866e-03;9.914e-01	0	0	3	3				6.000e-01;1.000e+00;1.000e+00;6.000e-01	4.128e-01;9.950e-01;9.950e-01;3.941e-01	4.000e-01;1.000e+00;1.000e+00;4.000e-01				1.000e+00;1.000e+00;1.000e+00;1.000e+00	7.593e-01;7.345e-01;9.168e-01;8.746e-01	1.000e+00;1.000e+00;1.000e+00;1.000e+00		1.000e+00;1.000e+00;1.000e+00;1.000e+00		False;False;False;False		True;True;True;True	4	5	0;0;0;0	53313743-53326873;53296104-53326873;53292292-53326873;53289689-53326873	53289332-53289689;53292029-53292292;53295799-53296104;53313573-53313743;53326873-53326992		http://genome.ucsc.edu/cgi-bin/hgTracks?db=GRCh38&position=chr1%3A53326992-53289332
LRP8	ENSG00000157193.18	ENSG00000157193.18:s:53250690-53250862	s|1e1.1o1|1e2.1o1|1e3.1o1|1e4.1o1|i	-	chr1	0.5733;0.0062;0.3499;0.0062;0.0602	0.5150;0.0041;0.3950;0.0037;0.0822	0.6658;0.0011;0.2636;0.0013;0.0688	0.6188;0.0103;0.2918;0.0010;0.0769	5.180e-01;5.064e-03;2.921e-01;5.064e-03;5.127e-02	6.367e-01;7.846e-03;3.715e-01;7.846e-03;6.667e-02	4.848e-01;3.500e-03;2.987e-01;2.827e-03;3.631e-02	5.698e-01;1.928e-02;4.721e-01;4.147e-03;9.713e-02	6.557e-01;9.040e-04;2.439e-01;9.980e-04;6.498e-02	6.865e-01;1.209e-03;2.638e-01;3.768e-03;7.447e-02	5.990e-01;6.041e-03;2.563e-01;9.552e-04;7.619e-02	6.530e-01;1.060e-02;3.131e-01;1.386e-03;8.381e-02	9	6	3	3	9.247e-01;1.816e-01;5.245e-01;4.196e-02;5.245e-01	3.638e-01;3.388e-01;4.939e-01;3.991e-02;6.891e-01	3.884e-01;5.287e-01;6.070e-01;2.557e-02;5.287e-01	6.000e-01;1.000e-01;6.000e-01;1.000e+00;6.000e-01	3.042e-01;1.530e-01;4.466e-01;4.801e-01;2.102e-01	4.000e-01;1.000e-01;7.000e-01;1.000e+00;4.000e-01	9.247e-01;9.247e-01;1.000e+00;1.000e+00;1.000e+00	8.929e-01;8.712e-01;9.652e-01;8.216e-01;9.259e-01	9.546e-01;9.569e-01;9.546e-01;1.000e+00;9.569e-01	1.000e+00;1.000e+00;1.000e+00;1.000e+00;1.000e+00	9.112e-01;6.676e-01;9.489e-01;8.461e-01;9.370e-01	1.000e+00;1.000e+00;1.000e+00;1.000e+00;1.000e+00	5.000e+00;4.000e+00;5.000e+00;4.000e+00;5.000e+00	1.000e+00;1.000e+00;1.000e+00;1.000e+00;1.000e+00	False;False;False;False;False	False;False;False;False;False	False;True;False;False;True	True;True;True;True;True	5	5	0;0;0;0;1	53249556-53250690;53249440-53250690;53247056-53250690;53245981-53250690;53249557-53250689	53242364-53245981;53246552-53247056;53249380-53249440;53249496-53249556;53250690-53250862	53249557-53250689	http://genome.ucsc.edu/cgi-bin/hgTracks?db=GRCh38&position=chr1%3A53250862-53242364
LRP8	ENSG00000157193.18	ENSG00000157193.18:s:53289332-53289689	s|1e1.1o1|1e2.1o1|1e3.2o2	-	chr1	0.9707;0.0147;0.0147	0.9792;0.0104;0.0104	0.9837;0.0149;0.0027	0.9899;0.0081;0.0021	9.658e-01;1.442e-02;1.442e-02	9.712e-01;1.711e-02;1.711e-02	9.721e-01;8.290e-03;8.290e-03	9.834e-01;1.393e-02;1.393e-02	9.827e-01;8.945e-03;2.102e-03	9.888e-01;1.511e-02;2.865e-03	9.829e-01;4.961e-03;1.994e-03	9.931e-01;1.456e-02;2.722e-03	8	7	3	3	1.414e-01;1.414e-01;1.414e-01	8.387e-01;5.974e-01;2.285e-01	1.893e-01;1.893e-01;1.520e-01	1.000e+00;1.000e+00;1.000e+00	9.047e-01;9.193e-01;9.723e-01	1.000e+00;1.000e+00;1.000e+00	9.998e-01;9.998e-01;9.998e-01	9.535e-01;9.132e-01;9.572e-01	9.551e-01;1.000e+00;9.573e-01	1.000e+00;1.000e+00;1.000e+00	9.317e-01;9.112e-01;9.182e-01	1.000e+00;1.000e+00;1.000e+00	4.000e+00;5.000e+00;5.000e+00	2.000e+00;1.000e+00;1.000e+00	False;False;False	False;False;False	True;True;True	True;True;True	3	4	0;0;0	53280715-53289567;53275753-53289567;53271346-53289567	53271227-53271812;53275631-53275753;53280587-53280715;53289332-53289689		http://genome.ucsc.edu/cgi-bin/hgTracks?db=GRCh38&position=chr1%3A53289689-53271227
LRP8	ENSG00000157193.18	ENSG00000157193.18:s:53275631-53275753	s|1e5.2o2|2e1.1o1|2e2.1o1|2e3.1o2|2e3.2o2|2e4.1o1|i	-	chr1	0.0053;0.0063;0.0760;0.0053;0.8083;0.0053;0.0615	0.0040;0.0098;0.0841;0.0061;0.7529;0.0040;0.0657	0.0009;0.0238;0.0398;0.0071;0.8537;0.0009;0.0696	0.0008;0.0224;0.0112;0.0013;0.8930;0.0008;0.0677	3.852e-03;5.291e-03;8.019e-03;3.852e-03;7.731e-01;3.852e-03;5.486e-02	6.246e-03;4.201e-02;9.071e-02;6.246e-03;8.314e-01;6.246e-03;8.185e-02	2.660e-03;2.660e-03;4.989e-02;3.258e-03;6.923e-01;2.660e-03;4.867e-02	7.806e-03;5.060e-02;1.710e-01;9.247e-03;8.481e-01;8.386e-03;7.081e-02	7.739e-04;2.020e-02;2.367e-02;5.964e-03;8.463e-01;7.739e-04;6.574e-02	9.335e-04;3.633e-02;4.164e-02;7.173e-03;8.581e-01;9.335e-04;7.412e-02	7.943e-04;1.599e-02;9.041e-03;1.051e-03;8.838e-01;7.943e-04;6.335e-02	1.051e-03;2.833e-02;1.577e-02;5.909e-03;8.994e-01;1.051e-03;7.834e-02	8	8	3	3	6.601e-01;6.601e-01;6.601e-01;6.601e-01;6.601e-01;6.601e-01;9.801e-01	9.308e-01;8.298e-01;6.250e-01;4.080e-01;7.001e-01;4.880e-01;8.448e-01	5.737e-01;7.984e-01;4.418e-01;8.785e-01;7.984e-01;6.454e-01;1.000e+00	1.000e+00;1.000e+00;6.000e-01;6.000e-01;1.000e-01;1.000e+00;1.000e+00	5.500e-01;5.640e-01;2.613e-01;5.660e-01;2.865e-02;5.500e-01;8.667e-01	1.000e+00;7.000e-01;4.000e-01;7.000e-01;1.000e-01;1.000e+00;1.000e+00	9.801e-01;9.811e-01;9.801e-01;9.801e-01;9.801e-01;9.801e-01;9.801e-01	9.246e-01;9.705e-01;9.551e-01;9.055e-01;9.383e-01;9.100e-01;9.793e-01	9.591e-01;1.000e+00;9.591e-01;9.591e-01;1.000e+00;9.591e-01;9.591e-01	1.000e+00;1.000e+00;1.000e+00;1.000e+00;1.000e+00;1.000e+00;1.000e+00	8.893e-01;9.197e-01;9.521e-01;9.362e-01;9.473e-01;8.519e-01;9.620e-01	1.000e+00;1.000e+00;1.000e+00;1.000e+00;1.000e+00;1.000e+00;1.000e+00	5.000e+00;6.000e+00;5.000e+00;5.000e+00;5.000e+00;5.000e+00;5.000e+00	1.000e+00;1.000e+00;1.000e+00;1.000e+00;1.000e+00;1.000e+00;1.000e+00	False;False;False;False;False;False;False	False;False;False;False;False;False;False	True;True;False;True;False;True;True	True;True;True;True;False;True;True	7	6	0;1;0;0;0;0;0	53266647-53275655;53274820-53275631;53272642-53275631;53271415-53275631;53271346-53275631;53271153-53275631;53272643-53275630	na-53274820;53266473-53268598;53271028-53271153;53271227-53271812;53272604-53272642;53275631-53275753	53272643-53275630	http://genome.ucsc.edu/cgi-bin/hgTracks?db=GRCh38&position=chr1%3A53275753-53266473
POLE4	ENSG00000115350.12	ENSG00000115350.12:s:74959111-74959425	s|1e1.1o1|1e2.1o1	+	chr2	0.0093;0.9907	0.0125;0.9875	0.0032;0.9968	0.0045;0.9955	9.091e-03;9.865e-01	1.351e-02;9.909e-01	5.988e-03;9.844e-01	1.562e-02;9.940e-01	3.107e-03;9.968e-01	3.240e-03;9.969e-01	4.198e-03;9.952e-01	4.830e-03;9.958e-01	9	9	3	3	7.301e-01;7.301e-01	6.837e-01;6.837e-01	9.314e-01;9.314e-01	1.000e-01;1.000e-01	5.957e-02;5.957e-02	1.000e-01;1.000e-01	9.895e-01;9.895e-01	9.378e-01;9.326e-01	1.000e+00;1.000e+00	1.000e+00;1.000e+00	9.110e-01;8.717e-01	1.000e+00;1.000e+00	6.000e+00;6.000e+00	1.000e+00;1.000e+00	False;False	False;False	True;True	True;True	2	3	0;0	74959425-74959706;74959425-74960105	74959111-74959425;74959706-74959756;74960105-74960236		http://genome.ucsc.edu/cgi-bin/hgTracks?db=GRCh38&position=chr2%3A74960236-74959111
POLE4	ENSG00000115350.12	ENSG00000115350.12:t:74960105-74960236	t|1e1.1o1|1e2.1o1	+	chr2	0.9907;0.0093	0.9875;0.0125	0.9968;0.0032	0.9955;0.0045	9.880e-01;9.091e-03	9.909e-01;1.205e-02	9.844e-01;5.988e-03	9.940e-01;1.562e-02	9.968e-01;3.107e-03	9.969e-01;3.240e-03	9.952e-01;4.198e-03	9.958e-01;4.830e-03	9	9	3	3	7.301e-01;7.301e-01	5.205e-01;5.205e-01	1.000e+00;1.000e+00	1.000e-01;1.000e-01	5.957e-02;5.957e-02	1.000e-01;1.000e-01	9.895e-01;9.895e-01	9.119e-01;9.395e-01	9.349e-01;1.000e+00	1.000e+00;1.000e+00	9.261e-01;8.974e-01	1.000e+00;1.000e+00	6.000e+00;6.000e+00	1.000e+00;1.000e+00	False;False	False;False	True;True	True;True	2	3	0;0	74959425-74960105;74959756-74960105	74959111-74959425;74959706-74959756;74960105-74960236		http://genome.ucsc.edu/cgi-bin/hgTracks?db=GRCh38&position=chr2%3A74960236-74959111
POLE4	ENSG00000115350.12	ENSG00000115350.12:t:74959111-74959425	t|1e1.1o1|1e2.1o1	+	chr2	0.9744;0.0256	0.9667;0.0333	0.9951;0.0049	0.9916;0.0084	9.706e-01;1.389e-02	9.861e-01;2.941e-02	9.643e-01;2.440e-02	9.756e-01;3.571e-02	9.907e-01;4.512e-03	9.955e-01;9.326e-03	9.893e-01;6.594e-03	9.934e-01;1.072e-02	9	9	3	3	7.301e-01;7.301e-01	8.272e-01;8.272e-01	5.457e-01;5.457e-01	1.000e+00;1.000e+00	7.816e-01;7.816e-01	1.000e+00;1.000e+00	9.895e-01;9.895e-01	9.468e-01;9.130e-01	1.000e+00;1.000e+00	1.000e+00;1.000e+00	9.317e-01;9.151e-01	1.000e+00;1.000e+00	6.000e+00;6.000e+00	1.000e+00;1.000e+00	False;False	False;False	True;True	True;True	2	3	0;0	74958892-74959341;74959091-74959341	74958643-74958892;74959006-74959091;74959111-74959425		http://genome.ucsc.edu/cgi-bin/hgTracks?db=GRCh38&position=chr2%3A74959425-74958643
POLE4	ENSG00000115350.12	ENSG00000115350.12:s:74960105-74960236	s|1e1.1o1|1e2.1o1	+	chr2	0.0082;0.9918	0.0122;0.9878	0.0028;0.9972	0.0033;0.9967	7.093e-03;9.890e-01	1.099e-02;9.929e-01	4.739e-03;9.783e-01	2.174e-02;9.953e-01	2.491e-03;9.972e-01	2.776e-03;9.975e-01	3.262e-03;9.963e-01	3.683e-03;9.967e-01	9	9	3	3	7.301e-01;7.301e-01	4.757e-01;4.757e-01	7.962e-01;7.962e-01	1.000e-01;1.000e-01	4.967e-02;4.967e-02	1.000e-01;1.000e-01	9.895e-01;9.895e-01	9.713e-01;8.870e-01	1.000e+00;9.314e-01	1.000e+00;1.000e+00	9.320e-01;9.368e-01	1.000e+00;1.000e+00	6.000e+00;6.000e+00	1.000e+00;1.000e+00	False;False	False;False	True;True	False;False	2	3	0;0	74960146-74961059;74960146-74969409	74960105-74960236;74961059-74961504;74969409-74970128		http://genome.ucsc.edu/cgi-bin/hgTracks?db=GRCh38&position=chr2%3A74970128-74960105
THOC7	ENSG00000163634.12	ENSG00000163634.12:s:63863504-63863868	s|1e1.1o1|1e2.1o1|1e3.1o1|2e2.1o1	-	chr3	0.0046;0.8463;0.0834;0.0644	0.0043;0.9311;0.0253;0.0392	0.0021;0.8827;0.0212;0.0425	0.0023;0.7634;0.0761;0.1303	4.588e-03;8.265e-01;3.879e-02;3.261e-02	5.000e-03;9.096e-01;1.005e-01;8.320e-02	3.788e-03;9.103e-01;9.094e-03;3.705e-02	6.762e-03;9.391e-01;4.561e-02;4.456e-02	2.008e-03;8.791e-01;1.768e-02;3.963e-02	2.383e-03;9.122e-01;5.098e-02;6.398e-02	2.027e-03;7.564e-01;7.306e-02;9.949e-02	2.782e-03;8.128e-01;8.194e-02;1.501e-01	9	9	3	3	7.301e-01;1.259e-01;1.259e-01;1.259e-01	8.763e-01;4.747e-02;3.931e-02;2.719e-01	6.048e-01;5.031e-02;7.701e-02;2.581e-01	1.000e+00;1.000e-01;6.000e-01;6.000e-01	6.920e-01;7.244e-02;1.989e-01;1.325e-01	1.000e+00;1.000e-01;4.000e-01;2.000e-01	9.900e-01;9.895e-01;9.895e-01;9.895e-01	8.734e-01;7.967e-01;7.019e-01;9.111e-01	1.000e+00;7.995e-01;7.304e-01;1.000e+00	1.000e+00;6.000e-01;1.000e+00;1.000e+00	8.921e-01;4.260e-01;7.911e-01;6.095e-01	1.000e+00;7.000e-01;1.000e+00;1.000e+00	6.000e+00;5.000e+00;5.000e+00;6.000e+00	1.000e+00;0.000e+00;1.000e+00;1.000e+00	False;False;False;False	False;False;False;False	True;False;False;True	True;False;False;False	4	4	0;0;0;0	63846217-63863772;63839773-63863772;63838499-63863772;63839773-63863504	63838101-63838499;63839656-63839779;63846104-63846217;63863504-63863868		http://genome.ucsc.edu/cgi-bin/hgTracks?db=GRCh38&position=chr3%3A63863868-63838101
THOC7	ENSG00000163634.12	ENSG00000163634.12:t:63839656-63839779	t|1e1.1o2|1e1.2o2|1e2.1o1|1e3.1o1	-	chr3	0.9209;0.0696;0.0051;0.0051	0.9481;0.0422;0.0045;0.0045	0.9509;0.0451;0.0021;0.0021	0.8527;0.1431;0.0024;0.0024	8.960e-01;3.261e-02;4.588e-03;4.588e-03	9.544e-01;9.566e-02;5.377e-03;5.377e-03	9.445e-01;3.705e-02;3.788e-03;3.788e-03	9.513e-01;4.616e-02;7.143e-03;7.143e-03	9.287e-01;4.125e-02;2.106e-03;2.106e-03	9.539e-01;6.703e-02;2.423e-03;2.423e-03	8.332e-01;1.085e-01;2.199e-03;2.199e-03	8.859e-01;1.623e-01;3.013e-03;3.013e-03	9	9	3	3	1.259e-01;1.259e-01;3.517e-01;3.517e-01	2.737e-01;2.501e-01;9.204e-01;9.204e-01	2.581e-01;2.581e-01;4.363e-01;4.363e-01	6.000e-01;6.000e-01;1.000e+00;1.000e+00	1.145e-01;1.221e-01;5.527e-01;5.527e-01	2.000e-01;2.000e-01;1.000e+00;1.000e+00	9.895e-01;9.895e-01;9.895e-01;9.895e-01	8.823e-01;9.542e-01;9.518e-01;8.958e-01	9.314e-01;9.314e-01;1.000e+00;8.667e-01	6.000e-01;1.000e+00;1.000e+00;1.000e+00	4.596e-01;4.923e-01;9.117e-01;9.373e-01	7.000e-01;7.000e-01;1.000e+00;1.000e+00	6.000e+00;6.000e+00;6.000e+00;6.000e+00	1.000e+00;1.000e+00;1.000e+00;1.000e+00	False;False;False;False	False;False;False;False	True;True;True;True	False;False;True;True	4	4	0;0;0;0	63839773-63863772;63839773-63863504;63839773-63854608;63839773-63846104	63839656-63839779;63846104-63846217;63854608-63854742;63863504-63863868		http://genome.ucsc.edu/cgi-bin/hgTracks?db=GRCh38&position=chr3%3A63863868-63839656
THOC7	ENSG00000163634.12	ENSG00000163634.12:t:63838101-63838499	t|1e1.1o2|1e2.1o2|1e2.2o2	-	chr3	0.0446;0.0037;0.9535	0.0176;0.0046;0.9768	0.0085;0.0012;0.9903	0.0325;0.0008;0.9655	2.286e-02;3.300e-03;9.284e-01	6.724e-02;4.357e-03;9.739e-01	1.482e-02;2.282e-03;9.704e-01	2.047e-02;6.289e-03;9.802e-01	6.624e-03;1.163e-03;9.770e-01	1.761e-02;4.828e-03;9.922e-01	2.693e-02;7.877e-04;9.654e-01	3.319e-02;1.394e-03;9.717e-01	9	9	3	3	3.357e-02;7.301e-01;3.357e-02	3.422e-02;2.853e-01;4.968e-02	7.701e-02;7.962e-01;9.391e-02	6.000e-01;6.000e-01;6.000e-01	1.293e-01;4.278e-01;3.030e-01	2.000e-01;4.000e-01;7.000e-01	9.895e-01;9.895e-01;9.895e-01	5.824e-01;8.833e-01;7.222e-01	7.304e-01;9.314e-01;8.633e-01	1.000e+00;1.000e+00;1.000e+00	8.193e-01;9.502e-01;9.299e-01	1.000e+00;1.000e+00;1.000e+00	5.000e+00;6.000e+00;5.000e+00	1.000e+00;2.000e+00;1.000e+00	False;False;False	False;False;False	False;True;False	True;True;True	3	3	0;0;0	63838499-63863772;63838499-63839683;63838499-63839656	63838101-63838499;63839656-63839779;63863504-63863868		http://genome.ucsc.edu/cgi-bin/hgTracks?db=GRCh38&position=chr3%3A63863868-63838101
CLPTM1	ENSG00000104853.16	ENSG00000104853.16:t:44985218-44985303	t|1e1.1o1|1e2.1o1	+	chr19	0.9976;0.0024	0.9972;0.0028	0.9989;0.0011	0.9989;0.0011	9.971e-01;2.209e-03	9.978e-01;2.908e-03	9.971e-01;1.924e-03	9.981e-01;2.943e-03	9.987e-01;9.528e-04	9.990e-01;1.268e-03	9.987e-01;1.107e-03	9.989e-01;1.343e-03	9	9	3	3	9.895e-01;9.895e-01	8.566e-01;8.565e-01	8.633e-01;8.633e-01	1.000e+00;1.000e+00	5.660e-01;5.660e-01	7.000e-01;7.000e-01	9.895e-01;9.895e-01	9.595e-01;9.821e-01	1.000e+00;1.000e+00	1.000e+00;1.000e+00	9.513e-01;8.352e-01	1.000e+00;1.000e+00	6.000e+00;6.000e+00	1.000e+00;1.000e+00	False;False	False;False	True;True	True;True	2	3	0;0	44977460-44985218;44984616-44985218	44977343-44977460;44984287-44984616;44985218-44985303		http://genome.ucsc.edu/cgi-bin/hgTracks?db=GRCh38&position=chr19%3A44985303-44977343
CLPTM1	ENSG00000104853.16	ENSG00000104853.16:t:44977343-44977460	t|1e1.1o1|1e2.1o1	+	chr19	0.0038;0.9962	0.0071;0.9929	0.0013;0.9987	0.0010;0.9990	3.460e-03;9.951e-01	4.926e-03;9.965e-01	2.254e-03;9.920e-01	8.005e-03;9.977e-01	1.057e-03;9.987e-01	1.321e-03;9.989e-01	9.906e-04;9.986e-01	1.359e-03;9.990e-01	9	9	3	3	7.301e-01;7.301e-01	2.760e-01;2.760e-01	9.314e-01;9.314e-01	1.000e+00;1.000e+00	8.132e-01;8.133e-01	1.000e+00;1.000e+00	9.895e-01;9.895e-01	9.332e-01;9.417e-01	9.349e-01;9.314e-01	1.000e+00;1.000e+00	8.414e-01;9.119e-01	1.000e+00;1.000e+00	6.000e+00;6.000e+00	1.000e+00;1.000e+00	False;False	False;False	True;True	True;True	2	3	0;0	44973210-44977343;44974597-44977343	44973087-44973210;44974547-44974597;44977343-44977460		http://genome.ucsc.edu/cgi-bin/hgTracks?db=GRCh38&position=chr19%3A44977460-44973087
CLPTM1	ENSG00000104853.16	ENSG00000104853.16:t:44961963-44962075	t|1e1.1o2|1e1.2o2|1e2.1o1|1e3.1o1	+	chr19	0.0032;0.0246;0.9634;0.0022	0.0029;0.0113;0.9838;0.0025	0.0037;0.0235;0.9683;0.0008	0.0087;0.0099;0.9730;0.0008	1.922e-03;3.519e-03;9.521e-01;1.318e-03	1.053e-02;4.063e-02;9.666e-01;3.519e-03	2.540e-03;3.209e-03;9.758e-01;7.663e-04	3.984e-03;1.397e-02;9.904e-01;2.825e-03	3.235e-03;1.304e-02;9.644e-01;6.382e-04	8.069e-03;2.426e-02;9.811e-01;2.930e-03	4.690e-03;6.623e-03;9.689e-01;7.390e-04	1.562e-02;1.462e-02;9.842e-01;8.744e-04	9	9	3	3	9.895e-01;3.517e-01;1.259e-01;7.301e-01	5.505e-01;1.538e-01;4.623e-02;1.882e-01	9.314e-01;3.865e-01;1.135e-01;3.401e-01	1.000e+00;6.000e-01;1.000e+00;1.000e+00	5.867e-01;5.194e-01;8.103e-01;4.665e-01	1.000e+00;7.000e-01;7.000e-01;1.000e+00	9.895e-01;9.895e-01;9.895e-01;9.895e-01	9.586e-01;8.437e-01;6.932e-01;9.405e-01	1.000e+00;9.314e-01;7.304e-01;1.000e+00	1.000e+00;1.000e+00;1.000e+00;1.000e+00	9.251e-01;9.473e-01;9.528e-01;9.182e-01	1.000e+00;1.000e+00;1.000e+00;1.000e+00	6.000e+00;6.000e+00;5.000e+00;6.000e+00	2.000e+00;2.000e+00;1.500e+00;1.000e+00	False;False;False;False	False;False;False;False	True;True;False;True	True;True;True;True	4	4	0;0;0;0	44954701-44961963;44955085-44961963;44955467-44961963;44955840-44961963	44954585-44955085;44955380-44955467;44955558-44955840;44961963-44962075		http://genome.ucsc.edu/cgi-bin/hgTracks?db=GRCh38&position=chr19%3A44962075-44954585
CLPTM1	ENSG00000104853.16	ENSG00000104853.16:t:44992233-44992400	t|1e1.1o1|1e2.1o1	+	chr19	0.0051;0.9949	0.0060;0.9940	0.0011;0.9989	0.0018;0.9982	3.436e-03;9.929e-01	7.143e-03;9.966e-01	2.056e-03;9.912e-01	8.772e-03;9.979e-01	9.535e-04;9.987e-01	1.272e-03;9.990e-01	1.435e-03;9.974e-01	2.562e-03;9.986e-01	9	9	3	3	3.517e-01;3.517e-01	9.021e-01;9.021e-01	7.304e-01;7.304e-01	6.000e-01;6.000e-01	2.888e-01;2.888e-01	4.000e-01;4.000e-01	9.895e-01;9.895e-01	9.592e-01;9.407e-01	1.000e+00;9.314e-01	1.000e+00;1.000e+00	9.175e-01;8.749e-01	1.000e+00;1.000e+00	6.000e+00;6.000e+00	1.000e+00;1.000e+00	False;False	False;False	True;True	True;True	2	3	0;0	44990945-44992233;44991373-44992233	44990850-44990945;44991238-44991373;44992233-44992400		http://genome.ucsc.edu/cgi-bin/hgTracks?db=GRCh38&position=chr19%3A44992400-44990850
CLPTM1	ENSG00000104853.16	ENSG00000104853.16:s:44992233-44992400	s|1e1.1o2|1e1.2o2	+	chr19	0.0048;0.9952	0.0048;0.9952	0.0015;0.9985	0.0021;0.9979	3.546e-03;9.951e-01	4.870e-03;9.965e-01	2.391e-03;9.947e-01	5.319e-03;9.976e-01	1.462e-03;9.966e-01	3.404e-03;9.985e-01	1.666e-03;9.959e-01	4.102e-03;9.983e-01	9	9	3	3	7.301e-01;7.301e-01	8.548e-01;8.548e-01	9.314e-01;9.314e-01	1.000e+00;1.000e+00	8.442e-01;8.442e-01	1.000e+00;1.000e+00	9.895e-01;9.895e-01	9.067e-01;9.403e-01	1.000e+00;1.000e+00	1.000e+00;1.000e+00	9.181e-01;9.682e-01	1.000e+00;1.000e+00	6.000e+00;6.000e+00	1.500e+00;1.000e+00	False;False	False;False	True;True	True;True	2	2	0;0	44992400-44992553;44992400-44992611	44992233-44992400;44992553-44993341		http://genome.ucsc.edu/cgi-bin/hgTracks?db=GRCh38&position=chr19%3A44993341-44992233
CLPTM1	ENSG00000104853.16	ENSG00000104853.16:s:44990850-44990945	s|1e1.1o1|1e2.1o1	+	chr19	0.9946;0.0054	0.9933;0.0067	0.9985;0.0015	0.9976;0.0024	9.917e-01;4.831e-03	9.952e-01;8.265e-03	9.919e-01;3.247e-03	9.968e-01;8.065e-03	9.984e-01;1.338e-03	9.987e-01;1.567e-03	9.968e-01;1.849e-03	9.982e-01;3.214e-03	9	9	3	3	3.517e-01;3.517e-01	4.807e-01;4.807e-01	4.894e-01;4.894e-01	6.000e-01;6.000e-01	2.874e-01;2.874e-01	4.000e-01;4.000e-01	9.895e-01;9.895e-01	9.216e-01;9.576e-01	1.000e+00;1.000e+00	1.000e+00;1.000e+00	9.666e-01;8.682e-01	1.000e+00;1.000e+00	6.000e+00;6.000e+00	1.000e+00;1.000e+00	False;False	False;False	True;True	True;True	2	3	0;0	44990945-44991238;44990945-44992233	44990850-44990945;44991238-44991373;44992233-44992400		http://genome.ucsc.edu/cgi-bin/hgTracks?db=GRCh38&position=chr19%3A44992400-44990850
CLPTM1	ENSG00000104853.16	ENSG00000104853.16:s:44973087-44973210	s|1e1.1o1|1e2.1o1	+	chr19	0.9949;0.0051	0.9929;0.0071	0.9984;0.0016	0.9986;0.0014	9.906e-01;4.240e-03	9.958e-01;9.353e-03	9.865e-01;3.279e-03	9.967e-01;1.351e-02	9.984e-01;1.435e-03	9.986e-01;1.596e-03	9.980e-01;1.325e-03	9.987e-01;2.000e-03	9	9	3	3	7.301e-01;7.301e-01	3.158e-01;3.158e-01	8.633e-01;8.633e-01	1.000e+00;1.000e+00	6.129e-01;6.129e-01	1.000e+00;1.000e+00	9.895e-01;9.895e-01	9.130e-01;9.256e-01	1.000e+00;1.000e+00	1.000e+00;1.000e+00	9.207e-01;9.171e-01	1.000e+00;1.000e+00	6.000e+00;6.000e+00	1.000e+00;1.000e+00	False;False	False;False	True;True	True;True	2	3	0;0	44973210-44974439;44973210-44977343	44973087-44973210;44974439-44974490;44977343-44977460		http://genome.ucsc.edu/cgi-bin/hgTracks?db=GRCh38&position=chr19%3A44977460-44973087
CLPTM1	ENSG00000104853.16	ENSG00000104853.16:s:44977343-44977460	s|1e1.1o1|i	+	chr19	0.9974;0.0026	0.9971;0.0029	0.9939;0.0061	0.9946;0.0054	9.970e-01;2.227e-03	9.978e-01;3.040e-03	9.965e-01;2.791e-03	9.972e-01;3.501e-03	9.934e-01;5.689e-03	9.943e-01;6.583e-03	9.935e-01;5.146e-03	9.949e-01;6.530e-03	9	9	3	3	7.301e-01;7.301e-01	5.154e-01;5.154e-01	3.401e-01;3.401e-01	1.000e+00;1.000e+00	8.892e-01;8.892e-01	1.000e+00;1.000e+00	9.895e-01;9.895e-01	9.356e-01;9.172e-01	9.314e-01;9.314e-01	1.000e+00;1.000e+00	9.679e-01;9.347e-01	1.000e+00;1.000e+00	6.000e+00;6.000e+00	1.000e+00;1.000e+00	False;False	False;False	True;True	True;True	2	2	0;1	44977460-44985218;44977461-44984286	44977343-44977460;44985218-44985303	44977461-44984286	http://genome.ucsc.edu/cgi-bin/hgTracks?db=GRCh38&position=chr19%3A44985303-44977343
SLC25A46	ENSG00000164209.17	ENSG00000164209.17:t:110756702-110756759	t|1e1.1o1|1e2.1o1	+	chr5	0.9833;0.0167	0.9815;0.0185	0.9714;0.0286	0.9926;0.0074	9.808e-01;9.804e-03	9.902e-01;1.917e-02	9.721e-01;1.259e-02	9.874e-01;2.789e-02	9.629e-01;2.751e-02	9.725e-01;3.710e-02	9.709e-01;5.340e-03	9.947e-01;2.915e-02	9	9	3	3	7.301e-01;7.301e-01	2.736e-01;2.736e-01	5.457e-01;5.457e-01	6.000e-01;6.000e-01	4.930e-01;4.930e-01	7.000e-01;7.000e-01	9.895e-01;9.895e-01	9.788e-01;9.272e-01	9.314e-01;9.314e-01	1.000e+00;1.000e+00	9.650e-01;9.774e-01	1.000e+00;1.000e+00	6.000e+00;6.000e+00	1.000e+00;1.000e+00	False;False	False;False	True;True	True;True	2	3	0;0	110755521-110756702;110756121-110756702	110753302-110755521;110755996-110756121;110756702-110756759		http://genome.ucsc.edu/cgi-bin/hgTracks?db=GRCh38&position=chr5%3A110756759-110753302
SLC25A46	ENSG00000164209.17	ENSG00000164209.17:s:110748163-110748263	s|1e1.1o1|i	+	chr5	0.9754;0.0246	0.9671;0.0329	0.9691;0.0309	0.9721;0.0279	9.709e-01;1.351e-02	9.865e-01;2.907e-02	9.626e-01;3.033e-02	9.697e-01;3.739e-02	9.681e-01;2.790e-02	9.721e-01;3.190e-02	9.714e-01;2.589e-02	9.741e-01;2.856e-02	9	9	3	3	1.259e-01;1.259e-01	3.466e-02;3.466e-02	3.147e-02;3.147e-02	6.000e-01;6.000e-01	4.295e-01;4.295e-01	4.000e-01;4.000e-01	9.895e-01;9.895e-01	9.237e-01;9.034e-01	1.000e+00;1.000e+00	1.000e+00;1.000e+00	9.370e-01;9.273e-01	1.000e+00;1.000e+00	6.000e+00;6.000e+00	1.000e+00;1.000e+00	False;False	False;False	False;False	True;True	2	2	0;1	110748263-110755465;110748264-110753301	110748163-110748263;110753302-110755521	110748264-110753301	http://genome.ucsc.edu/cgi-bin/hgTracks?db=GRCh38&position=chr5%3A110755521-110748163
SLC25A46	ENSG00000164209.17	ENSG00000164209.17:t:110741678-110742089	t|1e1.1o1|1e2.1o1	+	chr5	0.0192;0.9808	0.0079;0.9921	0.0035;0.9965	0.0032;0.9968	1.409e-02;9.787e-01	2.129e-02;9.859e-01	7.300e-03;9.789e-01	2.115e-02;9.927e-01	3.051e-03;9.965e-01	3.528e-03;9.969e-01	3.039e-03;9.950e-01	5.050e-03;9.970e-01	9	7	3	3	3.168e-01;3.168e-01	6.784e-01;6.784e-01	2.523e-01;2.523e-01	1.000e+00;1.000e+00	4.832e-01;4.832e-01	1.000e+00;1.000e+00	9.888e-01;9.888e-01	9.234e-01;9.431e-01	1.000e+00;9.182e-01	1.000e+00;1.000e+00	9.275e-01;9.391e-01	1.000e+00;1.000e+00	5.000e+00;5.000e+00	1.000e+00;1.000e+00	False;False	False;False	True;True	True;True	2	3	0;0	110738247-110742047;110739402-110742047	110738136-110738247;110739007-110739402;110741678-110742089		http://genome.ucsc.edu/cgi-bin/hgTracks?db=GRCh38&position=chr5%3A110742089-110738136
SLC25A46	ENSG00000164209.17	ENSG00000164209.17:s:110753302-110755521	s|1e1.1o1|1e2.1o1	+	chr5	0.0183;0.9817	0.0185;0.9815	0.0188;0.9812	0.0215;0.9785	1.548e-02;9.628e-01	3.716e-02;9.845e-01	1.316e-02;9.688e-01	3.123e-02;9.868e-01	1.436e-02;9.675e-01	3.253e-02;9.856e-01	1.512e-02;9.679e-01	3.210e-02;9.849e-01	9	9	3	3	9.895e-01;9.895e-01	8.407e-01;8.407e-01	8.633e-01;8.633e-01	1.000e+00;1.000e+00	9.655e-01;9.655e-01	1.000e+00;1.000e+00	9.895e-01;9.895e-01	9.680e-01;9.699e-01	1.000e+00;1.000e+00	1.000e+00;1.000e+00	9.888e-01;9.698e-01	1.000e+00;1.000e+00	6.000e+00;6.000e+00	2.000e+00;2.000e+00	False;False	False;False	True;True	True;True	2	3	0;0	110755521-110755996;110755521-110756702	110753302-110755521;110755996-110756121;110756702-110756759		http://genome.ucsc.edu/cgi-bin/hgTracks?db=GRCh38&position=chr5%3A110756759-110753302
SLC25A46	ENSG00000164209.17	ENSG00000164209.17:s:110756702-110756759	s|1e1.1o1|1e2.1o2|1e2.2o2	+	chr5	0.0058;0.9884;0.0058	0.0061;0.9879;0.0061	0.0017;0.9966;0.0017	0.0013;0.9975;0.0013	4.866e-03;9.871e-01;4.866e-03	6.473e-03;9.903e-01;6.473e-03	3.268e-03;9.748e-01;3.268e-03	1.258e-02;9.935e-01;1.258e-02	1.416e-03;9.965e-01;1.416e-03	1.734e-03;9.972e-01;1.734e-03	1.234e-03;9.964e-01;1.234e-03	1.817e-03;9.975e-01;1.817e-03	9	9	3	3	3.517e-01;3.517e-01;3.517e-01	4.409e-01;4.409e-01;4.409e-01	9.314e-01;9.314e-01;9.314e-01	1.000e+00;1.000e+00;1.000e+00	8.688e-01;8.688e-01;8.688e-01	1.000e+00;1.000e+00;1.000e+00	9.895e-01;9.895e-01;9.895e-01	8.725e-01;9.236e-01;9.254e-01	1.000e+00;9.314e-01;1.000e+00	1.000e+00;1.000e+00;1.000e+00	9.195e-01;9.485e-01;8.415e-01	1.000e+00;1.000e+00;1.000e+00	6.000e+00;6.000e+00;6.000e+00	1.000e+00;1.000e+00;1.000e+00	False;False;False	False;False;False	True;True;True	True;True;True	3	3	0;0;0	110756759-110756981;110756759-110761204;110756759-110761447	110756702-110756759;110756981-110757031;110761204-110765161		http://genome.ucsc.edu/cgi-bin/hgTracks?db=GRCh38&position=chr5%3A110765161-110756702
LRRN3	ENSG00000173114.13	ENSG00000173114.13:t:111099881-111099962	t|1e1.1o1|1e2.1o1	+	chr7	0.8481;0.1519	0.8631;0.1369	0.9101;0.0899	0.9110;0.0890	8.091e-01;8.828e-02	9.117e-01;1.909e-01	8.521e-01;1.113e-01	8.887e-01;1.479e-01	9.063e-01;8.860e-02	9.114e-01;9.367e-02	8.904e-01;7.676e-02	9.232e-01;1.096e-01	6	5	3	3	6.883e-01;6.883e-01	9.270e-01;9.270e-01	6.623e-01;6.623e-01	1.000e+00;1.000e+00	8.894e-01;8.894e-01	1.000e+00;1.000e+00	9.978e-01;9.978e-01	9.385e-01;9.490e-01	1.000e+00;1.000e+00	1.000e+00;1.000e+00	9.482e-01;9.558e-01	1.000e+00;1.000e+00	3.000e+00;3.000e+00	1.000e+00;1.000e+00	False;False	False;False	False;False	True;True	2	3	0;0	111091504-111099881;111097133-111099881	111091006-111091504;111097027-111097133;111099881-111099962		http://genome.ucsc.edu/cgi-bin/hgTracks?db=GRCh38&position=chr7%3A111099962-111091006
LRRN3	ENSG00000173114.13	ENSG00000173114.13:s:111091006-111091504	s|1e1.1o1|1e2.1o1|1e3.1o1|1e4.1o1	+	chr7	0.0640;0.0101;0.5909;0.2441	0.0712;0.0059;0.5836;0.3226	0.0726;0.0014;0.6813;0.2698	0.0687;0.0040;0.6332;0.2821	3.155e-02;9.259e-03;5.249e-01;1.255e-01	7.997e-02;1.087e-02;8.103e-01;3.320e-01	5.346e-02;5.682e-03;4.695e-01;2.930e-01	1.709e-01;9.808e-03;6.304e-01;3.281e-01	5.912e-02;1.097e-03;6.519e-01;2.548e-01	7.510e-02;1.803e-03;6.830e-01;2.828e-01	6.075e-02;3.506e-03;6.286e-01;2.466e-01	7.232e-02;4.442e-03;6.832e-01;2.913e-01	6	5	3	3	9.978e-01;6.883e-01;6.883e-01;6.883e-01	6.766e-01;7.291e-01;2.546e-01;2.737e-01	7.922e-01;5.368e-01;3.290e-01;4.286e-01	1.000e+00;1.000e-01;1.000e+00;1.000e+00	9.678e-01;2.310e-02;9.884e-01;9.087e-01	1.000e+00;1.000e-01;1.000e+00;1.000e+00	9.978e-01;9.978e-01;9.978e-01;9.978e-01	9.601e-01;8.907e-01;9.415e-01;8.914e-01	1.000e+00;1.000e+00;1.000e+00;9.307e-01	1.000e+00;1.000e+00;1.000e+00;1.000e+00	9.593e-01;9.025e-01;9.708e-01;9.687e-01	1.000e+00;1.000e+00;1.000e+00;1.000e+00	3.000e+00;3.000e+00;3.000e+00;3.000e+00	1.000e+00;1.000e+00;1.000e+00;1.000e+00	False;False;False;False	False;False;False;False	False;True;False;False	True;False;True;True	4	5	0;0;0;0	111091504-111097027;111091504-111097170;111091504-111099881;111091504-111122415	111091006-111091504;111097027-111097133;111097170-111097316;111099881-111099962;111122415-111125454		http://genome.ucsc.edu/cgi-bin/hgTracks?db=GRCh38&position=chr7%3A111125454-111091006
LRRN3	ENSG00000173114.13	ENSG00000173114.13:t:111122415-111125454	t|1e1.1o1|1e2.1o1	+	chr7	0.3087;0.6913	0.2692;0.7308	0.2395;0.7605	0.2718;0.7282	1.578e-01;6.462e-01	3.538e-01;8.422e-01	1.670e-01;6.835e-01	3.165e-01;8.330e-01	2.365e-01;7.437e-01	2.563e-01;7.635e-01	2.492e-01;7.113e-01	2.887e-01;7.508e-01	6	6	3	3	9.307e-01;9.307e-01	7.613e-01;7.613e-01	6.991e-01;6.991e-01	1.000e+00;1.000e+00	5.109e-01;5.109e-01	1.000e+00;1.000e+00	1.000e+00;1.000e+00	9.569e-01;9.587e-01	1.000e+00;9.404e-01	1.000e+00;1.000e+00	9.623e-01;9.699e-01	1.000e+00;1.000e+00	4.000e+00;4.000e+00	1.000e+00;1.000e+00	False;False	False;False	False;False	True;True	2	3	0;0	111091504-111122415;111099962-111122415	111091006-111091504;111099881-111099962;111122415-111125454		http://genome.ucsc.edu/cgi-bin/hgTracks?db=GRCh38&position=chr7%3A111125454-111091006
ZNF606	ENSG00000166704.13	ENSG00000166704.13:t:57988595-57988721	t|1e1.1o1|1e2.1o1	-	chr19	NA	NA	0.1249;0.8751	0.1963;0.8037	NA	NA	NA	NA	1.189e-01;8.567e-01	1.433e-01;8.811e-01	1.857e-01;7.979e-01	2.021e-01;8.143e-01	0	0	3	3				1.000e-01;1.000e-01	3.403e-02;3.403e-02	1.000e-01;1.000e-01				1.000e+00;1.000e+00	9.028e-01;9.063e-01	1.000e+00;1.000e+00		1.000e+00;1.000e+00		False;False		False;False	2	3	0;0	57988721-58000683;57988721-57999808	57988595-57988721;57997396-57999896;58000224-58000739		http://genome.ucsc.edu/cgi-bin/hgTracks?db=GRCh38&position=chr19%3A58000739-57988595
ZNF606	ENSG00000166704.13	ENSG00000166704.13:t:58001157-58001370	t|1e1.1o1|1e2.1o1	-	chr19	NA	NA	0.0880;0.9120	0.0746;0.9254	NA	NA	NA	NA	7.570e-02;8.975e-01	1.025e-01;9.243e-01	6.267e-02;9.173e-01	8.270e-02;9.373e-01	0	0	3	3				1.000e+00;1.000e+00	4.229e-01;4.229e-01	7.000e-01;7.000e-01				1.000e+00;1.000e+00	9.483e-01;9.396e-01	1.000e+00;1.000e+00		1.000e+00;1.000e+00		False;False		True;True	2	3	0;0	58001370-58002780;58001370-58002396	58001157-58001370;58002396-58002746;58002780-58003349		http://genome.ucsc.edu/cgi-bin/hgTracks?db=GRCh38&position=chr19%3A58003349-58001157
ZNF606	ENSG00000166704.13	ENSG00000166704.13:s:58000224-58000739	s|1e1.1o1|1e2.1o1	-	chr19	NA	NA	0.8749;0.1251	0.8073;0.1927	NA	NA	NA	NA	8.563e-01;1.239e-01	8.761e-01;1.437e-01	8.002e-01;1.849e-01	8.151e-01;1.998e-01	0	0	3	3				1.000e-01;1.000e-01	2.882e-02;2.882e-02	1.000e-01;1.000e-01				1.000e+00;1.000e+00	9.445e-01;9.049e-01	1.000e+00;1.000e+00		1.000e+00;1.000e+00		False;False		False;False	2	3	0;0	57999896-58000683;57988721-58000683	57988595-57988721;57997396-57999896;58000224-58000739		http://genome.ucsc.edu/cgi-bin/hgTracks?db=GRCh38&position=chr19%3A58000739-57988595
PGAM5	ENSG00000247077.8	ENSG00000247077.8:t:132714753-132715036	t|1e1.1o1|1e2.1o1	+	chr12	0.9737;0.0263	0.9868;0.0132	0.9919;0.0081	0.9934;0.0066	9.583e-01;1.852e-02	9.815e-01;4.167e-02	9.857e-01;1.250e-02	9.875e-01;1.429e-02	9.843e-01;7.333e-03	9.927e-01;1.569e-02	9.610e-01;5.659e-03	9.943e-01;3.903e-02	9	5	3	3	9.091e-02;9.091e-02	1.462e-01;1.462e-01	5.994e-02;5.994e-02	1.000e+00;1.000e+00	5.697e-01;5.697e-01	1.000e+00;1.000e+00	1.000e+00;1.000e+00	9.222e-01;9.321e-01	1.000e+00;1.000e+00	1.000e+00;1.000e+00	9.494e-01;9.388e-01	1.000e+00;1.000e+00	4.000e+00;4.000e+00	1.000e+00;2.000e+00	False;False	False;False	True;True	True;True	2	3	0;0	132711067-132714858;132711689-132714858	132710819-132711067;132711082-132711689;132714753-132715036		http://genome.ucsc.edu/cgi-bin/hgTracks?db=GRCh38&position=chr12%3A132715036-132710819
PGAM5	ENSG00000247077.8	ENSG00000247077.8:s:132717710-132717798	s|1e1.1o2|1e1.2o2	+	chr12	0.4600;0.5400	0.5894;0.4106	0.5666;0.4334	0.5822;0.4178	4.327e-01;4.276e-01	5.724e-01;5.673e-01	5.243e-01;3.234e-01	6.766e-01;4.757e-01	5.498e-01;3.962e-01	6.038e-01;4.502e-01	5.500e-01;4.120e-01	5.880e-01;4.500e-01	7	6	3	3	3.328e-01;3.328e-01	5.458e-02;5.458e-02	1.014e-01;1.014e-01	1.000e+00;1.000e+00	7.169e-01;7.169e-01	1.000e+00;1.000e+00	9.994e-01;9.994e-01	9.392e-01;8.805e-01	9.480e-01;9.452e-01	1.000e+00;1.000e+00	9.398e-01;9.613e-01	1.000e+00;1.000e+00	4.000e+00;4.000e+00	1.000e+00;1.000e+00	False;False	False;False	False;False	True;True	2	2	0;0	132717798-132717987;132717798-132717990	132717710-132717798;132717987-132718120		http://genome.ucsc.edu/cgi-bin/hgTracks?db=GRCh38&position=chr12%3A132718120-132717710
PGAM5	ENSG00000247077.8	ENSG00000247077.8:s:132717987-132718120	s|1e1.1o1|1e2.1o1	+	chr12	0.0401;0.9599	0.0188;0.9812	0.0048;0.9952	0.0209;0.9791	1.887e-02;9.454e-01	5.456e-02;9.811e-01	9.854e-03;9.719e-01	2.810e-02;9.901e-01	4.251e-03;9.948e-01	5.170e-03;9.957e-01	1.524e-02;9.665e-01	3.349e-02;9.848e-01	9	8	3	3	1.958e-01;1.958e-01	4.419e-02;4.419e-02	4.640e-02;4.640e-02	1.000e-01;1.000e-01	1.928e-01;1.928e-01	1.000e-01;1.000e-01	1.000e+00;8.937e-01	6.864e-01;8.267e-01	8.921e-01;8.185e-01	1.000e+00;1.000e+00	7.754e-01;5.932e-01	1.000e+00;1.000e+00	5.000e+00;5.000e+00	1.000e+00;1.000e+00	False;False	False;False	False;False	True;True	2	3	0;0	132718120-132718762;132718120-132720678	132717987-132718120;132718762-132719166;132720678-132722734		http://genome.ucsc.edu/cgi-bin/hgTracks?db=GRCh38&position=chr12%3A132722734-132717987
LCMT1	ENSG00000205629.12	ENSG00000205629.12:s:25132402-25132523	s|1e1.1o1|1e2.1o1	+	chr16	0.9903;0.0097	0.9735;0.0265	0.9861;0.0139	0.9903;0.0097	9.815e-01;6.757e-03	9.932e-01;1.852e-02	9.652e-01;1.065e-02	9.893e-01;3.481e-02	9.820e-01;1.282e-02	9.872e-01;1.801e-02	9.809e-01;8.993e-03	9.910e-01;1.907e-02	9	8	3	3	5.028e-01;5.028e-01	6.455e-01;6.455e-01	1.672e-01;1.672e-01	6.000e-01;6.000e-01	9.537e-01;9.537e-01	7.000e-01;7.000e-01	1.000e+00;1.000e+00	9.469e-01;9.708e-01	9.626e-01;9.626e-01	1.000e+00;1.000e+00	9.627e-01;9.621e-01	1.000e+00;1.000e+00	5.000e+00;5.000e+00	1.500e+00;2.000e+00	False;False	False;False	True;True	True;True	2	3	0;1	25132523-25140171;25132523-25161102	25132402-25132523;25140055-25140503;25161102-25161206		http://genome.ucsc.edu/cgi-bin/hgTracks?db=GRCh38&position=chr16%3A25161206-25132402
LCMT1	ENSG00000205629.12	ENSG00000205629.12:t:25164598-25164718	t|1e1.1o1|1e2.1o2|1e2.2o2	+	chr16	0.0262;0.0028;0.9688	0.0137;0.0057;0.9736	0.0299;0.0110;0.9614	0.0422;0.0048;0.9525	1.823e-02;2.625e-03;9.606e-01	3.756e-02;9.023e-03;9.760e-01	6.577e-03;4.278e-03;9.634e-01	2.573e-02;1.204e-02;9.862e-01	2.942e-02;1.020e-02;9.467e-01	4.106e-02;1.307e-02;9.616e-01	3.579e-02;3.036e-03;9.476e-01	4.521e-02;6.487e-03;9.610e-01	9	9	3	3	7.301e-01;3.517e-01;7.301e-01	5.539e-01;5.874e-01;6.562e-01	4.894e-01;2.581e-01;4.894e-01	1.000e+00;1.000e-01;1.000e+00	7.744e-01;5.498e-02;8.153e-01	1.000e+00;1.000e-01;1.000e+00	9.895e-01;9.895e-01;9.895e-01	9.270e-01;9.124e-01;9.486e-01	1.000e+00;9.314e-01;9.349e-01	1.000e+00;1.000e+00;1.000e+00	9.443e-01;8.762e-01;9.468e-01	1.000e+00;1.000e+00;1.000e+00	6.000e+00;6.000e+00;6.000e+00	1.000e+00;1.000e+00;2.000e+00	False;False;False	False;False;False	True;True;True	True;True;True	3	3	0;1;0	25140247-25164598;25161188-25164598;25161204-25164598	25140055-25140503;25161102-25161206;25164598-25164718		http://genome.ucsc.edu/cgi-bin/hgTracks?db=GRCh38&position=chr16%3A25164718-25140055
LCMT1	ENSG00000205629.12	ENSG00000205629.12:t:25178001-25178231	t|1e1.2o2|1e2.1o1	+	chr16	0.0122;0.9878	0.0303;0.9697	0.0150;0.9850	0.0178;0.9822	8.548e-03;9.862e-01	1.383e-02;9.915e-01	1.622e-02;9.385e-01	6.152e-02;9.838e-01	8.771e-03;9.843e-01	1.570e-02;9.912e-01	1.622e-02;9.816e-01	1.838e-02;9.838e-01	9	9	3	3	3.357e-02;3.357e-02	3.689e-02;3.689e-02	7.775e-03;7.775e-03	6.000e-01;6.000e-01	3.161e-01;3.161e-01	4.000e-01;4.000e-01	9.895e-01;9.895e-01	7.061e-01;6.925e-01	8.633e-01;7.304e-01	1.000e+00;1.000e+00	9.485e-01;9.000e-01	1.000e+00;1.000e+00	5.000e+00;5.000e+00	1.000e+00;1.000e+00	False;False	False;False	False;False	True;True	2	3	0;0	25170805-25178001;25175034-25178001	25170714-25170805;25174746-25175034;25178001-25178231		http://genome.ucsc.edu/cgi-bin/hgTracks?db=GRCh38&position=chr16%3A25178231-25170714
LCMT1	ENSG00000205629.12	ENSG00000205629.12:t:25174746-25175034	t|1e1.1o1|1e2.1o2|1e2.2o2	+	chr16	0.0074;0.0040;0.9908	0.0047;0.0047;0.9906	0.0009;0.0009;0.9981	0.0014;0.0009;0.9971	3.725e-03;3.584e-03;9.792e-01	1.042e-02;5.128e-03;9.926e-01	2.407e-03;2.407e-03;9.753e-01	1.235e-02;1.235e-02;9.952e-01	8.584e-04;8.584e-04;9.980e-01	9.836e-04;9.836e-04;9.983e-01	1.149e-03;8.933e-04;9.965e-01	2.384e-03;1.178e-03;9.977e-01	9	9	3	3	7.301e-01;7.301e-01;7.301e-01	4.606e-01;2.308e-01;9.417e-01	6.665e-01;4.363e-01;7.962e-01	6.000e-01;1.000e+00;6.000e-01	3.264e-01;4.852e-01;2.596e-01	4.000e-01;1.000e+00;4.000e-01	9.895e-01;9.895e-01;9.895e-01	9.424e-01;8.914e-01;9.491e-01	1.000e+00;1.000e+00;1.000e+00	1.000e+00;1.000e+00;1.000e+00	8.666e-01;8.502e-01;9.267e-01	1.000e+00;1.000e+00;1.000e+00	6.000e+00;6.000e+00;6.000e+00	1.000e+00;1.000e+00;1.000e+00	False;False;False	False;False;False	True;True;True	True;True;True	3	3	0;0;0	25169213-25174937;25170797-25174937;25170805-25174937	25169112-25169545;25170714-25170805;25174746-25175034		http://genome.ucsc.edu/cgi-bin/hgTracks?db=GRCh38&position=chr16%3A25175034-25169112
LCMT1	ENSG00000205629.12	ENSG00000205629.12:s:25170714-25170805	s|1e1.1o1|2e1.1o1|2e2.1o1	+	chr16	0.0040;0.9870;0.0078	0.0047;0.9744;0.0139	0.0009;0.9888;0.0102	0.0009;0.9867;0.0125	3.584e-03;9.835e-01;3.725e-03	5.208e-03;9.926e-01;1.127e-02	2.381e-03;9.653e-01;9.952e-03	1.149e-02;9.841e-01;3.235e-02	8.537e-04;9.871e-01;5.621e-03	9.782e-04;9.934e-01;1.201e-02	8.855e-04;9.851e-01;1.132e-02	1.163e-03;9.878e-01;1.376e-02	9	9	3	3	7.301e-01;1.259e-01;1.259e-01	2.540e-01;4.516e-02;6.424e-02	4.363e-01;2.443e-02;3.147e-02	1.000e+00;1.000e+00;1.000e+00	4.912e-01;3.682e-01;3.898e-01	1.000e+00;7.000e-01;7.000e-01	9.895e-01;9.895e-01;7.301e-01	9.582e-01;8.579e-01;7.520e-01	9.349e-01;9.314e-01;6.697e-01	1.000e+00;1.000e+00;1.000e+00	9.330e-01;9.838e-01;9.464e-01	1.000e+00;1.000e+00;1.000e+00	6.000e+00;5.000e+00;5.000e+00	1.000e+00;1.000e+00;1.000e+00	False;False;False	False;False;False	True;False;False	True;True;True	3	3	0;0;0	25170797-25174937;25170805-25174937;25170805-25178001	25170714-25170805;25174746-25175034;25178001-25178231		http://genome.ucsc.edu/cgi-bin/hgTracks?db=GRCh38&position=chr16%3A25178231-25170714
LCMT1	ENSG00000205629.12	ENSG00000205629.12:s:25111731-25111768	s|1e1.1o1|i	+	chr16	0.0341;0.9659	0.0482;0.9518	0.0236;0.9764	0.0254;0.9746	1.695e-02;9.249e-01	7.508e-02;9.830e-01	2.212e-02;9.105e-01	8.951e-02;9.779e-01	2.283e-02;9.649e-01	3.512e-02;9.772e-01	1.920e-02;9.661e-01	3.392e-02;9.808e-01	9	8	3	3	8.937e-01;8.937e-01	5.966e-01;5.966e-01	6.730e-01;6.730e-01	1.000e+00;1.000e+00	7.598e-01;7.598e-01	1.000e+00;1.000e+00	1.000e+00;1.000e+00	8.999e-01;9.407e-01	9.626e-01;9.626e-01	1.000e+00;1.000e+00	9.483e-01;9.552e-01	1.000e+00;1.000e+00	6.000e+00;6.000e+00	1.000e+00;2.000e+00	False;False	False;False	True;True	True;True	2	2	0;0	25111768-25128475;25111769-25111931	25111731-25111768;25128475-25128570	25111769-25111931	http://genome.ucsc.edu/cgi-bin/hgTracks?db=GRCh38&position=chr16%3A25128570-25111731
LCMT1	ENSG00000205629.12	ENSG00000205629.12:s:25140055-25140503	s|1e1.1o1|1e2.1o1|1e3.1o1	+	chr16	0.9404;0.0123;0.0314	0.9649;0.0086;0.0249	0.9440;0.0127;0.0353	0.9475;0.0077;0.0453	9.196e-01;4.193e-03;2.846e-02	9.662e-01;3.382e-02;5.941e-02	9.272e-01;6.117e-03;1.716e-02	9.688e-01;1.036e-02;6.841e-02	9.403e-01;8.560e-03;3.252e-02	9.503e-01;1.676e-02;4.675e-02	9.463e-01;6.054e-03;4.133e-02	9.488e-01;1.401e-02;4.612e-02	9	9	3	3	9.895e-01;7.301e-01;7.301e-01	5.284e-01;1.919e-01;7.983e-01	5.457e-01;6.048e-01;6.665e-01	6.000e-01;1.000e+00;6.000e-01	7.766e-01;7.990e-01;8.346e-01	7.000e-01;7.000e-01;7.000e-01	9.895e-01;9.895e-01;9.895e-01	9.884e-01;8.548e-01;9.619e-01	1.000e+00;1.000e+00;1.000e+00	1.000e+00;1.000e+00;1.000e+00	9.449e-01;9.735e-01;9.437e-01	1.000e+00;1.000e+00;1.000e+00	6.000e+00;6.000e+00;6.000e+00	1.000e+00;2.000e+00;2.000e+00	False;False;False	False;False;False	True;True;True	True;True;True	3	4	0;0;0	25140247-25151554;25140247-25161102;25140247-25164598	25140055-25140503;25151525-25151615;25161102-25161206;25164598-25164718		http://genome.ucsc.edu/cgi-bin/hgTracks?db=GRCh38&position=chr16%3A25164718-25140055
LCMT1	ENSG00000205629.12	ENSG00000205629.12:t:25128475-25128570	t|1e1.1o1|1e2.1o1|1e3.1o1	+	chr16	0.0207;0.9657;0.0101	0.0440;0.9333;0.0126	0.0208;0.9742;0.0113	0.0149;0.9799;0.0060	1.026e-02;9.041e-01;9.664e-03	5.717e-02;9.699e-01;1.170e-02	2.424e-02;9.024e-01;6.289e-03	8.333e-02;9.697e-01;2.022e-02	1.782e-02;9.620e-01;6.407e-03	2.908e-02;9.760e-01;1.269e-02	1.220e-02;9.645e-01;3.838e-03	2.238e-02;9.843e-01;1.408e-02	9	9	3	3	3.517e-01;9.895e-01;7.301e-01	3.191e-01;4.260e-01;6.542e-01	3.865e-01;6.048e-01;8.633e-01	1.000e+00;6.000e-01;1.000e+00	5.302e-01;7.408e-01;9.029e-01	7.000e-01;7.000e-01;1.000e+00	9.895e-01;9.895e-01;9.895e-01	9.712e-01;9.272e-01;9.514e-01	1.000e+00;1.000e+00;1.000e+00	1.000e+00;1.000e+00;1.000e+00	9.465e-01;9.827e-01;9.328e-01	1.000e+00;1.000e+00;1.000e+00	6.000e+00;6.000e+00;6.000e+00	1.000e+00;1.000e+00;2.000e+00	False;False;False	False;False;False	True;True;True	True;True;True	3	4	0;0;0	25111768-25128475;25111996-25128475;25126126-25128475	25111731-25111768;25111932-25111996;25125964-25126126;25128475-25128570		http://genome.ucsc.edu/cgi-bin/hgTracks?db=GRCh38&position=chr16%3A25128570-25111731
LCMT1	ENSG00000205629.12	ENSG00000205629.12:s:25111932-25111996	s|1e1.1o1|1e2.1o1	+	chr16	0.0170;0.9830	0.0189;0.9811	0.0032;0.9968	0.0025;0.9975	1.515e-02;9.821e-01	1.786e-02;9.848e-01	1.000e-02;9.667e-01	3.333e-02;9.900e-01	2.778e-03;9.968e-01	3.227e-03;9.972e-01	2.416e-03;9.890e-01	1.102e-02;9.976e-01	9	9	3	3	7.301e-01;7.301e-01	3.162e-01;3.161e-01	7.304e-01;7.304e-01	1.000e+00;1.000e+00	4.598e-01;4.598e-01	1.000e+00;1.000e+00	9.895e-01;9.895e-01	9.307e-01;9.384e-01	1.000e+00;1.000e+00	1.000e+00;1.000e+00	8.030e-01;9.167e-01	1.000e+00;1.000e+00	6.000e+00;6.000e+00	1.000e+00;1.000e+00	False;False	False;False	True;True	True;True	2	3	0;0	25111996-25125964;25111996-25128475	25111932-25111996;25125964-25126126;25128475-25128570		http://genome.ucsc.edu/cgi-bin/hgTracks?db=GRCh38&position=chr16%3A25128570-25111932
LCMT1	ENSG00000205629.12	ENSG00000205629.12:t:25161102-25161206	t|1e1.1o1|1e2.1o1|1e3.1o1	+	chr16	0.0055;0.0152;0.9697	0.0185;0.0101;0.9740	0.0157;0.0147;0.9724	0.0090;0.0089;0.9735	4.415e-03;4.193e-03;9.510e-01	2.205e-02;3.613e-02;9.784e-01	1.295e-02;5.650e-03;9.630e-01	2.083e-02;1.233e-02;9.761e-01	1.417e-02;9.966e-03;9.661e-01	1.696e-02;1.808e-02;9.763e-01	7.735e-03;7.200e-03;9.673e-01	2.219e-02;1.532e-02;9.782e-01	9	9	3	3	1.259e-01;7.301e-01;7.301e-01	4.240e-01;1.676e-01;5.671e-01	2.581e-01;6.665e-01;7.962e-01	6.000e-01;1.000e+00;1.000e+00	8.945e-01;8.081e-01;8.564e-01	7.000e-01;1.000e+00;7.000e-01	9.895e-01;9.895e-01;9.895e-01	9.513e-01;9.545e-01;9.729e-01	1.000e+00;1.000e+00;1.000e+00	1.000e+00;1.000e+00;1.000e+00	9.482e-01;9.410e-01;9.504e-01	1.000e+00;1.000e+00;1.000e+00	6.000e+00;6.000e+00;6.000e+00	1.000e+00;1.000e+00;1.000e+00	False;False;False	False;False;False	True;True;True	True;True;True	3	4	1;0;0	25132523-25161102;25140247-25161102;25151615-25161102	25132402-25132523;25140055-25140503;25151525-25151615;25161102-25161206		http://genome.ucsc.edu/cgi-bin/hgTracks?db=GRCh38&position=chr16%3A25161206-25132402
LCMT1	ENSG00000205629.12	ENSG00000205629.12:s:25128475-25128570	s|1e1.1o1|2e1.1o1	+	chr16	0.9907;0.0093	0.9877;0.0123	0.9977;0.0023	0.9980;0.0020	9.882e-01;8.475e-03	9.915e-01;1.177e-02	9.817e-01;6.251e-03	9.937e-01;1.827e-02	9.977e-01;1.952e-03	9.980e-01;2.320e-03	9.942e-01;1.883e-03	9.981e-01;5.849e-03	9	9	3	3	3.517e-01;3.517e-01	2.267e-01;2.267e-01	5.457e-01;5.457e-01	1.000e+00;1.000e+00	4.533e-01;4.533e-01	1.000e+00;1.000e+00	9.895e-01;9.895e-01	8.666e-01;9.102e-01	9.349e-01;1.000e+00	1.000e+00;1.000e+00	8.527e-01;9.304e-01	1.000e+00;1.000e+00	6.000e+00;6.000e+00	1.000e+00;1.000e+00	False;False	False;False	True;True	True;True	2	2	0;0	25128566-25132402;25128570-25132402	25128475-25128570;25132402-25132523		http://genome.ucsc.edu/cgi-bin/hgTracks?db=GRCh38&position=chr16%3A25132523-25128475
LCMT1	ENSG00000205629.12	ENSG00000205629.12:s:25151525-25151615	s|1e1.1o1|1e2.1o1	+	chr16	0.0067;0.9933	0.0086;0.9914	0.0017;0.9983	0.0026;0.9974	6.290e-03;9.915e-01	8.475e-03;9.937e-01	4.275e-03;9.766e-01	2.344e-02;9.957e-01	1.500e-03;9.981e-01	1.879e-03;9.985e-01	2.082e-03;9.968e-01	3.173e-03;9.979e-01	9	9	3	3	3.517e-01;3.517e-01	2.196e-01;2.196e-01	3.865e-01;3.865e-01	6.000e-01;6.000e-01	2.624e-01;2.624e-01	4.000e-01;4.000e-01	9.895e-01;9.895e-01	8.879e-01;9.236e-01	9.314e-01;9.349e-01	1.000e+00;1.000e+00	8.700e-01;9.001e-01	1.000e+00;1.000e+00	6.000e+00;6.000e+00	1.000e+00;1.000e+00	False;False	False;False	True;True	True;True	2	3	0;0	25151615-25158787;25151615-25161102	25151525-25151615;25158787-25158931;25161102-25161206		http://genome.ucsc.edu/cgi-bin/hgTracks?db=GRCh38&position=chr16%3A25161206-25151525
LCMT1	ENSG00000205629.12	ENSG00000205629.12:s:25169112-25169545	s|1e1.1o1|1e2.1o1	+	chr16	0.9922;0.0078	0.9931;0.0069	0.9986;0.0014	0.9980;0.0020	9.888e-01;6.211e-03	9.938e-01;1.124e-02	9.829e-01;3.774e-03	9.962e-01;1.712e-02	9.986e-01;1.278e-03	9.987e-01;1.434e-03	9.974e-01;1.584e-03	9.984e-01;2.572e-03	9	9	3	3	7.301e-01;7.301e-01	7.425e-01;7.425e-01	5.457e-01;5.457e-01	6.000e-01;6.000e-01	3.143e-01;3.143e-01	4.000e-01;4.000e-01	9.895e-01;9.895e-01	9.358e-01;9.473e-01	1.000e+00;1.000e+00	1.000e+00;1.000e+00	9.626e-01;9.376e-01	1.000e+00;1.000e+00	6.000e+00;6.000e+00	1.000e+00;1.000e+00	False;False	False;False	True;True	True;True	2	3	0;0	25169213-25170714;25169213-25174937	25169112-25169545;25170714-25170805;25174746-25175034		http://genome.ucsc.edu/cgi-bin/hgTracks?db=GRCh38&position=chr16%3A25175034-25169112
GRM4	ENSG00000124493.14	ENSG00000124493.14:t:34061893-34063239	t|1e1.1o1|1e2.1o1|1e3.1o1|1e4.1o1	-	chr6	NA	NA	0.0128;0.0116;0.9615;0.0116	0.0156;0.0074;0.9500;0.0156	NA	NA	NA	NA	1.015e-02;9.549e-03;9.168e-01;9.549e-03	5.802e-02;1.223e-02;9.696e-01;1.223e-02	1.149e-02;7.248e-03;9.278e-01;1.138e-02	4.752e-02;1.149e-02;9.515e-01;2.568e-02	0	0	3	3				1.000e+00;6.000e-01;6.000e-01;6.000e-01	8.646e-01;8.633e-01;9.842e-01;4.063e-01	1.000e+00;7.000e-01;7.000e-01;7.000e-01				1.000e+00;1.000e+00;1.000e+00;1.000e+00	9.545e-01;8.887e-01;9.569e-01;9.435e-01	1.000e+00;1.000e+00;1.000e+00;1.000e+00		2.000e+00;1.000e+00;1.000e+00;1.000e+00		False;False;False;False		True;True;True;True	4	5	0;0;0;0	34062028-34132978;34062028-34099995;34062028-34091883;34062028-34063346	34061893-34063239;34063346-34063635;34091584-34092099;34099995-34100088;34132978-34133360		http://genome.ucsc.edu/cgi-bin/hgTracks?db=GRCh38&position=chr6%3A34133360-34061893
GRM4	ENSG00000124493.14	ENSG00000124493.14:s:34132978-34133360	s|1e1.1o1|1e2.1o1	-	chr6	NA	NA	0.9615;0.0385	0.9436;0.0564	NA	NA	NA	NA	9.226e-01;2.449e-02	9.755e-01;7.740e-02	9.255e-01;3.818e-02	9.618e-01;7.454e-02	0	0	3	2				1.000e+00;1.000e+00	9.813e-01;9.813e-01	1.000e+00;1.000e+00				1.000e+00;1.000e+00	9.534e-01;9.830e-01	1.000e+00;1.000e+00		1.000e+00;1.000e+00		False;False		True;True	2	3	0;0	34092099-34132978;34062028-34132978	34061893-34063239;34091584-34092099;34132978-34133360		http://genome.ucsc.edu/cgi-bin/hgTracks?db=GRCh38&position=chr6%3A34133360-34061893
GRM4	ENSG00000124493.14	ENSG00000124493.14:s:34058974-34059128	s|1e1.1o1|1e2.1o1	-	chr6	NA	NA	0.9444;0.0556	0.9750;0.0250	NA	NA	NA	NA	9.267e-01;3.846e-02	9.615e-01;7.331e-02	9.490e-01;2.337e-02	9.766e-01;5.097e-02	0	0	3	3				1.000e+00;1.000e+00	6.134e-01;6.134e-01	1.000e+00;1.000e+00				1.000e+00;1.000e+00	9.218e-01;9.673e-01	1.000e+00;1.000e+00		1.000e+00;1.000e+00		False;False		True;True	2	3	0;0	34056684-34058974;34040748-34058974	34040548-34040748;34056544-34056684;34058974-34059128		http://genome.ucsc.edu/cgi-bin/hgTracks?db=GRCh38&position=chr6%3A34059128-34040548
GRM4	ENSG00000124493.14	ENSG00000124493.14:t:34091584-34092099	t|1e1.1o1|1e2.1o1|1e3.1o1|1e4.1o1|1e5.1o1	-	chr6	NA	NA	0.0108;0.9567;0.0108;0.0108;0.0108	0.0077;0.9692;0.0077;0.0077;0.0077	NA	NA	NA	NA	7.515e-03;9.476e-01;7.515e-03;7.515e-03;7.515e-03	1.310e-02;9.699e-01;1.310e-02;1.310e-02;1.310e-02	7.556e-03;9.686e-01;7.556e-03;7.556e-03;7.556e-03	7.852e-03;9.698e-01;7.852e-03;7.852e-03;7.852e-03	0	0	3	2				9.000e-01;9.000e-01;9.000e-01;9.000e-01;9.000e-01	5.316e-01;5.316e-01;5.316e-01;5.316e-01;5.316e-01	8.000e-01;8.000e-01;8.000e-01;8.000e-01;8.000e-01				9.000e-01;1.000e+00;1.000e+00;1.000e+00;1.000e+00	9.243e-01;8.901e-01;8.693e-01;8.922e-01;8.703e-01	1.000e+00;1.000e+00;1.000e+00;1.000e+00;1.000e+00		1.000e+00;1.000e+00;1.000e+00;1.000e+00;1.000e+00		False;False;False;False;False		True;True;True;True;True	5	6	0;0;0;0;0	34092099-34155079;34092099-34132978;34092099-34110660;34092099-34103581;34092099-34102022	34091584-34092099;34102022-34102151;34103581-34103854;34110660-34111034;34132978-34133360;34155079-34155622		http://genome.ucsc.edu/cgi-bin/hgTracks?db=GRCh38&position=chr6%3A34155622-34091584
GRM4	ENSG00000124493.14	ENSG00000124493.14:t:34018643-34022870	t|1e1.1o1|1e2.1o1	-	chr6	NA	NA	0.7344;0.2656	0.7416;0.2584	NA	NA	NA	NA	7.066e-01;2.616e-01	7.384e-01;2.934e-01	7.208e-01;1.863e-01	8.137e-01;2.792e-01	0	0	3	3				1.000e+00;1.000e+00	4.211e-01;4.211e-01	7.000e-01;7.000e-01				1.000e+00;1.000e+00	9.602e-01;9.506e-01	1.000e+00;1.000e+00		1.000e+00;1.000e+00		False;False		True;True	2	3	0;0	34022870-34028120;34022870-34024219	34018643-34022870;34024219-34024713;34028120-34028366		http://genome.ucsc.edu/cgi-bin/hgTracks?db=GRCh38&position=chr6%3A34028366-34018643
GRM4	ENSG00000124493.14	ENSG00000124493.14:t:34040548-34040748	t|1e1.1o1|1e2.1o1|1e3.1o1	-	chr6	NA	NA	0.0351;0.9561;0.0101	0.0373;0.9504;0.0125	NA	NA	NA	NA	2.408e-02;9.543e-01;9.560e-03	3.659e-02;9.650e-01;1.159e-02	2.679e-02;9.418e-01;1.065e-02	4.784e-02;9.589e-01;1.440e-02	0	0	3	2				9.000e-01;9.000e-01;9.000e-01	7.565e-01;6.518e-01;7.177e-01	8.000e-01;8.000e-01;1.000e+00				1.000e+00;1.000e+00;1.000e+00	9.357e-01;9.372e-01;8.849e-01	1.000e+00;1.000e+00;1.000e+00		1.000e+00;1.000e+00;1.000e+00		False;False;False		True;True;True	3	4	0;0;0	34040748-34058974;34040748-34056544;34040748-34055807	34040548-34040748;34054179-34056323;34056544-34056684;34058974-34059128		http://genome.ucsc.edu/cgi-bin/hgTracks?db=GRCh38&position=chr6%3A34059128-34040548
GRM4	ENSG00000124493.14	ENSG00000124493.14:s:34028120-34028366	s|1e1.1o1|1e2.1o1	-	chr6	NA	NA	0.1957;0.8043	0.1742;0.8258	NA	NA	NA	NA	1.844e-01;7.611e-01	2.389e-01;8.156e-01	1.627e-01;8.200e-01	1.800e-01;8.373e-01	0	0	3	3				6.000e-01;6.000e-01	2.937e-01;2.937e-01	4.000e-01;4.000e-01				1.000e+00;1.000e+00	9.318e-01;8.847e-01	1.000e+00;1.000e+00		1.000e+00;1.000e+00		False;False		True;True	2	3	0;0	34024713-34028120;34022870-34028120	34018643-34022870;34024219-34024713;34028120-34028366		http://genome.ucsc.edu/cgi-bin/hgTracks?db=GRCh38&position=chr6%3A34028366-34018643
GRM4	ENSG00000124493.14	ENSG00000124493.14:t:34133652-34133859	t|1e1.1o1|1e2.1o1	-	chr6	NA	NA	0.0770;0.9230	0.0635;0.9365	NA	NA	NA	NA	7.599e-02;7.677e-01	2.323e-01;9.240e-01	4.844e-02;9.214e-01	7.865e-02;9.516e-01	0	0	3	2				9.000e-01;9.000e-01	3.813e-01;3.813e-01	8.000e-01;8.000e-01				1.000e+00;1.000e+00	8.814e-01;9.310e-01	1.000e+00;1.000e+00		1.000e+00;1.000e+00		False;False		False;False	2	3	0;1	34133859-34146000;34133859-34145088	34133652-34133859;34145088-na;34146000-34146137		http://genome.ucsc.edu/cgi-bin/hgTracks?db=GRCh38&position=chr6%3A34146137-34133652
RPS26	ENSG00000197728.11	ENSG00000197728.11:s:56042133-56042380	s|1e1.1o1|2e2.1o1	+	chr12	0.9857;0.0143	0.9828;0.0172	0.9275;0.0725	0.9610;0.0390	9.645e-01;8.588e-03	9.914e-01;3.554e-02	9.483e-01;1.368e-02	9.863e-01;5.172e-02	9.195e-01;6.700e-02	9.330e-01;8.055e-02	9.390e-01;2.938e-02	9.706e-01;6.097e-02	9	9	3	3	7.301e-01;7.301e-01	4.922e-01;4.922e-01	2.973e-01;2.973e-01	6.000e-01;6.000e-01	2.850e-01;2.850e-01	4.000e-01;4.000e-01	9.895e-01;9.895e-01	9.137e-01;9.238e-01	1.000e+00;1.000e+00	1.000e+00;1.000e+00	9.466e-01;8.987e-01	1.000e+00;1.000e+00	6.000e+00;6.000e+00	1.000e+00;1.000e+00	False;False	False;False	True;True	True;True	2	3	0;1	56042169-56042425;56042380-56043363	56042133-56042380;56042425-56042602;56043363-56043493		http://genome.ucsc.edu/cgi-bin/hgTracks?db=GRCh38&position=chr12%3A56043493-56042133
RPS26	ENSG00000197728.11	ENSG00000197728.11:t:56043363-56043493	t|1e1.2o2|1e2.1o1	+	chr12	0.0033;0.9967	0.0050;0.9950	0.0132;0.9868	0.0065;0.9935	1.732e-03;9.912e-01	8.810e-03;9.983e-01	3.356e-03;9.887e-01	1.131e-02;9.966e-01	1.106e-02;9.859e-01	1.410e-02;9.889e-01	5.108e-03;9.869e-01	1.306e-02;9.949e-01	9	9	3	3	7.301e-01;7.301e-01	5.720e-01;5.720e-01	2.973e-01;2.973e-01	6.000e-01;6.000e-01	6.760e-01;6.760e-01	7.000e-01;7.000e-01	9.895e-01;9.895e-01	9.540e-01;9.236e-01	1.000e+00;1.000e+00	1.000e+00;1.000e+00	9.578e-01;9.530e-01	1.000e+00;1.000e+00	6.000e+00;6.000e+00	1.000e+00;1.000e+00	False;False	False;False	True;True	True;True	2	3	1;0	56042380-56043363;56042602-56043363	56042133-56042380;56042425-56042602;56043363-56043493		http://genome.ucsc.edu/cgi-bin/hgTracks?db=GRCh38&position=chr12%3A56043493-56042133
EFHC1	ENSG00000096093.16	ENSG00000096093.16:t:52495609-52497198	t|1e1.1o1|i	+	chr6	NA	NA	0.0238;0.9762	0.0189;0.9811	NA	NA	NA	NA	1.840e-02;9.762e-01	2.381e-02;9.816e-01	1.569e-02;9.727e-01	2.729e-02;9.843e-01	0	0	3	3				1.000e+00;1.000e+00	7.999e-01;7.999e-01	1.000e+00;1.000e+00				1.000e+00;1.000e+00	9.222e-01;9.369e-01	1.000e+00;1.000e+00		1.000e+00;1.000e+00		False;False		True;True	2	2	0;0	52490350-52495609;52493403-52495608	52490140-52491000;52495609-52497198	52493403-52495608	http://genome.ucsc.edu/cgi-bin/hgTracks?db=GRCh38&position=chr6%3A52497198-52490140
EFHC1	ENSG00000096093.16	ENSG00000096093.16:s:52468394-52469473	s|1e1.1o2|1e1.2o2	+	chr6	0.9722;0.0278	0.9574;0.0426	0.9469;0.0531	0.9864;0.0136	9.692e-01;2.579e-02	9.742e-01;3.079e-02	9.402e-01;2.292e-02	9.771e-01;5.980e-02	9.286e-01;4.850e-02	9.515e-01;7.139e-02	9.749e-01;1.197e-02	9.880e-01;2.515e-02	7	6	3	3	3.328e-01;3.328e-01	2.629e-01;2.629e-01	3.660e-01;3.660e-01	1.000e-01;1.000e-01	7.500e-02;7.500e-02	1.000e-01;1.000e-01	9.994e-01;9.994e-01	9.076e-01;9.504e-01	9.452e-01;1.000e+00	1.000e+00;1.000e+00	6.926e-01;6.811e-01	1.000e+00;1.000e+00	4.000e+00;4.000e+00	1.000e+00;1.000e+00	False;False	False;False	True;True	True;True	2	2	0;0	52469473-52479037;52469473-52479092	52468394-52469473;52479037-52479250		http://genome.ucsc.edu/cgi-bin/hgTracks?db=GRCh38&position=chr6%3A52479250-52468394
EFHC1	ENSG00000096093.16	ENSG00000096093.16:t:52452688-52452837	t|1e1.2o2|1e2.2o2|1e3.1o1	+	chr6	0.0258;0.0258;0.9484	0.0138;0.0096;0.9747	0.0149;0.0046;0.9830	0.0031;0.0088;0.9849	1.867e-02;1.867e-02;9.438e-01	2.809e-02;2.809e-02;9.627e-01	9.559e-03;9.524e-03;9.651e-01	1.840e-02;1.594e-02;9.809e-01	1.023e-02;3.404e-03;9.743e-01	2.249e-02;5.116e-03;9.859e-01	2.798e-03;5.611e-03;9.837e-01	5.958e-03;1.042e-02;9.900e-01	8	6	3	3	2.421e-01;6.061e-02;6.061e-02	2.035e-02;3.925e-03;7.046e-03	2.930e-02;7.992e-03;1.265e-02	6.000e-01;6.000e-01;1.000e+00	2.285e-01;3.281e-01;3.690e-01	2.000e-01;4.000e-01;7.000e-01	9.798e-01;9.787e-01;9.787e-01	9.189e-01;9.326e-01;8.927e-01	1.000e+00;9.522e-01;9.497e-01	1.000e+00;1.000e+00;1.000e+00	7.317e-01;9.562e-01;8.993e-01	1.000e+00;1.000e+00;1.000e+00	4.000e+00;4.000e+00;4.000e+00	1.000e+00;1.000e+00;1.000e+00	False;False;False	False;False;False	False;False;False	True;True;True	3	4	0;0;0	52424167-52452688;52438454-52452688;52438591-52452688	52423946-52424167;52438353-52438454;52438455-52438591;52452688-52452837		http://genome.ucsc.edu/cgi-bin/hgTracks?db=GRCh38&position=chr6%3A52452837-52423946
EFHC1	ENSG00000096093.16	ENSG00000096093.16:s:52419743-52420473	s|1e1.1o1|1e2.1o2|1e2.2o2	+	chr6	NA	NA	0.0308;0.9620;0.0058	0.0101;0.9798;0.0101	NA	NA	NA	NA	2.914e-02;9.587e-01;4.227e-03	3.630e-02;9.638e-01;5.957e-03	7.900e-03;9.741e-01;7.900e-03	1.486e-02;9.842e-01;1.015e-02	0	0	3	3				1.000e-01;1.000e-01;6.000e-01	2.265e-02;7.176e-02;1.143e-01	1.000e-01;1.000e-01;4.000e-01				1.000e+00;1.000e+00;1.000e+00	8.105e-01;9.615e-01;9.284e-01	1.000e+00;1.000e+00;1.000e+00		1.000e+00;1.000e+00;1.000e+00		False;False;False		False;True;True	3	3	0;0;0	52420473-52423687;52420473-52423946;52420473-52423953	52419743-52420473;52423687-52423828;52423946-52424167		http://genome.ucsc.edu/cgi-bin/hgTracks?db=GRCh38&position=chr6%3A52424167-52419743
EFHC1	ENSG00000096093.16	ENSG00000096093.16:s:52452688-52452837	s|1e1.1o1|1e2.1o2|1e2.2o2	+	chr6	NA	NA	0.1111;0.0175;0.8671	0.0908;0.0398;0.8734	NA	NA	NA	NA	6.369e-02;1.691e-02;8.301e-01	1.185e-01;4.284e-02;9.173e-01	6.148e-02;3.637e-02;8.428e-01	1.035e-01;6.296e-02;9.019e-01	0	0	3	3				1.000e+00;6.000e-01;1.000e+00	9.176e-01;4.717e-01;9.519e-01	1.000e+00;4.000e-01;1.000e+00				1.000e+00;1.000e+00;1.000e+00	9.309e-01;9.168e-01;9.698e-01	1.000e+00;1.000e+00;1.000e+00		1.000e+00;1.000e+00;1.000e+00		False;False;False		True;True;True	3	3	0;0;0	52452837-52452995;52452837-52454062;52452837-52454095	52452688-52452837;52452995-52453556;52453756-52454287		http://genome.ucsc.edu/cgi-bin/hgTracks?db=GRCh38&position=chr6%3A52454287-52452688
EFHC1	ENSG00000096093.16	ENSG00000096093.16:s:52453756-52454287	s|1e1.1o1|1e2.1o1	+	chr6	NA	NA	0.9562;0.0438	0.9483;0.0517	NA	NA	NA	NA	9.348e-01;3.051e-02	9.695e-01;6.520e-02	9.428e-01;4.191e-02	9.581e-01;5.724e-02	0	0	3	3				1.000e+00;1.000e+00	9.883e-01;9.883e-01	1.000e+00;1.000e+00				1.000e+00;1.000e+00	9.444e-01;9.549e-01	1.000e+00;1.000e+00		2.000e+00;1.000e+00		False;False		True;True	2	3	0;0	52454287-52464895;52454287-52469333	52453756-52454287;52464895-52465115;52468394-52469473		http://genome.ucsc.edu/cgi-bin/hgTracks?db=GRCh38&position=chr6%3A52469473-52453756
EFHC1	ENSG00000096093.16	ENSG00000096093.16:s:52479640-52480139	s|1e1.1o1|1e2.1o1|1e3.1o1|1e4.1o1	+	chr6	NA	NA	0.0500;0.0038;0.0663;0.8482	0.1138;0.0066;0.1230;0.7517	NA	NA	NA	NA	4.839e-02;3.039e-03;4.436e-02;8.138e-01	7.418e-02;3.019e-02;8.526e-02;8.870e-01	9.384e-02;5.156e-03;7.770e-02;6.740e-01	1.280e-01;9.270e-03;2.292e-01;7.887e-01	0	0	3	3				6.000e-01;1.000e+00;6.000e-01;6.000e-01	1.600e-01;5.306e-01;3.851e-01;2.009e-01	2.000e-01;1.000e+00;4.000e-01;2.000e-01				1.000e+00;1.000e+00;1.000e+00;1.000e+00	9.041e-01;8.661e-01;7.005e-01;7.111e-01	1.000e+00;1.000e+00;1.000e+00;1.000e+00		1.000e+00;2.000e+00;1.000e+00;1.000e+00		False;False;False;False		False;True;False;False	4	5	0;0;1;0	52479787-52481546;52479787-52482784;52479787-52488557;52479787-52490140	52479640-52480139;52481546-52482587;52482784-52484604;52485169-52489476;52490140-52491000		http://genome.ucsc.edu/cgi-bin/hgTracks?db=GRCh38&position=chr6%3A52491000-52479640
EFHC1	ENSG00000096093.16	ENSG00000096093.16:t:52490140-52491000	t|1e1.1o1|1e2.1o1|1e3.1o1	+	chr6	NA	NA	0.8915;0.0055;0.1008	0.8005;0.0048;0.1945	NA	NA	NA	NA	8.831e-01;4.150e-03;9.052e-02	9.027e-01;5.992e-03;1.118e-01	7.406e-01;4.278e-03;1.694e-01	8.261e-01;7.317e-03;2.521e-01	0	0	3	3				1.000e-01;1.000e+00;1.000e-01	1.438e-01;6.175e-01;1.364e-01	1.000e-01;1.000e+00;1.000e-01				1.000e+00;1.000e+00;1.000e+00	5.426e-01;9.259e-01;4.882e-01	7.000e-01;1.000e+00;7.000e-01		1.000e+00;1.000e+00;1.000e+00		False;False;False		False;True;False	3	4	0;0;0	52479787-52490140;52483641-52490140;52488675-52490140	52479640-52480139;52482784-52484604;52485169-52489476;52490140-52491000		http://genome.ucsc.edu/cgi-bin/hgTracks?db=GRCh38&position=chr6%3A52491000-52479640
EFHC1	ENSG00000096093.16	ENSG00000096093.16:t:52468394-52469473	t|1e1.1o1|1e2.1o1	+	chr6	0.0296;0.9704	0.0493;0.9507	0.0363;0.9637	0.0385;0.9615	2.621e-02;9.654e-01	3.460e-02;9.738e-01	3.274e-02;9.110e-01	8.899e-02;9.673e-01	2.193e-02;9.495e-01	5.050e-02;9.781e-01	3.173e-02;9.598e-01	4.019e-02;9.683e-01	6	7	3	3	3.328e-01;3.328e-01	1.131e-01;1.131e-01	2.343e-01;2.343e-01	1.000e+00;1.000e+00	9.557e-01;9.557e-01	1.000e+00;1.000e+00	9.994e-01;9.994e-01	7.467e-01;9.220e-01	9.452e-01;9.452e-01	1.000e+00;1.000e+00	9.181e-01;9.750e-01	1.000e+00;1.000e+00	4.000e+00;4.000e+00	1.500e+00;1.500e+00	False;False	False;False	True;True	True;True	2	3	0;0	52454287-52469333;52465115-52469333	52453756-52454287;52464895-52465115;52468394-52469473		http://genome.ucsc.edu/cgi-bin/hgTracks?db=GRCh38&position=chr6%3A52469473-52453756
EFHC1	ENSG00000096093.16	ENSG00000096093.16:t:52438304-52438327	t|1e1.1o2|1e1.2o2|1e2.1o1|1e3.1o1|1e4.1o1	+	chr6	NA	NA	0.0054;0.9315;0.0286;0.0316;0.0054	0.0026;0.9225;0.0108;0.0722;0.0026	NA	NA	NA	NA	3.683e-03;9.214e-01;1.982e-02;3.080e-02;3.683e-03	5.560e-03;9.352e-01;3.195e-02;5.399e-02;5.560e-03	2.189e-03;8.835e-01;6.283e-03;5.230e-02;2.189e-03	6.725e-03;9.249e-01;1.951e-02;9.724e-02;6.725e-03	0	0	3	3				1.000e+00;6.000e-01;6.000e-01;6.000e-01;1.000e+00	8.377e-01;3.927e-01;3.435e-01;3.934e-01;8.377e-01	1.000e+00;4.000e-01;2.000e-01;4.000e-01;1.000e+00				1.000e+00;1.000e+00;1.000e+00;1.000e+00;1.000e+00	9.310e-01;9.382e-01;9.292e-01;9.524e-01;8.381e-01	1.000e+00;1.000e+00;1.000e+00;1.000e+00;1.000e+00		1.000e+00;1.000e+00;1.000e+00;1.000e+00;1.000e+00		False;False;False;False;False		True;True;True;True;True	5	5	0;0;0;0;0	52424081-52438304;52424167-52438304;52430131-52438304;52430374-52438304;52437678-52438304	52423946-52424167;52429969-52430131;52430228-52430374;52437562-52437678;52438304-52438327		http://genome.ucsc.edu/cgi-bin/hgTracks?db=GRCh38&position=chr6%3A52438327-52423946
EFHC1	ENSG00000096093.16	ENSG00000096093.16:t:52423946-52424167	t|1e1.1o1|1e2.1o1|1e3.1o1|1e4.1o1|1e5.1o2|1e5.2o2|2e3.1o1|2e4.1o1	+	chr6	NA	NA	0.0019;0.0019;0.8820;0.0303;0.0756;0.0154;0.0019;0.0019	0.0019;0.0019;0.8892;0.0248;0.0348;0.0036;0.0036;0.0019	NA	NA	NA	NA	1.419e-03;1.419e-03;8.587e-01;2.439e-02;6.203e-02;8.756e-03;1.419e-03;1.419e-03	1.997e-03;1.997e-03;8.894e-01;4.403e-02;8.244e-02;2.004e-02;1.997e-03;1.997e-03	1.393e-03;1.393e-03;8.805e-01;1.419e-02;1.917e-02;2.747e-03;2.747e-03;1.393e-03	2.856e-02;2.747e-03;9.062e-01;4.113e-02;5.880e-02;9.430e-03;5.665e-03;2.747e-03	0	0	3	3				1.000e+00;1.000e+00;1.000e+00;1.000e+00;6.000e-01;6.000e-01;6.000e-01;1.000e+00	4.282e-01;6.253e-01;3.869e-01;7.433e-01;3.220e-01;4.196e-01;2.489e-01;6.253e-01	1.000e+00;1.000e+00;7.000e-01;7.000e-01;4.000e-01;4.000e-01;2.000e-01;1.000e+00				1.000e+00;1.000e+00;1.000e+00;1.000e+00;1.000e+00;1.000e+00;1.000e+00;1.000e+00	7.898e-01;8.654e-01;9.485e-01;9.489e-01;9.773e-01;9.240e-01;8.369e-01;9.179e-01	1.000e+00;1.000e+00;1.000e+00;1.000e+00;1.000e+00;1.000e+00;1.000e+00;1.000e+00		1.000e+00;1.000e+00;1.000e+00;2.000e+00;1.000e+00;1.000e+00;1.000e+00;1.000e+00		False;False;False;False;False;False;False;False		True;True;True;True;True;True;True;True	8	6	0;0;0;0;0;0;0;0	52362249-52423946;52413165-52423946;52420473-52423946;52421068-52423946;52423814-52423946;52423828-52423946;52420473-52423953;52421068-52423953	52362123-52362249;52413014-52413165;52419743-52420473;52421007-52421068;52423687-52423828;52423946-52424167		http://genome.ucsc.edu/cgi-bin/hgTracks?db=GRCh38&position=chr6%3A52424167-52362123
EFHC1	ENSG00000096093.16	ENSG00000096093.16:s:52490140-52491000	s|1e1.1o1|1e2.1o1|1e3.1o1|1e4.1o1	+	chr6	0.9425;0.0143;0.0143;0.0218	0.9493;0.0156;0.0156;0.0192	0.9856;0.0048;0.0048;0.0048	0.9889;0.0037;0.0037;0.0037	9.347e-01;1.190e-02;1.190e-02;1.430e-02	9.571e-01;1.667e-02;1.667e-02;4.108e-02	9.423e-01;1.562e-02;1.562e-02;1.615e-02	9.516e-01;1.615e-02;1.615e-02;3.624e-02	9.764e-01;3.725e-03;3.725e-03;3.748e-03	9.888e-01;4.785e-03;4.785e-03;1.410e-02	9.811e-01;3.367e-03;3.367e-03;3.367e-03	9.899e-01;6.316e-03;6.316e-03;6.316e-03	5	5	3	3	8.730e-01;8.730e-01;8.730e-01;8.730e-01	6.078e-01;9.847e-01;9.847e-01;5.938e-01	1.000e+00;1.000e+00;1.000e+00;1.000e+00	1.000e+00;1.000e+00;1.000e+00;1.000e+00	7.830e-01;6.149e-01;6.149e-01;5.258e-01	1.000e+00;1.000e+00;1.000e+00;1.000e+00	1.000e+00;1.000e+00;1.000e+00;1.000e+00	9.197e-01;8.356e-01;9.451e-01;9.106e-01	1.000e+00;1.000e+00;1.000e+00;1.000e+00	1.000e+00;1.000e+00;1.000e+00;1.000e+00	9.165e-01;8.614e-01;7.919e-01;8.983e-01	1.000e+00;1.000e+00;1.000e+00;1.000e+00	3.000e+00;3.000e+00;3.000e+00;3.000e+00	1.000e+00;1.000e+00;1.000e+00;1.000e+00	False;False;False;False	False;False;False;False	True;True;True;True	True;True;True;True	4	5	0;0;0;0	52490350-52492270;52490350-52495609;52490350-52515895;52490350-52522884	52490140-52491000;52492270-52493402;52495609-52497198;52515895-52517342;52522884-52524741		http://genome.ucsc.edu/cgi-bin/hgTracks?db=GRCh38&position=chr6%3A52524741-52490140
EFHC1	ENSG00000096093.16	ENSG00000096093.16:s:52423946-52424167	s|1e4.1o1|2e1.1o1|2e2.1o1|2e3.1o1|2e4.1o1|2e5.1o1	+	chr6	NA	NA	0.0041;0.0042;0.1035;0.0042;0.8381;0.0210	0.0023;0.0023;0.0104;0.0023;0.9759;0.0023	NA	NA	NA	NA	2.862e-03;2.914e-03;6.859e-02;4.117e-03;8.187e-01;1.261e-02	4.117e-03;1.704e-02;1.243e-01;7.832e-03;8.824e-01;3.447e-02	1.938e-03;1.938e-03;1.030e-02;1.938e-03;9.619e-01;1.938e-03	6.374e-03;6.374e-03;1.289e-02;6.374e-03;9.799e-01;6.374e-03	0	0	3	3				1.000e+00;1.000e+00;1.000e-01;6.000e-01;1.000e-01;6.000e-01	6.623e-01;5.174e-01;1.272e-01;6.549e-01;8.337e-02;2.608e-01	1.000e+00;7.000e-01;1.000e-01;4.000e-01;1.000e-01;2.000e-01				1.000e+00;1.000e+00;6.000e-01;1.000e+00;6.000e-01;1.000e+00	8.872e-01;8.201e-01;3.772e-01;9.182e-01;4.892e-01;7.369e-01	1.000e+00;1.000e+00;4.150e-01;1.000e+00;4.000e-01;1.000e+00		1.000e+00;1.000e+00;0.000e+00;1.000e+00;0.000e+00;1.000e+00		False;False;False;False;False;False		True;True;False;True;False;True	6	6	0;0;0;0;0;0	52424081-52438304;52424167-52428210;52424167-52429969;52424167-52437562;52424167-52438304;52424167-52452688	52423946-52424167;52428210-52428243;52429969-52430131;52437562-52437678;52438304-52438327;52452688-52452837		http://genome.ucsc.edu/cgi-bin/hgTracks?db=GRCh38&position=chr6%3A52452837-52423946
ZNF346	ENSG00000113761.12	ENSG00000113761.12:t:177050703-177050936	t|1e1.1o1|1e3.1o1|2e2.1o1|2e3.1o1|i	+	chr5	0.0076;0.1579;0.0120;0.6353;0.1067	0.0154;0.1544;0.0195;0.7289;0.1156	0.0113;0.1953;0.0024;0.6894;0.0982	0.0017;0.1806;0.0106;0.6969;0.0991	6.316e-03;9.687e-02;8.137e-03;5.254e-01;9.728e-02	8.424e-03;2.860e-01;2.952e-02;7.835e-01;1.292e-01	5.405e-03;1.519e-01;5.405e-03;6.512e-01;9.356e-02	1.984e-02;1.606e-01;2.017e-02;7.370e-01;1.405e-01	6.866e-03;1.930e-01;1.909e-03;6.860e-01;8.165e-02	1.579e-02;1.962e-01;1.602e-02;6.898e-01;1.004e-01	1.604e-03;1.667e-01;9.594e-03;6.373e-01;9.025e-02	3.139e-03;2.546e-01;1.694e-02;7.084e-01;1.089e-01	8	5	3	3	4.343e-01;8.881e-01;8.881e-01;4.343e-01;8.881e-01	2.696e-01;3.698e-01;7.916e-01;4.051e-01;7.269e-01	4.351e-01;1.000e+00;9.433e-01;5.237e-01;9.433e-01	6.000e-01;6.000e-01;6.000e-01;6.000e-01;1.000e+00	2.290e-01;6.772e-01;7.899e-01;6.601e-01;5.269e-01	2.000e-01;7.000e-01;7.000e-01;7.000e-01;7.000e-01	1.000e+00;1.000e+00;1.000e+00;1.000e+00;1.000e+00	8.536e-01;9.438e-01;9.451e-01;9.273e-01;9.633e-01	1.000e+00;1.000e+00;1.000e+00;1.000e+00;9.433e-01	1.000e+00;1.000e+00;1.000e+00;1.000e+00;1.000e+00	8.201e-01;9.760e-01;9.092e-01;9.290e-01;9.731e-01	1.000e+00;1.000e+00;1.000e+00;1.000e+00;1.000e+00	3.000e+00;4.000e+00;4.000e+00;4.000e+00;4.000e+00	1.000e+00;1.000e+00;1.000e+00;1.000e+00;2.000e+00	False;False;False;False;False	False;False;False;False;False	True;False;True;False;True	True;True;True;True;True	5	4	0;0;0;0;1	177022913-177050703;177044533-177050703;177041870-177050751;177044533-177050751;177044534-177050702	177022696-177022913;177041778-177042249;177044327-177044533;177050703-177050936	177044534-177050702	http://genome.ucsc.edu/cgi-bin/hgTracks?db=GRCh38&position=chr5%3A177050936-177022696
ZNF346	ENSG00000113761.12	ENSG00000113761.12:s:177022696-177022913	s|1e1.1o1|1e2.1o1|1e3.1o2|1e4.1o1	+	chr5	0.0173;0.9500;0.0089;0.0089	0.0237;0.9250;0.0128;0.0231	0.0304;0.9457;0.0124;0.0290	0.0229;0.9376;0.0018;0.0217	7.149e-03;9.444e-01;6.579e-03;6.579e-03	3.969e-02;9.786e-01;1.667e-02;1.667e-02	1.032e-02;9.084e-01;6.824e-03;1.680e-02	3.362e-02;9.427e-01;1.783e-02;3.507e-02	1.875e-02;9.193e-01;7.402e-03;2.092e-02	4.145e-02;9.484e-01;1.486e-02;3.162e-02	2.232e-02;9.301e-01;1.762e-03;1.888e-02	4.340e-02;9.477e-01;2.752e-03;2.924e-02	9	6	3	3	9.247e-01;1.816e-01;5.245e-01;1.816e-01	6.116e-01;4.977e-01;4.541e-01;9.684e-02	1.000e+00;1.447e-01;6.070e-01;4.955e-02	1.000e+00;1.000e+00;6.000e-01;1.000e+00	7.622e-01;6.832e-01;1.968e-01;9.552e-01	1.000e+00;1.000e+00;2.000e-01;1.000e+00	1.000e+00;1.000e+00;1.000e+00;9.247e-01	9.322e-01;9.369e-01;9.335e-01;8.569e-01	1.000e+00;9.569e-01;9.546e-01;8.639e-01	1.000e+00;1.000e+00;1.000e+00;1.000e+00	9.489e-01;9.596e-01;7.800e-01;9.060e-01	1.000e+00;1.000e+00;1.000e+00;1.000e+00	5.000e+00;4.000e+00;4.000e+00;4.000e+00	2.000e+00;1.000e+00;1.000e+00;1.000e+00	False;False;False;False	False;False;False;False	True;True;True;False	True;True;True;True	4	5	0;0;0;0	177022913-177023160;177022913-177041126;177022913-177050703;177022913-177062058	177022696-177022913;177023160-177023234;177041126-177041229;177050703-177050936;177062058-177062151		http://genome.ucsc.edu/cgi-bin/hgTracks?db=GRCh38&position=chr5%3A177062151-177022696
ZNF346	ENSG00000113761.12	ENSG00000113761.12:t:177062058-177062151	t|1e1.1o1|1e2.1o1|1e3.1o1|1e4.1o1|i	+	chr5	0.0088;0.0686;0.0319;0.8539;0.0088	0.0227;0.0624;0.0230;0.8913;0.0051	0.0235;0.0762;0.0488;0.8173;0.0183	0.0221;0.0708;0.0545;0.7888;0.0248	6.046e-03;5.342e-02;1.188e-02;8.096e-01;6.046e-03	1.137e-02;1.323e-01;5.860e-02;8.574e-01;1.137e-02	1.726e-02;2.664e-02;1.029e-02;8.309e-01;3.207e-03	4.191e-02;7.030e-02;4.067e-02;9.253e-01;7.849e-03	1.823e-02;6.846e-02;4.136e-02;7.988e-01;1.016e-02	2.805e-02;8.604e-02;5.907e-02;8.409e-01;2.462e-02	1.899e-02;5.531e-02;4.088e-02;7.832e-01;1.384e-02	3.481e-02;1.096e-01;5.563e-02;8.318e-01;2.523e-02	8	6	3	3	9.324e-03;9.787e-01;6.360e-01;2.421e-01;2.421e-01	6.953e-02;2.079e-01;2.893e-01;2.485e-01;4.000e-01	1.265e-02;5.728e-01;3.450e-01;3.450e-01;2.284e-01	1.000e+00;1.000e+00;1.000e+00;1.000e+00;1.000e+00	6.565e-01;8.161e-01;7.638e-01;8.684e-01;9.519e-01	1.000e+00;1.000e+00;1.000e+00;1.000e+00;1.000e+00	9.787e-01;9.787e-01;1.000e+00;9.787e-01;9.787e-01	7.408e-01;8.526e-01;8.690e-01;9.186e-01;9.072e-01	9.497e-01;9.522e-01;9.522e-01;9.497e-01;9.497e-01	1.000e+00;1.000e+00;1.000e+00;1.000e+00;1.000e+00	9.554e-01;9.726e-01;9.579e-01;9.498e-01;9.480e-01	1.000e+00;1.000e+00;1.000e+00;1.000e+00;1.000e+00	3.000e+00;4.000e+00;5.000e+00;4.000e+00;4.000e+00	1.000e+00;1.000e+00;1.000e+00;2.000e+00;2.000e+00	False;False;False;False;False	False;False;False;False;False	False;True;True;True;True	True;True;True;True;True	5	5	0;0;1;0;1	177022913-177062058;177041870-177062058;177044533-177062058;177050936-177062058;177050937-177062057	177022696-177022913;177041778-177042249;177044327-177044533;177050703-177050936;177062058-177062151	177050937-177062057	http://genome.ucsc.edu/cgi-bin/hgTracks?db=GRCh38&position=chr5%3A177062151-177022696
ZNF346	ENSG00000113761.12	ENSG00000113761.12:s:177044327-177044533	s|1e1.1o2|1e1.2o2|1e2.1o1|i	+	chr5	0.1592;0.6341;0.0256;0.1085	0.1554;0.7007;0.0441;0.1187	0.1873;0.6603;0.0568;0.0943	0.1715;0.6702;0.0525;0.0964	9.226e-02;5.574e-01;1.076e-02;1.005e-01	2.966e-01;7.311e-01;5.413e-02;1.309e-01	1.500e-01;6.649e-01;3.788e-02;8.933e-02	1.577e-01;7.250e-01;4.726e-02;1.419e-01	1.856e-01;6.591e-01;4.569e-02;7.771e-02	1.897e-01;6.631e-01;6.544e-02;9.682e-02	1.561e-01;6.228e-01;4.225e-02;8.792e-02	2.472e-01;6.755e-01;7.508e-02;1.035e-01	8	5	3	3	8.881e-01;8.881e-01;8.881e-01;8.881e-01	3.649e-01;4.134e-01;7.580e-01;7.192e-01	1.000e+00;4.351e-01;7.242e-01;8.329e-01	6.000e-01;6.000e-01;1.000e+00;1.000e+00	7.122e-01;6.236e-01;8.200e-01;5.221e-01	7.000e-01;7.000e-01;1.000e+00;7.000e-01	1.000e+00;1.000e+00;1.000e+00;1.000e+00	9.480e-01;9.071e-01;9.521e-01;9.727e-01	1.000e+00;9.461e-01;9.433e-01;1.000e+00	1.000e+00;1.000e+00;1.000e+00;1.000e+00	9.580e-01;9.254e-01;9.691e-01;9.419e-01	1.000e+00;1.000e+00;1.000e+00;1.000e+00	4.000e+00;4.000e+00;4.000e+00;4.000e+00	1.000e+00;1.000e+00;2.000e+00;1.000e+00	False;False;False;False	False;False;False;False	False;False;True;True	True;True;True;True	4	3	0;0;1;1	177044533-177050703;177044533-177050751;177044533-177062058;177044534-177050702	177044327-177044533;177050703-177050936;177062058-177062151	177044534-177050702	http://genome.ucsc.edu/cgi-bin/hgTracks?db=GRCh38&position=chr5%3A177062151-177044327
ZNF346	ENSG00000113761.12	ENSG00000113761.12:s:177041778-177042249	s|1e1.1o2|1e2.2o2|1e3.1o1	+	chr5	0.9423;0.0089;0.0394	0.9420;0.0115;0.0412	0.9351;0.0024;0.0630	0.9354;0.0082;0.0469	9.236e-01;8.440e-03;3.352e-02	9.524e-01;1.550e-02;6.232e-02	9.359e-01;9.392e-03;1.308e-02	9.738e-01;1.308e-02;4.638e-02	9.107e-01;2.152e-03;6.175e-02	9.360e-01;1.295e-02;7.529e-02	9.044e-01;7.926e-03;4.174e-02	9.457e-01;1.084e-02;8.153e-02	9	9	3	3	7.301e-01;7.301e-01;9.895e-01	5.345e-01;6.392e-01;6.445e-01	4.894e-01;1.000e+00;7.304e-01	1.000e+00;6.000e-01;6.000e-01	9.469e-01;9.499e-01;8.957e-01	1.000e+00;7.000e-01;7.000e-01	9.895e-01;9.895e-01;9.895e-01	9.088e-01;9.081e-01;8.933e-01	9.349e-01;9.349e-01;1.000e+00	1.000e+00;1.000e+00;1.000e+00	9.635e-01;9.790e-01;9.772e-01	1.000e+00;1.000e+00;1.000e+00	6.000e+00;6.000e+00;6.000e+00	1.000e+00;1.000e+00;1.000e+00	False;False;False	False;False;False	True;True;True	True;True;True	3	4	0;0;0	177041870-177044389;177041870-177050751;177041870-177062058	177041778-177042249;177044327-177044533;177050703-177050936;177062058-177062151		http://genome.ucsc.edu/cgi-bin/hgTracks?db=GRCh38&position=chr5%3A177062151-177041778
ZNF346	ENSG00000113761.12	ENSG00000113761.12:t:177041126-177041229	t|1e1.1o1|1e2.1o1	+	chr5	0.8559;0.1441	0.8735;0.1265	0.8011;0.1989	0.8640;0.1360	7.927e-01;8.579e-02	9.142e-01;2.073e-01	8.302e-01;1.033e-01	8.967e-01;1.698e-01	7.913e-01;1.463e-01	8.537e-01;2.087e-01	8.486e-01;1.251e-01	8.749e-01;1.514e-01	9	6	3	3	1.000e+00;1.000e+00	6.013e-01;6.013e-01	9.546e-01;9.546e-01	6.000e-01;6.000e-01	5.132e-01;5.132e-01	7.000e-01;7.000e-01	1.000e+00;1.000e+00	9.291e-01;9.111e-01	1.000e+00;1.000e+00	1.000e+00;1.000e+00	9.306e-01;9.162e-01	1.000e+00;1.000e+00	5.000e+00;5.000e+00	1.000e+00;1.000e+00	False;False	False;False	False;False	False;False	2	3	0;0	177022913-177041126;177023234-177041126	177022696-177022913;177023160-177023234;177041126-177041229		http://genome.ucsc.edu/cgi-bin/hgTracks?db=GRCh38&position=chr5%3A177041229-177022696
ZNF346	ENSG00000113761.12	ENSG00000113761.12:t:177044327-177044533	t|1e2.1o1|2e1.1o1	+	chr5	0.9889;0.0111	0.9881;0.0119	0.9961;0.0039	0.9968;0.0032	9.857e-01;8.772e-03	9.912e-01;1.429e-02	9.833e-01;7.042e-03	9.930e-01;1.667e-02	9.960e-01;3.439e-03	9.966e-01;3.952e-03	9.952e-01;3.146e-03	9.969e-01;4.850e-03	9	9	3	3	7.301e-01;7.301e-01	8.789e-01;8.789e-01	8.633e-01;8.633e-01	1.000e+00;1.000e+00	6.290e-01;6.290e-01	1.000e+00;1.000e+00	9.895e-01;9.895e-01	9.346e-01;9.579e-01	9.314e-01;1.000e+00	1.000e+00;1.000e+00	9.349e-01;9.358e-01	1.000e+00;1.000e+00	6.000e+00;6.000e+00	1.000e+00;1.000e+00	False;False	False;False	True;True	True;True	2	3	0;0	177041870-177044389;177041229-177044392	177041126-177041229;177041778-177042249;177044327-177044533		http://genome.ucsc.edu/cgi-bin/hgTracks?db=GRCh38&position=chr5%3A177044533-177041126
ZNF346	ENSG00000113761.12	ENSG00000113761.12:s:177064512-177067985	s|1e1.1o1|i	+	chr5	NA	NA	0.6364;0.3636	0.5772;0.4228	NA	NA	NA	NA	6.013e-01;3.286e-01	6.714e-01;3.987e-01	5.637e-01;4.093e-01	5.907e-01;4.363e-01	0	0	2	2				1.000e+00;1.000e+00	5.496e-01;5.496e-01	6.667e-01;6.667e-01				1.000e+00;1.000e+00	9.470e-01;9.515e-01	1.000e+00;1.000e+00		1.000e+00;1.000e+00		False;False		False;False	2	2	0;1	177064601-177079382;177067986-177079381	177064512-177067985;177079382-177081189	177067986-177079381	http://genome.ucsc.edu/cgi-bin/hgTracks?db=GRCh38&position=chr5%3A177081189-177064512
ZNF346	ENSG00000113761.12	ENSG00000113761.12:s:177041126-177041229	s|1e1.1o1|1e2.2o2	+	chr5	0.9894;0.0106	0.9894;0.0106	0.9971;0.0029	0.9971;0.0029	9.861e-01;9.619e-03	9.904e-01;1.389e-02	9.818e-01;6.061e-03	9.939e-01;1.819e-02	9.969e-01;2.548e-03	9.975e-01;3.054e-03	9.954e-01;2.765e-03	9.972e-01;4.560e-03	9	9	3	3	3.517e-01;3.517e-01	9.964e-01;9.964e-01	7.962e-01;7.962e-01	1.000e+00;1.000e+00	4.215e-01;4.215e-01	1.000e+00;1.000e+00	9.895e-01;9.895e-01	9.467e-01;9.589e-01	1.000e+00;1.000e+00	1.000e+00;1.000e+00	9.480e-01;9.462e-01	1.000e+00;1.000e+00	6.000e+00;6.000e+00	1.000e+00;1.000e+00	False;False	False;False	True;True	True;True	2	3	0;0	177041229-177041778;177041229-177044392	177041126-177041229;177041778-177042249;177044327-177044533		http://genome.ucsc.edu/cgi-bin/hgTracks?db=GRCh38&position=chr5%3A177044533-177041126
NBPF20	ENSG00000162825.18	ENSG00000162825.18:t:145383570-145383742	t|1e2.1o1|2e1.1o2	-	chr1	NA	NA	0.0140;0.9860	0.0148;0.9852	NA	NA	NA	NA	1.349e-02;9.854e-01	1.460e-02;9.865e-01	1.391e-02;9.843e-01	1.575e-02;9.861e-01	0	0	2	2				1.000e+00;1.000e+00	7.571e-01;7.571e-01	6.667e-01;6.667e-01				1.000e+00;1.000e+00	9.222e-01;9.023e-01	1.000e+00;1.000e+00		1.000e+00;1.000e+00		False;False		True;True	2	3	0;1	145383742-145384371;145383662-145393167	145383570-145383742;145384371-145384479;145393074-145393246		http://genome.ucsc.edu/cgi-bin/hgTracks?db=GRCh38&position=chr1%3A145393246-145383570
NBPF20	ENSG00000162825.18	ENSG00000162825.18:t:145420488-145420756	t|1e1.1o1|1e2.1o1	-	chr1	NA	NA	0.8423;0.1577	0.7500;0.2500	NA	NA	NA	NA	7.648e-01;1.454e-01	8.546e-01;2.352e-01	6.812e-01;1.976e-01	8.024e-01;3.188e-01	0	0	3	3				1.000e+00;1.000e+00	5.444e-01;5.444e-01	7.000e-01;7.000e-01				1.000e+00;1.000e+00	9.430e-01;9.443e-01	1.000e+00;1.000e+00		1.000e+00;2.000e+00		False;False		False;False	2	3	0;1	145420756-145423314;145420756-145422796	145420488-145420756;145422796-145422984;145423314-145423436		http://genome.ucsc.edu/cgi-bin/hgTracks?db=GRCh38&position=chr1%3A145423436-145420488
NBPF20	ENSG00000162825.18	ENSG00000162825.18:s:145423314-145423436	s|1e1.1o1|1e2.1o1	-	chr1	NA	NA	0.4741;0.5259	0.4331;0.5669	NA	NA	NA	NA	4.318e-01;5.091e-01	4.909e-01;5.682e-01	3.583e-01;5.017e-01	4.983e-01;6.417e-01	0	0	3	3				1.000e+00;1.000e+00	7.556e-01;7.556e-01	1.000e+00;1.000e+00				1.000e+00;1.000e+00	9.662e-01;9.530e-01	1.000e+00;1.000e+00		1.000e+00;1.000e+00		False;False		False;False	2	3	1;0	145422984-145423314;145420756-145423314	145420488-145420756;145422796-145422984;145423314-145423436		http://genome.ucsc.edu/cgi-bin/hgTracks?db=GRCh38&position=chr1%3A145423436-145420488
NBPF20	ENSG00000162825.18	ENSG00000162825.18:s:145412749-145412890	s|1e1.1o1|i	-	chr1	NA	NA	0.6773;0.3227	0.4826;0.5174	NA	NA	NA	NA	6.513e-01;2.968e-01	7.032e-01;3.487e-01	3.748e-01;4.096e-01	5.904e-01;6.252e-01	0	0	2	2				1.000e+00;1.000e+00	5.288e-01;5.288e-01	6.667e-01;6.667e-01				1.000e+00;1.000e+00	9.079e-01;9.306e-01	1.000e+00;1.000e+00		1.000e+00;1.000e+00		False;False		False;False	2	2	0;1	145405564-145412749;145405568-145412748	145405405-145405567;145412749-145412890	145405568-145412748	http://genome.ucsc.edu/cgi-bin/hgTracks?db=GRCh38&position=chr1%3A145412890-145405405
NBPF20	ENSG00000162825.18	ENSG00000162825.18:s:145425323-145425603	s|1e1.1o1|2e1.1o1	-	chr1	NA	NA	0.0903;0.9097	0.0771;0.9229	NA	NA	NA	NA	6.989e-02;9.069e-01	9.310e-02;9.301e-01	5.170e-02;8.744e-01	1.256e-01;9.483e-01	0	0	3	3				1.000e+00;1.000e+00	7.849e-01;7.849e-01	1.000e+00;1.000e+00				1.000e+00;1.000e+00	9.560e-01;9.585e-01	1.000e+00;1.000e+00		2.000e+00;1.000e+00		False;False		True;True	2	2	1;0	145424898-145425353;145424898-145425323	145424780-145424898;145425323-145425603		http://genome.ucsc.edu/cgi-bin/hgTracks?db=GRCh38&position=chr1%3A145425603-145424780
NBPF20	ENSG00000162825.18	ENSG00000162825.18:s:145424780-145424898	s|1e1.1o2|1e1.2o2	-	chr1	NA	NA	0.2830;0.7170	0.2097;0.7903	NA	NA	NA	NA	2.224e-01;7.030e-01	2.970e-01;7.776e-01	1.967e-01;7.718e-01	2.282e-01;8.033e-01	0	0	3	3				6.000e-01;6.000e-01	4.982e-01;4.982e-01	7.000e-01;7.000e-01				1.000e+00;1.000e+00	9.354e-01;9.661e-01	1.000e+00;1.000e+00		1.000e+00;1.000e+00		False;False		False;False	2	2	1;0	145423436-145424780;145423431-145424780	145423314-145423436;145424780-145424898		http://genome.ucsc.edu/cgi-bin/hgTracks?db=GRCh38&position=chr1%3A145424898-145423314
NBPF20	ENSG00000162825.18	ENSG00000162825.18:s:145393074-145393246	s|1e2.2o2|2e1.1o1	-	chr1	NA	NA	0.9493;0.0507	0.8784;0.1216	NA	NA	NA	NA	9.409e-01;4.227e-02	9.577e-01;5.913e-02	8.240e-01;6.732e-02	9.327e-01;1.760e-01	0	0	2	2				1.000e+00;1.000e+00	6.312e-01;6.312e-01	1.000e+00;1.000e+00				1.000e+00;1.000e+00	9.719e-01;9.403e-01	1.000e+00;1.000e+00		1.000e+00;1.000e+00		False;False		False;False	2	3	1;0	145383662-145393167;145392354-145393074	145383570-145383742;145392303-145392354;145393074-145393246		http://genome.ucsc.edu/cgi-bin/hgTracks?db=GRCh38&position=chr1%3A145393246-145383570
NBPF20	ENSG00000162825.18	ENSG00000162825.18:s:145405405-145405567	s|1e1.1o1|2e1.1o1	-	chr1	NA	NA	0.1036;0.8964	0.1364;0.8636	NA	NA	NA	NA	9.996e-02;8.927e-01	1.073e-01;9.000e-01	9.546e-02;8.268e-01	1.732e-01;9.045e-01	0	0	2	3				9.000e-01;9.000e-01	5.739e-01;5.739e-01	8.000e-01;8.000e-01				1.000e+00;1.000e+00	9.638e-01;9.669e-01	1.000e+00;1.000e+00		1.000e+00;1.000e+00		False;False		True;True	2	2	0;1	145405307-145405410;145405307-145405405	145405098-145405307;145405405-145405567		http://genome.ucsc.edu/cgi-bin/hgTracks?db=GRCh38&position=chr1%3A145405567-145405098
FBXO10	ENSG00000147912.13	ENSG00000147912.13:s:37521569-37521901	s|1e1.1o1|i	-	chr9	0.9590;0.0410	0.9304;0.0696	0.8946;0.1054	0.9042;0.0958	9.200e-01;3.393e-02	9.661e-01;8.004e-02	8.934e-01;5.045e-02	9.496e-01;1.066e-01	8.849e-01;8.206e-02	9.179e-01;1.151e-01	8.944e-01;8.572e-02	9.143e-01;1.056e-01	8	6	3	3	6.360e-01;6.360e-01	4.927e-01;4.927e-01	3.450e-01;3.450e-01	1.000e+00;1.000e+00	9.789e-01;9.789e-01	1.000e+00;1.000e+00	9.787e-01;9.787e-01	9.580e-01;9.153e-01	9.497e-01;9.497e-01	1.000e+00;1.000e+00	9.559e-01;9.459e-01	1.000e+00;1.000e+00	4.000e+00;4.000e+00	1.000e+00;1.000e+00	False;False	False;False	True;True	True;True	2	2	0;1	37518438-37521569;37518439-37521568	37518125-37518438;37521569-37521901	37518439-37521568	http://genome.ucsc.edu/cgi-bin/hgTracks?db=GRCh38&position=chr9%3A37521901-37518125
FBXO10	ENSG00000147912.13	ENSG00000147912.13:s:37576211-37576380	s|1e1.1o1|1e2.1o1	-	chr9	NA	NA	0.0132;0.9868	0.0367;0.9633	NA	NA	NA	NA	1.173e-02;9.791e-01	2.090e-02;9.883e-01	3.468e-02;9.440e-01	5.602e-02;9.653e-01	0	0	3	3				1.000e-01;1.000e-01	1.382e-01;1.382e-01	1.000e-01;1.000e-01				1.000e+00;1.000e+00	9.268e-01;9.631e-01	1.000e+00;1.000e+00		1.000e+00;1.000e+00		False;False		True;True	2	3	0;0	37575661-37576211;37541774-37576211	37541184-37541774;37575522-37575661;37576211-37576380		http://genome.ucsc.edu/cgi-bin/hgTracks?db=GRCh38&position=chr9%3A37576380-37541184
FBXO10	ENSG00000147912.13	ENSG00000147912.13:s:37529124-37529260	s|1e1.1o1|1e2.1o1	-	chr9	0.9780;0.0220	0.9884;0.0116	0.9940;0.0060	0.9952;0.0048	9.750e-01;1.978e-02	9.802e-01;2.500e-02	9.709e-01;9.498e-03	9.905e-01;2.914e-02	9.939e-01;4.808e-03	9.952e-01;6.063e-03	9.917e-01;4.585e-03	9.954e-01;8.265e-03	8	6	3	3	6.061e-02;6.061e-02	6.273e-01;6.273e-01	3.450e-01;3.450e-01	1.000e+00;1.000e+00	5.560e-01;5.560e-01	1.000e+00;1.000e+00	9.787e-01;9.787e-01	9.473e-01;9.430e-01	1.000e+00;9.522e-01	1.000e+00;1.000e+00	8.999e-01;8.591e-01	1.000e+00;1.000e+00	4.000e+00;4.000e+00	1.000e+00;1.500e+00	False;False	False;False	True;True	True;True	2	3	0;0	37525172-37529124;37522977-37529124	37522825-37522977;37525102-37525172;37529124-37529260		http://genome.ucsc.edu/cgi-bin/hgTracks?db=GRCh38&position=chr9%3A37529260-37522825
FBXO10	ENSG00000147912.13	ENSG00000147912.13:t:37510892-37512721	t|1e1.1o1|1e2.1o1|i	-	chr9	NA	NA	0.2242;0.5556;0.2371	0.2271;0.5201;0.2270	NA	NA	NA	NA	1.800e-01;5.329e-01;2.248e-01	2.257e-01;5.910e-01;2.449e-01	1.958e-01;4.662e-01;2.254e-01	2.914e-01;5.748e-01;2.435e-01	0	0	3	3				1.000e+00;1.000e+00;1.000e+00	4.630e-01;5.838e-01;8.746e-01	7.000e-01;1.000e+00;1.000e+00				1.000e+00;1.000e+00;1.000e+00	9.807e-01;9.237e-01;9.416e-01	1.000e+00;1.000e+00;1.000e+00		2.000e+00;2.000e+00;1.000e+00		False;False;False		True;False;True	3	3	1;0;1	37512721-37518125;37512721-37515904;37512722-37514993	37510892-37512721;37514994-37516085;37518125-37518438	37512722-37514993	http://genome.ucsc.edu/cgi-bin/hgTracks?db=GRCh38&position=chr9%3A37518438-37510892
FBXO10	ENSG00000147912.13	ENSG00000147912.13:t:37541184-37541774	t|1e1.1o1|1e2.1o1	-	chr9	NA	NA	0.9214;0.0786	0.9615;0.0385	NA	NA	NA	NA	9.107e-01;4.586e-02	9.541e-01;8.929e-02	9.483e-01;2.930e-02	9.707e-01;5.170e-02	0	0	3	3				6.000e-01;6.000e-01	4.939e-01;4.939e-01	7.000e-01;7.000e-01				1.000e+00;1.000e+00	9.243e-01;9.406e-01	1.000e+00;1.000e+00		1.000e+00;2.000e+00		False;False		True;True	2	3	0;0	37541774-37576211;37541774-37575522	37541184-37541774;37575522-37575661;37576211-37576380		http://genome.ucsc.edu/cgi-bin/hgTracks?db=GRCh38&position=chr9%3A37576380-37541184
FBXO10	ENSG00000147912.13	ENSG00000147912.13:s:37522825-37522977	s|1e1.1o1|1e2.1o2|1e2.2o2	-	chr9	0.0121;0.0115;0.9757	0.0270;0.0136;0.9609	0.0435;0.0216;0.9250	0.0576;0.0036;0.9398	1.104e-02;9.357e-03;9.729e-01	1.248e-02;1.331e-02;9.779e-01	7.439e-03;8.236e-03;8.845e-01	1.010e-01;2.064e-02;9.796e-01	4.265e-02;2.023e-02;9.169e-01	5.296e-02;2.236e-02;9.300e-01	4.349e-02;2.969e-03;9.153e-01	5.775e-02;2.252e-02;9.531e-01	7	6	3	3	3.328e-01;7.803e-01;7.803e-01	1.560e-01;9.578e-01;1.912e-01	9.452e-01;1.000e+00;5.338e-01	1.000e+00;6.000e-01;6.000e-01	9.378e-01;7.151e-01;7.216e-01	1.000e+00;7.000e-01;7.000e-01	9.994e-01;9.994e-01;9.994e-01	7.483e-01;9.226e-01;8.818e-01	9.452e-01;1.000e+00;1.000e+00	1.000e+00;1.000e+00;1.000e+00	9.614e-01;9.714e-01;8.982e-01	1.000e+00;1.000e+00;1.000e+00	4.000e+00;4.000e+00;4.000e+00	2.000e+00;1.000e+00;1.000e+00	False;False;False	False;False;False	True;True;True	True;True;True	3	3	0;0;0	37522488-37522825;37521901-37522825;37521838-37522825	37521569-37521901;37522347-37522488;37522825-37522977		http://genome.ucsc.edu/cgi-bin/hgTracks?db=GRCh38&position=chr9%3A37522977-37521569
FBXO10	ENSG00000147912.13	ENSG00000147912.13:s:37518125-37518438	s|1e1.1o1|1e2.1o1|i	-	chr9	NA	NA	0.5567;0.2131;0.2218	0.5740;0.1860;0.2223	NA	NA	NA	NA	5.525e-01;1.616e-01;1.992e-01	6.359e-01;2.216e-01;2.305e-01	4.987e-01;1.830e-01;2.055e-01	6.001e-01;2.734e-01;2.350e-01	0	0	3	3				1.000e+00;1.000e+00;1.000e+00	4.673e-01;4.637e-01;7.937e-01	1.000e+00;1.000e+00;7.000e-01				1.000e+00;1.000e+00;1.000e+00	9.348e-01;8.774e-01;9.379e-01	1.000e+00;1.000e+00;1.000e+00		2.000e+00;1.500e+00;1.000e+00		False;False;False		False;True;True	3	3	0;1;1	37516085-37518125;37512721-37518125;37516086-37518124	37510892-37512721;37514994-37516085;37518125-37518438	37516086-37518124	http://genome.ucsc.edu/cgi-bin/hgTracks?db=GRCh38&position=chr9%3A37518438-37510892
FBXO10	ENSG00000147912.13	ENSG00000147912.13:t:37522825-37522977	t|1e1.1o1|1e2.1o1	-	chr9	0.0190;0.9810	0.0131;0.9869	0.0047;0.9953	0.0047;0.9953	1.697e-02;9.780e-01	2.199e-02;9.830e-01	9.429e-03;9.789e-01	2.108e-02;9.906e-01	4.308e-03;9.951e-01	4.941e-03;9.957e-01	4.582e-03;9.932e-01	6.756e-03;9.954e-01	8	6	3	3	6.061e-02;6.061e-02	7.506e-01;7.506e-01	2.824e-01;2.824e-01	1.000e+00;1.000e+00	4.329e-01;4.329e-01	7.000e-01;7.000e-01	9.787e-01;9.798e-01	8.627e-01;8.932e-01	8.567e-01;1.000e+00	1.000e+00;1.000e+00	9.085e-01;9.489e-01	1.000e+00;1.000e+00	4.000e+00;4.000e+00	1.000e+00;1.000e+00	False;False	False;False	True;True	True;True	2	3	0;0	37522977-37529124;37522977-37525102	37522825-37522977;37525102-37525172;37529124-37529260		http://genome.ucsc.edu/cgi-bin/hgTracks?db=GRCh38&position=chr9%3A37529260-37522825
FBXO10	ENSG00000147912.13	ENSG00000147912.13:t:37531909-37532058	t|1e1.1o1|1e2.1o1	-	chr9	0.9759;0.0241	0.9865;0.0135	0.9900;0.0100	0.9930;0.0070	9.701e-01;1.641e-02	9.836e-01;2.990e-02	9.717e-01;1.325e-02	9.867e-01;2.827e-02	9.852e-01;7.618e-03	9.924e-01;1.480e-02	9.879e-01;6.875e-03	9.931e-01;1.212e-02	8	7	3	3	4.218e-01;4.218e-01	5.921e-01;5.921e-01	2.810e-01;2.810e-01	1.000e+00;1.000e+00	8.260e-01;8.260e-01	1.000e+00;1.000e+00	9.998e-01;9.998e-01	9.246e-01;9.566e-01	9.551e-01;9.551e-01	1.000e+00;1.000e+00	9.180e-01;9.591e-01	1.000e+00;1.000e+00	5.000e+00;5.000e+00	1.000e+00;1.000e+00	False;False	False;False	True;True	True;True	2	3	0;0	37532058-37537110;37532058-37535992	37531909-37532058;37535992-37536062;37537110-37537943		http://genome.ucsc.edu/cgi-bin/hgTracks?db=GRCh38&position=chr9%3A37537943-37531909
ATP6V0A2	ENSG00000185344.15	ENSG00000185344.15:s:123735531-123735624	s|1e1.1o1|1e2.1o1	+	chr12	NA	NA	0.0116;0.9884	0.0100;0.9900	NA	NA	NA	NA	1.067e-02;9.881e-01	1.191e-02;9.893e-01	9.902e-03;9.834e-01	1.663e-02;9.901e-01	0	0	3	3				1.000e+00;1.000e+00	5.511e-01;5.511e-01	1.000e+00;1.000e+00				1.000e+00;1.000e+00	9.074e-01;9.405e-01	1.000e+00;1.000e+00		1.000e+00;1.000e+00		False;False		True;True	2	3	0;0	123735624-123735893;123735624-123737059	123735531-123735624;123735893-123736540;123737059-123737644		http://genome.ucsc.edu/cgi-bin/hgTracks?db=GRCh38&position=chr12%3A123737644-123735531
ATP6V0A2	ENSG00000185344.15	ENSG00000185344.15:s:123737059-123737644	s|1e1.1o1|1e2.1o1	+	chr12	NA	NA	0.0145;0.9855	0.0469;0.9531	NA	NA	NA	NA	1.350e-02;9.678e-01	3.225e-02;9.865e-01	4.198e-02;9.528e-01	4.725e-02;9.580e-01	0	0	3	3				6.000e-01;6.000e-01	2.709e-01;2.709e-01	7.000e-01;7.000e-01				1.000e+00;1.000e+00	9.325e-01;8.870e-01	1.000e+00;1.000e+00		1.000e+00;1.000e+00		False;False		True;True	2	3	0;0	123737271-123742029;123737271-123743785	123737059-123737644;123742029-123742093;123743472-123743935		http://genome.ucsc.edu/cgi-bin/hgTracks?db=GRCh38&position=chr12%3A123743935-123737059
ATP6V0A2	ENSG00000185344.15	ENSG00000185344.15:t:123737059-123737644	t|1e1.1o1|1e2.1o1	+	chr12	NA	NA	0.9884;0.0116	0.9900;0.0100	NA	NA	NA	NA	9.648e-01;1.067e-02	9.893e-01;3.523e-02	9.834e-01;9.902e-03	9.901e-01;1.663e-02	0	0	3	3				1.000e+00;1.000e+00	5.264e-01;5.264e-01	1.000e+00;1.000e+00				1.000e+00;1.000e+00	9.460e-01;9.366e-01	1.000e+00;1.000e+00		1.000e+00;1.000e+00		False;False		True;True	2	3	0;0	123735624-123737059;123736540-123737059	123735531-123735624;123735893-123736540;123737059-123737644		http://genome.ucsc.edu/cgi-bin/hgTracks?db=GRCh38&position=chr12%3A123737644-123735531
ATP6V0A2	ENSG00000185344.15	ENSG00000185344.15:t:123743472-123743935	t|1e1.1o1|1e2.1o1|1e3.1o1	+	chr12	NA	NA	0.9807;0.0097;0.0097	0.9505;0.0101;0.0247	NA	NA	NA	NA	9.458e-01;8.999e-03;8.999e-03	9.820e-01;1.021e-02;4.376e-02	9.455e-01;9.555e-03;1.687e-02	9.663e-01;1.741e-02;3.620e-02	0	0	3	3				1.000e+00;1.000e+00;1.000e+00	9.809e-01;4.259e-01;8.629e-01	1.000e+00;7.000e-01;1.000e+00				1.000e+00;1.000e+00;1.000e+00	9.459e-01;8.969e-01;9.472e-01	1.000e+00;1.000e+00;1.000e+00		1.000e+00;1.000e+00;1.000e+00		False;False;False		True;True;True	3	4	0;0;0	123737271-123743785;123739013-123743785;123742093-123743785	123737059-123737644;123738959-123739013;123742029-123742093;123743472-123743935		http://genome.ucsc.edu/cgi-bin/hgTracks?db=GRCh38&position=chr12%3A123743935-123737059
UCHL1	ENSG00000154277.13	ENSG00000154277.13:s:41261876-41261923	s|1e1.1o2|1e1.2o2|1e2.1o1|i	+	chr4	0.9941;0.0011;0.0004;0.0033	0.9913;0.0016;0.0007;0.0055	0.9898;0.0031;0.0009;0.0063	0.9905;0.0026;0.0001;0.0054	9.922e-01;3.638e-04;2.363e-04;3.199e-03	9.961e-01;2.114e-03;1.839e-03;4.847e-03	9.900e-01;7.603e-04;4.346e-04;4.568e-03	9.921e-01;3.922e-03;1.462e-03;6.037e-03	9.892e-01;2.839e-03;7.366e-04;6.078e-03	9.900e-01;3.126e-03;8.589e-04;7.221e-03	9.897e-01;2.213e-03;7.237e-05;5.254e-03	9.909e-01;3.290e-03;6.679e-04;6.860e-03	9	9	3	3	3.357e-02;3.517e-01;3.517e-01;1.259e-01	6.841e-03;1.604e-01;3.116e-01;1.760e-01	1.876e-02;2.581e-01;2.224e-01;1.615e-01	6.000e-01;1.000e+00;6.000e-01;6.000e-01	4.521e-01;8.498e-01;5.093e-01;7.257e-01	4.000e-01;1.000e+00;7.000e-01;7.000e-01	9.895e-01;9.895e-01;9.895e-01;9.895e-01	8.442e-01;8.152e-01;9.150e-01;9.340e-01	8.667e-01;9.349e-01;1.000e+00;9.349e-01	1.000e+00;1.000e+00;1.000e+00;1.000e+00	9.180e-01;9.720e-01;9.517e-01;9.476e-01	1.000e+00;1.000e+00;1.000e+00;1.000e+00	5.000e+00;6.000e+00;6.000e+00;6.000e+00	1.000e+00;1.000e+00;1.000e+00;1.000e+00	False;False;False;False	False;False;False;False	False;True;True;True	True;True;True;True	4	3	0;0;1;1	41261923-41263225;41261923-41263229;41261923-41267987;41261924-41263224	41261876-41261923;41263225-41263291;41267987-41268455	41261924-41263224	http://genome.ucsc.edu/cgi-bin/hgTracks?db=GRCh38&position=chr4%3A41268455-41261876
UCHL1	ENSG00000154277.13	ENSG00000154277.13:t:41257374-41257737	t|1e1.1o2|2e1.1o2|2e1.2o2|2e2.1o1|i	+	chr4	0.0003;0.0035;0.0003;0.9094;0.0878	0.0003;0.0032;0.0003;0.8826;0.1123	0.0001;0.0069;0.0001;0.7984;0.1941	0.0001;0.0042;0.0008;0.8211;0.1743	2.252e-04;1.335e-03;2.252e-04;8.938e-01;7.955e-02	3.196e-04;5.168e-03;3.196e-04;9.187e-01;1.019e-01	1.631e-04;7.791e-04;1.631e-04;8.767e-01;6.583e-02	5.010e-04;4.831e-03;5.010e-04;9.317e-01;1.219e-01	8.691e-05;5.858e-03;8.691e-05;7.962e-01;1.902e-01	1.050e-04;7.087e-03;2.330e-04;8.020e-01;1.979e-01	8.147e-05;4.060e-03;4.389e-04;7.915e-01;1.666e-01	1.166e-04;5.151e-03;8.845e-04;8.284e-01;2.027e-01	9	9	3	3	7.301e-01;9.895e-01;7.301e-01;7.301e-01;7.301e-01	4.710e-01;7.666e-01;4.710e-01;5.093e-01;5.121e-01	7.962e-01;1.000e+00;7.962e-01;6.665e-01;5.457e-01	1.000e+00;6.000e-01;6.000e-01;6.000e-01;6.000e-01	7.622e-01;1.962e-01;2.501e-01;7.905e-01;8.148e-01	1.000e+00;2.000e-01;4.000e-01;7.000e-01;7.000e-01	9.895e-01;9.895e-01;9.895e-01;9.895e-01;9.895e-01	9.615e-01;9.513e-01;9.219e-01;9.118e-01;8.797e-01	1.000e+00;1.000e+00;1.000e+00;1.000e+00;9.349e-01	1.000e+00;1.000e+00;1.000e+00;1.000e+00;1.000e+00	9.105e-01;8.776e-01;9.580e-01;9.382e-01;9.655e-01	1.000e+00;1.000e+00;1.000e+00;1.000e+00;1.000e+00	6.000e+00;6.000e+00;6.000e+00;6.000e+00;6.000e+00	1.000e+00;1.000e+00;1.000e+00;1.000e+00;1.000e+00	False;False;False;False;False	False;False;False;False;False	True;True;True;True;True	True;True;True;True;True	5	3	0;1;0;0;0	41257009-41257374;41257009-41257609;41257020-41257609;41257126-41257609;41257127-41257373	41256908-41257020;41257115-41257126;41257374-41257737	41257127-41257373	http://genome.ucsc.edu/cgi-bin/hgTracks?db=GRCh38&position=chr4%3A41257737-41256908
UCHL1	ENSG00000154277.13	ENSG00000154277.13:t:41263225-41263291	t|1e1.1o1|1e2.1o1|2e2.1o1|i	+	chr4	0.0018;0.9924;0.0011;0.0033	0.0026;0.9902;0.0016;0.0055	0.0029;0.9880;0.0031;0.0063	0.0029;0.9877;0.0026;0.0053	1.125e-03;9.906e-01;3.638e-04;3.199e-03	2.695e-03;9.947e-01;2.118e-03;4.811e-03	2.209e-03;9.856e-01;7.622e-04;4.568e-03	3.757e-03;9.905e-01;3.911e-03;6.024e-03	2.605e-03;9.868e-01;2.835e-03;6.065e-03	3.321e-03;9.883e-01;3.120e-03;7.202e-03	2.211e-03;9.866e-01;2.210e-03;5.231e-03	3.807e-03;9.886e-01;3.281e-03;6.849e-03	9	9	3	3	3.517e-01;1.259e-01;3.517e-01;1.259e-01	4.779e-01;5.050e-02;1.604e-01;1.780e-01	4.363e-01;5.031e-02;2.581e-01;1.615e-01	1.000e+00;1.000e+00;1.000e+00;6.000e-01	9.531e-01;9.091e-01;8.463e-01;7.257e-01	1.000e+00;1.000e+00;1.000e+00;7.000e-01	9.895e-01;9.895e-01;9.895e-01;9.895e-01	9.720e-01;8.446e-01;8.452e-01;8.682e-01	1.000e+00;9.314e-01;9.349e-01;9.314e-01	1.000e+00;1.000e+00;1.000e+00;1.000e+00	9.688e-01;9.479e-01;9.476e-01;9.333e-01	1.000e+00;1.000e+00;1.000e+00;1.000e+00	6.000e+00;5.000e+00;6.000e+00;6.000e+00	1.000e+00;1.000e+00;1.000e+00;1.000e+00	False;False;False;False	False;False;False;False	True;True;True;True	True;True;True;True	4	3	0;0;0;1	41261800-41263225;41261923-41263225;41261923-41263229;41261924-41263224	41261715-41261800;41261876-41261923;41263225-41263291	41261924-41263224	http://genome.ucsc.edu/cgi-bin/hgTracks?db=GRCh38&position=chr4%3A41263291-41261715
UCHL1	ENSG00000154277.13	ENSG00000154277.13:s:41256908-41257020	s|1e1.1o1|1e2.1o2|1e2.2o2|2e1.1o1|2e2.2o2	+	chr4	0.9942;0.0003;0.0039;0.0004;0.0003	0.9942;0.0003;0.0040;0.0009;0.0003	0.9877;0.0002;0.0105;0.0015;0.0002	0.9920;0.0001;0.0066;0.0002;0.0012	9.921e-01;2.886e-04;1.805e-03;3.373e-04;2.886e-04	9.973e-01;3.970e-04;6.734e-03;6.781e-04;3.970e-04	9.904e-01;2.335e-04;8.973e-04;6.199e-04;2.335e-04	9.964e-01;6.199e-04;6.174e-03;2.499e-03;6.199e-04	9.859e-01;1.381e-04;8.993e-03;1.188e-03;1.396e-04	9.892e-01;1.518e-04;1.137e-02;2.328e-03;3.029e-04	9.909e-01;1.176e-04;6.240e-03;1.535e-04;6.468e-04	9.922e-01;1.722e-04;7.135e-03;1.194e-03;1.326e-03	9	9	3	3	7.301e-01;7.301e-01;9.895e-01;3.517e-01;7.301e-01	6.237e-01;4.780e-01;8.084e-01;1.130e-01;4.780e-01	6.048e-01;9.314e-01;9.314e-01;6.253e-02;9.314e-01	6.000e-01;1.000e+00;6.000e-01;6.000e-01;6.000e-01	1.666e-01;9.018e-01;1.270e-01;3.499e-01;2.434e-01	2.000e-01;1.000e+00;2.000e-01;4.000e-01;7.000e-01	9.895e-01;9.895e-01;9.895e-01;9.895e-01;9.895e-01	9.278e-01;9.341e-01;9.135e-01;8.072e-01;9.009e-01	1.000e+00;9.349e-01;1.000e+00;8.633e-01;9.314e-01	1.000e+00;1.000e+00;1.000e+00;1.000e+00;1.000e+00	8.815e-01;7.868e-01;8.611e-01;9.552e-01;9.036e-01	1.000e+00;1.000e+00;1.000e+00;1.000e+00;1.000e+00	6.000e+00;6.000e+00;6.000e+00;5.000e+00;6.000e+00	1.000e+00;1.000e+00;1.000e+00;1.000e+00;1.000e+00	False;False;False;False;False	False;False;False;False;False	True;True;True;True;True	True;True;True;True;True	5	3	0;0;1;0;0	41257009-41257115;41257009-41257374;41257009-41257609;41257020-41257115;41257020-41257609	41256908-41257020;41257115-41257126;41257374-41257737		http://genome.ucsc.edu/cgi-bin/hgTracks?db=GRCh38&position=chr4%3A41257737-41256908
UCHL1	ENSG00000154277.13	ENSG00000154277.13:t:41267987-41268455	t|1e1.1o1|1e2.1o2|1e2.2o2|i	+	chr4	0.0003;0.9931;0.0003;0.0059	0.0005;0.9920;0.0002;0.0072	0.0007;0.9866;0.0003;0.0126	0.0001;0.9880;0.0002;0.0110	1.702e-04;9.904e-01;1.896e-04;5.088e-03	1.079e-03;9.936e-01;6.951e-04;7.281e-03	3.292e-04;9.895e-01;1.075e-04;6.538e-03	9.726e-04;9.928e-01;3.292e-04;7.781e-03	5.851e-04;9.856e-01;2.749e-04;1.247e-02	6.941e-04;9.867e-01;4.678e-04;1.319e-02	5.667e-05;9.855e-01;1.507e-04;9.931e-03	5.558e-04;9.895e-01;6.379e-04;1.359e-02	9	9	3	3	7.301e-01;3.517e-01;3.517e-01;3.517e-01	3.208e-01;3.881e-01;1.928e-01;3.309e-01	2.581e-01;2.224e-01;1.615e-01;2.224e-01	6.000e-01;6.000e-01;6.000e-01;6.000e-01	5.326e-01;6.393e-01;8.946e-01;7.216e-01	7.000e-01;7.000e-01;7.000e-01;7.000e-01	9.895e-01;9.895e-01;9.895e-01;9.895e-01	8.895e-01;9.568e-01;7.187e-01;9.644e-01	1.000e+00;9.314e-01;8.667e-01;1.000e+00	1.000e+00;1.000e+00;1.000e+00;1.000e+00	9.795e-01;9.528e-01;8.849e-01;9.609e-01	1.000e+00;1.000e+00;1.000e+00;1.000e+00	6.000e+00;6.000e+00;6.000e+00;6.000e+00	1.000e+00;1.000e+00;1.000e+00;1.000e+00	False;False;False;False	False;False;False;False	True;True;True;True	True;True;True;True	4	3	1;0;0;1	41261923-41267987;41264161-41267987;41264190-41267987;41264466-41267986	41261876-41261923;41264103-41264465;41267987-41268455	41264466-41267986	http://genome.ucsc.edu/cgi-bin/hgTracks?db=GRCh38&position=chr4%3A41268455-41261876
UCHL1	ENSG00000154277.13	ENSG00000154277.13:s:41257374-41257737	s|1e1.1o1|i	+	chr4	0.9985;0.0015	0.9981;0.0019	0.9970;0.0030	0.9975;0.0025	9.984e-01;8.958e-04	9.991e-01;1.633e-03	9.977e-01;1.528e-03	9.985e-01;2.322e-03	9.969e-01;2.672e-03	9.973e-01;3.074e-03	9.972e-01;2.196e-03	9.978e-01;2.773e-03	9	9	3	3	3.517e-01;3.517e-01	1.699e-01;1.699e-01	1.359e-01;1.359e-01	1.000e+00;1.000e+00	4.832e-01;4.832e-01	7.000e-01;7.000e-01	9.895e-01;9.895e-01	9.754e-01;8.615e-01	1.000e+00;9.314e-01	1.000e+00;1.000e+00	9.530e-01;9.731e-01	1.000e+00;1.000e+00	6.000e+00;6.000e+00	1.000e+00;1.000e+00	False;False	False;False	True;True	True;True	2	2	0;1	41257737-41260647;41257738-41260638	41257374-41257737;41260639-41260797	41257738-41260638	http://genome.ucsc.edu/cgi-bin/hgTracks?db=GRCh38&position=chr4%3A41260797-41257374
UCHL1	ENSG00000154277.13	ENSG00000154277.13:s:41261715-41261800	s|1e1.1o1|1e2.1o2	+	chr4	0.9983;0.0017	0.9977;0.0023	0.9972;0.0028	0.9973;0.0027	9.966e-01;1.199e-03	9.988e-01;3.370e-03	9.958e-01;1.932e-03	9.981e-01;4.181e-03	9.968e-01;2.573e-03	9.974e-01;3.186e-03	9.962e-01;2.073e-03	9.979e-01;3.828e-03	9	9	3	3	3.517e-01;3.517e-01	6.180e-01;6.180e-01	3.865e-01;3.865e-01	1.000e+00;1.000e+00	9.154e-01;9.154e-01	1.000e+00;1.000e+00	9.895e-01;9.895e-01	9.615e-01;9.606e-01	1.000e+00;1.000e+00	1.000e+00;1.000e+00	9.540e-01;9.629e-01	1.000e+00;1.000e+00	6.000e+00;6.000e+00	2.000e+00;2.000e+00	False;False	False;False	True;True	True;True	2	3	0;0	41261800-41261876;41261800-41263225	41261715-41261800;41261876-41261923;41263225-41263291		http://genome.ucsc.edu/cgi-bin/hgTracks?db=GRCh38&position=chr4%3A41263291-41261715
ENSG00000272970	ENSG00000272970.5	ENSG00000272970.5:s:184712184-184712511	s|1e1.1o1|1e2.1o1|1e3.1o1|2e1.1o1	+	chr3	NA	NA	0.8134;0.0086;0.0086;0.1665	0.8526;0.0109;0.0109;0.1275	NA	NA	NA	NA	7.761e-01;6.861e-03;6.861e-03;1.654e-01	8.176e-01;1.013e-02;1.013e-02;2.064e-01	8.016e-01;9.282e-03;9.282e-03;1.143e-01	8.689e-01;1.302e-02;1.302e-02;1.749e-01	0	0	3	3				6.000e-01;1.000e+00;1.000e+00;6.000e-01	4.813e-01;3.872e-01;3.872e-01;4.133e-01	4.000e-01;7.000e-01;7.000e-01;4.000e-01				1.000e+00;1.000e+00;1.000e+00;1.000e+00	9.210e-01;8.809e-01;9.419e-01;9.421e-01	1.000e+00;1.000e+00;1.000e+00;1.000e+00		1.000e+00;1.000e+00;1.000e+00;1.000e+00		False;False;False;False		True;True;True;True	4	4	0;0;0;1	184712418-184715031;184712418-184727400;184712418-184734035;184712511-184715031	184712184-184712511;184715031-184715324;184727400-184727580;184734035-184734240		http://genome.ucsc.edu/cgi-bin/hgTracks?db=GRCh38&position=chr3%3A184734240-184712184
HSPA4L	ENSG00000164070.12	ENSG00000164070.12:s:127795768-127795908	s|1e1.1o1|1e2.1o1	+	chr4	0.9799;0.0201	0.9894;0.0106	0.9914;0.0086	0.9875;0.0125	9.741e-01;1.321e-02	9.868e-01;2.595e-02	9.713e-01;8.704e-03	9.913e-01;2.865e-02	9.908e-01;6.456e-03	9.935e-01;9.212e-03	9.854e-01;9.043e-03	9.910e-01;1.463e-02	8	7	3	3	4.218e-01;4.218e-01	6.715e-01;6.715e-01	3.969e-01;3.969e-01	6.000e-01;6.000e-01	3.503e-01;3.503e-01	4.000e-01;4.000e-01	9.998e-01;9.998e-01	8.620e-01;8.903e-01	9.551e-01;9.551e-01	1.000e+00;1.000e+00	9.259e-01;9.053e-01	1.000e+00;1.000e+00	5.000e+00;5.000e+00	1.000e+00;1.000e+00	False;False	False;False	True;True	True;True	2	3	0;0	127795908-127798587;127795908-127801138	127795768-127795908;127798587-127798709;127801138-127801237		http://genome.ucsc.edu/cgi-bin/hgTracks?db=GRCh38&position=chr4%3A127801237-127795768
HSPA4L	ENSG00000164070.12	ENSG00000164070.12:t:127794077-127794134	t|1e1.1o1|1e2.1o1	+	chr4	0.9839;0.0161	0.9818;0.0182	0.9674;0.0326	0.9911;0.0089	9.688e-01;1.493e-02	9.851e-01;3.125e-02	9.762e-01;1.064e-02	9.894e-01;2.381e-02	9.660e-01;1.875e-02	9.812e-01;3.404e-02	9.769e-01;8.699e-03	9.913e-01;2.307e-02	9	9	3	3	7.301e-01;7.301e-01	4.173e-01;4.173e-01	5.457e-01;5.457e-01	1.000e+00;1.000e+00	6.783e-01;6.783e-01	1.000e+00;1.000e+00	9.895e-01;9.895e-01	9.551e-01;9.401e-01	1.000e+00;1.000e+00	1.000e+00;1.000e+00	9.697e-01;9.419e-01	1.000e+00;1.000e+00	6.000e+00;6.000e+00	2.000e+00;1.500e+00	False;False	False;False	True;True	True;True	2	3	0;0	127782657-127794077;127783680-127794077	127782322-127782657;127783549-127783680;127794077-127794134		http://genome.ucsc.edu/cgi-bin/hgTracks?db=GRCh38&position=chr4%3A127794134-127782322
HSPA4L	ENSG00000164070.12	ENSG00000164070.12:t:127801138-127801237	t|1e1.1o1|1e2.1o1	+	chr4	0.0139;0.9861	0.0134;0.9866	0.0069;0.9931	0.0115;0.9885	1.186e-02;9.838e-01	1.624e-02;9.881e-01	7.532e-03;9.689e-01	3.108e-02;9.925e-01	5.066e-03;9.930e-01	6.970e-03;9.949e-01	7.980e-03;9.879e-01	1.208e-02;9.920e-01	8	8	3	3	6.601e-01;6.601e-01	5.422e-01;5.422e-01	1.000e+00;1.000e+00	6.000e-01;6.000e-01	2.757e-01;2.757e-01	4.000e-01;4.000e-01	9.801e-01;9.811e-01	8.722e-01;9.579e-01	9.591e-01;9.591e-01	1.000e+00;1.000e+00	9.347e-01;9.302e-01	1.000e+00;1.000e+00	5.000e+00;5.000e+00	1.000e+00;1.000e+00	False;False	False;False	True;True	True;True	2	3	0;0	127795908-127801138;127798709-127801138	127795768-127795908;127798587-127798709;127801138-127801237		http://genome.ucsc.edu/cgi-bin/hgTracks?db=GRCh38&position=chr4%3A127801237-127795768
HSPA4L	ENSG00000164070.12	ENSG00000164070.12:t:127818325-127818420	t|1e1.1o1|1e2.1o1	+	chr4	0.9808;0.0192	0.9897;0.0103	0.9941;0.0059	0.9942;0.0058	9.778e-01;1.266e-02	9.873e-01;2.223e-02	9.833e-01;7.891e-03	9.921e-01;1.673e-02	9.926e-01;5.328e-03	9.947e-01;7.423e-03	9.909e-01;5.668e-03	9.943e-01;9.064e-03	9	6	3	3	5.245e-01;5.245e-01	3.312e-01;3.312e-01	2.238e-01;2.238e-01	1.000e+00;1.000e+00	6.281e-01;6.281e-01	1.000e+00;1.000e+00	1.000e+00;1.000e+00	8.914e-01;9.300e-01	1.000e+00;1.000e+00	1.000e+00;1.000e+00	9.040e-01;8.821e-01	1.000e+00;1.000e+00	5.000e+00;4.000e+00	1.000e+00;1.000e+00	False;False	False;False	True;True	True;True	2	3	0;0	127811636-127818325;127813475-127818325	127811437-127811636;127813018-127813475;127818325-127818420		http://genome.ucsc.edu/cgi-bin/hgTracks?db=GRCh38&position=chr4%3A127818420-127811437
MSRB2	ENSG00000148450.13	ENSG00000148450.13:s:23110242-23110318	s|1e1.1o1|1e2.1o1	+	chr10	0.0082;0.9918	0.0185;0.9815	0.0049;0.9951	0.0094;0.9906	7.143e-03;9.825e-01	1.755e-02;9.929e-01	1.190e-02;9.762e-01	2.381e-02;9.881e-01	3.863e-03;9.922e-01	7.808e-03;9.961e-01	6.437e-03;9.903e-01	9.712e-03;9.936e-01	9	9	3	3	3.517e-01;3.517e-01	3.863e-01;3.864e-01	2.581e-01;2.581e-01	1.000e+00;1.000e+00	6.687e-01;6.687e-01	1.000e+00;1.000e+00	9.895e-01;9.895e-01	9.370e-01;9.351e-01	9.314e-01;9.349e-01	1.000e+00;1.000e+00	9.552e-01;9.454e-01	1.000e+00;1.000e+00	6.000e+00;6.000e+00	1.000e+00;1.000e+00	False;False	False;False	True;True	True;True	2	3	0;0	23110318-23119046;23110318-23119304	23110242-23110318;23119046-23119134;23119144-23119451		http://genome.ucsc.edu/cgi-bin/hgTracks?db=GRCh38&position=chr10%3A23119451-23110242
MSRB2	ENSG00000148450.13	ENSG00000148450.13:t:23119144-23119451	t|1e1.1o1|1e2.1o1	+	chr10	0.9918;0.0082	0.9865;0.0135	0.9890;0.0110	0.9966;0.0034	9.884e-01;6.803e-03	9.932e-01;1.163e-02	9.815e-01;1.190e-02	9.881e-01;1.852e-02	9.882e-01;6.918e-03	9.931e-01;1.183e-02	9.950e-01;2.666e-03	9.973e-01;5.003e-03	9	9	3	3	1.259e-01;1.259e-01	1.437e-01;1.437e-01	1.135e-01;1.135e-01	6.000e-01;6.000e-01	2.456e-01;2.456e-01	4.000e-01;4.000e-01	9.895e-01;9.895e-01	9.457e-01;9.496e-01	9.349e-01;8.667e-01	1.000e+00;1.000e+00	9.095e-01;9.090e-01	1.000e+00;1.000e+00	6.000e+00;6.000e+00	1.000e+00;1.000e+00	False;False	False;False	True;True	True;True	2	3	0;0	23110318-23119304;23119134-23119304	23110242-23110318;23119046-23119134;23119144-23119451		http://genome.ucsc.edu/cgi-bin/hgTracks?db=GRCh38&position=chr10%3A23119451-23110242
CORO6	ENSG00000167549.19	ENSG00000167549.19:t:29617478-29617619	t|1e1.1o1|i	-	chr17	NA	NA	0.0263;0.9737	0.0338;0.9662	NA	NA	NA	NA	2.242e-02;9.731e-01	2.693e-02;9.776e-01	2.974e-02;9.131e-01	8.685e-02;9.703e-01	0	0	3	3				6.000e-01;6.000e-01	3.689e-01;3.689e-01	4.000e-01;4.000e-01				1.000e+00;1.000e+00	8.905e-01;8.285e-01	1.000e+00;1.000e+00		1.000e+00;1.000e+00		False;False		True;True	2	2	0;0	29617619-29618790;29617620-29618047	29617478-29617619;29618790-29618971	29617620-29618047	http://genome.ucsc.edu/cgi-bin/hgTracks?db=GRCh38&position=chr17%3A29618971-29617478
CORO6	ENSG00000167549.19	ENSG00000167549.19:t:29616702-29616847	t|1e1.1o1|1e2.1o1|1e3.1o1	-	chr17	0.0166;0.0159;0.9682	0.0155;0.0097;0.9710	0.0236;0.0098;0.9705	0.0095;0.0095;0.9810	1.547e-02;7.493e-03;9.667e-01	1.667e-02;1.667e-02;9.770e-01	1.449e-02;5.557e-03;9.690e-01	2.260e-02;1.449e-02;9.718e-01	1.686e-02;7.827e-03;9.554e-01	3.565e-02;9.952e-03;9.751e-01	7.563e-03;7.563e-03;9.781e-01	1.093e-02;1.093e-02;9.849e-01	6	5	3	3	6.883e-01;6.883e-01;9.978e-01	3.861e-01;5.257e-01;4.858e-01	9.307e-01;4.286e-01;9.307e-01	6.000e-01;1.000e+00;6.000e-01	2.413e-01;8.236e-01;2.633e-01	2.000e-01;1.000e+00;2.000e-01	9.978e-01;9.978e-01;9.978e-01	9.737e-01;8.865e-01;9.208e-01	9.342e-01;9.342e-01;9.342e-01	1.000e+00;1.000e+00;1.000e+00	8.991e-01;9.264e-01;8.903e-01	1.000e+00;1.000e+00;1.000e+00	3.000e+00;3.000e+00;3.000e+00	1.000e+00;1.000e+00;1.000e+00	False;False;False	False;False;False	True;True;True	True;True;True	3	4	0;0;0	29616847-29622688;29616847-29618790;29616847-29616938	29616702-29616847;29616938-29617237;29618790-29618971;29622688-29622912		http://genome.ucsc.edu/cgi-bin/hgTracks?db=GRCh38&position=chr17%3A29622912-29616702
CORO6	ENSG00000167549.19	ENSG00000167549.19:s:29615945-29616175	s|1e1.1o2|1e1.2o2	-	chr17	NA	NA	0.1782;0.8218	0.1402;0.8598	NA	NA	NA	NA	1.364e-01;8.154e-01	1.846e-01;8.636e-01	1.118e-01;8.018e-01	1.982e-01;8.882e-01	0	0	3	3				1.000e+00;1.000e+00	9.338e-01;9.338e-01	1.000e+00;1.000e+00				1.000e+00;1.000e+00	9.916e-01;9.838e-01	1.000e+00;1.000e+00		2.000e+00;1.000e+00		False;False		True;True	2	2	0;0	29615857-29615945;29615854-29615945	29614756-29615857;29615945-29616175		http://genome.ucsc.edu/cgi-bin/hgTracks?db=GRCh38&position=chr17%3A29616175-29614756
CORO6	ENSG00000167549.19	ENSG00000167549.19:t:29616938-29617237	t|1e1.1o1|1e2.1o1|1e3.1o2|1e4.1o1	-	chr17	NA	NA	0.0208;0.0208;0.0227;0.9318	0.0152;0.0152;0.0239;0.9284	NA	NA	NA	NA	1.667e-02;1.667e-02;2.178e-02;9.019e-01	2.178e-02;2.178e-02;5.986e-02;9.347e-01	1.249e-02;1.249e-02;1.951e-02;8.688e-01	1.951e-02;1.951e-02;9.818e-02;9.415e-01	0	0	3	3				1.000e+00;1.000e+00;1.000e+00;1.000e+00	6.667e-01;6.667e-01;7.062e-01;7.626e-01	1.000e+00;1.000e+00;1.000e+00;1.000e+00				1.000e+00;1.000e+00;1.000e+00;1.000e+00	8.961e-01;9.148e-01;9.829e-01;9.786e-01	1.000e+00;1.000e+00;1.000e+00;1.000e+00		1.000e+00;1.000e+00;1.000e+00;1.000e+00		False;False;False;False		True;True;True;True	4	5	0;0;0;0	29617042-29618790;29617042-29618048;29617042-29617500;29617042-29617242	29616938-29617237;29617242-29617340;29617478-29617619;29618048-29618167;29618790-29618971		http://genome.ucsc.edu/cgi-bin/hgTracks?db=GRCh38&position=chr17%3A29618971-29616938
CORO6	ENSG00000167549.19	ENSG00000167549.19:s:29616279-29616336	s|1e1.1o2|1e1.2o2	-	chr17	0.9218;0.0782	0.8596;0.1404	0.8706;0.1294	0.9218;0.0782	8.799e-01;4.948e-02	9.505e-01;1.201e-01	8.023e-01;7.823e-02	9.218e-01;1.977e-01	8.649e-01;7.319e-02	9.268e-01;1.351e-01	8.766e-01;7.282e-02	9.272e-01;1.234e-01	6	7	3	3	3.328e-01;3.328e-01	1.571e-01;1.571e-01	1.807e-01;1.807e-01	1.000e+00;1.000e+00	8.685e-01;8.685e-01	1.000e+00;1.000e+00	9.994e-01;9.994e-01	8.286e-01;9.073e-01	9.452e-01;9.452e-01	1.000e+00;1.000e+00	9.696e-01;9.719e-01	1.000e+00;1.000e+00	4.000e+00;4.000e+00	2.000e+00;2.000e+00	False;False	False;False	False;False	False;False	2	2	0;1	29616175-29616279;29616171-29616279	29615945-29616175;29616279-29616336		http://genome.ucsc.edu/cgi-bin/hgTracks?db=GRCh38&position=chr17%3A29616336-29615945
CORO6	ENSG00000167549.19	ENSG00000167549.19:t:29618790-29618971	t|1e1.1o1|1e2.1o1	-	chr17	NA	NA	0.0662;0.9338	0.0877;0.9123	NA	NA	NA	NA	4.377e-02;8.776e-01	1.224e-01;9.562e-01	8.346e-02;8.153e-01	1.847e-01;9.165e-01	0	0	3	3				6.000e-01;6.000e-01	4.987e-01;4.987e-01	4.000e-01;4.000e-01				1.000e+00;1.000e+00	8.952e-01;9.787e-01	1.000e+00;1.000e+00		2.000e+00;1.000e+00		False;False		False;False	2	3	0;0	29618971-29621224;29618971-29619060	29618790-29618971;29619060-29619189;29621224-29621484		http://genome.ucsc.edu/cgi-bin/hgTracks?db=GRCh38&position=chr17%3A29621484-29618790
CORO6	ENSG00000167549.19	ENSG00000167549.19:t:29618048-29618167	t|1e1.1o1|i	-	chr17	NA	NA	0.0152;0.9848	0.0175;0.9825	NA	NA	NA	NA	1.399e-02;9.785e-01	2.146e-02;9.860e-01	1.613e-02;9.793e-01	2.068e-02;9.839e-01	0	0	3	3				1.000e+00;1.000e+00	9.856e-01;9.856e-01	1.000e+00;1.000e+00				1.000e+00;1.000e+00	9.354e-01;9.346e-01	1.000e+00;1.000e+00		1.000e+00;1.000e+00		False;False		True;True	2	2	0;0	29618167-29618790;29618168-29618478	29618048-29618167;29618790-29618971	29618168-29618478	http://genome.ucsc.edu/cgi-bin/hgTracks?db=GRCh38&position=chr17%3A29618971-29618048
CORO6	ENSG00000167549.19	ENSG00000167549.19:s:29621224-29621484	s|1e1.1o2|1e1.2o2|1e2.1o1|1e3.1o1	-	chr17	NA	NA	0.7233;0.0086;0.2044;0.0552	0.5234;0.0106;0.2832;0.0536	NA	NA	NA	NA	6.534e-01;6.604e-03;2.015e-01;3.357e-02	7.442e-01;9.118e-03;2.603e-01;7.007e-02	4.579e-01;8.162e-03;2.013e-01;5.180e-02	6.629e-01;1.076e-02;3.419e-01;1.855e-01	0	0	3	3				6.000e-01;6.000e-01;1.000e+00;1.000e+00	4.443e-01;5.590e-01;7.774e-01;4.194e-01	7.000e-01;4.000e-01;1.000e+00;1.000e+00				1.000e+00;1.000e+00;1.000e+00;1.000e+00	9.258e-01;8.773e-01;9.677e-01;8.868e-01	1.000e+00;1.000e+00;1.000e+00;1.000e+00		1.000e+00;1.000e+00;2.000e+00;1.000e+00		False;False;False;False		False;True;False;False	4	4	0;0;0;0	29619773-29621224;29619769-29621224;29619189-29621224;29618971-29621224	29618790-29618971;29619060-29619189;29619651-29619773;29621224-29621484		http://genome.ucsc.edu/cgi-bin/hgTracks?db=GRCh38&position=chr17%3A29621484-29618790
CORO6	ENSG00000167549.19	ENSG00000167549.19:s:29622688-29622912	s|1e1.1o2|1e1.2o2|1e2.1o2|1e3.1o1	-	chr17	NA	NA	0.8054;0.1667;0.0098;0.0263	0.9088;0.0681;0.0111;0.0111	NA	NA	NA	NA	7.859e-01;1.458e-01;7.536e-03;2.149e-02	8.231e-01;1.682e-01;1.324e-02;3.820e-02	9.059e-01;6.672e-02;1.101e-02;1.101e-02	9.117e-01;6.948e-02;1.125e-02;1.125e-02	0	0	3	2				2.000e-01;2.000e-01;9.000e-01;2.000e-01	3.297e-02;2.390e-02;8.841e-01;1.829e-01	2.000e-01;2.000e-01;8.000e-01;2.000e-01				9.000e-01;1.000e+00;1.000e+00;1.000e+00	8.720e-01;8.600e-01;9.362e-01;8.628e-01	1.000e+00;1.000e+00;1.000e+00;1.000e+00		1.000e+00;1.000e+00;1.000e+00;1.000e+00		False;False;False;False		False;False;True;True	4	4	0;0;0;0	29621484-29622688;29621423-29622688;29619773-29622688;29616847-29622688	29616702-29616847;29619651-29619773;29621224-29621484;29622688-29622912		http://genome.ucsc.edu/cgi-bin/hgTracks?db=GRCh38&position=chr17%3A29622912-29616702
CORO6	ENSG00000167549.19	ENSG00000167549.19:t:29619060-29619189	t|1e1.1o1|1e2.1o1	-	chr17	NA	NA	0.2959;0.7041	0.2800;0.7200	NA	NA	NA	NA	2.953e-01;6.890e-01	3.110e-01;7.047e-01	2.367e-01;6.767e-01	3.233e-01;7.633e-01	0	0	3	2				9.000e-01;9.000e-01	8.175e-01;8.175e-01	1.000e+00;1.000e+00				1.000e+00;1.000e+00	9.606e-01;9.691e-01	1.000e+00;1.000e+00		1.000e+00;1.000e+00		False;False		True;True	2	3	0;0	29619189-29621224;29619189-29619651	29619060-29619189;29619651-29619773;29621224-29621484		http://genome.ucsc.edu/cgi-bin/hgTracks?db=GRCh38&position=chr17%3A29621484-29619060
CORO6	ENSG00000167549.19	ENSG00000167549.19:t:29619651-29619773	t|1e1.1o1|1e2.1o1|2e2.1o1	-	chr17	NA	NA	0.0167;0.9667;0.0167	0.0167;0.9667;0.0167	NA	NA	NA	NA	1.255e-02;9.643e-01;1.255e-02	1.786e-02;9.749e-01;1.786e-02	1.514e-02;9.500e-01;1.514e-02	2.500e-02;9.697e-01;2.500e-02	0	0	3	3				1.000e+00;1.000e+00;1.000e+00	4.177e-01;4.177e-01;4.177e-01	7.000e-01;7.000e-01;7.000e-01				1.000e+00;1.000e+00;1.000e+00	8.654e-01;8.687e-01;9.312e-01	1.000e+00;1.000e+00;1.000e+00		1.000e+00;1.000e+00;1.000e+00		False;False;False		True;True;True	3	3	0;0;0	29619773-29622688;29619773-29621224;29619769-29621224	29619651-29619773;29621224-29621484;29622688-29622912		http://genome.ucsc.edu/cgi-bin/hgTracks?db=GRCh38&position=chr17%3A29622912-29619651
CORO6	ENSG00000167549.19	ENSG00000167549.19:s:29618048-29618167	s|1e1.1o1|1e2.1o1|i	-	chr17	NA	NA	0.0123;0.0123;0.9753	0.0159;0.0159;0.9683	NA	NA	NA	NA	9.540e-03;9.540e-03;9.701e-01	1.494e-02;1.494e-02;9.809e-01	1.244e-02;1.244e-02;9.670e-01	1.649e-02;1.649e-02;9.751e-01	0	0	3	3				1.000e+00;1.000e+00;1.000e+00	6.798e-01;6.798e-01;6.798e-01	1.000e+00;1.000e+00;1.000e+00				1.000e+00;1.000e+00;1.000e+00	9.036e-01;9.345e-01;9.230e-01	1.000e+00;1.000e+00;1.000e+00		1.000e+00;2.000e+00;1.000e+00		False;False;False		True;True;True	3	3	0;0;0	29617340-29618048;29617042-29618048;29617620-29618047	29616938-29617237;29617242-29617340;29618048-29618167	29617620-29618047	http://genome.ucsc.edu/cgi-bin/hgTracks?db=GRCh38&position=chr17%3A29618167-29616938
TMEM214	ENSG00000119777.20	ENSG00000119777.20:t:27039920-27040198	t|1e1.1o1|1e2.1o1	+	chr2	0.0385;0.9615	0.1771;0.8229	0.2021;0.7979	0.3097;0.6903	3.229e-02;8.077e-01	1.923e-01;9.677e-01	1.064e-01;6.727e-01	3.273e-01;8.936e-01	1.695e-01;7.913e-01	2.087e-01;8.305e-01	2.288e-01;6.832e-01	3.168e-01;7.712e-01	5	5	3	3	3.571e-01;3.571e-01	2.443e-01;2.443e-01	2.222e-01;2.222e-01	6.000e-01;6.000e-01	3.135e-01;3.135e-01	4.000e-01;4.000e-01	1.000e+00;1.000e+00	9.444e-01;8.756e-01	1.000e+00;1.000e+00	1.000e+00;1.000e+00	9.408e-01;9.539e-01	1.000e+00;1.000e+00	2.000e+00;3.000e+00	1.000e+00;1.000e+00	False;False	False;False	False;False	False;False	2	3	0;0	27039164-27040030;27039837-27040030	27039047-27039164;27039361-27039837;27039920-27040198		http://genome.ucsc.edu/cgi-bin/hgTracks?db=GRCh38&position=chr2%3A27040198-27039047
TMEM214	ENSG00000119777.20	ENSG00000119777.20:t:27038032-27038237	t|1e2.1o1|2e1.1o1|2e2.1o1	+	chr2	NA	NA	0.0072;0.9275;0.0677	0.0051;0.9494;0.0460	NA	NA	NA	NA	5.573e-03;8.912e-01;5.241e-02	3.614e-02;9.417e-01;6.814e-02	4.840e-03;9.359e-01;4.351e-02	1.178e-02;9.517e-01;5.401e-02	0	0	3	3				1.000e+00;1.000e+00;6.000e-01	5.076e-01;4.383e-01;5.481e-01	1.000e+00;1.000e+00;7.000e-01				1.000e+00;1.000e+00;1.000e+00	9.044e-01;9.376e-01;9.496e-01	1.000e+00;1.000e+00;1.000e+00		1.000e+00;1.000e+00;1.000e+00		False;False;False		True;True;True	3	3	0;0;0	27037892-27038032;27037702-27038146;27037892-27038146	27037561-27037702;27037875-27037892;27038032-27038237		http://genome.ucsc.edu/cgi-bin/hgTracks?db=GRCh38&position=chr2%3A27038237-27037561
TMEM214	ENSG00000119777.20	ENSG00000119777.20:s:27039047-27039164	s|1e1.1o1|1e2.1o1	+	chr2	NA	NA	0.8378;0.1622	0.7067;0.2933	NA	NA	NA	NA	8.202e-01;1.561e-01	8.439e-01;1.798e-01	6.923e-01;2.336e-01	7.664e-01;3.077e-01	0	0	3	3				6.000e-01;6.000e-01	1.675e-01;1.675e-01	2.000e-01;2.000e-01				1.000e+00;1.000e+00	7.718e-01;9.253e-01	1.000e+00;1.000e+00		1.000e+00;1.000e+00		False;False		False;False	2	3	0;0	27039164-27039741;27039164-27040030	27039047-27039164;27039361-27039837;27039920-27040198		http://genome.ucsc.edu/cgi-bin/hgTracks?db=GRCh38&position=chr2%3A27040198-27039047
TMEM214	ENSG00000119777.20	ENSG00000119777.20:t:27035970-27036052	t|1e1.1o1|1e2.1o1	+	chr2	0.0816;0.9184	0.0295;0.9705	0.0500;0.9500	0.0317;0.9683	3.333e-02;8.876e-01	1.124e-01;9.667e-01	2.228e-02;9.629e-01	3.709e-02;9.777e-01	4.930e-02;9.478e-01	5.218e-02;9.507e-01	2.432e-02;9.266e-01	7.337e-02;9.757e-01	5	7	3	3	1.667e-01;1.667e-01	1.653e-01;1.653e-01	1.490e-01;1.490e-01	6.000e-01;6.000e-01	9.174e-01;9.174e-01	7.000e-01;7.000e-01	9.596e-01;9.596e-01	5.417e-01;7.302e-01	7.611e-01;1.000e+00	1.000e+00;1.000e+00	9.493e-01;9.614e-01	1.000e+00;1.000e+00	2.000e+00;3.000e+00	1.000e+00;1.000e+00	False;False	False;False	False;False	True;True	2	3	0;0	27035285-27035970;27035728-27035970	27035135-27035481;27035520-27035728;27035970-27036052		http://genome.ucsc.edu/cgi-bin/hgTracks?db=GRCh38&position=chr2%3A27036052-27035135
TMEM214	ENSG00000119777.20	ENSG00000119777.20:s:27037561-27037702	s|1e1.1o2|1e1.2o2|1e2.2o2	+	chr2	NA	NA	0.0077;0.0077;0.9847	0.0404;0.0171;0.9282	NA	NA	NA	NA	7.233e-03;7.233e-03;9.630e-01	2.691e-02;7.973e-03;9.855e-01	3.738e-02;1.106e-02;8.920e-01	8.333e-02;2.401e-02;9.445e-01	0	0	3	3				6.000e-01;6.000e-01;6.000e-01	2.524e-01;3.096e-01;2.070e-01	4.000e-01;7.000e-01;2.000e-01				1.000e+00;1.000e+00;1.000e+00	9.259e-01;8.592e-01;9.106e-01	1.000e+00;1.000e+00;1.000e+00		1.000e+00;1.000e+00;1.000e+00		False;False;False		True;True;False	3	3	0;0;0	27037702-27037790;27037702-27037815;27037702-27038146	27037561-27037702;27037790-27037815;27038032-27038237		http://genome.ucsc.edu/cgi-bin/hgTracks?db=GRCh38&position=chr2%3A27038237-27037561
TMEM214	ENSG00000119777.20	ENSG00000119777.20:s:27035135-27035481	s|1e1.1o1|1e2.1o1	+	chr2	NA	NA	0.9342;0.0658	0.9456;0.0544	NA	NA	NA	NA	9.329e-01;6.434e-02	9.357e-01;6.715e-02	9.177e-01;3.857e-02	9.614e-01;8.227e-02	0	0	3	3				6.000e-01;6.000e-01	9.094e-01;9.094e-01	7.000e-01;7.000e-01				1.000e+00;1.000e+00	9.260e-01;9.331e-01	1.000e+00;1.000e+00		1.000e+00;1.000e+00		False;False		True;True	2	3	0;0	27035285-27035594;27035285-27035970	27035135-27035481;27035520-27035728;27035970-27036052		http://genome.ucsc.edu/cgi-bin/hgTracks?db=GRCh38&position=chr2%3A27036052-27035135
TMEM214	ENSG00000119777.20	ENSG00000119777.20:s:27040711-27041033	s|1e1.1o1|i	+	chr2	NA	NA	0.0132;0.9868	0.0156;0.9844	NA	NA	NA	NA	9.965e-03;9.823e-01	1.773e-02;9.900e-01	1.098e-02;9.797e-01	2.025e-02;9.890e-01	0	0	3	3				1.000e+00;1.000e+00	8.351e-01;8.351e-01	1.000e+00;1.000e+00				1.000e+00;1.000e+00	9.303e-01;9.337e-01	1.000e+00;1.000e+00		2.000e+00;1.500e+00		False;False		True;True	2	2	0;0	27040954-27041244;27041034-27041243	27040711-27041033;27041244-27041694	27041034-27041243	http://genome.ucsc.edu/cgi-bin/hgTracks?db=GRCh38&position=chr2%3A27041694-27040711
PLEKHA1	ENSG00000107679.15	ENSG00000107679.15:s:122397918-122397974	s|1e1.1o1|1e2.1o1	+	chr10	0.9841;0.0159	0.9815;0.0185	0.9913;0.0087	0.9836;0.0164	9.684e-01;8.850e-03	9.911e-01;3.158e-02	9.667e-01;1.464e-02	9.854e-01;3.333e-02	9.901e-01;6.849e-03	9.932e-01;9.921e-03	9.830e-01;9.213e-03	9.908e-01;1.701e-02	9	9	3	3	9.895e-01;9.895e-01	8.484e-01;8.484e-01	7.304e-01;7.304e-01	6.000e-01;6.000e-01	5.426e-01;5.426e-01	7.000e-01;7.000e-01	9.895e-01;9.895e-01	9.682e-01;9.694e-01	1.000e+00;1.000e+00	1.000e+00;1.000e+00	9.472e-01;9.532e-01	1.000e+00;1.000e+00	6.000e+00;6.000e+00	1.000e+00;1.500e+00	False;False	False;False	True;True	True;True	2	3	0;0	122397974-122400343;122397974-122412920	122397918-122397974;122400343-122400388;122411771-122413045		http://genome.ucsc.edu/cgi-bin/hgTracks?db=GRCh38&position=chr10%3A122413045-122397918
PLEKHA1	ENSG00000107679.15	ENSG00000107679.15:t:122429624-122432354	t|1e1.1o1|1e2.1o3|1e2.2o3|1e2.3o3|i	+	chr10	0.5976;0.1712;0.0627;0.0091;0.1786	0.6389;0.1820;0.0306;0.0331;0.1779	0.5622;0.1311;0.0511;0.0349;0.1909	0.5196;0.1607;0.0263;0.0218;0.2586	5.020e-01;1.450e-01;1.666e-02;4.473e-03;1.420e-01	6.443e-01;2.299e-01;8.933e-02;1.567e-02;2.067e-01	5.418e-01;9.443e-02;8.898e-03;2.851e-02;1.207e-01	6.924e-01;1.909e-01;4.325e-02;3.715e-02;1.907e-01	5.455e-01;1.257e-01;4.330e-02;2.700e-02;1.879e-01	5.723e-01;1.518e-01;7.403e-02;3.498e-02;2.144e-01	5.144e-01;1.556e-01;2.518e-02;2.080e-02;2.279e-01	5.535e-01;1.615e-01;3.134e-02;3.195e-02;2.634e-01	8	8	3	3	6.601e-01;6.601e-01;2.827e-01;2.486e-03;9.801e-01	3.358e-01;1.952e-01;1.594e-01;1.414e-03;9.866e-01	3.282e-01;5.054e-01;3.823e-01;1.865e-03;8.785e-01	6.000e-01;6.000e-01;6.000e-01;1.000e+00;6.000e-01	5.516e-01;4.080e-01;2.190e-01;8.489e-01;2.620e-01	7.000e-01;7.000e-01;2.000e-01;1.000e+00;2.000e-01	9.801e-01;9.801e-01;9.801e-01;9.801e-01;9.801e-01	8.641e-01;9.155e-01;8.621e-01;5.248e-01;9.264e-01	1.000e+00;9.591e-01;9.591e-01;5.773e-01;1.000e+00	1.000e+00;1.000e+00;1.000e+00;1.000e+00;1.000e+00	9.332e-01;9.188e-01;7.486e-01;9.693e-01;8.854e-01	1.000e+00;1.000e+00;1.000e+00;1.000e+00;1.000e+00	5.000e+00;5.000e+00;5.000e+00;3.000e+00;5.000e+00	1.000e+00;1.000e+00;1.000e+00;1.000e+00;1.000e+00	False;False;False;False;False	False;False;False;False;False	False;True;True;False;True	True;True;True;True;False	5	3	0;0;1;0;1	122427031-122429624;122428316-122429624;122428346-122429624;122428420-122429624;122428421-122429623	122426942-122427031;122428276-122428420;122429624-122432354	122428421-122429623	http://genome.ucsc.edu/cgi-bin/hgTracks?db=GRCh38&position=chr10%3A122432354-122426942
PLEKHA1	ENSG00000107679.15	ENSG00000107679.15:s:122426942-122427031	s|1e1.1o1|1e2.1o1|i	+	chr10	0.3251;0.5468;0.1351	0.2895;0.5617;0.1667	0.2697;0.5604;0.1762	0.2733;0.5295;0.1934	2.759e-01;4.676e-01;1.203e-01	3.851e-01;5.904e-01;1.651e-01	1.692e-01;4.161e-01;1.255e-01	4.247e-01;6.822e-01;1.791e-01	2.634e-01;5.319e-01;1.576e-01	2.854e-01;5.692e-01;2.013e-01	2.496e-01;5.231e-01;1.808e-01	2.758e-01;5.399e-01;2.216e-01	8	9	3	3	8.937e-01;8.937e-01;8.937e-01	6.708e-01;8.273e-01;4.113e-01	6.058e-01;6.730e-01;4.234e-01	1.000e+00;6.000e-01;1.000e+00	4.759e-01;5.858e-01;5.415e-01	1.000e+00;7.000e-01;7.000e-01	8.990e-01;1.000e+00;1.000e+00	9.551e-01;9.421e-01;9.220e-01	9.626e-01;9.626e-01;9.626e-01	1.000e+00;1.000e+00;1.000e+00	9.753e-01;9.153e-01;9.516e-01	1.000e+00;1.000e+00;1.000e+00	6.000e+00;6.000e+00;6.000e+00	1.000e+00;1.000e+00;2.000e+00	False;False;False	False;False;False	False;False;True	True;True;True	3	3	0;0;1	122427031-122428276;122427031-122429624;122427032-122428275	122426942-122427031;122428276-122428420;122429624-122432354	122427032-122428275	http://genome.ucsc.edu/cgi-bin/hgTracks?db=GRCh38&position=chr10%3A122432354-122426942
PLEKHA1	ENSG00000107679.15	ENSG00000107679.15:t:122393105-122393341	t|1e1.1o1|1e2.1o2|1e3.1o1	+	chr10	0.2294;0.0100;0.7612	0.2116;0.0066;0.7830	0.1929;0.0024;0.8056	0.1968;0.0024;0.8015	1.906e-01;9.259e-03;6.820e-01	3.075e-01;1.236e-02;8.038e-01	1.525e-01;4.563e-03;7.448e-01	2.499e-01;1.482e-02;8.408e-01	1.656e-01;1.994e-03;8.029e-01	1.952e-01;2.594e-03;8.320e-01	1.823e-01;2.122e-03;7.721e-01	2.255e-01;2.875e-03;8.157e-01	9	8	3	3	8.937e-01;5.028e-01;8.937e-01	9.200e-01;8.601e-01;9.442e-01	7.430e-01;4.807e-01;6.730e-01	1.000e+00;1.000e+00;1.000e+00	4.014e-01;6.798e-01;4.007e-01	7.000e-01;7.000e-01;7.000e-01	1.000e+00;1.000e+00;1.000e+00	9.794e-01;9.219e-01;9.538e-01	1.000e+00;9.626e-01;1.000e+00	1.000e+00;1.000e+00;1.000e+00	9.435e-01;8.710e-01;9.182e-01	1.000e+00;1.000e+00;1.000e+00	6.000e+00;5.000e+00;6.000e+00	1.000e+00;1.000e+00;1.000e+00	False;False;False	False;False;False	False;True;False	True;True;True	3	4	0;0;0	122374806-122393181;122374847-122393181;122392372-122393181	122374696-122374806;122374834-122374961;122392303-122392372;122393105-122393341		http://genome.ucsc.edu/cgi-bin/hgTracks?db=GRCh38&position=chr10%3A122393341-122374696
PLEKHA1	ENSG00000107679.15	ENSG00000107679.15:t:122392303-122392372	t|1e1.1o1|1e2.2o2|1e3.1o2|1e3.2o2|1e4.1o1	+	chr10	0.7280;0.0589;0.0619;0.0667;0.0121	0.7219;0.0125;0.1335;0.0899;0.0056	0.7702;0.0310;0.1108;0.1034;0.0024	0.8205;0.0039;0.0879;0.0789;0.0039	7.166e-01;1.458e-02;3.167e-02;1.548e-02;8.006e-03	7.587e-01;1.421e-01;1.081e-01;9.044e-02;1.339e-02	6.817e-01;4.707e-03;1.201e-01;8.031e-02;4.707e-03	7.840e-01;8.003e-02;1.455e-01;1.131e-01;6.782e-03	6.977e-01;1.701e-02;1.016e-01;1.032e-01;2.134e-03	7.716e-01;3.151e-02;1.509e-01;1.310e-01;2.694e-03	8.102e-01;3.066e-03;6.813e-02;7.764e-02;3.066e-03	8.272e-01;1.361e-02;9.129e-02;8.081e-02;3.981e-03	7	5	3	3	9.596e-01;9.596e-01;1.667e-01;5.404e-01;5.404e-01	6.178e-01;2.145e-01;8.735e-02;3.185e-01;9.987e-02	7.551e-01;3.434e-01;1.490e-01;4.318e-01;2.020e-01	1.000e-01;6.000e-01;6.000e-01;1.000e-01;6.000e-01	1.860e-01;3.606e-01;2.072e-01;1.473e-01;2.448e-01	1.000e-01;4.000e-01;2.000e-01;1.000e-01;4.000e-01	9.596e-01;1.000e+00;9.596e-01;9.616e-01;1.000e+00	9.749e-01;8.849e-01;9.009e-01;9.151e-01;9.120e-01	1.000e+00;1.000e+00;8.763e-01;1.000e+00;1.000e+00	1.000e+00;1.000e+00;1.000e+00;1.000e+00;1.000e+00	8.621e-01;8.831e-01;9.513e-01;9.145e-01;9.367e-01	1.000e+00;1.000e+00;1.000e+00;1.000e+00;1.000e+00	4.000e+00;4.000e+00;3.000e+00;3.000e+00;3.500e+00	1.000e+00;1.000e+00;1.000e+00;1.000e+00;1.000e+00	False;False;False;False;False	False;False;False;False;False	False;False;False;True;True	False;True;True;True;True	5	5	1;0;1;1;0	122374806-122392303;122374961-122392303;122375552-122392303;122375559-122392303;122387983-122392303	122374696-122374806;122374834-122374961;122375341-122375559;122386609-122387983;122392303-122392372		http://genome.ucsc.edu/cgi-bin/hgTracks?db=GRCh38&position=chr10%3A122392372-122374696
PLEKHA1	ENSG00000107679.15	ENSG00000107679.15:t:122411771-122413045	t|1e1.1o1|1e2.1o2|1e2.2o2|i	+	chr10	0.0122;0.0048;0.9714;0.0035	0.0111;0.0192;0.9496;0.0167	0.0054;0.0261;0.9512;0.0177	0.0136;0.0149;0.9516;0.0173	3.268e-03;3.268e-03;9.513e-01;3.268e-03	2.045e-02;1.233e-02;9.897e-01;5.000e-03	7.812e-03;1.042e-02;9.326e-01;7.812e-03	1.868e-02;3.524e-02;9.570e-01;1.940e-02	4.295e-03;1.898e-02;9.449e-01;1.553e-02	6.805e-03;3.293e-02;9.583e-01;1.826e-02	7.268e-03;9.567e-03;9.507e-01;1.635e-02	1.383e-02;1.801e-02;9.647e-01;1.819e-02	9	9	3	3	9.895e-01;3.517e-01;1.259e-01;3.357e-02	6.108e-01;9.976e-01;8.271e-01;1.117e-02	9.314e-01;1.903e-01;2.581e-01;1.876e-02	6.000e-01;6.000e-01;1.000e+00;1.000e+00	4.673e-01;2.703e-01;5.391e-01;7.717e-01	7.000e-01;4.000e-01;7.000e-01;1.000e+00	9.895e-01;9.895e-01;9.895e-01;9.895e-01	9.321e-01;9.601e-01;9.709e-01;8.876e-01	1.000e+00;1.000e+00;1.000e+00;9.349e-01	1.000e+00;1.000e+00;1.000e+00;1.000e+00	9.120e-01;9.311e-01;9.713e-01;9.668e-01	1.000e+00;1.000e+00;1.000e+00;1.000e+00	6.000e+00;6.000e+00;6.000e+00;5.000e+00	1.000e+00;1.000e+00;2.000e+00;1.000e+00	False;False;False;False	False;False;False;False	True;True;True;False	True;True;True;True	4	3	0;1;0;1	122397974-122412920;122406640-122412920;122406673-122412920;122406674-122411770	122397918-122397974;122406576-122406673;122411771-122413045	122406674-122411770	http://genome.ucsc.edu/cgi-bin/hgTracks?db=GRCh38&position=chr10%3A122413045-122397918
PLEKHA1	ENSG00000107679.15	ENSG00000107679.15:s:122374696-122374806	s|1e1.1o1|1e2.1o1|1e3.1o1	+	chr10	0.0193;0.6343;0.3444	0.0157;0.5542;0.4226	0.0565;0.6214;0.2602	0.0415;0.6104;0.3434	1.612e-02;5.606e-01;2.432e-01	2.636e-02;7.204e-01;4.110e-01	9.722e-03;4.796e-01;3.039e-01	3.382e-02;6.430e-01;4.983e-01	5.053e-02;6.051e-01;2.492e-01	8.210e-02;6.655e-01;3.074e-01	2.645e-02;5.928e-01;3.322e-01	5.386e-02;6.411e-01;3.506e-01	8	6	3	3	6.360e-01;9.787e-01;6.360e-01	7.434e-01;2.559e-01;2.551e-01	4.908e-01;4.908e-01;2.824e-01	6.000e-01;1.000e+00;6.000e-01	3.010e-01;6.752e-01;2.510e-01	4.000e-01;7.000e-01;4.000e-01	9.787e-01;9.787e-01;9.787e-01	9.647e-01;9.085e-01;8.838e-01	9.522e-01;9.497e-01;9.497e-01	1.000e+00;1.000e+00;1.000e+00	9.385e-01;9.522e-01;8.888e-01	1.000e+00;1.000e+00;1.000e+00	4.000e+00;4.000e+00;4.000e+00	1.000e+00;2.000e+00;1.000e+00	False;False;False	False;False;False	True;False;False	True;True;False	3	4	1;1;0	122374806-122375341;122374806-122392303;122374806-122393181	122374696-122374806;122375341-122375559;122392303-122392372;122393105-122393341		http://genome.ucsc.edu/cgi-bin/hgTracks?db=GRCh38&position=chr10%3A122393341-122374696
ERCC4	ENSG00000175595.16	ENSG00000175595.16:t:13927973-13928235	t|1e2.1o1|2e1.1o1|3e1.1o1	+	chr16	0.0256;0.9394;0.0303	0.0167;0.9667;0.0167	0.0066;0.9868;0.0066	0.0067;0.9753;0.0123	1.961e-02;9.394e-01;2.564e-02	3.030e-02;9.487e-01;3.030e-02	1.186e-02;9.660e-01;1.186e-02	1.700e-02;9.763e-01;1.700e-02	6.102e-03;9.847e-01;6.102e-03	7.630e-03;9.878e-01;7.630e-03	5.546e-03;9.693e-01;8.352e-03	9.540e-03;9.833e-01;2.083e-02	5	6	3	3	2.381e-01;4.762e-02;4.762e-02	8.632e-02;5.525e-02;1.603e-01	8.225e-02;8.658e-03;8.658e-03	1.000e+00;6.000e-01;6.000e-01	7.606e-01;3.636e-01;3.725e-01	1.000e+00;7.000e-01;7.000e-01	9.978e-01;9.978e-01;9.978e-01	8.838e-01;9.201e-01;9.091e-01	1.000e+00;9.307e-01;9.342e-01	1.000e+00;1.000e+00;1.000e+00	8.984e-01;9.011e-01;8.348e-01	1.000e+00;1.000e+00;1.000e+00	3.000e+00;3.000e+00;3.000e+00	1.000e+00;1.000e+00;1.000e+00	False;False;False	False;False;False	True;False;False	True;True;True	3	3	0;0;0	13927655-13927973;13926756-13928028;13926756-13928122	13926552-13926801;13927450-13927655;13927973-13928235		http://genome.ucsc.edu/cgi-bin/hgTracks?db=GRCh38&position=chr16%3A13928235-13926552
ERCC4	ENSG00000175595.16	ENSG00000175595.16:t:13944723-13944835	t|1e1.1o1|1e2.1o1	+	chr16	NA	NA	0.9878;0.0122	0.9891;0.0109	NA	NA	NA	NA	9.862e-01;1.007e-02	9.899e-01;1.379e-02	9.834e-01;9.223e-03	9.908e-01;1.655e-02	0	0	3	3				1.000e+00;1.000e+00	7.514e-01;7.514e-01	1.000e+00;1.000e+00				1.000e+00;1.000e+00	8.765e-01;9.096e-01	1.000e+00;1.000e+00		1.000e+00;1.000e+00		False;False		True;True	2	3	0;0	13937858-13944723;13944095-13944723	13937764-13940361;13943974-13944095;13944723-13944835		http://genome.ucsc.edu/cgi-bin/hgTracks?db=GRCh38&position=chr16%3A13944835-13937764
ERCC4	ENSG00000175595.16	ENSG00000175595.16:t:13926552-13926801	t|1e1.1o1|1e2.1o1|1e3.1o1	+	chr16	0.9294;0.0199;0.0484	0.9583;0.0202;0.0208	0.9590;0.0066;0.0359	0.9881;0.0060;0.0060	9.022e-01;1.754e-02;1.984e-02	9.603e-01;2.559e-02;7.821e-02	9.521e-01;1.803e-02;1.803e-02	9.639e-01;2.083e-02;2.393e-02	9.505e-01;5.665e-03;2.125e-02	9.729e-01;7.089e-03;4.333e-02	9.774e-01;5.926e-03;5.926e-03	9.881e-01;1.131e-02;1.131e-02	6	5	3	3	6.883e-01;9.978e-01;6.883e-01	3.763e-01;5.865e-01;3.653e-01	6.623e-01;9.307e-01;6.623e-01	6.000e-01;1.000e+00;6.000e-01	3.019e-01;4.674e-01;2.336e-01	2.000e-01;1.000e+00;2.000e-01	9.978e-01;9.978e-01;9.978e-01	9.529e-01;9.119e-01;9.046e-01	9.307e-01;1.000e+00;1.000e+00	1.000e+00;1.000e+00;1.000e+00	8.267e-01;8.844e-01;8.719e-01	1.000e+00;1.000e+00;1.000e+00	3.000e+00;3.000e+00;3.000e+00	1.000e+00;1.000e+00;1.000e+00	False;False;False	False;False;False	True;True;True	True;True;True	3	4	0;0;0	13922211-13926561;13924637-13926561;13926291-13926561	13922031-13922211;13924530-13924637;13926154-13926291;13926552-13926801		http://genome.ucsc.edu/cgi-bin/hgTracks?db=GRCh38&position=chr16%3A13926801-13922031
ERCC4	ENSG00000175595.16	ENSG00000175595.16:t:13930710-13930890	t|1e1.1o1|1e2.1o1	+	chr16	NA	NA	0.9734;0.0266	0.9901;0.0099	NA	NA	NA	NA	9.566e-01;2.151e-02	9.785e-01;4.340e-02	9.844e-01;8.842e-03	9.912e-01;1.558e-02	0	0	3	3				6.000e-01;6.000e-01	2.422e-01;2.422e-01	2.000e-01;2.000e-01				1.000e+00;1.000e+00	9.288e-01;9.344e-01	1.000e+00;1.000e+00		1.000e+00;1.000e+00		False;False		True;True	2	3	0;0	13928235-13930710;13928691-13930710	13927973-13928235;13928544-13928691;13930710-13930890		http://genome.ucsc.edu/cgi-bin/hgTracks?db=GRCh38&position=chr16%3A13930890-13927973
ERCC4	ENSG00000175595.16	ENSG00000175595.16:s:13937764-13940361	s|1e1.1o1|1e2.1o1	+	chr16	NA	NA	0.0122;0.9878	0.0109;0.9891	NA	NA	NA	NA	1.007e-02;9.862e-01	1.379e-02;9.899e-01	9.223e-03;9.834e-01	1.655e-02;9.908e-01	0	0	3	3				1.000e+00;1.000e+00	7.514e-01;7.514e-01	1.000e+00;1.000e+00				1.000e+00;1.000e+00	9.306e-01;8.814e-01	1.000e+00;1.000e+00		1.000e+00;1.000e+00		False;False		True;True	2	3	0;0	13937858-13943974;13937858-13944723	13937764-13940361;13943974-13944095;13944723-13944835		http://genome.ucsc.edu/cgi-bin/hgTracks?db=GRCh38&position=chr16%3A13944835-13937764
ERCC4	ENSG00000175595.16	ENSG00000175595.16:s:13927973-13928235	s|1e1.1o1|1e2.1o1	+	chr16	NA	NA	0.0248;0.9752	0.0213;0.9787	NA	NA	NA	NA	2.060e-02;9.743e-01	2.568e-02;9.794e-01	1.455e-02;9.764e-01	2.361e-02;9.855e-01	0	0	3	3				1.000e+00;1.000e+00	5.448e-01;5.448e-01	7.000e-01;7.000e-01				1.000e+00;1.000e+00	9.424e-01;8.946e-01	1.000e+00;1.000e+00		1.000e+00;1.000e+00		False;False		True;True	2	3	0;0	13928235-13928544;13928235-13930710	13927973-13928235;13928544-13928691;13930710-13930890		http://genome.ucsc.edu/cgi-bin/hgTracks?db=GRCh38&position=chr16%3A13930890-13927973
ERCC4	ENSG00000175595.16	ENSG00000175595.16:t:13922031-13922211	t|1e1.1o1|1e2.1o1	+	chr16	NA	NA	0.9859;0.0141	0.9629;0.0371	NA	NA	NA	NA	9.744e-01;1.300e-02	9.870e-01;2.559e-02	9.472e-01;2.661e-02	9.734e-01;5.285e-02	0	0	3	3				6.000e-01;6.000e-01	3.379e-01;3.379e-01	2.000e-01;2.000e-01				1.000e+00;1.000e+00	9.684e-01;9.600e-01	1.000e+00;1.000e+00		1.000e+00;1.000e+00		False;False		True;True	2	3	0;0	13920372-13922031;13920564-13922031	13920138-13920372;13920428-13920564;13922031-13922211		http://genome.ucsc.edu/cgi-bin/hgTracks?db=GRCh38&position=chr16%3A13922211-13920138
ERCC4	ENSG00000175595.16	ENSG00000175595.16:s:13932026-13933247	s|1e1.1o1|2e1.1o1	+	chr16	NA	NA	0.9833;0.0167	0.9903;0.0097	NA	NA	NA	NA	9.803e-01;1.310e-02	9.869e-01;1.970e-02	9.826e-01;8.256e-03	9.917e-01;1.735e-02	0	0	3	3				1.000e+00;1.000e+00	7.378e-01;7.378e-01	1.000e+00;1.000e+00				1.000e+00;1.000e+00	9.640e-01;9.299e-01	1.000e+00;1.000e+00		1.000e+00;1.000e+00		False;False		True;True	2	2	0;0	13932285-13934192;13932404-13934192	13932026-13933247;13934022-13934355		http://genome.ucsc.edu/cgi-bin/hgTracks?db=GRCh38&position=chr16%3A13934355-13932026
ERCC4	ENSG00000175595.16	ENSG00000175595.16:s:13922031-13922211	s|1e1.1o1|1e2.1o1|1e3.1o1	+	chr16	0.0204;0.0492;0.9240	0.0196;0.0239;0.9521	0.0066;0.0066;0.9868	0.0059;0.0167;0.9702	1.599e-02;1.944e-02;8.731e-01	2.222e-02;1.066e-01;9.611e-01	1.803e-02;2.083e-02;9.206e-01	2.083e-02;6.349e-02;9.583e-01	5.699e-03;5.699e-03;9.680e-01	7.090e-03;2.552e-02;9.886e-01	5.874e-03;1.128e-02;9.685e-01	1.128e-02;2.024e-02;9.792e-01	6	5	3	3	9.978e-01;9.978e-01;6.883e-01	7.609e-01;3.952e-01;3.818e-01	7.922e-01;7.922e-01;6.623e-01	1.000e+00;1.000e+00;1.000e+00	4.763e-01;8.372e-01;9.800e-01	1.000e+00;1.000e+00;1.000e+00	9.978e-01;9.978e-01;9.978e-01	8.923e-01;8.927e-01;9.557e-01	1.000e+00;9.307e-01;1.000e+00	1.000e+00;1.000e+00;1.000e+00	8.642e-01;9.558e-01;9.582e-01	1.000e+00;1.000e+00;1.000e+00	3.000e+00;3.000e+00;3.000e+00	1.000e+00;2.000e+00;1.000e+00	False;False;False	False;False;False	True;True;True	True;True;True	3	4	0;0;0	13922211-13924530;13922211-13926154;13922211-13926561	13922031-13922211;13924530-13924637;13926154-13926291;13926552-13926801		http://genome.ucsc.edu/cgi-bin/hgTracks?db=GRCh38&position=chr16%3A13926801-13922031
GDAP1	ENSG00000104381.14	ENSG00000104381.14:t:74363944-74368060	t|1e1.1o1|2e1.1o1|2e2.1o1|3e1.1o1	+	chr8	0.0024;0.9819;0.0066;0.0024	0.0028;0.9710;0.0174;0.0057	0.0007;0.9718;0.0185;0.0069	0.0006;0.9693;0.0247;0.0081	2.236e-03;9.743e-01;4.239e-03;2.236e-03	3.247e-03;9.886e-01;1.839e-02;3.247e-03	1.313e-03;9.670e-01;8.929e-03;3.012e-03	4.033e-03;9.732e-01;2.359e-02;7.694e-03	5.774e-04;9.708e-01;1.619e-02;6.563e-03	7.092e-04;9.761e-01;2.035e-02;8.350e-03	5.869e-04;9.675e-01;1.971e-02;6.498e-03	8.367e-04;9.695e-01;2.472e-02;1.138e-02	9	9	3	3	3.517e-01;1.259e-01;7.301e-01;1.259e-01	6.535e-01;1.528e-01;3.586e-01;6.926e-02	7.962e-01;1.903e-01;4.363e-01;5.031e-02	1.000e+00;1.000e-01;6.000e-01;1.000e+00	5.650e-01;2.123e-01;4.848e-01;6.510e-01	1.000e+00;1.000e-01;4.000e-01;1.000e+00	9.895e-01;9.895e-01;9.895e-01;9.895e-01	8.914e-01;9.721e-01;9.713e-01;7.916e-01	1.000e+00;1.000e+00;1.000e+00;9.314e-01	1.000e+00;1.000e+00;1.000e+00;1.000e+00	8.551e-01;9.643e-01;9.635e-01;9.673e-01	1.000e+00;1.000e+00;1.000e+00;1.000e+00	6.000e+00;6.000e+00;6.000e+00;6.000e+00	1.000e+00;1.000e+00;1.000e+00;1.000e+00	False;False;False;False	False;False;False;False	True;True;True;True	True;True;True;True	4	3	0;0;0;0	74363053-74363944;74363053-74363985;74363449-74363985;74363053-74363988	74362841-74363053;74363372-74363449;74363944-74368060		http://genome.ucsc.edu/cgi-bin/hgTracks?db=GRCh38&position=chr8%3A74368060-74362841
GDAP1	ENSG00000104381.14	ENSG00000104381.14:s:74362841-74363053	s|1e1.1o2|1e1.2o2|1e2.1o3|1e2.2o3|1e2.3o3|1e3.1o1|1e4.1o1|1e5.2o2	+	chr8	0.0017;0.0029;0.0012;0.9781;0.0012;0.0012;0.0021;0.0012	0.0015;0.0045;0.0014;0.9792;0.0040;0.0014;0.0014;0.0014	0.0018;0.0120;0.0003;0.9760;0.0064;0.0003;0.0010;0.0003	0.0064;0.0188;0.0003;0.9630;0.0078;0.0027;0.0003;0.0003	1.183e-03;1.244e-03;1.107e-03;9.372e-01;1.107e-03;1.107e-03;1.107e-03;1.107e-03	2.907e-03;1.316e-02;1.656e-03;9.852e-01;1.656e-03;1.656e-03;4.767e-03;1.656e-03	8.475e-04;2.066e-03;6.564e-04;9.691e-01;1.488e-03;6.564e-04;6.564e-04;6.564e-04	2.790e-03;1.251e-02;2.066e-03;9.838e-01;5.110e-03;2.066e-03;2.066e-03;2.066e-03	1.077e-03;1.068e-02;2.909e-04;9.712e-01;6.148e-03;2.909e-04;6.819e-04;2.909e-04	6.769e-03;1.290e-02;3.543e-04;9.763e-01;7.995e-03;3.543e-04;2.168e-03;3.543e-04	5.834e-03;1.175e-02;2.956e-04;9.618e-01;6.097e-03;1.611e-03;2.956e-04;2.956e-04	7.372e-03;2.229e-02;4.165e-04;9.661e-01;1.104e-02;3.472e-03;4.165e-04;4.165e-04	9	9	3	3	7.301e-01;9.895e-01;3.517e-01;7.301e-01;1.259e-01;3.517e-01;3.517e-01;3.517e-01	1.937e-01;8.179e-01;5.961e-01;2.587e-01;7.746e-02;3.914e-01;1.493e-01;5.961e-01	5.457e-01;9.314e-01;7.962e-01;7.962e-01;3.998e-02;6.665e-01;1.135e-01;7.962e-01	6.000e-01;6.000e-01;1.000e+00;6.000e-01;1.000e+00;1.000e-01;6.000e-01;1.000e+00	6.287e-01;5.278e-01;5.611e-01;1.111e-01;6.616e-01;1.817e-01;3.161e-01;5.611e-01	7.000e-01;7.000e-01;1.000e+00;2.000e-01;1.000e+00;1.000e-01;2.000e-01;1.000e+00	9.895e-01;9.895e-01;9.895e-01;9.895e-01;9.895e-01;9.895e-01;9.895e-01;9.895e-01	7.300e-01;9.625e-01;9.509e-01;9.301e-01;9.122e-01;8.458e-01;8.896e-01;9.557e-01	9.314e-01;1.000e+00;1.000e+00;1.000e+00;1.000e+00;9.349e-01;9.349e-01;9.349e-01	1.000e+00;1.000e+00;1.000e+00;1.000e+00;1.000e+00;1.000e+00;1.000e+00;1.000e+00	9.362e-01;8.706e-01;9.305e-01;9.068e-01;9.595e-01;9.179e-01;9.170e-01;8.959e-01	1.000e+00;1.000e+00;1.000e+00;1.000e+00;1.000e+00;1.000e+00;1.000e+00;1.000e+00	6.000e+00;6.000e+00;6.000e+00;6.000e+00;6.000e+00;6.000e+00;6.000e+00;6.000e+00	1.000e+00;1.000e+00;1.000e+00;1.000e+00;1.000e+00;1.000e+00;1.000e+00;1.000e+00	False;False;False;False;False;False;False;False	False;False;False;False;False;False;False;False	True;True;True;True;False;True;True;True	True;True;True;True;True;True;True;True	8	6	0;0;0;0;0;0;0;0	74363053-74363372;74363053-74363384;74363053-74363944;74363053-74363985;74363053-74363988;74363053-74438624;74363053-74488678;74363053-74494160	74362841-74363053;74363372-74363449;74363944-74368060;74438624-74439798;74488678-74488879;74492052-74494697		http://genome.ucsc.edu/cgi-bin/hgTracks?db=GRCh38&position=chr8%3A74494697-74362841
GDAP1	ENSG00000104381.14	ENSG00000104381.14:t:74351252-74351321	t|1e2.3o3|2e1.1o1|2e2.2o3|2e2.3o3|2e3.1o1|3e2.1o3	+	chr8	0.0020;0.0036;0.0020;0.9683;0.0036;0.0020	0.0029;0.0065;0.0029;0.9675;0.0047;0.0029	0.0006;0.0080;0.0006;0.9858;0.0037;0.0006	0.0005;0.0206;0.0005;0.9541;0.0122;0.0005	1.852e-03;1.984e-03;1.852e-03;9.654e-01;1.996e-03;1.852e-03	2.778e-03;2.017e-02;3.585e-03;9.809e-01;1.956e-02;2.778e-03	9.592e-04;3.663e-03;9.592e-04;9.523e-01;2.922e-03;9.592e-04	6.292e-03;9.532e-03;6.292e-03;9.843e-01;6.292e-03;3.663e-03	4.530e-04;7.827e-03;4.686e-04;9.773e-01;2.122e-03;4.530e-04	5.713e-04;9.618e-03;7.727e-03;9.879e-01;4.185e-03;5.713e-04	4.133e-04;1.496e-02;4.133e-04;9.509e-01;1.009e-02;4.133e-04	7.045e-04;2.230e-02;6.530e-03;9.673e-01;1.756e-02;7.045e-04	9	9	3	3	3.517e-01;3.517e-01;3.517e-01;9.895e-01;7.301e-01;3.517e-01	2.172e-01;6.039e-01;9.465e-01;7.769e-01;3.068e-01;3.767e-01	8.633e-01;6.048e-01;5.457e-01;8.633e-01;6.665e-01;1.000e+00	1.000e+00;6.000e-01;1.000e+00;6.000e-01;1.000e-01;1.000e+00	6.742e-01;1.732e-01;9.055e-01;1.700e-01;1.157e-01;6.742e-01	1.000e+00;2.000e-01;1.000e+00;2.000e-01;1.000e-01;1.000e+00	9.895e-01;9.895e-01;9.895e-01;9.895e-01;9.895e-01;9.895e-01	9.258e-01;9.547e-01;9.305e-01;9.342e-01;9.461e-01;9.150e-01	9.349e-01;1.000e+00;1.000e+00;1.000e+00;9.314e-01;1.000e+00	1.000e+00;1.000e+00;1.000e+00;1.000e+00;1.000e+00;1.000e+00	8.283e-01;7.885e-01;9.126e-01;7.886e-01;6.729e-01;9.266e-01	1.000e+00;1.000e+00;1.000e+00;1.000e+00;1.000e+00;1.000e+00	6.000e+00;6.000e+00;6.000e+00;6.000e+00;6.000e+00;6.000e+00	1.000e+00;1.000e+00;2.000e+00;1.000e+00;1.000e+00;1.000e+00	False;False;False;False;False;False	False;False;False;False;False;False	True;True;True;True;True;True	True;True;True;True;True;True	6	4	0;0;0;0;0;0	74350578-74351252;74350365-74351274;74350530-74351274;74350578-74351274;74350972-74351274;74350472-74351298	74350108-74350365;74350395-74350578;74350745-74350972;74351252-74351321		http://genome.ucsc.edu/cgi-bin/hgTracks?db=GRCh38&position=chr8%3A74351321-74350108
GDAP1	ENSG00000104381.14	ENSG00000104381.14:s:74361884-74361978	s|1e1.1o1|1e2.1o1|i	+	chr8	0.0042;0.9234;0.0731	0.0117;0.9278;0.0589	0.0097;0.8763;0.1226	0.0095;0.8686;0.1278	4.029e-03;8.861e-01;6.058e-02	7.411e-03;9.347e-01;1.095e-01	5.952e-03;8.757e-01;4.726e-02	1.711e-02;9.460e-01;1.043e-01	5.411e-03;8.624e-01;1.117e-01	1.704e-02;8.763e-01;1.321e-01	5.254e-03;8.603e-01;1.085e-01	2.043e-02;8.733e-01;1.347e-01	9	9	3	3	1.259e-01;7.301e-01;7.301e-01	1.658e-01;8.837e-01;9.553e-01	1.135e-01;7.962e-01;6.665e-01	1.000e+00;1.000e+00;1.000e+00	8.539e-01;9.503e-01;9.196e-01	1.000e+00;1.000e+00;1.000e+00	9.895e-01;9.895e-01;9.895e-01	9.421e-01;9.513e-01;9.411e-01	1.000e+00;9.349e-01;1.000e+00	1.000e+00;1.000e+00;1.000e+00	9.497e-01;9.426e-01;9.334e-01	1.000e+00;1.000e+00;1.000e+00	6.000e+00;6.000e+00;6.000e+00	2.000e+00;1.000e+00;1.500e+00	False;False;False	False;False;False	True;True;True	True;True;True	3	3	0;0;0	74361978-74362264;74361978-74362939;74361979-74362263	74361884-74361978;74362264-74362780;74362841-74363053	74361979-74362263	http://genome.ucsc.edu/cgi-bin/hgTracks?db=GRCh38&position=chr8%3A74363053-74361884
GDAP1	ENSG00000104381.14	ENSG00000104381.14:t:74362841-74363053	t|1e1.1o1|1e2.1o1|1e3.1o1	+	chr8	0.0044;0.9907;0.0046	0.0051;0.9850;0.0131	0.0013;0.9933;0.0058	0.0021;0.9956;0.0021	3.899e-03;9.832e-01;4.288e-03	4.903e-03;9.914e-01;1.344e-02	2.507e-03;9.733e-01;3.420e-03	1.333e-02;9.932e-01;1.711e-02	1.058e-03;9.857e-01;3.546e-03	1.298e-03;9.954e-01;1.325e-02	1.569e-03;9.952e-01;1.505e-03	2.780e-03;9.957e-01;3.160e-03	9	9	3	3	3.517e-01;7.301e-01;7.301e-01	2.589e-01;9.719e-01;6.964e-01	1.000e+00;9.314e-01;1.000e+00	6.000e-01;6.000e-01;6.000e-01	2.684e-01;4.315e-01;3.635e-01	4.000e-01;7.000e-01;4.000e-01	9.895e-01;9.895e-01;9.900e-01	9.274e-01;9.675e-01;8.935e-01	1.000e+00;1.000e+00;1.000e+00	1.000e+00;1.000e+00;1.000e+00	8.687e-01;9.111e-01;7.524e-01	1.000e+00;1.000e+00;1.000e+00	6.000e+00;6.000e+00;6.000e+00	1.000e+00;1.000e+00;1.000e+00	False;False;False	False;False;False	True;True;True	True;True;True	3	4	0;0;0	74351321-74362939;74361978-74362939;74362351-74362939	74351252-74351321;74361884-74361978;74362264-74362780;74362841-74363053		http://genome.ucsc.edu/cgi-bin/hgTracks?db=GRCh38&position=chr8%3A74363053-74351252
GDAP1	ENSG00000104381.14	ENSG00000104381.14:s:74351340-74351418	s|1e1.1o2|i	+	chr8	0.0050;0.9950	0.0062;0.9938	0.0014;0.9986	0.0010;0.9990	4.255e-03;9.900e-01	1.000e-02;9.957e-01	2.475e-03;9.925e-01	7.519e-03;9.975e-01	1.065e-03;9.955e-01	4.473e-03;9.989e-01	9.729e-04;9.945e-01	5.454e-03;9.990e-01	9	9	3	3	3.517e-01;3.517e-01	9.273e-01;9.273e-01	7.304e-01;7.304e-01	1.000e+00;1.000e+00	8.556e-01;8.556e-01	1.000e+00;1.000e+00	9.895e-01;9.895e-01	9.341e-01;8.758e-01	1.000e+00;1.000e+00	1.000e+00;1.000e+00	9.616e-01;9.474e-01	1.000e+00;1.000e+00	6.000e+00;6.000e+00	2.000e+00;2.000e+00	False;False	False;False	True;True	True;True	2	2	0;0	74351418-74360137;74351419-74351453	74351340-74351418;74360137-74360310	74351419-74351453	http://genome.ucsc.edu/cgi-bin/hgTracks?db=GRCh38&position=chr8%3A74360310-74351340
GDAP1	ENSG00000104381.14	ENSG00000104381.14:s:74351252-74351321	s|1e1.1o1|1e2.1o2|1e2.2o2|1e3.1o1|1e4.1o1|1e5.1o1|i	+	chr8	0.0012;0.0842;0.0015;0.0015;0.0012;0.0012;0.9098	0.0019;0.1052;0.0019;0.0053;0.0019;0.0019;0.8822	0.0004;0.1331;0.0004;0.0053;0.0004;0.0004;0.8483	0.0003;0.1059;0.0006;0.0099;0.0006;0.0003;0.8811	1.107e-03;5.563e-02;1.125e-03;1.125e-03;1.107e-03;1.107e-03;8.910e-01	1.671e-03;1.030e-01;2.485e-03;2.774e-03;1.671e-03;1.671e-03;9.358e-01	6.583e-04;9.347e-02;6.583e-04;1.931e-03;6.583e-04;6.583e-04;8.635e-01	2.485e-03;1.147e-01;2.485e-03;6.803e-03;2.485e-03;2.485e-03;8.992e-01	3.042e-04;1.267e-01;3.042e-04;3.475e-03;3.042e-04;3.042e-04;8.419e-01	3.825e-04;1.474e-01;3.825e-04;1.026e-02;3.825e-04;3.825e-04;8.612e-01	2.703e-04;8.815e-02;4.490e-04;5.259e-03;4.490e-04;2.703e-04;8.542e-01	4.490e-04;1.284e-01;2.102e-03;1.159e-02;1.218e-03;4.490e-04;9.039e-01	9	9	3	3	3.517e-01;7.301e-01;3.517e-01;1.259e-01;3.517e-01;3.517e-01;3.517e-01	3.083e-01;6.989e-01;6.376e-01;6.848e-01;3.083e-01;3.083e-01;6.770e-01	9.314e-01;4.363e-01;6.048e-01;2.224e-01;9.314e-01;9.314e-01;2.973e-01	1.000e+00;6.000e-01;6.000e-01;1.000e+00;6.000e-01;1.000e+00;6.000e-01	7.331e-01;3.470e-01;3.845e-01;9.248e-01;3.452e-01;7.331e-01;4.757e-01	1.000e+00;4.000e-01;4.000e-01;1.000e+00;4.000e-01;1.000e+00;7.000e-01	9.895e-01;9.895e-01;9.895e-01;9.895e-01;9.895e-01;9.895e-01;9.895e-01	9.683e-01;9.641e-01;9.747e-01;9.361e-01;9.199e-01;9.468e-01;9.680e-01	1.000e+00;1.000e+00;1.000e+00;1.000e+00;9.314e-01;1.000e+00;9.349e-01	1.000e+00;1.000e+00;1.000e+00;1.000e+00;1.000e+00;1.000e+00;1.000e+00	9.088e-01;8.968e-01;8.225e-01;9.424e-01;9.238e-01;8.843e-01;9.503e-01	1.000e+00;1.000e+00;1.000e+00;1.000e+00;1.000e+00;1.000e+00;1.000e+00	6.000e+00;6.000e+00;6.000e+00;6.000e+00;6.000e+00;6.000e+00;6.000e+00	1.000e+00;1.000e+00;1.000e+00;2.000e+00;1.000e+00;1.000e+00;1.000e+00	False;False;False;False;False;False;False	False;False;False;False;False;False;False	True;True;True;True;True;True;True	True;True;True;True;True;True;True	7	6	0;0;0;0;0;0;0	74351321-74351454;74351321-74360137;74351321-74360141;74351321-74361884;74351321-74362939;74351321-74488678;74351322-74351339	74351252-74351321;74351454-74351638;74360137-74360310;74361884-74361978;74362841-74363053;74488678-74488879	74351322-74351339	http://genome.ucsc.edu/cgi-bin/hgTracks?db=GRCh38&position=chr8%3A74488879-74351252
GDAP1	ENSG00000104381.14	ENSG00000104381.14:t:74351454-74351638	t|1e1.1o1|i	+	chr8	0.0043;0.9957	0.0062;0.9938	0.0014;0.9986	0.0010;0.9990	4.049e-03;9.944e-01	5.650e-03;9.960e-01	2.475e-03;9.925e-01	7.519e-03;9.975e-01	1.065e-03;9.986e-01	1.381e-03;9.989e-01	9.729e-04;9.985e-01	1.468e-03;9.990e-01	9	9	3	3	3.517e-01;3.517e-01	6.424e-01;6.424e-01	9.314e-01;9.314e-01	1.000e+00;1.000e+00	7.661e-01;7.662e-01	1.000e+00;1.000e+00	9.895e-01;9.895e-01	9.523e-01;9.300e-01	1.000e+00;1.000e+00	1.000e+00;1.000e+00	9.458e-01;9.730e-01	1.000e+00;1.000e+00	6.000e+00;6.000e+00	1.000e+00;1.000e+00	False;False	False;False	True;True	True;True	2	2	0;0	74351321-74351454;74351419-74351453	74351252-74351321;74351454-74351638	74351419-74351453	http://genome.ucsc.edu/cgi-bin/hgTracks?db=GRCh38&position=chr8%3A74351638-74351252
GDAP1	ENSG00000104381.14	ENSG00000104381.14:t:74360137-74360310	t|1e1.1o2|1e1.2o2|1e2.1o1|1e3.1o1|1e4.1o1|1e5.1o1|1e6.3o3|1e7.1o1|1e8.1o1|1e9.1o1|2e7.1o1|i	+	chr8	0.0007;0.0007;0.0007;0.0007;0.0007;0.0007;0.0007;0.0847;0.0007;0.8921;0.0007;0.0007	0.0011;0.0011;0.0011;0.0011;0.0011;0.0011;0.0011;0.0955;0.0011;0.8930;0.0011;0.0031	0.0002;0.0002;0.0002;0.0002;0.0002;0.0002;0.0002;0.1225;0.0002;0.8612;0.0002;0.0075	0.0002;0.0002;0.0002;0.0002;0.0002;0.0002;0.0004;0.0998;0.0002;0.8892;0.0004;0.0075	6.612e-04;6.612e-04;6.839e-04;6.612e-04;6.612e-04;6.612e-04;6.612e-04;5.812e-02;6.839e-04;8.867e-01;6.612e-04;6.839e-04	9.804e-04;9.804e-04;1.649e-03;9.804e-04;9.804e-04;9.804e-04;9.804e-04;1.063e-01;1.649e-03;9.347e-01;1.649e-03;1.649e-03	4.105e-04;4.105e-04;4.105e-04;4.105e-04;4.105e-04;4.105e-04;4.150e-04;9.023e-02;4.105e-04;8.662e-01;4.105e-04;1.344e-03	1.344e-03;1.344e-03;1.344e-03;1.344e-03;1.344e-03;1.344e-03;2.223e-03;1.176e-01;1.344e-03;8.974e-01;1.344e-03;9.718e-03	1.670e-04;1.670e-04;1.670e-04;1.670e-04;1.670e-04;1.670e-04;1.670e-04;1.217e-01;1.670e-04;8.546e-01;1.670e-04;7.004e-03	2.120e-04;2.120e-04;2.120e-04;2.543e-03;2.120e-04;2.120e-04;2.120e-04;1.316e-01;3.065e-03;8.653e-01;2.120e-04;7.656e-03	1.578e-04;1.578e-04;1.578e-04;1.578e-04;1.578e-04;1.578e-04;2.770e-04;9.040e-02;1.578e-04;8.539e-01;2.770e-04;6.747e-03	2.770e-04;2.770e-04;2.770e-04;2.770e-04;2.770e-04;2.770e-04;3.606e-03;1.307e-01;4.872e-03;8.925e-01;2.089e-03;9.301e-03	9	9	3	3	3.517e-01;3.517e-01;3.517e-01;3.517e-01;3.517e-01;3.517e-01;3.517e-01;7.301e-01;3.517e-01;9.895e-01;3.517e-01;3.357e-02	5.001e-01;5.001e-01;5.041e-01;5.001e-01;5.001e-01;5.001e-01;1.943e-01;7.623e-01;5.111e-01;8.359e-01;4.093e-01;7.660e-02	9.314e-01;9.314e-01;6.048e-01;9.314e-01;9.314e-01;9.314e-01;5.457e-01;6.665e-01;6.048e-01;7.962e-01;6.048e-01;2.443e-02	1.000e+00;1.000e+00;1.000e+00;1.000e+00;1.000e+00;1.000e+00;6.000e-01;6.000e-01;1.000e+00;6.000e-01;6.000e-01;1.000e+00	5.752e-01;5.752e-01;5.752e-01;4.401e-01;5.752e-01;5.752e-01;4.065e-01;6.315e-01;7.611e-01;7.739e-01;3.935e-01;6.110e-01	1.000e+00;1.000e+00;1.000e+00;1.000e+00;1.000e+00;1.000e+00;4.000e-01;7.000e-01;1.000e+00;7.000e-01;4.000e-01;1.000e+00	9.895e-01;9.895e-01;9.895e-01;9.895e-01;9.895e-01;9.895e-01;9.895e-01;9.895e-01;9.895e-01;9.895e-01;9.895e-01;9.895e-01	9.429e-01;8.720e-01;9.030e-01;9.120e-01;9.419e-01;8.906e-01;8.822e-01;9.655e-01;8.596e-01;9.808e-01;8.565e-01;9.195e-01	1.000e+00;1.000e+00;1.000e+00;1.000e+00;1.000e+00;1.000e+00;9.349e-01;1.000e+00;9.314e-01;9.314e-01;1.000e+00;1.000e+00	1.000e+00;1.000e+00;1.000e+00;1.000e+00;1.000e+00;1.000e+00;1.000e+00;1.000e+00;1.000e+00;1.000e+00;1.000e+00;1.000e+00	8.654e-01;9.223e-01;8.561e-01;6.924e-01;8.859e-01;9.242e-01;6.620e-01;9.459e-01;9.774e-01;9.720e-01;8.316e-01;8.832e-01	1.000e+00;1.000e+00;1.000e+00;1.000e+00;1.000e+00;1.000e+00;1.000e+00;1.000e+00;1.000e+00;1.000e+00;1.000e+00;1.000e+00	6.000e+00;6.000e+00;6.000e+00;6.000e+00;6.000e+00;6.000e+00;6.000e+00;6.000e+00;6.000e+00;6.000e+00;6.000e+00;5.000e+00	1.000e+00;1.000e+00;1.000e+00;1.000e+00;1.000e+00;1.000e+00;1.000e+00;1.000e+00;2.000e+00;1.000e+00;1.000e+00;1.000e+00	False;False;False;False;False;False;False;False;False;False;False;False	False;False;False;False;False;False;False;False;False;False;False;False	True;True;True;True;True;True;True;True;True;True;True;False	True;True;True;True;True;True;True;True;True;True;True;True	12	10	0;0;0;0;0;0;0;0;0;0;0;1	74320918-74360137;74320961-74360137;74321245-74360137;74321588-74360137;74322475-74360137;74339887-74360137;74350578-74360137;74351321-74360137;74351418-74360137;74351466-74360137;74351321-74360141;74351639-74360136	74320613-74320961;74321080-74321245;74321440-74321588;74322264-74322475;74339571-74339887;74350395-74350578;74351252-74351321;74351340-74351418;74351454-74351638;74360137-74360310	74351639-74360136	http://genome.ucsc.edu/cgi-bin/hgTracks?db=GRCh38&position=chr8%3A74360310-74320613
GDAP1	ENSG00000104381.14	ENSG00000104381.14:s:74351454-74351638	s|1e1.1o2|1e2.1o1|i	+	chr8	0.9711;0.0210;0.0037	0.9621;0.0284;0.0117	0.9742;0.0186;0.0089	0.9546;0.0349;0.0095	9.617e-01;9.011e-03;3.003e-03	9.820e-01;3.357e-02;7.169e-03	9.329e-01;1.111e-02;5.291e-03	9.775e-01;6.235e-02;1.213e-02	9.725e-01;1.296e-02;8.316e-03	9.780e-01;1.992e-02;9.272e-03	9.405e-01;3.233e-02;8.258e-03	9.580e-01;4.656e-02;1.116e-02	9	9	3	3	7.301e-01;9.895e-01;3.357e-02	2.906e-01;4.722e-01;2.169e-02	2.973e-01;6.048e-01;2.443e-02	1.000e-01;1.000e-01;1.000e+00	1.099e-01;8.406e-02;6.141e-01	1.000e-01;1.000e-01;1.000e+00	9.895e-01;9.895e-01;9.895e-01	9.730e-01;9.655e-01;9.194e-01	1.000e+00;1.000e+00;8.633e-01	1.000e+00;1.000e+00;1.000e+00	8.132e-01;5.097e-01;9.178e-01	1.000e+00;7.150e-01;1.000e+00	6.000e+00;6.000e+00;5.000e+00	1.000e+00;1.000e+00;1.000e+00	False;False;False	False;False;False	True;True;False	True;True;True	3	3	0;0;1	74351466-74360137;74351466-74361884;74351639-74360136	74351454-74351638;74360137-74360310;74361884-74361978	74351639-74360136	http://genome.ucsc.edu/cgi-bin/hgTracks?db=GRCh38&position=chr8%3A74361978-74351454
GDAP1	ENSG00000104381.14	ENSG00000104381.14:t:74361884-74361978	t|1e1.2o2|1e2.3o3|1e3.1o1|1e4.1o1|1e5.1o2|1e5.2o2	+	chr8	0.0019;0.0019;0.0019;0.0249;0.0019;0.9641	0.0027;0.0027;0.0061;0.0227;0.0027;0.9606	0.0005;0.0005;0.0072;0.0208;0.0005;0.9727	0.0005;0.0005;0.0121;0.0378;0.0005;0.9449	1.543e-03;1.543e-03;1.543e-03;3.030e-03;1.543e-03;9.462e-01	2.021e-03;2.021e-03;3.030e-03;2.937e-02;2.021e-03;9.718e-01	1.100e-03;1.100e-03;3.003e-03;1.123e-02;1.100e-03;9.187e-01	3.116e-03;3.116e-03;8.025e-03;7.007e-02;3.116e-03;9.697e-01	4.290e-04;4.290e-04;4.643e-03;1.406e-02;4.290e-04;9.653e-01	5.492e-04;5.573e-03;1.232e-02;2.201e-02;5.492e-04;9.752e-01	4.208e-04;4.208e-04;6.555e-03;3.772e-02;4.208e-04;9.331e-01	7.446e-04;7.446e-04;1.472e-02;5.628e-02;7.446e-04;9.452e-01	9	9	3	3	3.517e-01;3.517e-01;1.259e-01;7.301e-01;3.517e-01;7.301e-01	2.646e-01;2.646e-01;7.355e-01;3.678e-01;2.646e-01;2.453e-01	8.633e-01;8.633e-01;2.224e-01;3.865e-01;8.633e-01;4.363e-01	1.000e+00;1.000e+00;1.000e+00;1.000e-01;1.000e+00;1.000e-01	5.431e-01;4.455e-01;8.598e-01;1.017e-01;5.431e-01;3.539e-02	1.000e+00;1.000e+00;1.000e+00;1.000e-01;1.000e+00;1.000e-01	9.895e-01;9.895e-01;9.895e-01;9.895e-01;9.895e-01;9.895e-01	9.220e-01;8.526e-01;9.340e-01;9.273e-01;9.662e-01;9.505e-01	9.314e-01;1.000e+00;9.349e-01;9.349e-01;1.000e+00;1.000e+00	1.000e+00;1.000e+00;1.000e+00;1.000e+00;1.000e+00;1.000e+00	9.294e-01;7.287e-01;9.696e-01;4.431e-01;8.412e-01;4.753e-01	1.000e+00;1.000e+00;1.000e+00;1.000e+00;1.000e+00;7.000e-01	6.000e+00;6.000e+00;6.000e+00;6.000e+00;6.000e+00;6.000e+00	1.000e+00;2.000e+00;2.000e+00;0.000e+00;1.000e+00;1.000e+00	False;False;False;False;False;False	False;False;False;False;False;False	True;True;True;True;True;True	True;True;True;True;True;False	6	6	0;0;0;0;0;0	74320961-74361884;74350578-74361884;74351321-74361884;74351466-74361884;74360149-74361884;74360310-74361884	74320613-74320961;74350395-74350578;74351252-74351321;74351454-74351638;74360137-74360310;74361884-74361978		http://genome.ucsc.edu/cgi-bin/hgTracks?db=GRCh38&position=chr8%3A74361978-74320613
GDAP1	ENSG00000104381.14	ENSG00000104381.14:s:74350395-74350578	s|1e1.3o3|2e1.2o3|3e1.1o3|3e1.2o3|3e2.1o2|3e3.1o1	+	chr8	0.0020;0.0020;0.0020;0.9900;0.0020;0.0020	0.0029;0.0029;0.0030;0.9850;0.0030;0.0029	0.0006;0.0006;0.0006;0.9853;0.0006;0.0006	0.0005;0.0005;0.0005;0.9897;0.0010;0.0005	1.883e-03;1.883e-03;1.883e-03;9.821e-01;1.883e-03;1.883e-03	2.825e-03;3.585e-03;2.825e-03;9.906e-01;2.825e-03;2.825e-03	9.647e-04;9.647e-04;9.647e-04;9.675e-01;1.099e-03;9.647e-04	3.663e-03;6.410e-03;6.410e-03;9.945e-01;5.607e-03;3.663e-03	4.575e-04;4.703e-04;4.575e-04;9.839e-01;4.575e-04;4.575e-04	5.742e-04;7.844e-03;5.742e-04;9.917e-01;5.742e-04;6.367e-03	4.269e-04;4.269e-04;4.269e-04;9.863e-01;7.238e-04;4.269e-04	7.238e-04;6.802e-03;7.238e-04;9.936e-01;4.848e-03;7.238e-04	9	9	3	3	3.517e-01;3.517e-01;3.517e-01;7.301e-01;3.517e-01;3.517e-01	3.843e-01;9.572e-01;2.187e-01;3.392e-01;1.765e-01;3.843e-01	1.000e+00;5.457e-01;8.633e-01;1.000e+00;4.363e-01;1.000e+00	1.000e+00;1.000e+00;1.000e+00;1.000e+00;6.000e-01;1.000e+00	6.311e-01;9.204e-01;6.311e-01;8.418e-01;3.923e-01;4.378e-01	1.000e+00;1.000e+00;1.000e+00;1.000e+00;4.000e-01;1.000e+00	9.895e-01;9.895e-01;9.895e-01;9.895e-01;9.895e-01;9.895e-01	9.417e-01;9.472e-01;8.710e-01;9.381e-01;9.427e-01;8.817e-01	1.000e+00;9.349e-01;1.000e+00;1.000e+00;1.000e+00;1.000e+00	1.000e+00;1.000e+00;1.000e+00;1.000e+00;1.000e+00;1.000e+00	8.766e-01;9.483e-01;9.187e-01;9.449e-01;6.889e-01;8.562e-01	1.000e+00;1.000e+00;1.000e+00;1.000e+00;1.000e+00;1.000e+00	6.000e+00;6.000e+00;6.000e+00;6.000e+00;6.000e+00;6.000e+00	1.000e+00;2.000e+00;1.000e+00;2.000e+00;1.000e+00;1.000e+00	False;False;False;False;False;False	False;False;False;False;False;False	True;True;True;True;True;True	True;True;True;True;True;True	6	4	0;0;0;0;0;0	74350472-74351298;74350530-74351274;74350578-74351252;74350578-74351274;74350578-74360137;74350578-74361884	74350395-74350578;74351252-74351321;74360137-74360310;74361884-74361978		http://genome.ucsc.edu/cgi-bin/hgTracks?db=GRCh38&position=chr8%3A74361978-74350395
HINT1	ENSG00000169567.13	ENSG00000169567.13:s:131162572-131162676	s|1e1.1o2|1e1.2o2|1e2.2o2|1e3.1o1|1e4.1o1	-	chr5	0.0006;0.0120;0.0006;0.9846;0.0005	0.0006;0.0096;0.0007;0.9886;0.0006	0.0002;0.0147;0.0002;0.9843;0.0002	0.0002;0.0143;0.0002;0.9834;0.0003	4.728e-04;9.669e-03;4.728e-04;9.816e-01;4.728e-04	9.866e-04;1.468e-02;2.991e-03;9.885e-01;5.973e-04	3.528e-04;6.538e-03;3.528e-04;9.820e-01;3.528e-04	7.604e-04;1.707e-02;1.219e-03;9.917e-01;7.604e-04	1.626e-04;1.334e-02;1.881e-04;9.831e-01;1.504e-04	6.564e-04;1.537e-02;4.808e-04;9.859e-01;1.881e-04	1.647e-04;1.302e-02;1.673e-04;9.813e-01;2.206e-04	2.264e-04;1.679e-02;8.586e-04;9.837e-01;2.139e-03	9	9	3	3	7.301e-01;7.301e-01;7.301e-01;3.517e-01;7.301e-01	2.721e-01;7.146e-01;2.369e-01;4.861e-01;5.173e-01	6.048e-01;6.048e-01;6.048e-01;3.865e-01;8.633e-01	1.000e+00;1.000e+00;1.000e+00;6.000e-01;6.000e-01	4.752e-01;7.500e-01;6.589e-01;3.631e-01;4.068e-01	1.000e+00;1.000e+00;1.000e+00;4.000e-01;4.000e-01	9.895e-01;9.895e-01;9.895e-01;9.895e-01;9.895e-01	8.686e-01;9.700e-01;8.875e-01;9.287e-01;9.380e-01	1.000e+00;1.000e+00;1.000e+00;1.000e+00;1.000e+00	1.000e+00;1.000e+00;1.000e+00;1.000e+00;1.000e+00	8.513e-01;9.741e-01;9.225e-01;9.561e-01;7.948e-01	1.000e+00;1.000e+00;1.000e+00;1.000e+00;1.000e+00	6.000e+00;6.000e+00;6.000e+00;6.000e+00;6.000e+00	1.000e+00;1.000e+00;1.000e+00;1.000e+00;1.000e+00	False;False;False;False;False	False;False;False;False;False	True;True;True;True;True	True;True;True;True;True	5	5	0;0;0;0;0	131162503-131162572;131162477-131162572;131160844-131162572;131159611-131162572;131155738-131162572	131155383-131155738;131156911-131159611;131160656-131160884;131162029-131162503;131162572-131162676		http://genome.ucsc.edu/cgi-bin/hgTracks?db=GRCh38&position=chr5%3A131162676-131155383
HINT1	ENSG00000169567.13	ENSG00000169567.13:s:131165060-131165349	s|1e1.1o1|1e2.1o1|2e2.1o1	-	chr5	0.0055;0.9286;0.0568	0.0082;0.9304;0.0594	0.0019;0.9329;0.0622	0.0021;0.9381;0.0576	2.974e-03;9.247e-01;4.330e-02	1.747e-02;9.522e-01;7.100e-02	4.371e-03;9.166e-01;3.572e-02	1.133e-02;9.537e-01;6.959e-02	1.148e-03;9.297e-01;5.984e-02	8.041e-03;9.352e-01;6.313e-02	2.047e-03;9.344e-01;5.440e-02	4.049e-03;9.426e-01;6.211e-02	9	9	3	3	3.517e-01;9.895e-01;1.000e+00	6.058e-01;8.309e-01;9.253e-01	8.633e-01;1.000e+00;9.314e-01	6.000e-01;6.000e-01;1.000e+00	6.828e-01;3.334e-01;6.132e-01	7.000e-01;4.000e-01;1.000e+00	9.895e-01;9.895e-01;9.900e-01	9.808e-01;9.680e-01;9.678e-01	1.000e+00;1.000e+00;1.000e+00	1.000e+00;1.000e+00;1.000e+00	9.237e-01;9.020e-01;9.782e-01	1.000e+00;1.000e+00;1.000e+00	6.000e+00;6.000e+00;6.000e+00	2.000e+00;1.000e+00;1.000e+00	False;False;False	False;False;False	True;True;True	True;True;True	3	3	1;0;0	131163492-131165095;131162676-131165095;131162676-131165060	131162572-131162676;131163331-131163492;131165060-131165349		http://genome.ucsc.edu/cgi-bin/hgTracks?db=GRCh38&position=chr5%3A131165349-131162572
HINT1	ENSG00000169567.13	ENSG00000169567.13:t:131156911-131159611	t|1e1.1o1|1e2.2o3|1e2.3o3|1e3.1o1	-	chr5	0.9958;0.0008;0.0008;0.0029	0.9916;0.0010;0.0010;0.0022	0.9935;0.0044;0.0003;0.0039	0.9950;0.0023;0.0017;0.0004	9.910e-01;6.510e-04;5.945e-04;7.500e-04	9.969e-01;1.243e-03;3.415e-03;3.729e-03	9.901e-01;7.296e-04;7.296e-04;4.498e-04	9.954e-01;1.664e-03;1.664e-03;8.089e-03	9.919e-01;2.321e-03;2.371e-04;2.509e-03	9.941e-01;4.706e-03;6.733e-04;4.342e-03	9.928e-01;1.629e-03;9.596e-04;2.738e-04	9.968e-01;3.671e-03;2.513e-03;1.187e-03	9	9	3	3	7.301e-01;7.301e-01;9.895e-01;7.301e-01	6.860e-01;9.818e-01;4.632e-01;5.187e-01	6.665e-01;5.457e-01;1.000e+00;9.314e-01	6.000e-01;1.000e+00;6.000e-01;6.000e-01	5.374e-01;8.304e-01;3.063e-01;1.501e-01	4.000e-01;1.000e+00;7.000e-01;2.000e-01	9.895e-01;9.895e-01;9.895e-01;9.895e-01	9.516e-01;9.557e-01;9.348e-01;9.251e-01	1.000e+00;9.314e-01;1.000e+00;1.000e+00	1.000e+00;1.000e+00;1.000e+00;1.000e+00	9.522e-01;9.468e-01;9.281e-01;7.814e-01	1.000e+00;1.000e+00;1.000e+00;1.000e+00	6.000e+00;6.000e+00;6.000e+00;6.000e+00	1.000e+00;2.000e+00;1.000e+00;1.000e+00	False;False;False;False	False;False;False;False	True;True;True;True	True;True;True;True	4	4	0;0;0;0	131159611-131162572;131159611-131162064;131159611-131162029;131159611-131160656	131156911-131159611;131160656-131160884;131162029-131162503;131162572-131162676		http://genome.ucsc.edu/cgi-bin/hgTracks?db=GRCh38&position=chr5%3A131162676-131156911
HINT1	ENSG00000169567.13	ENSG00000169567.13:t:131162572-131162676	t|1e1.1o1|1e2.1o2|1e2.2o2|1e3.1o1|1e4.1o2|1e4.2o2	-	chr5	0.0005;0.9263;0.0562;0.0005;0.0006;0.0117	0.0005;0.9248;0.0591;0.0014;0.0005;0.0060	0.0002;0.9268;0.0615;0.0043;0.0014;0.0066	0.0001;0.9302;0.0571;0.0039;0.0001;0.0070	3.410e-04;9.225e-01;4.255e-02;4.560e-04;4.701e-04;8.590e-03	4.705e-04;9.332e-01;7.025e-02;7.125e-04;3.162e-03;1.355e-02	2.730e-04;9.225e-01;3.516e-02;5.841e-04;2.730e-04;5.514e-03	7.897e-04;9.532e-01;6.998e-02;1.942e-03;7.897e-04;7.024e-03	1.422e-04;9.247e-01;5.940e-02;4.113e-03;7.812e-04;5.149e-03	1.803e-04;9.276e-01;6.247e-02;4.806e-03;1.863e-03;8.173e-03	1.370e-04;9.257e-01;5.385e-02;2.081e-03;1.370e-04;6.678e-03	2.002e-04;9.364e-01;6.151e-02;4.185e-03;2.002e-04;7.844e-03	9	9	3	3	7.301e-01;7.301e-01;1.000e+00;3.517e-01;3.517e-01;3.357e-02	2.861e-01;5.291e-01;9.402e-01;8.290e-01;1.422e-01;9.303e-03	7.304e-01;8.633e-01;9.314e-01;2.581e-01;2.224e-01;1.061e-02	1.000e+00;6.000e-01;6.000e-01;6.000e-01;6.000e-01;1.000e+00	6.879e-01;4.813e-01;5.952e-01;3.423e-01;2.131e-01;7.439e-01	1.000e+00;7.000e-01;7.000e-01;4.000e-01;2.000e-01;1.000e+00	9.895e-01;9.895e-01;9.895e-01;9.895e-01;9.895e-01;7.301e-01	9.226e-01;9.457e-01;9.512e-01;9.594e-01;7.526e-01;5.675e-01	1.000e+00;1.000e+00;1.000e+00;1.000e+00;9.314e-01;6.111e-01	1.000e+00;1.000e+00;1.000e+00;1.000e+00;1.000e+00;1.000e+00	7.686e-01;9.338e-01;9.313e-01;8.790e-01;6.165e-01;9.876e-01	1.000e+00;1.000e+00;1.000e+00;1.000e+00;1.000e+00;1.000e+00	6.000e+00;6.000e+00;6.000e+00;6.000e+00;5.000e+00;5.000e+00	1.000e+00;1.000e+00;1.000e+00;1.000e+00;1.000e+00;2.000e+00	False;False;False;False;False;False	False;False;False;False;False;False	True;True;True;True;True;False	True;True;True;True;True;True	6	5	0;0;0;0;1;0	131162676-131171606;131162676-131165095;131162676-131165060;131162676-131164305;131162676-131163486;131162676-131163331	131162572-131162676;131163331-131163492;131164305-131164612;131165060-131165349;131171606-131171733		http://genome.ucsc.edu/cgi-bin/hgTracks?db=GRCh38&position=chr5%3A131171733-131162572
HYPK	ENSG00000242028.8	ENSG00000242028.8:t:43801518-43801590	t|1e1.1o1|1e2.1o1	+	chr15	0.0052;0.9948	0.0064;0.9936	0.0014;0.9986	0.0012;0.9988	3.861e-03;9.933e-01	6.712e-03;9.961e-01	2.392e-03;9.900e-01	1.000e-02;9.976e-01	1.160e-03;9.966e-01	3.362e-03;9.988e-01	1.142e-03;9.984e-01	1.552e-03;9.989e-01	9	9	3	3	7.301e-01;7.301e-01	3.792e-01;3.792e-01	8.633e-01;8.633e-01	1.000e+00;1.000e+00	5.022e-01;5.022e-01	1.000e+00;1.000e+00	9.895e-01;9.895e-01	8.511e-01;8.737e-01	9.314e-01;1.000e+00	1.000e+00;1.000e+00	8.790e-01;9.213e-01	1.000e+00;1.000e+00	6.000e+00;6.000e+00	1.000e+00;1.000e+00	False;False	False;False	True;True	True;True	2	3	0;0	43800784-43801518;43801187-43801518	43800311-43800784;43801132-43801187;43801518-43801590		http://genome.ucsc.edu/cgi-bin/hgTracks?db=GRCh38&position=chr15%3A43801590-43800311
HYPK	ENSG00000242028.8	ENSG00000242028.8:s:43800311-43800784	s|1e1.1o1|1e2.1o1	+	chr15	0.9963;0.0037	0.9951;0.0049	0.9990;0.0010	0.9990;0.0010	9.943e-01;2.914e-03	9.971e-01;5.682e-03	9.921e-01;1.576e-03	9.984e-01;7.937e-03	9.974e-01;8.685e-04	9.991e-01;2.640e-03	9.988e-01;9.162e-04	9.991e-01;1.234e-03	9	9	3	3	7.301e-01;7.301e-01	8.454e-01;8.454e-01	1.000e+00;1.000e+00	1.000e+00;1.000e+00	5.071e-01;5.071e-01	1.000e+00;1.000e+00	9.895e-01;9.895e-01	9.662e-01;9.686e-01	1.000e+00;1.000e+00	1.000e+00;1.000e+00	9.342e-01;7.970e-01	1.000e+00;1.000e+00	6.000e+00;6.000e+00	1.000e+00;1.000e+00	False;False	False;False	True;True	True;True	2	3	0;0	43800784-43801132;43800784-43801518	43800311-43800784;43801132-43801187;43801518-43801590		http://genome.ucsc.edu/cgi-bin/hgTracks?db=GRCh38&position=chr15%3A43801590-43800311
PDCL3	ENSG00000115539.14	ENSG00000115539.14:t:100566503-100566629	t|1e1.1o1|1e2.1o1|1e3.1o1	+	chr2	0.9526;0.0119;0.0208	0.9274;0.0229;0.0460	0.9612;0.0049;0.0186	0.9405;0.0051;0.0547	9.310e-01;9.403e-03;1.108e-02	9.673e-01;1.968e-02;6.108e-02	9.024e-01;1.172e-02;2.969e-02	9.485e-01;3.120e-02;6.827e-02	9.521e-01;4.798e-03;1.164e-02	9.759e-01;1.301e-02;3.521e-02	9.310e-01;3.787e-03;5.207e-02	9.442e-01;5.964e-03;5.950e-02	7	6	3	3	7.803e-01;7.803e-01;7.803e-01	2.583e-01;4.859e-01;5.424e-01	2.949e-01;6.282e-01;6.282e-01	6.000e-01;1.000e+00;6.000e-01	1.695e-01;4.255e-01;1.467e-01	2.000e-01;1.000e+00;2.000e-01	9.994e-01;9.994e-01;9.994e-01	8.710e-01;9.134e-01;9.384e-01	9.452e-01;1.000e+00;1.000e+00	1.000e+00;1.000e+00;1.000e+00	9.553e-01;8.638e-01;8.979e-01	1.000e+00;1.000e+00;1.000e+00	4.000e+00;4.000e+00;4.000e+00	1.000e+00;1.000e+00;1.000e+00	False;False;False	False;False;False	True;True;True	True;True;True	3	4	0;0;1	100563073-100566503;100563509-100566503;100564459-100566503	na-100564459;100562993-100563073;100563258-100563509;100566503-100566629		http://genome.ucsc.edu/cgi-bin/hgTracks?db=GRCh38&position=chr2%3A100566629-100562993
IP6K2	ENSG00000068745.15	ENSG00000068745.15:s:48717058-48717487	s|1e1.1o1|1e2.1o1|1e3.1o1|1e4.1o1|1e5.1o1|1e6.1o2|1e6.2o2|2e6.1o2	-	chr3	0.0018;0.0181;0.0018;0.0018;0.0018;0.6148;0.3328;0.0018	0.0020;0.0192;0.0033;0.0034;0.0036;0.6235;0.3469;0.0045	0.0003;0.0270;0.0003;0.0019;0.0003;0.6346;0.3265;0.0003	0.0003;0.0330;0.0081;0.0004;0.0005;0.6099;0.3370;0.0034	1.337e-03;4.032e-03;1.524e-03;1.337e-03;1.337e-03;6.004e-01;3.282e-01;1.337e-03	2.358e-03;2.849e-02;3.247e-03;2.358e-03;3.247e-03;6.570e-01;3.665e-01;3.247e-03	6.888e-04;1.390e-02;6.888e-04;6.911e-04;2.610e-03;5.857e-01;3.085e-01;2.604e-03	3.537e-03;2.570e-02;3.537e-03;4.158e-03;5.223e-03;6.597e-01;3.731e-01;7.687e-03	3.280e-04;2.697e-02;3.280e-04;1.104e-03;2.729e-04;5.889e-01;3.250e-01;2.729e-04	1.102e-03;3.322e-02;1.939e-03;2.488e-03;3.280e-04;6.376e-01;3.733e-01;3.280e-04	2.577e-04;3.260e-02;5.113e-03;2.965e-04;3.423e-04;5.951e-01;3.297e-01;1.928e-03	3.666e-04;4.208e-02;9.490e-03;3.819e-03;4.018e-03;6.155e-01;3.446e-01;3.941e-03	9	8	3	3	1.958e-01;1.000e+00;5.028e-01;5.028e-01;5.028e-01;8.937e-01;1.000e+00;5.028e-01	6.755e-01;5.568e-01;2.876e-01;2.396e-01;9.025e-01;6.459e-01;8.652e-01;3.790e-01	7.430e-01;9.626e-01;8.884e-01;6.058e-01;4.234e-01;9.626e-01;9.626e-01;3.213e-01	6.000e-01;6.000e-01;6.000e-01;1.000e+00;6.000e-01;6.000e-01;1.000e+00;1.000e-01	4.186e-01;3.698e-01;1.475e-01;7.558e-01;4.148e-01;9.502e-01;6.071e-01;1.748e-01	4.000e-01;4.000e-01;2.000e-01;1.000e+00;4.000e-01;7.000e-01;1.000e+00;1.000e-01	1.000e+00;1.000e+00;1.000e+00;1.000e+00;1.000e+00;1.000e+00;1.000e+00;1.000e+00	9.300e-01;9.499e-01;8.540e-01;8.943e-01;9.586e-01;9.520e-01;9.028e-01;8.680e-01	1.000e+00;1.000e+00;9.626e-01;9.626e-01;9.626e-01;9.626e-01;9.644e-01;9.626e-01	1.000e+00;1.000e+00;1.000e+00;1.000e+00;1.000e+00;1.000e+00;1.000e+00;1.000e+00	8.853e-01;9.467e-01;8.820e-01;9.535e-01;7.293e-01;9.580e-01;9.687e-01;8.269e-01	1.000e+00;1.000e+00;7.150e-01;1.000e+00;1.000e+00;1.000e+00;1.000e+00;1.000e+00	5.500e+00;6.000e+00;6.000e+00;5.500e+00;6.000e+00;6.000e+00;6.000e+00;5.000e+00	1.000e+00;1.000e+00;1.000e+00;2.000e+00;1.000e+00;1.000e+00;1.000e+00;1.000e+00	False;False;False;False;False;False;False;False	False;False;False;False;False;False;False;False	True;True;True;True;True;True;True;True	True;True;True;True;True;True;True;True	8	7	0;0;0;0;0;0;0;0	48716477-48717157;48715527-48717157;48711459-48717157;48708237-48717157;48699788-48717157;48695421-48717157;48695418-48717157;48695421-48717058	48694872-48695421;48699362-48699788;48708120-48708237;48711367-48711459;48715315-48715529;48716432-48716477;48717058-48717487		http://genome.ucsc.edu/cgi-bin/hgTracks?db=GRCh38&position=chr3%3A48717487-48694872
IP6K2	ENSG00000068745.15	ENSG00000068745.15:t:48693448-48694240	t|1e1.1o1|1e2.1o2|1e2.2o2|1e3.1o1|i	-	chr3	NA	NA	0.4145;0.0051;0.1652;0.0061;0.4021	0.3757;0.0109;0.2321;0.0330;0.3597	NA	NA	NA	NA	4.002e-01;3.059e-03;1.642e-01;5.139e-03;3.974e-01	4.215e-01;1.298e-02;1.667e-01;1.101e-02;4.151e-01	3.750e-01;1.004e-02;2.120e-01;2.610e-02;3.448e-01	3.838e-01;1.371e-02;2.332e-01;3.714e-02;3.607e-01	0	0	3	3				6.000e-01;6.000e-01;1.000e-01;1.000e-01;1.000e-01	1.320e-01;6.596e-01;5.832e-02;5.256e-02;1.799e-02	2.000e-01;7.000e-01;1.000e-01;1.000e-01;1.000e-01				1.000e+00;1.000e+00;1.000e+00;1.000e+00;1.000e+00	9.222e-01;9.229e-01;8.173e-01;7.640e-01;8.898e-01	1.000e+00;1.000e+00;1.000e+00;1.000e+00;1.000e+00		1.000e+00;1.000e+00;1.000e+00;1.000e+00;1.000e+00		False;False;False;False;False		True;True;False;True;False	5	4	0;0;0;0;0	48694240-48695090;48694240-48694702;48694240-48694694;48694240-48694459;48694241-48694344	48693448-48694240;48694345-48694525;48694624-48694824;48694872-48695421	48694241-48694344	http://genome.ucsc.edu/cgi-bin/hgTracks?db=GRCh38&position=chr3%3A48695421-48693448
IP6K2	ENSG00000068745.15	ENSG00000068745.15:t:48715315-48715529	t|1e1.1o2|1e2.1o1	-	chr3	NA	NA	0.9688;0.0312	0.9743;0.0257	NA	NA	NA	NA	9.616e-01;3.079e-02	9.692e-01;3.835e-02	9.705e-01;2.194e-02	9.781e-01;2.954e-02	0	0	3	2				9.000e-01;9.000e-01	3.942e-01;3.942e-01	8.000e-01;8.000e-01				1.000e+00;1.000e+00	9.012e-01;9.329e-01	1.000e+00;1.000e+00		1.000e+00;1.000e+00		False;False		True;True	2	3	0;0	48715527-48717157;48715527-48716432	48715315-48715529;48716432-48716477;48717058-48717487		http://genome.ucsc.edu/cgi-bin/hgTracks?db=GRCh38&position=chr3%3A48717487-48715315
IP6K2	ENSG00000068745.15	ENSG00000068745.15:t:48688003-48688773	t|1e1.2o2|1e2.1o1	-	chr3	0.0055;0.9945	0.0114;0.9886	0.0101;0.9899	0.0105;0.9895	4.854e-03;9.845e-01	1.551e-02;9.951e-01	7.487e-03;9.783e-01	2.169e-02;9.925e-01	7.359e-03;9.863e-01	1.372e-02;9.926e-01	9.874e-03;9.827e-01	1.731e-02;9.901e-01	9	8	3	3	5.028e-01;5.028e-01	3.158e-01;3.158e-01	3.704e-01;3.704e-01	1.000e+00;1.000e+00	5.518e-01;5.518e-01	7.000e-01;7.000e-01	1.000e+00;1.000e+00	9.661e-01;9.597e-01	1.000e+00;9.626e-01	1.000e+00;1.000e+00	9.667e-01;9.692e-01	1.000e+00;1.000e+00	5.000e+00;5.000e+00	1.000e+00;1.000e+00	False;False	False;False	True;True	True;True	2	3	1;0	48688773-48691272;48688773-48689538	48688003-48688773;48689538-48689713;48691272-48691482		http://genome.ucsc.edu/cgi-bin/hgTracks?db=GRCh38&position=chr3%3A48691482-48688003
IP6K2	ENSG00000068745.15	ENSG00000068745.15:s:48691272-48691482	s|1e1.1o1|2e2.1o1	-	chr3	0.9946;0.0054	0.9880;0.0120	0.9930;0.0070	0.9913;0.0087	9.876e-01;4.445e-03	9.956e-01;1.240e-02	9.859e-01;5.214e-03	9.948e-01;1.407e-02	9.893e-01;5.074e-03	9.949e-01;1.075e-02	9.864e-01;8.120e-03	9.919e-01;1.359e-02	9	9	3	3	9.895e-01;9.895e-01	3.746e-01;3.746e-01	5.457e-01;5.457e-01	6.000e-01;6.000e-01	5.237e-01;5.237e-01	4.000e-01;4.000e-01	9.895e-01;9.895e-01	8.615e-01;8.971e-01	9.349e-01;9.314e-01	1.000e+00;1.000e+00	9.495e-01;9.356e-01	1.000e+00;1.000e+00	6.000e+00;6.000e+00	1.000e+00;1.000e+00	False;False	False;False	True;True	True;True	2	3	0;1	48689713-48691307;48688773-48691272	48688003-48688773;48689538-48689713;48691272-48691482		http://genome.ucsc.edu/cgi-bin/hgTracks?db=GRCh38&position=chr3%3A48691482-48688003
IP6K2	ENSG00000068745.15	ENSG00000068745.15:t:48692954-48693179	t|1e1.1o1|1e2.1o1	-	chr3	0.9912;0.0088	0.9898;0.0102	0.9914;0.0086	0.9975;0.0025	9.624e-01;6.757e-03	9.932e-01;3.760e-02	9.767e-01;5.618e-03	9.944e-01;2.327e-02	9.899e-01;6.994e-03	9.930e-01;1.007e-02	9.972e-01;1.937e-03	9.981e-01;2.827e-03	9	9	3	3	9.895e-01;9.895e-01	3.941e-01;3.941e-01	7.962e-01;7.962e-01	1.000e-01;1.000e-01	6.415e-02;6.415e-02	1.000e-01;1.000e-01	9.895e-01;9.895e-01	9.054e-01;9.252e-01	1.000e+00;1.000e+00	1.000e+00;1.000e+00	6.318e-01;8.332e-01	1.000e+00;7.150e-01	6.000e+00;6.000e+00	1.000e+00;1.000e+00	False;False	False;False	True;True	True;True	2	3	0;0	48693179-48695090;48693179-48693270	48692954-48693179;48693270-48693338;48694872-48695421		http://genome.ucsc.edu/cgi-bin/hgTracks?db=GRCh38&position=chr3%3A48695421-48692954
IP6K2	ENSG00000068745.15	ENSG00000068745.15:s:48694872-48695421	s|1e1.1o1|1e2.1o1|1e3.1o1|1e4.1o1|1e5.1o1	-	chr3	0.0337;0.0028;0.1076;0.0027;0.8219	0.0520;0.0079;0.1578;0.0032;0.7767	0.0690;0.0036;0.1836;0.0020;0.7324	0.0805;0.0083;0.1579;0.0004;0.7537	4.167e-03;2.532e-03;9.731e-02;2.210e-03;7.789e-01	6.562e-02;4.167e-03;1.437e-01;3.227e-03;8.557e-01	4.672e-02;3.200e-03;1.360e-01;1.569e-03;7.135e-01	6.187e-02;9.783e-03;2.071e-01;8.000e-03;8.172e-01	6.735e-02;2.011e-03;1.815e-01;1.214e-03;7.144e-01	7.696e-02;4.319e-03;2.050e-01;3.488e-03;7.398e-01	7.678e-02;7.661e-03;1.552e-01;3.530e-04;7.171e-01	8.124e-02;9.419e-03;1.898e-01;5.763e-04;7.602e-01	9	9	3	3	7.301e-01;3.517e-01;3.517e-01;7.301e-01;3.517e-01	6.339e-01;2.907e-01;4.341e-01;9.554e-01;1.858e-01	4.363e-01;1.903e-01;3.401e-01;7.962e-01;1.903e-01	6.000e-01;1.000e-01;6.000e-01;6.000e-01;6.000e-01	4.824e-01;3.379e-02;5.214e-01;2.751e-01;8.051e-01	7.000e-01;1.000e-01;4.000e-01;2.000e-01;7.000e-01	9.895e-01;9.895e-01;9.895e-01;9.895e-01;9.895e-01	9.313e-01;8.471e-01;8.735e-01;9.595e-01;9.365e-01	9.314e-01;1.000e+00;1.000e+00;1.000e+00;9.314e-01	1.000e+00;1.000e+00;1.000e+00;1.000e+00;1.000e+00	9.703e-01;8.904e-01;9.405e-01;7.587e-01;9.771e-01	1.000e+00;1.000e+00;1.000e+00;1.000e+00;1.000e+00	6.000e+00;6.000e+00;6.000e+00;6.000e+00;6.000e+00	1.000e+00;1.000e+00;1.000e+00;1.000e+00;1.000e+00	False;False;False;False;False	False;False;False;False;False	True;True;False;True;False	True;False;True;True;True	5	6	0;0;0;0;0	48694824-48695090;48694525-48695090;48694240-48695090;48693338-48695090;48693179-48695090	48692954-48693179;48693270-48693338;48693448-48694240;48694345-48694525;48694624-48694824;48694872-48695421		http://genome.ucsc.edu/cgi-bin/hgTracks?db=GRCh38&position=chr3%3A48695421-48692954
IP6K2	ENSG00000068745.15	ENSG00000068745.15:t:48694872-48695421	t|1e1.1o2|1e1.2o2|1e2.1o2|1e2.2o2|1e3.1o1|1e4.1o1|2e1.1o2|2e2.1o2|2e2.2o2|2e3.1o1|2e4.1o1|2e5.1o1	-	chr3	0.6184;0.0012;0.0012;0.0012;0.0015;0.0012;0.3367;0.0022;0.0022;0.0015;0.0012;0.0012	0.6072;0.0030;0.0023;0.0021;0.0012;0.0021;0.3346;0.0043;0.0049;0.0023;0.0021;0.0021	0.6062;0.0002;0.0107;0.0054;0.0020;0.0042;0.3239;0.0231;0.0114;0.0026;0.0054;0.0002	0.6014;0.0033;0.0124;0.0077;0.0033;0.0003;0.3313;0.0056;0.0215;0.0024;0.0039;0.0002	5.811e-01;8.915e-04;8.915e-04;1.048e-03;1.174e-03;8.915e-04;3.269e-01;1.217e-03;1.217e-03;1.048e-03;1.048e-03;8.915e-04	6.512e-01;2.193e-03;2.193e-03;2.193e-03;8.394e-03;1.529e-03;3.452e-01;1.436e-02;6.600e-03;2.381e-03;2.381e-03;1.529e-03	5.592e-01;1.567e-03;1.561e-03;4.510e-04;4.418e-04;4.469e-04;3.086e-01;1.849e-03;3.296e-03;1.565e-03;4.469e-04;4.469e-04	6.610e-01;7.030e-03;5.333e-03;6.239e-03;2.268e-03;2.642e-03;3.492e-01;1.512e-02;5.927e-02;4.249e-03;2.642e-03;2.642e-03	5.654e-01;1.783e-04;8.855e-03;3.667e-03;1.095e-03;2.204e-03;3.173e-01;1.504e-02;9.011e-03;2.168e-03;2.790e-03;1.783e-04	6.203e-01;2.098e-04;1.297e-02;6.393e-03;4.611e-03;4.735e-03;3.627e-01;2.768e-02;1.262e-02;4.986e-03;5.606e-03;2.098e-04	5.907e-01;1.811e-03;8.467e-03;7.412e-03;1.798e-03;2.255e-04;3.238e-01;5.138e-03;1.530e-02;1.334e-03;2.007e-03;1.682e-04	6.071e-01;3.837e-03;1.617e-02;9.194e-03;5.685e-03;1.398e-03;3.386e-01;1.133e-02;2.303e-02;5.479e-03;8.440e-03;2.408e-04	9	8	3	3	8.937e-01;5.028e-01;5.028e-01;5.028e-01;1.958e-01;5.028e-01;8.937e-01;8.937e-01;5.028e-01;8.937e-01;5.028e-01;5.028e-01	6.000e-01;4.004e-01;7.853e-01;3.330e-01;2.278e-01;2.618e-01;9.056e-01;9.050e-01;1.152e-01;5.266e-01;4.026e-01;2.520e-01	8.148e-01;3.704e-01;6.730e-01;8.148e-01;2.359e-01;6.730e-01;8.884e-01;1.000e+00;1.996e-01;8.884e-01;6.730e-01;6.730e-01	1.000e+00;1.000e-01;1.000e+00;6.000e-01;1.000e+00;6.000e-01;1.000e+00;6.000e-01;6.000e-01;1.000e+00;1.000e+00;1.000e+00	8.011e-01;1.795e-01;8.105e-01;1.462e-01;8.217e-01;2.847e-01;6.723e-01;2.567e-01;2.375e-01;9.642e-01;6.896e-01;6.762e-01	1.000e+00;1.000e-01;1.000e+00;2.000e-01;7.000e-01;4.000e-01;1.000e+00;2.000e-01;4.000e-01;1.000e+00;1.000e+00;1.000e+00	1.000e+00;1.000e+00;1.000e+00;1.000e+00;1.000e+00;1.000e+00;1.000e+00;1.000e+00;8.937e-01;1.000e+00;8.990e-01;1.000e+00	9.309e-01;9.460e-01;9.685e-01;9.230e-01;7.089e-01;9.107e-01;9.430e-01;9.660e-01;3.803e-01;9.161e-01;9.015e-01;9.123e-01	9.626e-01;1.000e+00;9.644e-01;9.626e-01;1.000e+00;9.644e-01;9.626e-01;1.000e+00;8.185e-01;9.626e-01;9.626e-01;1.000e+00	1.000e+00;1.000e+00;1.000e+00;1.000e+00;1.000e+00;1.000e+00;1.000e+00;1.000e+00;1.000e+00;1.000e+00;1.000e+00;1.000e+00	9.551e-01;4.933e-01;9.696e-01;9.426e-01;9.712e-01;8.782e-01;9.679e-01;8.641e-01;8.944e-01;9.496e-01;9.696e-01;8.474e-01	1.000e+00;1.000e+00;1.000e+00;1.000e+00;1.000e+00;1.000e+00;1.000e+00;1.000e+00;1.000e+00;1.000e+00;1.000e+00;1.000e+00	6.000e+00;5.000e+00;6.000e+00;5.000e+00;5.000e+00;6.000e+00;6.000e+00;6.000e+00;5.000e+00;6.000e+00;5.000e+00;5.000e+00	2.000e+00;1.000e+00;1.000e+00;1.000e+00;2.000e+00;1.000e+00;1.000e+00;1.000e+00;1.000e+00;2.000e+00;2.000e+00;1.000e+00	False;False;False;False;False;False;False;False;False;False;False;False	False;False;False;False;False;False;False;False;False;False;False;False	False;True;True;True;True;True;True;True;True;True;True;True	True;True;True;True;True;True;True;True;True;True;True;True	12	6	0;0;0;0;0;0;0;0;0;0;0;0	48695421-48717157;48695421-48717058;48695421-48715389;48695421-48715315;48695421-48711367;48695421-48708120;48695418-48717157;48695418-48715389;48695418-48715315;48695418-48711367;48695418-48708120;48695418-48695559	48694872-48695421;48695559-48695588;48708120-48708237;48711367-48711459;48715315-48715529;48717058-48717487		http://genome.ucsc.edu/cgi-bin/hgTracks?db=GRCh38&position=chr3%3A48717487-48694872
EIF1AY	ENSG00000198692.10	ENSG00000198692.10:s:20582590-20582693	s|1e1.1o1|1e2.1o1	+	chrY	0.9735;0.0265	0.9489;0.0511	0.9625;0.0375	0.9625;0.0375	9.382e-01;2.000e-02	9.800e-01;6.179e-02	9.015e-01;6.651e-03	9.933e-01;9.854e-02	9.555e-01;3.653e-02	9.635e-01;4.448e-02	9.615e-01;2.070e-02	9.793e-01;3.853e-02	6	6	3	3	4.740e-01;4.740e-01	5.355e-01;5.355e-01	1.000e+00;1.000e+00	1.000e+00;1.000e+00	3.400e-01;3.400e-01	1.000e+00;1.000e+00	1.000e+00;1.000e+00	9.699e-01;9.149e-01	1.000e+00;1.000e+00	1.000e+00;1.000e+00	8.530e-01;9.697e-01	1.000e+00;1.000e+00	4.000e+00;4.000e+00	1.000e+00;1.000e+00	False;False	False;False	True;True	True;True	2	3	0;0	20582693-20584474;20582693-20588024	20582590-20582693;20584474-20584524;20586718-20588529		http://genome.ucsc.edu/cgi-bin/hgTracks?db=GRCh38&position=chrY%3A20588529-20582590
EIF1AY	ENSG00000198692.10	ENSG00000198692.10:t:20586718-20588529	t|1e1.1o1|1e2.1o1	+	chrY	0.0231;0.9769	0.0390;0.9610	0.0324;0.9676	0.0334;0.9666	1.727e-02;9.590e-01	4.103e-02;9.827e-01	5.995e-03;9.256e-01	7.443e-02;9.940e-01	2.917e-02;9.645e-01	3.550e-02;9.708e-01	1.824e-02;9.659e-01	3.411e-02;9.818e-01	6	6	3	3	4.740e-01;4.740e-01	4.981e-01;4.981e-01	8.182e-01;8.182e-01	1.000e+00;1.000e+00	5.030e-01;5.030e-01	1.000e+00;1.000e+00	1.000e+00;9.307e-01	9.742e-01;9.347e-01	1.000e+00;1.000e+00	1.000e+00;1.000e+00	9.567e-01;9.472e-01	1.000e+00;1.000e+00	4.000e+00;4.000e+00	1.000e+00;1.000e+00	False;False	False;False	True;True	True;True	2	3	0;0	20582693-20588024;20584524-20588024	20582590-20582693;20584474-20584524;20586718-20588529		http://genome.ucsc.edu/cgi-bin/hgTracks?db=GRCh38&position=chrY%3A20588529-20582590
ZNF628	ENSG00000197483.10	ENSG00000197483.10:t:55481197-55484487	t|1e1.1o1|1e2.1o1	+	chr19	NA	NA	0.8624;0.1376	0.8757;0.1243	NA	NA	NA	NA	8.254e-01;1.001e-01	8.999e-01;1.746e-01	8.742e-01;1.116e-01	8.884e-01;1.258e-01	0	0	3	3				6.000e-01;6.000e-01	6.847e-01;6.847e-01	7.000e-01;7.000e-01				1.000e+00;1.000e+00	9.560e-01;9.752e-01	1.000e+00;1.000e+00		1.000e+00;1.000e+00		False;False		True;True	2	3	0;0	55476807-55481201;55479917-55481201	55476617-55476807;55479834-55479917;55481197-55484487		http://genome.ucsc.edu/cgi-bin/hgTracks?db=GRCh38&position=chr19%3A55484487-55476617
ZNF628	ENSG00000197483.10	ENSG00000197483.10:s:55476617-55476807	s|1e1.1o1|1e2.1o1	+	chr19	NA	NA	0.0401;0.9599	0.0566;0.9434	NA	NA	NA	NA	3.396e-02;9.505e-01	4.946e-02;9.660e-01	4.348e-02;8.960e-01	1.040e-01;9.565e-01	0	0	3	3				1.000e+00;1.000e+00	4.198e-01;4.198e-01	7.000e-01;7.000e-01				1.000e+00;1.000e+00	9.198e-01;9.321e-01	1.000e+00;1.000e+00		1.000e+00;1.000e+00		False;False		True;True	2	3	0;0	55476807-55479834;55476807-55481201	55476617-55476807;55479834-55479917;55481197-55484487		http://genome.ucsc.edu/cgi-bin/hgTracks?db=GRCh38&position=chr19%3A55484487-55476617
IFT43	ENSG00000119650.13	ENSG00000119650.13:s:76059327-76059610	s|1e1.1o1|1e2.1o1|i	+	chr14	0.0152;0.9697;0.0150	0.0126;0.9675;0.0215	0.0093;0.9777;0.0147	0.0059;0.9718;0.0207	1.426e-02;9.669e-01;1.236e-02	1.701e-02;9.715e-01;1.553e-02	8.526e-03;9.620e-01;1.443e-02	1.647e-02;9.727e-01;2.412e-02	5.481e-03;9.773e-01;1.406e-02	9.515e-03;9.779e-01;1.772e-02	3.902e-03;9.683e-01;1.694e-02	7.662e-03;9.784e-01;2.441e-02	8	7	3	3	4.218e-01;8.466e-01;1.414e-01	3.375e-01;4.257e-01;6.348e-02	3.357e-01;8.665e-01;1.206e-01	1.000e+00;6.000e-01;6.000e-01	7.487e-01;5.966e-01;4.334e-01	1.000e+00;7.000e-01;7.000e-01	9.998e-01;9.998e-01;9.998e-01	8.724e-01;9.508e-01;8.965e-01	9.551e-01;9.551e-01;1.000e+00	1.000e+00;1.000e+00;1.000e+00	8.703e-01;9.269e-01;9.260e-01	1.000e+00;1.000e+00;1.000e+00	5.000e+00;5.000e+00;5.000e+00	1.000e+00;1.000e+00;1.000e+00	False;False;False	False;False;False	True;True;True	True;True;True	3	3	0;0;1	76059373-76076597;76059373-76082295;76059611-76076596	76059327-76059610;76076597-76076691;76082295-76082367	76059611-76076596	http://genome.ucsc.edu/cgi-bin/hgTracks?db=GRCh38&position=chr14%3A76082367-76059327
IFT43	ENSG00000119650.13	ENSG00000119650.13:t:75988885-75988977	t|1e1.1o1|1e2.1o2|1e2.2o2|1e3.1o2|1e3.2o2	+	chr14	0.0059;0.7525;0.0572;0.0056;0.1201	0.0045;0.8336;0.0591;0.0045;0.0846	0.0041;0.7416;0.0976;0.0019;0.1451	0.0063;0.7189;0.0582;0.0019;0.2030	5.518e-03;6.854e-01;4.913e-02;5.407e-03;7.875e-02	8.483e-03;8.053e-01;1.122e-01;6.645e-03;2.039e-01	3.901e-03;8.184e-01;4.704e-02;3.901e-03;7.180e-02	6.906e-03;8.540e-01;8.729e-02;6.906e-03;8.942e-02	3.142e-03;7.171e-01;8.055e-02;1.576e-03;1.191e-01	7.843e-03;7.885e-01;9.843e-02;2.036e-03;1.687e-01	6.154e-03;6.728e-01;5.502e-02;1.481e-03;1.647e-01	1.432e-02;7.254e-01;8.921e-02;2.120e-03;2.612e-01	7	6	3	3	9.091e-02;9.091e-02;9.994e-01;3.328e-01;7.803e-01	2.493e-01;4.260e-02;4.787e-01;5.896e-01;1.091e-01	1.807e-01;7.343e-02;7.308e-01;4.452e-01;3.660e-01	6.000e-01;6.000e-01;6.000e-01;1.000e+00;6.000e-01	4.263e-01;3.006e-01;7.116e-01;9.865e-01;3.327e-01	4.000e-01;4.000e-01;7.000e-01;1.000e+00;4.000e-01	9.994e-01;9.994e-01;9.994e-01;9.994e-01;9.994e-01	9.578e-01;7.722e-01;9.526e-01;9.255e-01;8.658e-01	9.480e-01;9.452e-01;9.480e-01;1.000e+00;9.452e-01	1.000e+00;1.000e+00;1.000e+00;1.000e+00;1.000e+00	9.448e-01;9.038e-01;9.643e-01;9.358e-01;8.249e-01	1.000e+00;1.000e+00;1.000e+00;1.000e+00;1.000e+00	4.000e+00;3.000e+00;4.000e+00;4.000e+00;4.000e+00	1.000e+00;1.000e+00;1.000e+00;1.000e+00;1.000e+00	False;False;False;False;False	False;False;False;False;False	True;False;True;True;False	True;True;True;True;False	5	4	0;0;1;0;0	75902224-75988885;75985840-75988885;75985955-75988885;75986282-75988885;75986308-75988885	75902136-75902224;75985753-75985955;75986126-75986308;75988885-75988977		http://genome.ucsc.edu/cgi-bin/hgTracks?db=GRCh38&position=chr14%3A75988977-75902136
IFT43	ENSG00000119650.13	ENSG00000119650.13:t:76082295-76082367	t|1e1.1o1|1e2.1o1|1e3.1o1|1e4.1o1|i	+	chr14	0.0490;0.0079;0.8989;0.0084;0.0090	0.0370;0.0071;0.8886;0.0087;0.0205	0.0325;0.0014;0.9316;0.0014;0.0195	0.0314;0.0014;0.9291;0.0014;0.0295	3.586e-02;7.118e-03;8.577e-01;7.657e-03;7.514e-03	7.536e-02;8.767e-03;9.258e-01;9.524e-03;3.697e-02	2.285e-02;4.900e-03;8.801e-01;6.747e-03;1.149e-02	6.461e-02;8.696e-03;9.326e-01;2.579e-02;3.333e-02	2.824e-02;1.175e-03;9.280e-01;1.175e-03;1.760e-02	3.836e-02;1.425e-03;9.407e-01;1.425e-03;2.607e-02	2.577e-02;1.242e-03;9.170e-01;1.242e-03;2.713e-02	4.856e-02;2.422e-03;9.326e-01;2.422e-03;3.425e-02	8	7	3	3	8.466e-01;8.466e-01;9.998e-01;4.218e-01;8.466e-01	4.794e-01;9.060e-01;9.812e-01;3.010e-01;7.664e-01	6.126e-01;6.943e-01;8.665e-01;1.000e+00;5.358e-01	1.000e+00;1.000e+00;1.000e+00;1.000e+00;6.000e-01	7.371e-01;4.437e-01;3.842e-01;4.437e-01;2.731e-01	1.000e+00;7.000e-01;7.000e-01;7.000e-01;4.000e-01	9.998e-01;9.998e-01;9.998e-01;9.998e-01;9.998e-01	9.783e-01;9.483e-01;9.820e-01;8.916e-01;9.372e-01	1.000e+00;9.551e-01;9.551e-01;9.573e-01;9.551e-01	1.000e+00;1.000e+00;1.000e+00;1.000e+00;1.000e+00	9.424e-01;8.572e-01;9.605e-01;8.355e-01;9.203e-01	1.000e+00;1.000e+00;1.000e+00;1.000e+00;1.000e+00	5.000e+00;5.000e+00;5.000e+00;5.000e+00;5.000e+00	2.000e+00;1.000e+00;1.000e+00;1.000e+00;1.000e+00	False;False;False;False;False	False;False;False;False;False	True;True;True;True;True	True;True;True;True;True	5	5	1;0;0;0;1	76022394-76082295;76038149-76082295;76059373-76082295;76076691-76082295;76076692-76082294	76022325-76022631;76038079-76038149;76059327-76059610;76076597-76076691;76082295-76082367	76076692-76082294	http://genome.ucsc.edu/cgi-bin/hgTracks?db=GRCh38&position=chr14%3A76082367-76022325
IFT43	ENSG00000119650.13	ENSG00000119650.13:s:76022325-76022631	s|1e1.1o1|1e2.1o1|1e3.1o1|1e4.1o1	+	chr14	0.0126;0.8684;0.0126;0.0614	0.0098;0.9325;0.0098;0.0569	0.0025;0.9296;0.0030;0.0493	0.0028;0.9413;0.0053;0.0487	1.087e-02;8.283e-01;1.087e-02;2.188e-02	1.430e-02;9.258e-01;1.529e-02;1.285e-01	6.132e-03;8.786e-01;6.132e-03;2.482e-02	1.453e-02;9.610e-01;1.453e-02;8.672e-02	2.262e-03;9.267e-01;2.747e-03;4.349e-02	2.747e-03;9.428e-01;1.050e-02;5.739e-02	2.490e-03;9.128e-01;4.013e-03;3.685e-02	4.013e-03;9.531e-01;7.346e-03;7.955e-02	6	7	3	3	7.803e-01;7.803e-01;7.803e-01;7.803e-01	5.285e-01;2.585e-01;3.381e-01;5.756e-01	4.452e-01;3.660e-01;2.949e-01;7.308e-01	1.000e+00;1.000e+00;1.000e+00;1.000e+00	4.385e-01;8.256e-01;7.399e-01;7.255e-01	7.000e-01;1.000e+00;1.000e+00;1.000e+00	9.994e-01;9.994e-01;9.994e-01;9.994e-01	9.202e-01;9.491e-01;8.863e-01;9.705e-01	9.452e-01;9.452e-01;9.452e-01;1.000e+00	1.000e+00;1.000e+00;1.000e+00;1.000e+00	8.871e-01;9.466e-01;9.358e-01;9.408e-01	1.000e+00;1.000e+00;1.000e+00;1.000e+00	4.000e+00;4.000e+00;4.000e+00;4.000e+00	1.000e+00;2.000e+00;2.000e+00;1.000e+00	False;False;False;False	False;False;False;False	True;False;True;False	True;True;True;True	4	5	0;0;0;1	76022394-76038079;76022394-76058642;76022394-76076597;76022394-76082295	76022325-76022631;76038079-76038149;76058171-76059271;76076597-76076691;76082295-76082367		http://genome.ucsc.edu/cgi-bin/hgTracks?db=GRCh38&position=chr14%3A76082367-76022325
IFT43	ENSG00000119650.13	ENSG00000119650.13:s:75985753-75985955	s|1e1.1o1|1e2.1o1|2e2.1o1	+	chr14	0.0139;0.8854;0.0710	0.0322;0.8732;0.0656	0.0042;0.8834;0.1123	0.0255;0.8892;0.0808	1.093e-02;8.437e-01;5.986e-02	2.856e-02;9.094e-01;1.389e-01	9.721e-03;8.594e-01;5.506e-02	7.480e-02;8.859e-01;9.598e-02	4.046e-03;8.770e-01;9.065e-02	1.437e-02;8.934e-01;1.190e-01	1.686e-02;8.521e-01;7.452e-02	2.794e-02;9.076e-01;1.100e-01	7	6	3	3	3.328e-01;9.994e-01;9.994e-01	2.424e-01;7.919e-01;3.206e-01	6.282e-01;9.452e-01;5.338e-01	6.000e-01;1.000e+00;1.000e+00	3.366e-01;8.120e-01;8.339e-01	2.000e-01;1.000e+00;1.000e+00	9.994e-01;9.994e-01;9.994e-01	8.847e-01;9.449e-01;9.301e-01	1.000e+00;1.000e+00;9.452e-01	1.000e+00;1.000e+00;1.000e+00	9.173e-01;9.719e-01;9.464e-01	1.000e+00;1.000e+00;1.000e+00	4.000e+00;4.000e+00;4.000e+00	1.000e+00;2.000e+00;1.000e+00	False;False;False	False;False;False	True;True;True	True;True;True	3	3	0;0;1	75985840-75986126;75985840-75988885;75985955-75988885	75985753-75985955;75986126-75986308;75988885-75988977		http://genome.ucsc.edu/cgi-bin/hgTracks?db=GRCh38&position=chr14%3A75988977-75985753
ENSG00000260409	ENSG00000260409.1	ENSG00000260409.1:t:20729747-20731094	t|1e1.1o1|1e2.1o1	-	chr15	NA	NA	0.9428;0.0572	0.9664;0.0336	NA	NA	NA	NA	9.266e-01;4.112e-02	9.589e-01;7.336e-02	9.632e-01;3.030e-02	9.697e-01;3.681e-02	0	0	2	2				1.000e+00;1.000e+00	5.952e-01;5.952e-01	1.000e+00;1.000e+00				1.000e+00;1.000e+00	8.772e-01;9.287e-01	1.000e+00;1.000e+00		1.000e+00;1.000e+00		False;False		True;True	2	3	0;1	20731094-20755930;20731094-20738080	20729747-20731094;20738080-na;20755930-20756183		http://genome.ucsc.edu/cgi-bin/hgTracks?db=GRCh38&position=chr15%3A20756183-20729747
MAPK8IP3	ENSG00000138834.15	ENSG00000138834.15:s:1729138-1729301	s|1e1.1o1|2e1.1o1	+	chr16	0.9960;0.0040	0.9947;0.0053	0.9990;0.0010	0.9990;0.0010	9.937e-01;2.561e-03	9.974e-01;6.329e-03	9.923e-01;2.206e-03	9.978e-01;7.719e-03	9.990e-01;8.736e-04	9.991e-01;1.030e-03	9.987e-01;9.295e-04	9.991e-01;1.269e-03	9	9	3	3	3.517e-01;3.517e-01	6.325e-01;6.325e-01	7.304e-01;7.304e-01	1.000e+00;1.000e+00	4.381e-01;4.382e-01	1.000e+00;1.000e+00	9.895e-01;9.895e-01	9.284e-01;9.568e-01	9.314e-01;9.349e-01	1.000e+00;1.000e+00	8.710e-01;9.152e-01	1.000e+00;1.000e+00	6.000e+00;6.000e+00	1.000e+00;1.000e+00	False;False	False;False	True;True	True;True	2	2	0;0	1729208-1729487;1729301-1729487	1729138-1729301;1729487-1729578		http://genome.ucsc.edu/cgi-bin/hgTracks?db=GRCh38&position=chr16%3A1729578-1729138
MAPK8IP3	ENSG00000138834.15	ENSG00000138834.15:t:1759951-1760015	t|1e1.1o1|1e2.1o1	+	chr16	0.2090;0.7910	0.1657;0.8343	0.1711;0.8289	0.1740;0.8260	1.867e-01;7.641e-01	2.359e-01;8.133e-01	1.015e-01;7.524e-01	2.476e-01;8.985e-01	1.604e-01;8.238e-01	1.762e-01;8.396e-01	1.543e-01;8.246e-01	1.754e-01;8.457e-01	9	9	3	3	3.517e-01;3.517e-01	6.664e-01;6.664e-01	6.048e-01;6.048e-01	1.000e+00;1.000e+00	7.545e-01;7.545e-01	1.000e+00;1.000e+00	9.895e-01;9.895e-01	9.601e-01;9.663e-01	1.000e+00;1.000e+00	1.000e+00;1.000e+00	9.287e-01;9.642e-01	1.000e+00;1.000e+00	6.000e+00;6.000e+00	1.000e+00;1.000e+00	False;False	False;False	False;False	True;True	2	3	0;0	1758159-1759958;1758995-1759958	1758148-1758159;1758978-1758995;1759951-1760015		http://genome.ucsc.edu/cgi-bin/hgTracks?db=GRCh38&position=chr16%3A1760015-1758148
MAPK8IP3	ENSG00000138834.15	ENSG00000138834.15:s:1748602-1748800	s|1e1.1o1|1e2.1o1	+	chr16	0.0057;0.9943	0.0081;0.9919	0.0013;0.9987	0.0011;0.9989	4.854e-03;9.903e-01	9.710e-03;9.951e-01	2.614e-03;9.857e-01	1.429e-02;9.974e-01	1.187e-03;9.987e-01	1.323e-03;9.988e-01	1.135e-03;9.984e-01	1.585e-03;9.989e-01	9	9	3	3	7.301e-01;7.301e-01	5.144e-01;5.144e-01	1.000e+00;1.000e+00	1.000e+00;1.000e+00	5.877e-01;5.877e-01	1.000e+00;1.000e+00	9.895e-01;9.895e-01	8.799e-01;9.603e-01	1.000e+00;1.000e+00	1.000e+00;1.000e+00	9.337e-01;9.078e-01	1.000e+00;1.000e+00	6.000e+00;6.000e+00	1.000e+00;1.000e+00	False;False	False;False	True;True	True;True	2	3	0;0	1748720-1751771;1748720-1758148	1748602-1748800;1751771-1752983;1758148-1758159		http://genome.ucsc.edu/cgi-bin/hgTracks?db=GRCh38&position=chr16%3A1758159-1748602
MAPK8IP3	ENSG00000138834.15	ENSG00000138834.15:s:1706166-1706657	s|1e1.1o1|i	+	chr16	0.9932;0.0068	0.9893;0.0107	0.9881;0.0119	0.9910;0.0090	9.861e-01;5.618e-03	9.944e-01;1.389e-02	9.865e-01;8.657e-03	9.913e-01;1.354e-02	9.877e-01;1.094e-02	9.891e-01;1.227e-02	9.878e-01;8.873e-03	9.911e-01;1.218e-02	9	8	3	3	5.028e-01;5.028e-01	5.292e-01;5.292e-01	6.730e-01;6.730e-01	6.000e-01;6.000e-01	8.544e-01;8.544e-01	7.000e-01;7.000e-01	1.000e+00;1.000e+00	9.225e-01;9.419e-01	9.626e-01;9.626e-01	1.000e+00;1.000e+00	9.169e-01;9.225e-01	1.000e+00;1.000e+00	6.000e+00;5.000e+00	1.000e+00;1.000e+00	False;False	False;False	True;True	True;True	2	2	0;1	1706657-1724557;1706658-1724556	1706166-1706657;1724557-1724677	1706658-1724556	http://genome.ucsc.edu/cgi-bin/hgTracks?db=GRCh38&position=chr16%3A1724677-1706166
MAPK8IP3	ENSG00000138834.15	ENSG00000138834.15:s:1759951-1760015	s|1e1.1o1|1e2.1o1	+	chr16	0.0035;0.9965	0.0053;0.9947	0.0027;0.9973	0.0042;0.9958	3.265e-03;9.932e-01	6.849e-03;9.967e-01	1.764e-03;9.907e-01	9.262e-03;9.982e-01	1.838e-03;9.958e-01	4.249e-03;9.982e-01	2.525e-03;9.958e-01	4.242e-03;9.975e-01	9	9	3	3	7.301e-01;7.301e-01	5.189e-01;5.189e-01	9.314e-01;9.314e-01	1.000e+00;1.000e+00	9.752e-01;9.752e-01	1.000e+00;1.000e+00	9.895e-01;9.895e-01	9.195e-01;8.532e-01	1.000e+00;1.000e+00	1.000e+00;1.000e+00	9.196e-01;9.502e-01	1.000e+00;1.000e+00	6.000e+00;6.000e+00	2.000e+00;2.000e+00	False;False	False;False	True;True	True;True	2	3	0;0	1760015-1760293;1760015-1760380	1759951-1760015;1760293-1760343;1760380-1760532		http://genome.ucsc.edu/cgi-bin/hgTracks?db=GRCh38&position=chr16%3A1760532-1759951
MAPK8IP3	ENSG00000138834.15	ENSG00000138834.15:s:1729487-1729578	s|1e1.1o1|1e2.1o2|1e2.2o2|i	+	chr16	0.5637;0.2133;0.2485;0.0044	0.3984;0.2355;0.3215;0.0068	0.5895;0.1747;0.2113;0.0163	0.6130;0.1207;0.2153;0.0175	3.297e-01;1.842e-01;2.155e-01;3.106e-03	6.007e-01;3.057e-01;3.374e-01;1.267e-02	3.681e-01;1.549e-01;2.569e-01;5.102e-03	5.647e-01;2.515e-01;3.421e-01;1.459e-02	5.743e-01;1.515e-01;2.061e-01;1.505e-02	6.224e-01;1.793e-01;2.258e-01;1.922e-02	6.112e-01;1.187e-01;2.032e-01;1.729e-02	6.404e-01;1.320e-01;2.356e-01;2.093e-02	9	9	3	3	9.895e-01;7.301e-01;7.301e-01;3.517e-01	5.300e-01;6.359e-01;1.894e-01;2.443e-01	7.304e-01;6.665e-01;2.581e-01;9.391e-02	6.000e-01;6.000e-01;1.000e+00;6.000e-01	4.541e-01;1.643e-01;8.907e-01;5.531e-01	4.000e-01;2.000e-01;1.000e+00;4.000e-01	9.895e-01;9.895e-01;9.895e-01;9.895e-01	9.621e-01;9.705e-01;8.478e-01;9.372e-01	1.000e+00;1.000e+00;7.995e-01;9.314e-01	1.000e+00;1.000e+00;1.000e+00;1.000e+00	9.021e-01;8.227e-01;9.630e-01;9.493e-01	1.000e+00;1.000e+00;1.000e+00;1.000e+00	6.000e+00;6.500e+00;6.000e+00;6.000e+00	1.000e+00;1.000e+00;2.000e+00;1.000e+00	False;False;False;False	False;False;False;False	False;False;False;True	True;False;True;True	4	3	0;0;0;1	1729578-1740695;1729578-1743332;1729578-1743335;1729579-1740694	1729487-1729578;1740695-1740718;1743332-1743476	1729579-1740694	http://genome.ucsc.edu/cgi-bin/hgTracks?db=GRCh38&position=chr16%3A1743476-1729487
MAPK8IP3	ENSG00000138834.15	ENSG00000138834.15:s:1743332-1743476	s|1e1.1o1|2e1.1o1|i	+	chr16	0.4277;0.4507;0.1298	0.4768;0.5116;0.0963	0.4740;0.3989;0.1280	0.5199;0.3726;0.1352	3.219e-01;3.932e-01;9.508e-02	5.009e-01;5.546e-01;1.594e-01	3.057e-01;3.914e-01;6.321e-02	4.978e-01;5.755e-01;1.068e-01	4.552e-01;3.894e-01;1.271e-01	4.809e-01;4.127e-01;1.304e-01	4.952e-01;3.349e-01;1.218e-01	5.281e-01;3.820e-01;1.503e-01	9	9	3	3	7.301e-01;9.895e-01;3.517e-01	8.302e-01;5.364e-01;5.734e-02	8.633e-01;9.314e-01;1.135e-01	6.000e-01;6.000e-01;6.000e-01	1.670e-01;2.327e-01;6.995e-01	4.000e-01;2.000e-01;7.000e-01	9.895e-01;9.895e-01;9.895e-01	9.656e-01;9.088e-01;8.746e-01	1.000e+00;1.000e+00;9.314e-01	1.000e+00;1.000e+00;1.000e+00	9.059e-01;8.099e-01;9.778e-01	1.000e+00;1.000e+00;1.000e+00	6.000e+00;6.000e+00;5.000e+00	1.000e+00;1.000e+00;1.000e+00	False;False;False	False;False;False	False;False;True	True;True;True	3	2	1;0;0	1743383-1747029;1743476-1747029;1743477-1744038	1743332-1743476;1747029-1747067	1743477-1744038	http://genome.ucsc.edu/cgi-bin/hgTracks?db=GRCh38&position=chr16%3A1747067-1743332
MAPK8IP3	ENSG00000138834.15	ENSG00000138834.15:s:1761224-1761305	s|1e1.1o1|2e1.1o1	+	chr16	0.1535;0.8465	0.1790;0.8210	0.1707;0.8293	0.1522;0.8478	1.473e-01;8.299e-01	1.701e-01;8.527e-01	1.234e-01;8.103e-01	1.897e-01;8.766e-01	1.684e-01;8.238e-01	1.762e-01;8.316e-01	1.482e-01;8.358e-01	1.642e-01;8.518e-01	9	9	3	3	7.301e-01;7.301e-01	8.881e-01;8.881e-01	7.962e-01;7.962e-01	6.000e-01;6.000e-01	2.492e-01;2.492e-01	4.000e-01;4.000e-01	9.895e-01;9.895e-01	9.371e-01;9.580e-01	1.000e+00;1.000e+00	1.000e+00;1.000e+00	9.812e-01;9.112e-01	1.000e+00;1.000e+00	6.000e+00;6.000e+00	1.000e+00;1.000e+00	False;False	False;False	True;True	True;True	2	2	0;0	1761278-1762351;1761305-1762351	1761224-1761305;1762351-1762481		http://genome.ucsc.edu/cgi-bin/hgTracks?db=GRCh38&position=chr16%3A1762481-1761224
MAPK8IP3	ENSG00000138834.15	ENSG00000138834.15:t:1743332-1743476	t|1e1.1o1|1e2.1o1|2e1.1o1|2e2.1o1	+	chr16	0.2440;0.3206;0.2906;0.1620	0.2324;0.2463;0.3527;0.1178	0.1866;0.4747;0.2272;0.1701	0.1286;0.4424;0.2255;0.1876	1.992e-01;2.417e-01;2.150e-01;9.968e-02	3.226e-01;3.883e-01;3.509e-01;1.707e-01	1.650e-01;1.592e-01;2.923e-01;1.118e-01	2.800e-01;3.720e-01;3.742e-01;1.691e-01	1.564e-01;4.319e-01;2.125e-01;1.420e-01	1.873e-01;4.802e-01;2.386e-01;1.706e-01	1.227e-01;4.372e-01;2.131e-01;1.846e-01	1.395e-01;4.661e-01;2.419e-01;1.877e-01	9	9	3	3	7.301e-01;7.301e-01;3.517e-01;9.895e-01	6.404e-01;3.897e-01;1.747e-01;8.461e-01	6.048e-01;3.401e-01;1.359e-01;1.000e+00	6.000e-01;1.000e+00;1.000e+00;1.000e-01	2.234e-01;8.982e-01;8.958e-01;2.125e-01	4.000e-01;1.000e+00;1.000e+00;1.000e-01	9.895e-01;9.895e-01;9.895e-01;9.895e-01	9.517e-01;9.093e-01;8.607e-01;9.700e-01	1.000e+00;9.349e-01;8.667e-01;1.000e+00	1.000e+00;1.000e+00;1.000e+00;1.000e+00	8.522e-01;9.776e-01;9.625e-01;8.719e-01	1.000e+00;1.000e+00;1.000e+00;1.000e+00	6.000e+00;6.000e+00;6.000e+00;6.000e+00	1.000e+00;2.000e+00;1.000e+00;1.000e+00	False;False;False;False	False;False;False;False	False;False;False;True	False;True;True;True	4	3	0;1;0;0	1729578-1743332;1740718-1743332;1729578-1743335;1740718-1743335	1729487-1729578;1740695-1740718;1743332-1743476		http://genome.ucsc.edu/cgi-bin/hgTracks?db=GRCh38&position=chr16%3A1743476-1729487
MAPK8IP3	ENSG00000138834.15	ENSG00000138834.15:t:1758148-1758159	t|1e1.1o1|i	+	chr16	0.9868;0.0132	0.9843;0.0157	0.9875;0.0125	0.9895;0.0105	9.777e-01;9.710e-03	9.903e-01;2.225e-02	9.834e-01;1.154e-02	9.885e-01;1.660e-02	9.868e-01;1.160e-02	9.884e-01;1.321e-02	9.891e-01;1.024e-02	9.898e-01;1.089e-02	9	9	3	3	3.517e-01;3.517e-01	6.892e-01;6.892e-01	4.363e-01;4.363e-01	6.000e-01;6.000e-01	1.863e-01;1.863e-01	2.000e-01;2.000e-01	9.895e-01;9.895e-01	9.627e-01;9.224e-01	9.349e-01;1.000e+00	1.000e+00;1.000e+00	9.619e-01;9.338e-01	1.000e+00;1.000e+00	6.000e+00;6.000e+00	1.000e+00;1.000e+00	False;False	False;False	True;True	True;True	2	2	0;1	1748720-1758148;1752984-1758147	1748602-1748800;1758148-1758159	1752984-1758147	http://genome.ucsc.edu/cgi-bin/hgTracks?db=GRCh38&position=chr16%3A1758159-1748602
MAPK8IP3	ENSG00000138834.15	ENSG00000138834.15:s:1744039-1744189	s|1e1.1o1|i	+	chr16	NA	NA	0.0125;0.9875	0.0122;0.9878	NA	NA	NA	NA	1.080e-02;9.875e-01	1.250e-02;9.892e-01	1.091e-02;9.830e-01	1.697e-02;9.891e-01	0	0	3	3				1.000e+00;1.000e+00	4.874e-01;4.874e-01	1.000e+00;1.000e+00				1.000e+00;1.000e+00	9.340e-01;9.005e-01	1.000e+00;1.000e+00		1.000e+00;1.000e+00		False;False		True;True	2	2	0;0	1744189-1744978;1744190-1744977	1744039-1744189;1744978-1745103	1744190-1744977	http://genome.ucsc.edu/cgi-bin/hgTracks?db=GRCh38&position=chr16%3A1745103-1744039
MAPK8IP3	ENSG00000138834.15	ENSG00000138834.15:t:1747029-1747067	t|1e1.1o2|1e1.2o2|1e2.1o1|i	+	chr16	0.3866;0.4357;0.0046;0.1108	0.3978;0.4207;0.0071;0.1408	0.4580;0.3892;0.0008;0.1441	0.5076;0.3651;0.0055;0.1208	3.188e-01;3.952e-01;2.670e-03;9.602e-02	4.928e-01;5.350e-01;6.757e-03;1.357e-01	2.939e-01;3.961e-01;3.968e-03;9.380e-02	4.872e-01;5.525e-01;8.199e-03;1.582e-01	4.415e-01;3.861e-01;7.368e-04;1.337e-01	4.772e-01;4.041e-01;2.714e-03;1.507e-01	4.933e-01;3.346e-01;3.046e-03;1.195e-01	5.268e-01;3.790e-01;6.988e-03;1.320e-01	9	9	3	3	7.301e-01;9.895e-01;7.301e-01;7.301e-01	5.917e-01;8.618e-01;4.793e-01;3.317e-01	6.048e-01;9.314e-01;5.457e-01;3.865e-01	6.000e-01;6.000e-01;6.000e-01;6.000e-01	1.460e-01;2.383e-01;3.611e-01;3.301e-01	2.000e-01;4.000e-01;7.000e-01;2.000e-01	9.895e-01;9.895e-01;9.895e-01;9.895e-01	9.602e-01;9.738e-01;9.355e-01;9.055e-01	1.000e+00;1.000e+00;9.314e-01;9.314e-01	1.000e+00;1.000e+00;1.000e+00;1.000e+00	7.990e-01;8.861e-01;9.174e-01;9.842e-01	1.000e+00;1.000e+00;1.000e+00;1.000e+00	6.000e+00;6.000e+00;6.000e+00;6.000e+00	1.000e+00;1.000e+00;1.000e+00;1.000e+00	False;False;False;False	False;False;False;False	False;False;True;True	True;True;True;True	4	3	1;0;0;0	1743383-1747029;1743476-1747029;1745103-1747029;1745104-1747028	1743332-1743476;1744978-1745103;1747029-1747067	1745104-1747028	http://genome.ucsc.edu/cgi-bin/hgTracks?db=GRCh38&position=chr16%3A1747067-1743332
MAPK8IP3	ENSG00000138834.15	ENSG00000138834.15:s:1758148-1758159	s|1e1.1o1|1e2.1o1|i	+	chr16	0.7434;0.2183;0.0302	0.8017;0.1691;0.0417	0.7842;0.1755;0.0371	0.7874;0.1782;0.0380	7.029e-01;1.846e-01;1.510e-02	7.823e-01;2.556e-01;4.967e-02	6.852e-01;9.670e-02;3.354e-02	8.193e-01;2.632e-01;4.417e-02	7.743e-01;1.634e-01;2.960e-02	8.029e-01;1.801e-01;4.350e-02	7.784e-01;1.561e-01;3.716e-02	8.051e-01;1.846e-01;3.988e-02	9	9	3	3	7.301e-01;7.301e-01;7.301e-01	8.961e-01;8.304e-01;5.984e-01	7.304e-01;7.962e-01;6.048e-01	1.000e+00;1.000e+00;1.000e+00	8.995e-01;8.984e-01;8.024e-01	7.000e-01;1.000e+00;1.000e+00	9.895e-01;9.895e-01;9.895e-01	9.369e-01;9.552e-01;9.642e-01	1.000e+00;1.000e+00;1.000e+00	1.000e+00;1.000e+00;1.000e+00	9.331e-01;9.704e-01;9.287e-01	1.000e+00;1.000e+00;1.000e+00	6.000e+00;6.000e+00;6.000e+00	1.000e+00;2.000e+00;2.000e+00	False;False;False	False;False;False	False;False;True	True;True;True	3	3	0;0;1	1758159-1758978;1758159-1759958;1758160-1758977	1758148-1758159;1758978-1758995;1759951-1760015	1758160-1758977	http://genome.ucsc.edu/cgi-bin/hgTracks?db=GRCh38&position=chr16%3A1760015-1758148
DLGAP1	ENSG00000170579.17	ENSG00000170579.17:s:3814059-3814273	s|1e1.1o1|1e2.1o1	-	chr18	NA	NA	0.0238;0.9762	0.0172;0.9828	NA	NA	NA	NA	1.905e-02;9.729e-01	2.707e-02;9.810e-01	1.724e-02;9.687e-01	3.135e-02;9.828e-01	0	0	3	3				1.000e+00;1.000e+00	7.395e-01;7.395e-01	1.000e+00;1.000e+00				1.000e+00;1.000e+00	8.166e-01;9.004e-01	1.000e+00;1.000e+00		1.000e+00;1.000e+00		False;False		True;True	2	3	0;0	3774667-3814059;3742512-3814059	3742335-3742512;3774205-3774667;3814059-3814273		http://genome.ucsc.edu/cgi-bin/hgTracks?db=GRCh38&position=chr18%3A3814273-3742335
DLGAP1	ENSG00000170579.17	ENSG00000170579.17:s:4005025-4005259	s|1e1.1o1|1e2.1o1|1e3.1o1	-	chr18	NA	NA	0.1199;0.0207;0.8608	0.0418;0.0174;0.9408	NA	NA	NA	NA	1.112e-01;1.914e-02;8.535e-01	1.286e-01;2.233e-02;8.680e-01	3.016e-02;1.683e-02;9.297e-01	5.344e-02;1.796e-02;9.519e-01	0	0	2	2				3.333e-01;1.000e+00;3.333e-01	1.247e-01;4.768e-01;1.125e-01	3.333e-01;6.667e-01;3.333e-01				1.000e+00;1.000e+00;1.000e+00	9.548e-01;9.174e-01;9.080e-01	1.000e+00;1.000e+00;1.000e+00		1.000e+00;1.000e+00;1.000e+00		False;False;False		False;True;False	3	4	0;0;0	3986654-4005116;3986216-4005116;3880140-4005116	3879112-3880140;3986120-3986216;3986417-3986654;4005025-4005259		http://genome.ucsc.edu/cgi-bin/hgTracks?db=GRCh38&position=chr18%3A4005259-3879112
DLGAP1	ENSG00000170579.17	ENSG00000170579.17:t:3581875-3582248	t|1e1.1o1|1e2.1o1|2e1.1o1|2e2.1o1	-	chr18	0.9491;0.0170;0.0170;0.0170	0.9444;0.0152;0.0167;0.0152	0.8983;0.0629;0.0219;0.0044	0.8335;0.1436;0.0111;0.0089	9.423e-01;1.354e-02;1.354e-02;1.354e-02	9.594e-01;1.923e-02;1.923e-02;1.923e-02	9.167e-01;8.929e-03;1.517e-02;8.929e-03	9.545e-01;1.854e-02;1.854e-02;1.667e-02	8.791e-01;4.746e-02;1.316e-02;4.330e-03	9.061e-01;9.747e-02;3.909e-02;5.318e-03	8.194e-01;1.396e-01;1.002e-02;7.015e-03	8.385e-01;1.602e-01;1.693e-02;1.002e-02	6	5	3	3	6.883e-01;6.883e-01;9.978e-01;6.883e-01	3.547e-01;4.649e-01;4.512e-01;3.127e-01	6.623e-01;6.623e-01;1.000e+00;3.290e-01	1.000e-01;1.000e-01;1.000e+00;6.000e-01	3.754e-02;1.075e-01;4.796e-01;1.828e-01	1.000e-01;1.000e-01;1.000e+00;2.000e-01	9.978e-01;9.978e-01;9.978e-01;9.978e-01	9.378e-01;9.044e-01;9.632e-01;9.467e-01	1.000e+00;1.000e+00;1.000e+00;1.000e+00	1.000e+00;1.000e+00;1.000e+00;1.000e+00	9.237e-01;9.069e-01;8.624e-01;9.254e-01	1.000e+00;1.000e+00;1.000e+00;1.000e+00	3.000e+00;3.000e+00;3.000e+00;3.000e+00	1.000e+00;1.000e+00;1.000e+00;1.000e+00	False;False;False;False	False;False;False;False	True;True;True;True	False;False;True;True	4	3	0;0;0;0	3582248-3729135;3582248-3656084;3582164-3729135;3582164-3656084	3581875-3582248;3656084-3656113;3729135-3729378		http://genome.ucsc.edu/cgi-bin/hgTracks?db=GRCh38&position=chr18%3A3729378-3581875
DLGAP1	ENSG00000170579.17	ENSG00000170579.17:t:4151180-4151290	t|1e1.1o1|1e2.1o1	-	chr18	NA	NA	0.9672;0.0328	0.9651;0.0349	NA	NA	NA	NA	9.644e-01;2.990e-02	9.701e-01;3.561e-02	9.633e-01;3.305e-02	9.669e-01;3.666e-02	0	0	2	2				1.000e+00;1.000e+00	7.897e-01;7.897e-01	6.667e-01;6.667e-01				1.000e+00;1.000e+00	9.401e-01;9.276e-01	1.000e+00;1.000e+00		1.000e+00;1.000e+00		False;False		True;True	2	3	0;0	4151287-4455006;4151287-4248569	4151180-4151290;4248569-4248719;4455006-4455307		http://genome.ucsc.edu/cgi-bin/hgTracks?db=GRCh38&position=chr18%3A4455307-4151180
DLGAP1	ENSG00000170579.17	ENSG00000170579.17:t:3814059-3814273	t|1e1.1o1|1e2.1o1|1e3.1o2|1e3.2o2|1e4.1o1	-	chr18	NA	NA	0.9385;0.0154;0.0154;0.0154;0.0154	0.9608;0.0098;0.0098;0.0098;0.0098	NA	NA	NA	NA	9.329e-01;1.103e-02;1.103e-02;1.103e-02;1.103e-02	9.559e-01;1.678e-02;1.678e-02;1.678e-02;1.678e-02	9.569e-01;8.826e-03;8.826e-03;8.826e-03;8.826e-03	9.647e-01;1.079e-02;1.079e-02;1.079e-02;1.079e-02	0	0	3	2				9.000e-01;9.000e-01;9.000e-01;9.000e-01;9.000e-01	4.338e-01;4.338e-01;4.338e-01;4.338e-01;4.338e-01	8.000e-01;8.000e-01;8.000e-01;8.000e-01;8.000e-01				1.000e+00;1.000e+00;1.000e+00;1.000e+00;1.000e+00	9.401e-01;9.363e-01;8.561e-01;9.026e-01;9.529e-01	1.000e+00;1.000e+00;1.000e+00;1.000e+00;1.000e+00		1.000e+00;1.000e+00;1.000e+00;1.000e+00;1.000e+00		False;False;False;False;False		True;True;True;True;True	5	5	0;0;0;0;0	3814273-3879112;3814273-3874614;3814273-3874154;3814273-3874148;3814273-3845232	3814059-3814273;3845232-3845359;3874148-3874325;3874614-3874767;3879112-3880140		http://genome.ucsc.edu/cgi-bin/hgTracks?db=GRCh38&position=chr18%3A3880140-3814059
DLGAP1	ENSG00000170579.17	ENSG00000170579.17:s:4455006-4455307	s|1e1.1o1|1e2.1o1	-	chr18	NA	NA	0.0328;0.9672	0.0349;0.9651	NA	NA	NA	NA	2.990e-02;9.644e-01	3.561e-02;9.701e-01	3.305e-02;9.633e-01	3.666e-02;9.669e-01	0	0	2	2				1.000e+00;1.000e+00	7.897e-01;7.897e-01	6.667e-01;6.667e-01				1.000e+00;1.000e+00	9.220e-01;9.628e-01	1.000e+00;1.000e+00		1.000e+00;1.000e+00		False;False		True;True	2	3	0;0	4431082-4455006;4151287-4455006	4151180-4151290;4430577-4431082;4455006-4455307		http://genome.ucsc.edu/cgi-bin/hgTracks?db=GRCh38&position=chr18%3A4455307-4151180
DLGAP1	ENSG00000170579.17	ENSG00000170579.17:s:3729135-3729378	s|1e1.1o1|1e2.1o1|1e3.1o1|1e4.1o1|1e5.1o1|1e6.1o2|1e6.2o2	-	chr18	0.0097;0.0097;0.0097;0.0097;0.0097;0.9418;0.0097	0.0087;0.0087;0.0087;0.0087;0.0087;0.9364;0.0089	0.0027;0.0027;0.0027;0.0027;0.0550;0.9109;0.0194	0.0052;0.0052;0.0052;0.0052;0.0893;0.8838;0.0075	7.740e-03;7.740e-03;7.740e-03;7.740e-03;7.740e-03;9.341e-01;7.740e-03	1.099e-02;1.099e-02;1.099e-02;1.099e-02;1.099e-02;9.536e-01;1.099e-02	5.102e-03;5.102e-03;5.102e-03;5.102e-03;5.102e-03;9.129e-01;8.666e-03	8.929e-03;8.929e-03;8.929e-03;8.929e-03;1.060e-02;9.480e-01;1.060e-02	2.559e-03;2.559e-03;2.559e-03;2.559e-03;4.295e-02;9.101e-01;1.103e-02	3.157e-03;3.157e-03;3.157e-03;3.157e-03;6.550e-02;9.117e-01;3.681e-02	4.056e-03;4.056e-03;4.056e-03;4.056e-03;4.840e-02;8.619e-01;6.358e-03	6.358e-03;6.358e-03;6.358e-03;6.358e-03;1.142e-01;9.193e-01;1.475e-02	6	5	3	3	6.883e-01;6.883e-01;6.883e-01;6.883e-01;6.883e-01;6.883e-01;9.978e-01	2.760e-01;2.760e-01;2.760e-01;2.760e-01;4.175e-01;3.791e-01;4.181e-01	3.290e-01;3.290e-01;3.290e-01;3.290e-01;6.623e-01;6.623e-01;1.000e+00	6.000e-01;6.000e-01;6.000e-01;6.000e-01;6.000e-01;6.000e-01;1.000e+00	2.209e-01;2.209e-01;2.209e-01;2.209e-01;5.941e-01;6.440e-01;4.635e-01	2.000e-01;2.000e-01;2.000e-01;2.000e-01;7.000e-01;7.000e-01;1.000e+00	9.978e-01;9.978e-01;9.978e-01;9.978e-01;9.978e-01;9.978e-01;9.978e-01	8.558e-01;9.769e-01;8.619e-01;9.106e-01;8.582e-01;9.444e-01;9.086e-01	1.000e+00;1.000e+00;1.000e+00;9.307e-01;9.342e-01;1.000e+00;1.000e+00	1.000e+00;1.000e+00;1.000e+00;1.000e+00;1.000e+00;1.000e+00;1.000e+00	8.216e-01;7.996e-01;8.436e-01;8.972e-01;9.275e-01;9.295e-01;8.834e-01	1.000e+00;1.000e+00;1.000e+00;1.000e+00;1.000e+00;1.000e+00;1.000e+00	3.000e+00;3.000e+00;3.000e+00;3.000e+00;3.000e+00;3.000e+00;3.000e+00	1.000e+00;1.000e+00;1.000e+00;1.000e+00;1.000e+00;1.000e+00;1.000e+00	False;False;False;False;False;False;False	False;False;False;False;False;False;False	True;True;True;True;True;True;True	True;True;True;True;True;True;True	7	7	0;0;0;0;0;0;0	3727936-3729135;3722569-3729135;3708501-3729135;3680212-3729135;3656113-3729135;3582248-3729135;3582164-3729135	3581875-3582248;3656084-3656113;3679844-3680212;3708342-3708501;3721512-3722569;3727709-3727936;3729135-3729378		http://genome.ucsc.edu/cgi-bin/hgTracks?db=GRCh38&position=chr18%3A3729378-3581875
TMEM246-AS1	ENSG00000225376.6	ENSG00000225376.6:t:101474876-101475042	t|1e1.1o1|i	+	chr9	0.0208;0.9792	0.0149;0.9851	0.0063;0.9937	0.0061;0.9939	1.819e-02;9.743e-01	2.566e-02;9.818e-01	1.235e-02;9.746e-01	2.543e-02;9.877e-01	6.092e-03;9.932e-01	6.789e-03;9.939e-01	5.629e-03;9.916e-01	8.356e-03;9.944e-01	9	7	3	3	3.168e-01;3.168e-01	3.941e-01;3.941e-01	2.991e-01;2.991e-01	1.000e+00;1.000e+00	6.786e-01;6.786e-01	1.000e+00;1.000e+00	9.888e-01;9.888e-01	9.533e-01;9.213e-01	1.000e+00;1.000e+00	1.000e+00;1.000e+00	9.303e-01;9.260e-01	1.000e+00;1.000e+00	5.000e+00;5.000e+00	1.000e+00;1.000e+00	False;False	False;False	True;True	True;True	2	2	0;1	101468608-101474876;101469621-101474875	101468349-101468824;101474876-101475042	101469621-101474875	http://genome.ucsc.edu/cgi-bin/hgTracks?db=GRCh38&position=chr9%3A101475042-101468349
TMEM246-AS1	ENSG00000225376.6	ENSG00000225376.6:s:101469322-101469620	s|1e1.1o1|1e2.1o1|i	+	chr9	0.0139;0.0139;0.9722	0.0100;0.0100;0.9801	0.0042;0.0042;0.9916	0.0040;0.0040;0.9919	1.213e-02;1.213e-02;9.658e-01	1.711e-02;1.711e-02;9.757e-01	8.232e-03;8.232e-03;9.661e-01	1.696e-02;1.696e-02;9.835e-01	4.061e-03;4.061e-03;9.909e-01	4.526e-03;4.526e-03;9.919e-01	3.753e-03;3.753e-03;9.889e-01	5.571e-03;5.571e-03;9.925e-01	9	7	3	3	3.168e-01;3.168e-01;3.168e-01	3.941e-01;3.941e-01;3.941e-01	2.991e-01;2.991e-01;2.991e-01	1.000e+00;1.000e+00;1.000e+00	6.786e-01;6.786e-01;6.786e-01	1.000e+00;1.000e+00;1.000e+00	9.888e-01;9.888e-01;9.888e-01	9.492e-01;9.265e-01;9.389e-01	9.182e-01;1.000e+00;1.000e+00	1.000e+00;1.000e+00;1.000e+00	9.092e-01;8.881e-01;9.389e-01	1.000e+00;1.000e+00;1.000e+00	5.000e+00;5.000e+00;5.000e+00	1.500e+00;1.000e+00;1.000e+00	False;False;False	False;False;False	True;True;True	True;True;True	3	3	0;0;1	101469620-101479840;101469620-101481363;101469621-101474875	101469322-101469620;101479840-101479923;101481363-101482199	101469621-101474875	http://genome.ucsc.edu/cgi-bin/hgTracks?db=GRCh38&position=chr9%3A101482199-101469322
PASK	ENSG00000115687.14	ENSG00000115687.14:s:241149414-241149483	s|1e1.1o1|1e2.1o1|1e3.1o1|i	-	chr2	NA	NA	0.0568;0.7374;0.0114;0.1932	0.0302;0.6213;0.0104;0.3419	NA	NA	NA	NA	3.193e-02;6.958e-01;9.154e-03;1.862e-01	7.903e-02;7.561e-01;2.306e-02;2.173e-01	2.033e-02;6.075e-01;1.042e-02;3.211e-01	4.016e-02;6.351e-01;1.042e-02;3.627e-01	0	0	3	2				9.000e-01;2.000e-01;9.000e-01;2.000e-01	5.150e-01;1.116e-01;4.881e-01;1.416e-01	8.000e-01;2.000e-01;8.000e-01;2.000e-01				1.000e+00;1.000e+00;1.000e+00;9.050e-01	9.666e-01;9.168e-01;8.836e-01;8.905e-01	1.000e+00;1.000e+00;1.000e+00;1.000e+00		1.000e+00;1.000e+00;1.000e+00;1.000e+00		False;False;False;False		True;False;True;False	4	4	0;0;0;1	241145860-241149414;241143074-241149414;241138794-241149414;241145861-241149413	241138654-241138794;241142837-241143074;241145750-241145860;241149414-241149483	241145861-241149413	http://genome.ucsc.edu/cgi-bin/hgTracks?db=GRCh38&position=chr2%3A241149483-241138654
PASK	ENSG00000115687.14	ENSG00000115687.14:s:241142837-241143074	s|1e1.1o1|1e2.1o1	-	chr2	NA	NA	0.9811;0.0189	0.9758;0.0242	NA	NA	NA	NA	9.806e-01;1.561e-02	9.844e-01;1.944e-02	9.693e-01;1.779e-02	9.822e-01;3.066e-02	0	0	3	2				9.000e-01;9.000e-01	6.767e-01;6.767e-01	1.000e+00;1.000e+00				1.000e+00;1.000e+00	9.379e-01;8.914e-01	1.000e+00;1.000e+00		1.000e+00;1.000e+00		False;False		True;True	2	3	0;0	241140753-241142837;241138794-241142837	241138654-241138794;241140521-241140867;241142837-241143074		http://genome.ucsc.edu/cgi-bin/hgTracks?db=GRCh38&position=chr2%3A241143074-241138654
PASK	ENSG00000115687.14	ENSG00000115687.14:s:241112240-241112786	s|1e1.1o1|1e2.1o1	-	chr2	NA	NA	0.0140;0.9860	0.0161;0.9839	NA	NA	NA	NA	1.296e-02;9.849e-01	1.507e-02;9.870e-01	1.350e-02;9.811e-01	1.893e-02;9.865e-01	0	0	2	3				1.000e+00;1.000e+00	5.972e-01;5.972e-01	8.000e-01;8.000e-01				1.000e+00;1.000e+00	9.307e-01;9.475e-01	1.000e+00;1.000e+00		1.000e+00;1.000e+00		False;False		True;True	2	3	0;0	241108807-241112240;241108300-241112240	241108167-241108300;241108467-241109780;241112240-241112786		http://genome.ucsc.edu/cgi-bin/hgTracks?db=GRCh38&position=chr2%3A241112786-241108167
PASK	ENSG00000115687.14	ENSG00000115687.14:t:241138654-241138794	t|1e1.1o1|1e2.1o1|1e3.1o1|1e4.1o1	-	chr2	NA	NA	0.0096;0.0051;0.9711;0.0051	0.0057;0.0154;0.9740;0.0057	NA	NA	NA	NA	6.934e-03;4.670e-03;9.679e-01;4.670e-03	1.744e-02;7.366e-03;9.792e-01;7.366e-03	5.622e-03;1.048e-02;9.693e-01;5.622e-03	5.750e-03;2.033e-02;9.787e-01;5.750e-03	0	0	3	2				9.000e-01;9.000e-01;1.000e+00;9.000e-01	3.635e-01;5.234e-01;9.777e-01;7.401e-01	8.000e-01;4.000e-01;8.000e-01;8.000e-01				1.000e+00;9.000e-01;1.000e+00;1.000e+00	8.463e-01;9.252e-01;9.585e-01;8.886e-01	1.000e+00;1.000e+00;1.000e+00;1.000e+00		1.000e+00;1.000e+00;1.000e+00;1.000e+00		False;False;False;False		True;True;True;True	4	5	0;0;0;0	241138794-241149414;241138794-241142837;241138794-241139885;241138794-241139552	241138654-241138794;241139552-241139595;241139885-241140055;241142837-241143074;241149414-241149483		http://genome.ucsc.edu/cgi-bin/hgTracks?db=GRCh38&position=chr2%3A241149483-241138654
PASK	ENSG00000115687.14	ENSG00000115687.14:t:241126196-241127451	t|1e1.1o1|1e2.1o1	-	chr2	NA	NA	0.9895;0.0105	0.9936;0.0064	NA	NA	NA	NA	9.872e-01;9.650e-03	9.904e-01;1.284e-02	9.829e-01;6.330e-03	9.937e-01;1.709e-02	0	0	3	3				6.000e-01;6.000e-01	8.098e-01;8.098e-01	7.000e-01;7.000e-01				1.000e+00;1.000e+00	9.132e-01;8.893e-01	1.000e+00;1.000e+00		1.000e+00;1.000e+00		False;False		True;True	2	3	0;0	241127451-241132874;241127451-241127708	241126196-241127451;241127708-241127759;241132874-241134769		http://genome.ucsc.edu/cgi-bin/hgTracks?db=GRCh38&position=chr2%3A241134769-241126196
PASK	ENSG00000115687.14	ENSG00000115687.14:t:241108167-241108300	t|1e1.1o1|1e2.1o1	-	chr2	NA	NA	0.9860;0.0140	0.9839;0.0161	NA	NA	NA	NA	9.849e-01;1.296e-02	9.870e-01;1.507e-02	9.811e-01;1.350e-02	9.865e-01;1.893e-02	0	0	2	3				1.000e+00;1.000e+00	5.972e-01;5.972e-01	8.000e-01;8.000e-01				1.000e+00;1.000e+00	9.554e-01;9.259e-01	1.000e+00;1.000e+00		1.000e+00;1.000e+00		False;False		True;True	2	3	0;0	241108300-241112240;241108300-241108467	241108167-241108300;241108467-241109780;241112240-241112786		http://genome.ucsc.edu/cgi-bin/hgTracks?db=GRCh38&position=chr2%3A241112786-241108167
PASK	ENSG00000115687.14	ENSG00000115687.14:t:241142837-241143074	t|1e1.1o1|1e2.1o1|1e3.1o1	-	chr2	NA	NA	0.0837;0.7554;0.2351	0.0142;0.6392;0.3448	NA	NA	NA	NA	4.640e-02;6.707e-01;1.862e-01	9.649e-02;7.619e-01;2.636e-01	1.406e-02;6.357e-01;3.391e-01	1.435e-02;6.427e-01;3.506e-01	0	0	3	2				9.000e-01;9.000e-01;2.000e-01	2.188e-01;3.901e-01;1.048e-01	8.000e-01;8.000e-01;2.000e-01				9.000e-01;1.000e+00;1.000e+00	7.736e-01;9.382e-01;9.417e-01	1.000e+00;1.000e+00;1.000e+00		1.000e+00;1.000e+00;1.000e+00		False;False;False		False;False;False	3	4	0;0;0	241143074-241149608;241143074-241149414;241143074-241145750	241142837-241143074;241145750-241145860;241149414-241149483;241149608-241149828		http://genome.ucsc.edu/cgi-bin/hgTracks?db=GRCh38&position=chr2%3A241149828-241142837
ING1	ENSG00000153487.13	ENSG00000153487.13:t:110719229-110723339	t|1e1.1o1|1e2.1o1|1e3.1o1|1e4.1o2|1e4.2o2|1e5.1o1	+	chr13	0.0101;0.0101;0.8097;0.0101;0.0519;0.1061	0.0076;0.0108;0.8945;0.0076;0.0639;0.0108	0.0024;0.0163;0.8615;0.0022;0.0307;0.0828	0.0220;0.0268;0.8744;0.0018;0.0809;0.0236	8.264e-03;8.264e-03;7.363e-01;8.264e-03;1.213e-02;6.167e-02	1.116e-02;1.213e-02;8.664e-01;1.116e-02;8.116e-02;1.469e-01	4.696e-03;7.576e-03;8.648e-01;4.696e-03;2.846e-02;4.696e-03	8.772e-03;3.241e-02;8.949e-01;8.772e-03;6.716e-02;4.812e-02	2.279e-03;9.341e-03;8.282e-01;1.910e-03;2.953e-02;6.794e-02	6.818e-03;1.797e-02;8.889e-01;2.279e-03;4.200e-02;1.002e-01	1.190e-02;2.522e-02;8.593e-01;1.602e-03;4.533e-02;1.370e-02	2.292e-02;3.015e-02;8.877e-01;2.783e-03;8.173e-02;2.809e-02	7	5	3	3	5.404e-01;5.404e-01;5.404e-01;5.404e-01;9.596e-01;1.667e-01	1.198e-01;3.481e-01;6.442e-01;1.198e-01;7.927e-01;4.004e-02	1.490e-01;8.763e-01;5.303e-01;1.490e-01;8.763e-01;3.030e-02	6.000e-01;1.000e-01;1.000e+00;1.000e+00;6.000e-01;1.000e-01	2.707e-01;8.339e-02;7.152e-01;7.550e-01;4.933e-01;5.642e-02	7.000e-01;1.000e-01;1.000e+00;1.000e+00;7.000e-01;1.000e-01	9.596e-01;9.596e-01;9.596e-01;1.000e+00;1.000e+00;9.596e-01	9.299e-01;8.838e-01;9.635e-01;8.899e-01;9.652e-01;7.353e-01	1.000e+00;1.000e+00;1.000e+00;1.000e+00;1.000e+00;8.763e-01	1.000e+00;1.000e+00;1.000e+00;1.000e+00;1.000e+00;6.000e-01	9.015e-01;9.048e-01;9.441e-01;7.868e-01;9.161e-01;5.124e-01	1.000e+00;1.000e+00;1.000e+00;1.000e+00;1.000e+00;7.000e-01	4.000e+00;3.000e+00;3.000e+00;4.000e+00;4.000e+00;3.000e+00	1.000e+00;1.000e+00;1.000e+00;1.000e+00;1.000e+00;1.000e+00	False;False;False;False;False;False	False;False;False;False;False;False	True;True;False;True;True;False	True;True;True;True;False;False	6	6	0;0;0;0;0;1	110712977-110719229;110713586-110719229;110714285-110719229;110715528-110719229;110716008-110719229;110717842-110719229	na-110717842;110712736-110712977;110713460-110713586;110713700-110714285;110714982-110716008;110719229-110723339		http://genome.ucsc.edu/cgi-bin/hgTracks?db=GRCh38&position=chr13%3A110723339-110712736
FAM171A2	ENSG00000161682.15	ENSG00000161682.15:s:44355952-44356074	s|1e1.1o2|1e1.2o2|2e1.2o2	-	chr17	0.0071;0.9809;0.0105	0.0040;0.9860;0.0091	0.0061;0.9844;0.0090	0.0056;0.9860;0.0073	3.647e-03;9.737e-01;6.913e-03	1.237e-02;9.844e-01;1.557e-02	2.258e-03;9.704e-01;5.900e-03	6.338e-03;9.896e-01;2.031e-02	5.846e-03;9.840e-01;8.092e-03	6.080e-03;9.860e-01;9.087e-03	4.842e-03;9.820e-01;6.493e-03	6.479e-03;9.870e-01;1.242e-02	9	9	3	3	3.517e-01;7.301e-01;7.301e-01	1.542e-01;9.950e-01;3.318e-01	2.224e-01;6.665e-01;6.048e-01	6.000e-01;1.000e+00;1.000e+00	8.278e-01;7.515e-01;6.896e-01	7.000e-01;1.000e+00;1.000e+00	9.895e-01;9.895e-01;9.895e-01	8.611e-01;9.339e-01;9.551e-01	9.349e-01;9.349e-01;1.000e+00	1.000e+00;1.000e+00;1.000e+00	9.380e-01;9.543e-01;9.548e-01	1.000e+00;1.000e+00;1.000e+00	6.000e+00;6.000e+00;6.000e+00	1.000e+00;1.000e+00;1.000e+00	False;False;False	False;False;False	True;True;True	True;True;True	3	2	1;0;1	44355857-44355958;44355841-44355958;44355841-44355952	44355715-44355857;44355952-44356074		http://genome.ucsc.edu/cgi-bin/hgTracks?db=GRCh38&position=chr17%3A44356074-44355715
FAM171A2	ENSG00000161682.15	ENSG00000161682.15:t:44356430-44356588	t|1e1.1o1|1e2.1o2|1e2.2o2|i	-	chr17	0.9440;0.0158;0.0189;0.0086	0.9393;0.0209;0.0294;0.0071	0.9497;0.0116;0.0253;0.0125	0.9456;0.0145;0.0243;0.0117	9.426e-01;9.804e-03;1.495e-02;2.718e-03	9.625e-01;2.932e-02;2.849e-02;9.294e-03	9.156e-01;9.701e-03;2.751e-02;6.250e-03	9.439e-01;2.500e-02;4.832e-02;1.351e-02	9.486e-01;7.342e-03;2.503e-02;1.054e-02	9.498e-01;1.383e-02;3.149e-02;1.285e-02	9.447e-01;1.266e-02;2.204e-02;9.428e-03	9.504e-01;1.587e-02;3.110e-02;1.225e-02	9	9	3	3	3.517e-01;9.895e-01;3.517e-01;9.895e-01	4.891e-02;9.327e-01;7.457e-02;2.759e-01	5.031e-02;1.000e+00;6.253e-02;4.894e-01	6.000e-01;1.000e+00;6.000e-01;1.000e+00	8.488e-01;4.229e-01;7.945e-01;7.244e-01	7.000e-01;7.000e-01;7.000e-01;7.000e-01	9.895e-01;9.895e-01;9.895e-01;9.895e-01	9.282e-01;9.370e-01;8.530e-01;9.446e-01	8.667e-01;1.000e+00;8.667e-01;1.000e+00	1.000e+00;1.000e+00;1.000e+00;1.000e+00	9.221e-01;9.140e-01;9.550e-01;9.671e-01	1.000e+00;1.000e+00;1.000e+00;1.000e+00	5.000e+00;6.000e+00;5.000e+00;6.000e+00	1.000e+00;1.000e+00;1.000e+00;1.000e+00	False;False;False;False	False;False;False;False	False;True;True;True	True;True;True;True	4	3	0;0;0;1	44356588-44359579;44356588-44359062;44356588-44358945;44356589-44358944	44356430-44356588;44358945-44359143;44359346-44359671	44356589-44358944	http://genome.ucsc.edu/cgi-bin/hgTracks?db=GRCh38&position=chr17%3A44359671-44356430
FAM171A2	ENSG00000161682.15	ENSG00000161682.15:s:44363597-44363853	s|1e1.1o1|i	-	chr17	0.9706;0.0294	0.9731;0.0269	0.9558;0.0442	0.9612;0.0388	9.651e-01;2.210e-02	9.779e-01;3.489e-02	9.701e-01;2.275e-02	9.773e-01;2.991e-02	9.550e-01;4.229e-02	9.577e-01;4.499e-02	9.609e-01;3.593e-02	9.641e-01;3.906e-02	9	9	3	3	9.895e-01;9.895e-01	7.633e-01;7.633e-01	7.304e-01;7.304e-01	1.000e-01;1.000e-01	7.010e-02;7.010e-02	1.000e-01;1.000e-01	9.895e-01;9.895e-01	9.766e-01;9.220e-01	1.000e+00;1.000e+00	1.000e+00;1.000e+00	9.677e-01;9.564e-01	1.000e+00;1.000e+00	6.000e+00;6.000e+00	1.000e+00;1.000e+00	False;False	False;False	True;True	True;True	2	2	0;1	44360132-44363597;44360133-44363596	44359905-44360132;44363597-44363853	44360133-44363596	http://genome.ucsc.edu/cgi-bin/hgTracks?db=GRCh38&position=chr17%3A44363853-44359905
FAM171A2	ENSG00000161682.15	ENSG00000161682.15:s:44359346-44359671	s|1e1.1o1|1e2.1o1	-	chr17	0.0463;0.9537	0.0313;0.9687	0.0297;0.9703	0.0411;0.9589	3.107e-02;9.333e-01	6.668e-02;9.689e-01	2.191e-02;9.530e-01	4.698e-02;9.781e-01	2.562e-02;9.656e-01	3.442e-02;9.744e-01	3.583e-02;9.548e-01	4.519e-02;9.642e-01	9	9	3	3	7.301e-01;7.301e-01	2.272e-01;2.272e-01	2.581e-01;2.581e-01	6.000e-01;6.000e-01	2.424e-01;2.424e-01	2.000e-01;2.000e-01	9.895e-01;9.895e-01	9.690e-01;9.103e-01	9.314e-01;9.314e-01	1.000e+00;1.000e+00	8.869e-01;9.557e-01	1.000e+00;1.000e+00	6.000e+00;6.000e+00	1.000e+00;1.000e+00	False;False	False;False	True;True	True;True	2	3	0;0	44359143-44359579;44356588-44359579	44356430-44356588;44358945-44359143;44359346-44359671		http://genome.ucsc.edu/cgi-bin/hgTracks?db=GRCh38&position=chr17%3A44359671-44356430
TUG1	ENSG00000253352.10	ENSG00000253352.10:t:30972263-30974103	t|1e1.1o1|1e2.1o3|1e2.3o3|1e3.1o1|2e1.1o1|2e2.2o3|2e2.3o3|2e3.1o1	+	chr22	0.0014;0.0118;0.6946;0.0502;0.0014;0.0014;0.2091;0.0021	0.0038;0.0068;0.6872;0.0744;0.0021;0.0021;0.1923;0.0060	0.0040;0.0115;0.7227;0.0440;0.0003;0.0004;0.2148;0.0058	0.0002;0.0091;0.6882;0.1149;0.0002;0.0002;0.2089;0.0040	1.316e-03;2.138e-03;6.731e-01;3.254e-02;1.316e-03;1.316e-03;1.642e-01;1.359e-03	2.138e-03;3.244e-02;7.287e-01;7.056e-02;2.138e-03;2.138e-03;2.352e-01;1.031e-02	2.137e-03;3.788e-03;6.608e-01;3.523e-02;8.306e-04;8.306e-04;1.661e-01;2.358e-03	5.966e-03;1.367e-02;7.657e-01;1.037e-01;3.788e-03;3.788e-03;2.396e-01;1.612e-02	2.191e-03;1.026e-02;7.084e-01;4.339e-02;2.615e-04;3.031e-04;2.077e-01;4.193e-03	5.591e-03;1.228e-02;7.247e-01;5.526e-02;3.410e-04;1.572e-03;2.159e-01;7.316e-03	2.353e-04;8.204e-03;6.703e-01;9.425e-02;2.353e-04;2.353e-04;1.721e-01;2.106e-03	3.371e-04;9.279e-03;7.057e-01;1.188e-01;3.371e-04;3.371e-04;2.198e-01;7.818e-03	9	9	3	3	3.517e-01;3.517e-01;9.895e-01;7.301e-01;3.517e-01;3.517e-01;9.895e-01;7.301e-01	1.043e-01;1.864e-01;8.981e-01;7.110e-01;3.203e-01;3.203e-01;7.501e-01;4.553e-01	1.615e-01;7.304e-01;1.000e+00;3.865e-01;9.314e-01;9.314e-01;8.633e-01;4.363e-01	6.000e-01;6.000e-01;6.000e-01;1.000e-01;1.000e+00;1.000e+00;1.000e+00;1.000e+00	2.121e-01;1.451e-01;3.298e-01;5.478e-02;9.973e-01;4.226e-01;5.769e-01;9.134e-01	2.000e-01;4.000e-01;4.000e-01;1.000e-01;1.000e+00;1.000e+00;1.000e+00;1.000e+00	9.895e-01;9.895e-01;9.895e-01;9.895e-01;9.895e-01;9.895e-01;9.895e-01;9.895e-01	9.452e-01;8.923e-01;9.557e-01;9.564e-01;9.164e-01;9.116e-01;9.461e-01;9.407e-01	9.314e-01;9.314e-01;1.000e+00;1.000e+00;1.000e+00;1.000e+00;1.000e+00;9.349e-01	1.000e+00;1.000e+00;1.000e+00;6.000e-01;1.000e+00;1.000e+00;1.000e+00;1.000e+00	5.951e-01;9.491e-01;8.886e-01;2.819e-01;8.063e-01;8.172e-01;9.210e-01;9.289e-01	1.000e+00;1.000e+00;1.000e+00;4.150e-01;1.000e+00;1.000e+00;1.000e+00;1.000e+00	6.000e+00;6.000e+00;6.000e+00;6.000e+00;6.000e+00;6.000e+00;6.000e+00;6.000e+00	1.000e+00;1.000e+00;1.000e+00;0.000e+00;1.000e+00;1.000e+00;1.000e+00;1.500e+00	False;False;False;False;False;False;False;False	False;False;False;False;False;False;False;False	True;True;False;True;True;True;True;True	True;True;True;False;True;True;True;True	8	4	0;0;0;0;0;0;0;0	30969386-30972855;30971610-30972855;30971779-30972855;30972172-30972855;30969386-30972924;30971769-30972924;30971779-30972924;30972172-30972924	30969245-30969386;30969853-30971779;30972048-30972172;30972263-30974103		http://genome.ucsc.edu/cgi-bin/hgTracks?db=GRCh38&position=chr22%3A30974103-30969245
TUG1	ENSG00000253352.10	ENSG00000253352.10:s:30969853-30971779	s|1e2.1o2|2e2.2o2|3e1.1o1|3e2.1o2|3e2.2o2|i	+	chr22	0.0106;0.0017;0.0461;0.6047;0.1905;0.1266	0.0063;0.0025;0.0306;0.6219;0.1599;0.1690	0.0099;0.0004;0.0434;0.6402;0.1889;0.1097	0.0085;0.0003;0.0454;0.6114;0.1948;0.1250	2.667e-03;1.572e-03;3.116e-03;5.773e-01;1.482e-01;1.138e-01	2.961e-02;2.667e-03;7.284e-02;6.319e-01;2.065e-01;1.596e-01	4.167e-03;1.013e-03;1.076e-02;5.664e-01;1.488e-01;1.542e-01	1.168e-02;4.167e-03;5.781e-02;6.442e-01;2.061e-01;1.803e-01	9.131e-03;3.604e-04;4.269e-02;6.395e-01;1.857e-01;1.053e-01	1.108e-02;1.502e-03;4.433e-02;6.490e-01;1.939e-01;1.161e-01	7.839e-03;2.842e-04;4.336e-02;6.083e-01;1.607e-01;1.176e-01	8.563e-03;4.264e-04;5.145e-02;6.511e-01;2.009e-01;1.373e-01	9	9	3	3	3.517e-01;3.517e-01;7.301e-01;9.895e-01;9.895e-01;1.259e-01	1.843e-01;3.203e-01;7.918e-01;8.717e-01;6.922e-01;2.175e-01	7.962e-01;1.000e+00;1.000e+00;7.304e-01;7.962e-01;1.135e-01	6.000e-01;1.000e+00;6.000e-01;6.000e-01;1.000e+00;6.000e-01	2.050e-01;4.324e-01;4.493e-01;7.579e-01;6.342e-01;2.749e-01	4.000e-01;1.000e+00;7.000e-01;7.000e-01;1.000e+00;2.000e-01	9.895e-01;9.895e-01;9.895e-01;9.895e-01;9.895e-01;9.895e-01	9.417e-01;9.276e-01;9.577e-01;9.806e-01;9.766e-01;9.730e-01	1.000e+00;1.000e+00;1.000e+00;1.000e+00;1.000e+00;9.314e-01	1.000e+00;1.000e+00;1.000e+00;1.000e+00;1.000e+00;1.000e+00	9.510e-01;8.269e-01;9.454e-01;9.587e-01;9.563e-01;9.580e-01	1.000e+00;1.000e+00;1.000e+00;1.000e+00;1.000e+00;1.000e+00	6.000e+00;6.000e+00;6.000e+00;6.000e+00;6.000e+00;6.000e+00	1.000e+00;1.000e+00;1.000e+00;1.000e+00;1.000e+00;1.000e+00	False;False;False;False;False;False	False;False;False;False;False;False	True;True;True;True;True;True	True;True;True;True;True;True	6	3	0;0;0;0;0;0	30971610-30972855;30971769-30972924;30971779-30972048;30971779-30972855;30971779-30972924;30971780-30972047	30969853-30971779;30972048-30972172;30972263-30974103	30971780-30972047	http://genome.ucsc.edu/cgi-bin/hgTracks?db=GRCh38&position=chr22%3A30974103-30969853
TUG1	ENSG00000253352.10	ENSG00000253352.10:s:30969245-30969386	s|1e1.1o1|1e2.1o1|1e3.1o2|1e3.2o2|i	+	chr22	0.0030;0.0030;0.0030;0.0030;0.9881	0.0035;0.0035;0.0037;0.0035;0.9852	0.0006;0.0069;0.0057;0.0006;0.9868	0.0007;0.0055;0.0007;0.0007;0.9930	2.410e-03;2.410e-03;2.410e-03;2.410e-03;9.876e-01	3.101e-03;3.101e-03;3.101e-03;3.101e-03;9.904e-01	9.677e-04;9.307e-04;3.479e-03;9.307e-04;9.836e-01	3.705e-03;3.705e-03;5.000e-03;3.705e-03;9.877e-01	5.389e-04;3.747e-03;3.234e-03;5.389e-04;9.868e-01	6.729e-04;9.002e-03;7.889e-03;6.729e-04;9.875e-01	6.166e-04;3.283e-03;6.166e-04;6.166e-04;9.904e-01	8.795e-04;7.909e-03;8.795e-04;8.795e-04;9.944e-01	9	9	3	3	3.517e-01;3.517e-01;1.259e-01;3.517e-01;3.517e-01	9.842e-01;9.680e-01;1.407e-01;9.680e-01;3.698e-01	9.314e-01;9.314e-01;1.359e-01;9.314e-01;2.581e-01	1.000e+00;1.000e+00;6.000e-01;1.000e+00;6.000e-01	4.238e-01;8.931e-01;2.198e-01;4.238e-01;1.665e-01	7.000e-01;1.000e+00;2.000e-01;7.000e-01;2.000e-01	9.895e-01;9.895e-01;9.895e-01;9.895e-01;9.895e-01	9.306e-01;9.290e-01;8.886e-01;9.084e-01;9.157e-01	1.000e+00;1.000e+00;1.000e+00;1.000e+00;1.000e+00	1.000e+00;1.000e+00;1.000e+00;1.000e+00;1.000e+00	8.418e-01;9.613e-01;6.338e-01;8.775e-01;9.093e-01	1.000e+00;1.000e+00;1.000e+00;1.000e+00;1.000e+00	6.000e+00;6.000e+00;6.000e+00;6.000e+00;6.000e+00	1.000e+00;2.000e+00;1.000e+00;1.000e+00;1.000e+00	False;False;False;False;False	False;False;False;False;False	True;True;True;True;True	True;True;True;True;True	5	4	0;0;0;0;0	30969386-30971251;30969386-30972048;30969386-30972855;30969386-30972924;30969387-30969471	30969245-30969386;30969853-30971779;30972048-30972172;30972263-30974103	30969387-30969471	http://genome.ucsc.edu/cgi-bin/hgTracks?db=GRCh38&position=chr22%3A30974103-30969245
TUG1	ENSG00000253352.10	ENSG00000253352.10:s:30972263-30974103	s|1e1.1o2|1e1.2o2|2e1.1o2|i	+	chr22	0.5144;0.0058;0.3643;0.0770	0.5008;0.0072;0.4099;0.0985	0.5456;0.0088;0.3490;0.1055	0.5285;0.0142;0.3417;0.1167	4.695e-01;3.016e-03;3.172e-01;7.100e-02	5.596e-01;2.703e-02;4.604e-01;8.715e-02	4.285e-01;4.206e-03;3.202e-01;8.727e-02	5.612e-01;8.864e-03;4.306e-01;1.163e-01	5.387e-01;7.528e-03;3.408e-01;9.455e-02	5.535e-01;9.265e-03;3.512e-01;1.074e-01	5.067e-01;8.500e-03;3.273e-01;9.722e-02	5.448e-01;1.453e-02;3.795e-01;1.217e-01	9	7	3	3	7.133e-01;7.133e-01;9.888e-01;3.168e-01	6.328e-01;2.551e-01;9.584e-01;2.214e-01	6.806e-01;8.371e-01;1.000e+00;2.105e-01	6.000e-01;6.000e-01;1.000e+00;6.000e-01	4.408e-01;6.130e-01;7.344e-01;6.848e-01	4.000e-01;7.000e-01;1.000e+00;7.000e-01	9.888e-01;9.888e-01;9.888e-01;9.888e-01	9.567e-01;9.417e-01;9.547e-01;9.039e-01	1.000e+00;1.000e+00;1.000e+00;9.223e-01	1.000e+00;1.000e+00;1.000e+00;1.000e+00	9.504e-01;9.397e-01;9.465e-01;9.521e-01	1.000e+00;1.000e+00;1.000e+00;1.000e+00	5.000e+00;5.000e+00;5.000e+00;5.000e+00	1.000e+00;1.000e+00;1.500e+00;1.000e+00	False;False;False;False	False;False;False;False	False;True;False;True	True;True;True;True	4	2	0;0;0;0	30973587-30975170;30973587-30975213;30973601-30975170;30974104-30975169	30972263-30974103;30975170-30979395	30974104-30975169	http://genome.ucsc.edu/cgi-bin/hgTracks?db=GRCh38&position=chr22%3A30979395-30972263
TUG1	ENSG00000253352.10	ENSG00000253352.10:t:30969853-30971779	t|1e1.1o1|1e2.1o1|i	+	chr22	0.0079;0.0079;0.9841	0.0103;0.0103;0.9795	0.0020;0.0020;0.9960	0.0019;0.0019;0.9961	7.169e-03;7.169e-03;9.770e-01	1.149e-02;1.149e-02;9.857e-01	4.445e-03;3.604e-03;9.781e-01	1.093e-02;1.093e-02;9.911e-01	1.671e-03;1.671e-03;9.960e-01	2.022e-03;2.022e-03;9.967e-01	1.640e-03;1.640e-03;9.952e-01	2.424e-03;2.424e-03;9.967e-01	9	9	3	3	3.517e-01;3.517e-01;3.517e-01	9.266e-01;9.624e-01;9.266e-01	7.304e-01;7.304e-01;7.304e-01	1.000e+00;1.000e+00;1.000e+00	6.447e-01;6.447e-01;6.447e-01	1.000e+00;1.000e+00;1.000e+00	9.895e-01;9.895e-01;9.895e-01	9.358e-01;9.316e-01;8.803e-01	9.349e-01;1.000e+00;1.000e+00	1.000e+00;1.000e+00;1.000e+00	9.120e-01;9.499e-01;9.237e-01	1.000e+00;1.000e+00;1.000e+00	6.000e+00;6.000e+00;6.000e+00	1.000e+00;1.000e+00;1.000e+00	False;False;False	False;False;False	True;True;True	True;True;True	3	3	0;0;0	30969386-30971251;30969533-30971251;30969534-30969852	30969245-30969386;30969472-30969533;30969853-30971779	30969534-30969852	http://genome.ucsc.edu/cgi-bin/hgTracks?db=GRCh38&position=chr22%3A30971779-30969245
TUG1	ENSG00000253352.10	ENSG00000253352.10:t:30972048-30972172	t|1e1.1o1|1e2.3o3|i	+	chr22	0.0175;0.3657;0.6211	0.0091;0.2584;0.7332	0.0338;0.2724;0.6933	0.0200;0.2540;0.7397	1.551e-02;1.176e-01;5.970e-01	1.978e-02;3.874e-01;8.584e-01	7.664e-03;1.655e-01;6.667e-01	1.754e-02;3.254e-01;8.146e-01	1.931e-02;2.562e-01;6.861e-01	4.262e-02;2.947e-01;7.047e-01	1.325e-02;2.400e-01;6.857e-01	2.569e-02;2.989e-01;7.498e-01	7	5	3	3	1.667e-01;5.404e-01;5.404e-01	2.877e-01;7.439e-01;6.807e-01	2.677e-01;5.303e-01;5.303e-01	6.000e-01;1.000e+00;6.000e-01	5.356e-01;9.682e-01;7.567e-01	7.000e-01;1.000e+00;7.000e-01	1.000e+00;9.616e-01;1.000e+00	9.169e-01;9.477e-01;9.595e-01	1.000e+00;1.000e+00;1.000e+00	1.000e+00;1.000e+00;1.000e+00	9.391e-01;9.500e-01;9.567e-01	1.000e+00;1.000e+00;1.000e+00	3.000e+00;4.000e+00;4.000e+00	1.500e+00;1.000e+00;1.000e+00	False;False;False	False;False;False	True;False;False	True;True;True	3	3	0;0;0	30969386-30972048;30971779-30972048;30971780-30972047	30969245-30969386;30969853-30971779;30972048-30972172	30971780-30972047	http://genome.ucsc.edu/cgi-bin/hgTracks?db=GRCh38&position=chr22%3A30972172-30969245
MAP4K3-DT	ENSG00000231312.8	ENSG00000231312.8:s:39454297-39454726	s|1e1.1o1|1e2.1o1	+	chr2	NA	NA	0.3309;0.6691	0.3679;0.6321	NA	NA	NA	NA	2.988e-01;6.310e-01	3.690e-01;7.012e-01	3.658e-01;5.433e-01	4.567e-01;6.342e-01	0	0	3	3				6.000e-01;6.000e-01	2.864e-01;2.864e-01	4.000e-01;4.000e-01				1.000e+00;1.000e+00	9.525e-01;9.258e-01	1.000e+00;1.000e+00		1.000e+00;1.000e+00		False;False		True;True	2	3	0;0	39454365-39474527;39454365-39516414	39454297-39454726;39474527-39475339;39516414-39517152		http://genome.ucsc.edu/cgi-bin/hgTracks?db=GRCh38&position=chr2%3A39517152-39454297
MAP4K3-DT	ENSG00000231312.8	ENSG00000231312.8:t:39453839-39453931	t|1e1.1o1|1e2.1o1	+	chr2	NA	NA	0.0132;0.9868	0.0477;0.9523	NA	NA	NA	NA	1.168e-02;9.846e-01	1.535e-02;9.883e-01	3.636e-02;9.483e-01	5.168e-02;9.636e-01	0	0	3	3				1.000e-01;1.000e-01	7.961e-02;7.961e-02	1.000e-01;1.000e-01				1.000e+00;1.000e+00	8.657e-01;9.221e-01	1.000e+00;1.000e+00		1.000e+00;1.000e+00		False;False		True;True	2	3	0;0	39436688-39453839;39437535-39453839	39436530-39436688;39437227-39437535;39453839-39453931		http://genome.ucsc.edu/cgi-bin/hgTracks?db=GRCh38&position=chr2%3A39453931-39436530
MAP4K3-DT	ENSG00000231312.8	ENSG00000231312.8:s:39516414-39517152	s|1e1.1o1|1e2.1o1|2e1.1o1	+	chr2	0.9524;0.0238;0.0238	0.9425;0.0229;0.0229	0.9744;0.0128;0.0104	0.9524;0.0238;0.0148	8.810e-01;1.744e-02;1.551e-02	9.690e-01;2.381e-02;2.381e-02	9.283e-01;1.669e-02;1.756e-02	9.568e-01;3.027e-02;3.027e-02	9.451e-01;1.162e-02;8.107e-03	9.768e-01;4.545e-02;1.162e-02	9.025e-01;1.653e-02;1.204e-02	9.669e-01;7.765e-02;1.932e-02	5	6	3	3	6.883e-01;9.978e-01;9.978e-01	5.817e-01;7.246e-01;7.145e-01	1.000e+00;9.307e-01;7.922e-01	1.000e+00;1.000e+00;6.000e-01	5.741e-01;6.660e-01;2.776e-01	1.000e+00;1.000e+00;4.000e-01	9.978e-01;9.978e-01;9.978e-01	8.791e-01;8.585e-01;9.280e-01	9.342e-01;1.000e+00;1.000e+00	1.000e+00;1.000e+00;1.000e+00	9.271e-01;9.712e-01;9.315e-01	1.000e+00;1.000e+00;1.000e+00	3.000e+00;3.000e+00;3.000e+00	2.000e+00;2.000e+00;1.000e+00	False;False;False	False;False;False	True;True;True	True;True;True	3	3	0;0;0	39516541-39518583;39516541-39599366;39517152-39518583	39516414-39517152;39518583-39518710;39599366-39602628		http://genome.ucsc.edu/cgi-bin/hgTracks?db=GRCh38&position=chr2%3A39602628-39516414
MAP4K3-DT	ENSG00000231312.8	ENSG00000231312.8:s:39437227-39437535	s|1e1.1o1|1e2.1o1	+	chr2	NA	NA	0.9868;0.0132	0.9750;0.0250	NA	NA	NA	NA	9.684e-01;1.168e-02	9.883e-01;3.158e-02	9.636e-01;2.250e-02	9.775e-01;3.636e-02	0	0	3	3				6.000e-01;6.000e-01	6.993e-01;6.993e-01	7.000e-01;7.000e-01				1.000e+00;1.000e+00	9.179e-01;9.583e-01	1.000e+00;1.000e+00		2.000e+00;1.000e+00		False;False		True;True	2	3	0;0	39437535-39453839;39437535-39516414	39437227-39437535;39453839-39453931;39516414-39517152		http://genome.ucsc.edu/cgi-bin/hgTracks?db=GRCh38&position=chr2%3A39517152-39437227
MAP4K3-DT	ENSG00000231312.8	ENSG00000231312.8:t:39516414-39517152	t|1e1.1o1|1e2.1o1|1e3.1o1|1e4.1o1	+	chr2	NA	NA	0.0119;0.9643;0.0100;0.0100	0.0109;0.9674;0.0109;0.0109	NA	NA	NA	NA	8.929e-03;9.441e-01;7.976e-03;7.976e-03	3.313e-02;9.732e-01;1.095e-02;1.095e-02	9.982e-03;9.462e-01;9.982e-03;9.982e-03	1.793e-02;9.701e-01;1.793e-02;1.793e-02	0	0	3	3				1.000e+00;1.000e+00;1.000e+00;1.000e+00	6.194e-01;9.430e-01;3.776e-01;3.776e-01	1.000e+00;1.000e+00;7.000e-01;7.000e-01				1.000e+00;1.000e+00;1.000e+00;1.000e+00	9.073e-01;9.711e-01;8.109e-01;9.369e-01	1.000e+00;1.000e+00;1.000e+00;1.000e+00		1.000e+00;1.000e+00;1.000e+00;1.000e+00		False;False;False;False		True;True;True;True	4	5	0;0;0;0	39437535-39516414;39454365-39516414;39474627-39516414;39515345-39516414	39437227-39437535;39454297-39454726;39474527-39475339;39514146-39515345;39516414-39517152		http://genome.ucsc.edu/cgi-bin/hgTracks?db=GRCh38&position=chr2%3A39517152-39437227
SUGT1	ENSG00000165416.15	ENSG00000165416.15:t:52662649-52662702	t|1e1.1o1|1e2.1o1	+	chr13	0.4811;0.5189	0.4505;0.5495	0.4313;0.5687	0.4545;0.5455	4.312e-01;4.927e-01	5.073e-01;5.688e-01	3.490e-01;5.168e-01	4.832e-01;6.510e-01	4.039e-01;5.559e-01	4.441e-01;5.961e-01	4.061e-01;5.345e-01	4.655e-01;5.939e-01	9	9	3	3	7.301e-01;7.301e-01	5.620e-01;5.620e-01	3.865e-01;3.865e-01	1.000e+00;1.000e+00	8.646e-01;8.646e-01	1.000e+00;1.000e+00	9.895e-01;9.895e-01	9.636e-01;9.037e-01	1.000e+00;1.000e+00	1.000e+00;1.000e+00	9.586e-01;9.330e-01	1.000e+00;1.000e+00	6.000e+00;6.000e+00	2.000e+00;2.000e+00	False;False	False;False	False;False	True;True	2	3	0;0	52659249-52662649;52661570-52662649	52659179-52659249;52661389-52661570;52662649-52662702		http://genome.ucsc.edu/cgi-bin/hgTracks?db=GRCh38&position=chr13%3A52662702-52659179
SUGT1	ENSG00000165416.15	ENSG00000165416.15:t:52657532-52657622	t|1e1.1o2|1e2.1o2|1e2.2o2	+	chr13	0.0060;0.9672;0.0310	0.0108;0.9432;0.0238	0.0276;0.9559;0.0156	0.0240;0.9662;0.0176	3.333e-03;9.213e-01;1.231e-02	1.389e-02;9.845e-01;4.812e-02	6.473e-03;9.394e-01;7.327e-03	3.182e-02;9.641e-01;3.182e-02	2.370e-02;9.501e-01;1.298e-02	3.104e-02;9.621e-01;1.868e-02	1.912e-02;9.563e-01;1.233e-02	2.581e-02;9.664e-01;2.328e-02	9	9	3	3	7.301e-01;7.301e-01;9.895e-01	9.679e-01;7.313e-01;7.155e-01	5.457e-01;7.304e-01;6.048e-01	1.000e+00;1.000e+00;1.000e+00	4.107e-01;7.295e-01;8.005e-01	7.000e-01;1.000e+00;1.000e+00	9.895e-01;9.895e-01;9.895e-01	9.718e-01;9.555e-01;9.623e-01	1.000e+00;1.000e+00;1.000e+00	1.000e+00;1.000e+00;1.000e+00	9.391e-01;9.527e-01;9.633e-01	1.000e+00;1.000e+00;1.000e+00	6.000e+00;6.000e+00;6.000e+00	1.000e+00;1.000e+00;2.000e+00	False;False;False	False;False;False	True;True;True	True;True;True	3	3	1;0;1	52652958-52657532;52653103-52657532;52653236-52657532	52652709-52652960;52653046-52653236;52657532-52657622		http://genome.ucsc.edu/cgi-bin/hgTracks?db=GRCh38&position=chr13%3A52657622-52652709
SUGT1	ENSG00000165416.15	ENSG00000165416.15:s:52659179-52659249	s|1e1.1o3|1e1.2o3|1e1.3o3|1e2.1o1	+	chr13	0.0045;0.4814;0.0513;0.4701	0.0093;0.4942;0.0525;0.4492	0.0225;0.5029;0.0436;0.3930	0.0171;0.4920;0.0584;0.4307	3.333e-03;4.492e-01;3.234e-02;4.347e-01	5.435e-03;5.208e-01;7.486e-02;5.148e-01	6.574e-03;4.197e-01;3.369e-02;3.776e-01	1.289e-02;5.643e-01;6.403e-02;5.002e-01	1.960e-02;4.941e-01;4.223e-02;3.929e-01	2.520e-02;5.145e-01;5.994e-02;4.211e-01	9.258e-03;4.845e-01;5.561e-02;4.024e-01	2.092e-02;5.290e-01;5.950e-02;4.419e-01	9	8	3	3	1.958e-01;5.028e-01;5.028e-01;8.937e-01	1.204e-01;6.644e-01;4.239e-01;7.348e-01	1.996e-01;9.626e-01;6.730e-01;6.730e-01	1.000e+00;1.000e+00;6.000e-01;1.000e+00	3.768e-01;8.336e-01;7.790e-01;8.145e-01	7.000e-01;1.000e+00;7.000e-01;1.000e+00	1.000e+00;1.000e+00;1.000e+00;1.000e+00	8.672e-01;9.646e-01;9.210e-01;9.562e-01	8.185e-01;9.626e-01;9.626e-01;1.000e+00	1.000e+00;1.000e+00;1.000e+00;1.000e+00	9.006e-01;9.348e-01;9.455e-01;9.698e-01	1.000e+00;1.000e+00;1.000e+00;1.000e+00	5.000e+00;6.000e+00;6.000e+00;6.000e+00	1.000e+00;1.000e+00;1.000e+00;1.000e+00	False;False;False;False	False;False;False;False	True;False;True;False	True;True;True;True	4	3	1;0;1;0	52659249-52661389;52659249-52661475;52659249-52661478;52659249-52662649	52659179-52659249;52661389-52661570;52662649-52662702		http://genome.ucsc.edu/cgi-bin/hgTracks?db=GRCh38&position=chr13%3A52662702-52659179
SUGT1	ENSG00000165416.15	ENSG00000165416.15:s:52652709-52652960	s|1e1.1o1|1e2.1o1|2e1.1o1	+	chr13	0.9606;0.0050;0.0306	0.9492;0.0063;0.0324	0.9671;0.0205;0.0131	0.9575;0.0185;0.0232	9.515e-01;2.002e-03;6.683e-03	9.672e-01;6.683e-03;4.726e-02	9.362e-01;5.210e-03;1.627e-02	9.675e-01;1.627e-02;4.212e-02	9.545e-01;1.734e-02;1.248e-02	9.691e-01;2.202e-02;2.325e-02	9.565e-01;1.512e-02;2.020e-02	9.641e-01;1.899e-02;2.367e-02	9	9	3	3	7.301e-01;7.301e-01;9.895e-01	7.117e-01;7.529e-01;9.686e-01	8.633e-01;4.363e-01;8.633e-01	1.000e+00;6.000e-01;6.000e-01	9.176e-01;4.870e-01;7.988e-01	1.000e+00;4.000e-01;7.000e-01	9.895e-01;9.895e-01;9.895e-01	8.725e-01;8.888e-01;9.753e-01	9.314e-01;1.000e+00;1.000e+00	1.000e+00;1.000e+00;1.000e+00	9.474e-01;9.138e-01;9.592e-01	1.000e+00;1.000e+00;1.000e+00	6.000e+00;6.000e+00;6.000e+00	1.000e+00;1.000e+00;1.000e+00	False;False;False	False;False;False	True;True;True	True;True;True	3	3	0;1;1	52652958-52653046;52652958-52657532;52652960-52653046	52652709-52652960;52653046-52653236;52657532-52657622		http://genome.ucsc.edu/cgi-bin/hgTracks?db=GRCh38&position=chr13%3A52657622-52652709
SUGT1	ENSG00000165416.15	ENSG00000165416.15:t:52658399-52658468	t|1e1.1o1|1e2.1o1	+	chr13	0.9800;0.0200	0.9739;0.0261	0.9900;0.0100	0.9972;0.0028	9.761e-01;8.483e-03	9.915e-01;2.386e-02	9.643e-01;1.186e-02	9.881e-01;3.571e-02	9.836e-01;5.824e-03	9.942e-01;1.642e-02	9.890e-01;2.067e-03	9.979e-01;1.097e-02	9	9	3	3	7.301e-01;7.301e-01	9.301e-01;9.301e-01	4.363e-01;4.363e-01	1.000e+00;1.000e+00	6.777e-01;6.777e-01	7.000e-01;7.000e-01	9.895e-01;9.895e-01	9.181e-01;9.581e-01	1.000e+00;1.000e+00	1.000e+00;1.000e+00	9.761e-01;9.767e-01	1.000e+00;1.000e+00	6.000e+00;6.000e+00	2.000e+00;2.000e+00	False;False	False;False	True;True	True;True	2	3	0;0	52657622-52658399;52658226-52658399	52657532-52657622;52658099-52658226;52658399-52658468		http://genome.ucsc.edu/cgi-bin/hgTracks?db=GRCh38&position=chr13%3A52658468-52657532
SUGT1	ENSG00000165416.15	ENSG00000165416.15:s:52679974-52680155	s|1e1.1o1|i	+	chr13	0.9935;0.0065	0.9936;0.0064	0.9898;0.0102	0.9906;0.0094	9.926e-01;5.882e-03	9.941e-01;7.399e-03	9.908e-01;3.612e-03	9.964e-01;9.165e-03	9.886e-01;9.494e-03	9.905e-01;1.142e-02	9.904e-01;8.657e-03	9.913e-01;9.579e-03	9	9	3	3	7.301e-01;7.301e-01	8.693e-01;8.693e-01	8.633e-01;8.633e-01	6.000e-01;6.000e-01	3.144e-01;3.144e-01	4.000e-01;4.000e-01	9.895e-01;9.895e-01	9.451e-01;9.195e-01	1.000e+00;1.000e+00	1.000e+00;1.000e+00	9.509e-01;9.019e-01	1.000e+00;1.000e+00	6.000e+00;6.000e+00	1.000e+00;1.000e+00	False;False	False;False	True;True	True;True	2	2	0;1	52680155-52687734;52680156-52687143	52679974-52680155;52687144-52700909	52680156-52687143	http://genome.ucsc.edu/cgi-bin/hgTracks?db=GRCh38&position=chr13%3A52700909-52679974
SUGT1	ENSG00000165416.15	ENSG00000165416.15:s:52657532-52657622	s|1e1.1o1|1e2.1o1	+	chr13	0.0229;0.9771	0.0132;0.9868	0.0050;0.9950	0.0039;0.9961	8.772e-03;9.664e-01	3.364e-02;9.912e-01	9.434e-03;9.780e-01	2.201e-02;9.906e-01	4.893e-03;9.944e-01	5.615e-03;9.951e-01	3.354e-03;9.907e-01	9.349e-03;9.966e-01	9	9	3	3	7.301e-01;7.301e-01	1.781e-01;1.781e-01	6.048e-01;6.048e-01	6.000e-01;6.000e-01	6.782e-01;6.782e-01	7.000e-01;7.000e-01	9.895e-01;9.895e-01	9.357e-01;8.699e-01	9.314e-01;9.314e-01	1.000e+00;1.000e+00	9.305e-01;9.514e-01	1.000e+00;1.000e+00	6.000e+00;5.000e+00	1.000e+00;1.000e+00	False;False	False;False	True;True	True;True	2	3	0;0	52657622-52658099;52657622-52658399	52657532-52657622;52658099-52658226;52658399-52658468		http://genome.ucsc.edu/cgi-bin/hgTracks?db=GRCh38&position=chr13%3A52658468-52657532
MFSD14A	ENSG00000156875.14	ENSG00000156875.14:s:100038095-100038316	s|1e1.1o1|1e2.1o1	+	chr1	0.0343;0.9657	0.0318;0.9682	0.0478;0.9522	0.0628;0.9372	2.925e-02;9.394e-01	6.056e-02;9.708e-01	1.087e-02;9.605e-01	3.950e-02;9.891e-01	4.552e-02;9.157e-01	8.426e-02;9.545e-01	4.778e-02;9.350e-01	6.501e-02;9.522e-01	9	9	3	3	9.895e-01;9.895e-01	9.985e-01;9.985e-01	7.962e-01;7.962e-01	1.000e+00;1.000e+00	5.962e-01;5.962e-01	1.000e+00;1.000e+00	9.895e-01;9.895e-01	9.588e-01;9.386e-01	1.000e+00;1.000e+00	1.000e+00;1.000e+00	9.800e-01;9.470e-01	1.000e+00;1.000e+00	6.000e+00;6.000e+00	2.000e+00;2.000e+00	False;False	False;False	True;True	True;True	2	3	1;0	100038316-100043073;100038316-100049909	100038095-100038316;100043073-na;100049909-100050004		http://genome.ucsc.edu/cgi-bin/hgTracks?db=GRCh38&position=chr1%3A100050004-100038095
ZER1	ENSG00000160445.11	ENSG00000160445.11:s:128771581-128771688	s|1e1.1o1|1e2.1o1|i	-	chr9	NA	NA	0.8915;0.0698;0.0383	0.9084;0.0624;0.0354	NA	NA	NA	NA	8.419e-01;6.184e-02;3.489e-02	8.995e-01;1.147e-01;3.927e-02	8.813e-01;5.342e-02;3.353e-02	9.109e-01;8.495e-02;4.060e-02	0	0	3	3				6.000e-01;1.000e+00;1.000e+00	5.379e-01;5.851e-01;8.614e-01	4.000e-01;7.000e-01;1.000e+00				1.000e+00;1.000e+00;1.000e+00	9.181e-01;9.204e-01;8.768e-01	1.000e+00;1.000e+00;1.000e+00		1.500e+00;2.000e+00;1.000e+00		False;False;False		True;True;True	3	3	0;0;1	128755659-128771581;128753959-128771581;128755660-128771580	128753809-128753959;128755408-128755659;128771581-128771688	128755660-128771580	http://genome.ucsc.edu/cgi-bin/hgTracks?db=GRCh38&position=chr9%3A128771688-128753809
ZER1	ENSG00000160445.11	ENSG00000160445.11:s:128771815-128771941	s|1e1.1o1|i	-	chr9	0.2595;0.7405	0.2888;0.7112	0.2512;0.7488	0.2689;0.7311	1.364e-01;6.550e-01	3.450e-01;8.636e-01	2.141e-01;6.456e-01	3.544e-01;7.859e-01	2.242e-01;7.388e-01	2.612e-01;7.758e-01	2.494e-01;7.080e-01	2.920e-01;7.506e-01	9	8	3	3	8.937e-01;8.937e-01	4.028e-01;4.028e-01	4.807e-01;4.807e-01	1.000e+00;1.000e+00	3.975e-01;3.975e-01	7.000e-01;7.000e-01	1.000e+00;1.000e+00	9.468e-01;9.191e-01	1.000e+00;9.644e-01	1.000e+00;1.000e+00	9.399e-01;9.413e-01	1.000e+00;1.000e+00	6.000e+00;6.000e+00	1.000e+00;1.000e+00	False;False	False;False	False;False	True;True	2	2	0;0	128755659-128771815;128771689-128771814	128755408-128755659;128771815-128771941	128771689-128771814	http://genome.ucsc.edu/cgi-bin/hgTracks?db=GRCh38&position=chr9%3A128771941-128755408
ZER1	ENSG00000160445.11	ENSG00000160445.11:s:128750616-128750789	s|1e1.1o1|2e1.1o1|i	-	chr9	0.1922;0.8010;0.0069	0.2269;0.7613;0.0103	0.2554;0.7253;0.0155	0.2595;0.7304;0.0162	1.335e-01;7.316e-01;6.667e-03	2.631e-01;8.605e-01;1.667e-02	1.002e-01;7.451e-01;7.268e-03	2.444e-01;8.914e-01;1.720e-02	2.202e-01;7.191e-01;1.379e-02	2.600e-01;7.641e-01;1.812e-02	2.451e-01;7.230e-01;1.451e-02	2.635e-01;7.430e-01;1.658e-02	9	8	3	3	8.937e-01;8.937e-01;5.028e-01	7.363e-01;7.542e-01;9.567e-01	8.148e-01;8.148e-01;4.807e-01	1.000e+00;1.000e+00;1.000e+00	5.733e-01;6.989e-01;8.035e-01	7.000e-01;1.000e+00;1.000e+00	1.000e+00;1.000e+00;1.000e+00	9.652e-01;9.550e-01;9.004e-01	9.626e-01;1.000e+00;9.626e-01	1.000e+00;1.000e+00;1.000e+00	9.858e-01;9.501e-01;9.365e-01	1.000e+00;1.000e+00;1.000e+00	6.000e+00;6.000e+00;6.000e+00	1.000e+00;1.000e+00;1.000e+00	False;False;False	False;False;False	False;False;True	True;True;True	3	2	1;0;1	128742745-128750622;128742745-128750616;128742746-128750615	128742530-128742745;128750616-128750789	128742746-128750615	http://genome.ucsc.edu/cgi-bin/hgTracks?db=GRCh38&position=chr9%3A128750789-128742530
ZER1	ENSG00000160445.11	ENSG00000160445.11:s:128742530-128742745	s|1e1.1o1|2e1.1o1	-	chr9	0.0385;0.9615	0.0555;0.9445	0.0358;0.9642	0.0240;0.9760	1.562e-02;8.934e-01	1.066e-01;9.844e-01	2.266e-02;9.188e-01	8.121e-02;9.773e-01	2.551e-02;9.627e-01	3.731e-02;9.745e-01	1.932e-02;9.746e-01	2.536e-02;9.807e-01	9	8	3	3	5.028e-01;5.028e-01	9.687e-01;9.687e-01	5.414e-01;5.414e-01	6.000e-01;6.000e-01	3.992e-01;3.992e-01	4.000e-01;4.000e-01	1.000e+00;1.000e+00	9.692e-01;9.693e-01	1.000e+00;9.626e-01	1.000e+00;1.000e+00	8.871e-01;9.285e-01	1.000e+00;1.000e+00	6.000e+00;6.000e+00	1.000e+00;1.000e+00	False;False	False;False	True;True	True;True	2	2	1;0	128741841-128742578;128741841-128742530	128741800-128741841;128742530-128742745		http://genome.ucsc.edu/cgi-bin/hgTracks?db=GRCh38&position=chr9%3A128742745-128741800
ZER1	ENSG00000160445.11	ENSG00000160445.11:t:128753809-128753959	t|1e1.1o1|1e2.1o1	-	chr9	0.0163;0.9837	0.0250;0.9750	0.0524;0.9476	0.0438;0.9562	1.515e-02;9.783e-01	2.174e-02;9.848e-01	1.700e-02;9.558e-01	4.416e-02;9.830e-01	4.270e-02;9.385e-01	6.153e-02;9.573e-01	3.990e-02;9.426e-01	5.739e-02;9.601e-01	9	8	3	3	8.937e-01;8.937e-01	3.075e-01;3.075e-01	3.704e-01;3.704e-01	1.000e+00;1.000e+00	9.134e-01;9.134e-01	1.000e+00;1.000e+00	1.000e+00;8.937e-01	9.329e-01;8.343e-01	9.626e-01;9.644e-01	1.000e+00;1.000e+00	9.646e-01;9.600e-01	1.000e+00;1.000e+00	6.000e+00;5.000e+00	1.000e+00;2.000e+00	False;False	False;False	True;True	True;True	2	3	0;0	128753959-128771581;128753959-128755408	128753809-128753959;128755408-128755659;128771581-128771688		http://genome.ucsc.edu/cgi-bin/hgTracks?db=GRCh38&position=chr9%3A128771688-128753809
ZER1	ENSG00000160445.11	ENSG00000160445.11:t:128755408-128755659	t|1e1.1o1|1e2.1o1|1e3.1o1|1e4.1o1|i	-	chr9	0.0083;0.2027;0.5929;0.1773;0.0069	0.0033;0.3689;0.5182;0.1069;0.0255	0.0094;0.2534;0.6052;0.1054;0.0232	0.0069;0.2627;0.6179;0.1022;0.0248	6.588e-03;1.174e-01;5.395e-01;1.135e-01;6.062e-03	1.162e-02;2.672e-01;6.447e-01;2.626e-01;9.774e-03	2.712e-03;3.289e-01;4.648e-01;9.333e-02;1.936e-02	3.419e-03;4.204e-01;5.380e-01;1.084e-01;2.741e-02	5.737e-03;2.344e-01;5.644e-01;8.753e-02;2.137e-02	1.384e-02;2.795e-01;6.380e-01;1.346e-01;2.628e-02	4.225e-03;2.299e-01;6.104e-01;8.442e-02;2.245e-02	2.523e-02;2.690e-01;6.303e-01;1.057e-01;2.677e-02	8	5	3	3	2.020e-02;1.212e-01;4.343e-01;1.212e-01;2.020e-02	1.669e-01;4.061e-02;1.879e-01;5.192e-02;1.480e-02	4.507e-02;4.507e-02;1.274e-01;1.709e-01;2.953e-02	1.000e+00;1.000e+00;1.000e+00;1.000e+00;1.000e+00	6.402e-01;7.334e-01;6.709e-01;5.542e-01;8.998e-01	1.000e+00;1.000e+00;1.000e+00;7.000e-01;1.000e+00	1.000e+00;8.881e-01;8.937e-01;8.937e-01;1.000e+00	8.525e-01;3.181e-01;8.200e-01;7.357e-01;9.265e-01	9.433e-01;3.584e-01;1.000e+00;8.385e-01;9.433e-01	1.000e+00;1.000e+00;1.000e+00;1.000e+00;1.000e+00	9.067e-01;9.140e-01;9.306e-01;9.658e-01;9.548e-01	1.000e+00;1.000e+00;1.000e+00;1.000e+00;1.000e+00	4.000e+00;3.000e+00;4.000e+00;3.000e+00;3.000e+00	2.000e+00;1.500e+00;1.000e+00;1.000e+00;1.000e+00	False;False;False;False;False	False;False;False;False;False	False;False;False;False;False	True;True;True;True;True	5	5	0;0;0;1;1	128755659-128772352;128755659-128771815;128755659-128771581;128755659-128771158;128755660-128771580	128755408-128755659;128771158-na;128771581-128771688;128771815-128771941;128772352-128772414	128755660-128771580	http://genome.ucsc.edu/cgi-bin/hgTracks?db=GRCh38&position=chr9%3A128772414-128755408
ZER1	ENSG00000160445.11	ENSG00000160445.11:s:128740772-128740887	s|1e1.1o1|1e2.1o1	-	chr9	0.9694;0.0306	0.9673;0.0327	0.9600;0.0400	0.9461;0.0539	9.650e-01;1.852e-02	9.815e-01;3.505e-02	9.449e-01;1.442e-02	9.856e-01;5.509e-02	9.581e-01;3.242e-02	9.676e-01;4.194e-02	9.279e-01;4.858e-02	9.514e-01;7.214e-02	9	9	3	3	9.895e-01;9.895e-01	3.225e-01;3.225e-01	6.048e-01;6.048e-01	6.000e-01;6.000e-01	1.989e-01;1.989e-01	2.000e-01;2.000e-01	9.895e-01;9.895e-01	9.189e-01;9.526e-01	1.000e+00;9.349e-01	1.000e+00;1.000e+00	9.497e-01;8.794e-01	1.000e+00;1.000e+00	6.000e+00;6.000e+00	1.000e+00;1.000e+00	False;False	False;False	True;True	True;True	2	3	0;1	128740119-128740772;128735431-128740772	128735334-128735431;128739931-128740119;128740772-128740887		http://genome.ucsc.edu/cgi-bin/hgTracks?db=GRCh38&position=chr9%3A128740887-128735334
ZER1	ENSG00000160445.11	ENSG00000160445.11:t:128735334-128735431	t|1e1.1o1|1e2.1o1|i	-	chr9	0.0166;0.9755;0.0078	0.0271;0.9597;0.0132	0.0386;0.9462;0.0216	0.0507;0.9316;0.0191	1.213e-02;9.612e-01;6.410e-03	3.101e-02;9.761e-01;1.213e-02	1.238e-02;9.520e-01;1.011e-02	4.351e-02;9.691e-01;1.860e-02	3.174e-02;9.420e-01;1.500e-02	4.016e-02;9.478e-01;2.209e-02	4.586e-02;9.075e-01;1.888e-02	7.364e-02;9.341e-01;1.996e-02	9	8	3	3	8.937e-01;1.958e-01;5.028e-01	5.388e-01;3.693e-01;2.927e-01	6.730e-01;1.139e-01;3.704e-01	6.000e-01;1.000e-01;6.000e-01	2.427e-01;2.466e-01;7.061e-01	2.000e-01;1.000e-01;7.000e-01	1.000e+00;1.000e+00;1.000e+00	8.932e-01;9.116e-01;8.869e-01	9.626e-01;9.626e-01;9.626e-01	1.000e+00;1.000e+00;1.000e+00	8.597e-01;9.197e-01;9.430e-01	1.000e+00;1.000e+00;1.000e+00	6.000e+00;6.000e+00;6.000e+00	1.000e+00;1.000e+00;1.000e+00	False;False;False	False;False;False	True;True;True	True;True;True	3	3	1;0;1	128735431-128740772;128735431-128739931;128735432-128739930	128735334-128735431;128739931-128740119;128740772-128740887	128735432-128739930	http://genome.ucsc.edu/cgi-bin/hgTracks?db=GRCh38&position=chr9%3A128740887-128735334
TTI2	ENSG00000129696.13	ENSG00000129696.13:t:33503748-33503935	t|1e1.1o1|1e2.1o1	-	chr8	NA	NA	0.3653;0.6347	0.2222;0.7778	NA	NA	NA	NA	2.788e-01;6.000e-01	4.000e-01;7.212e-01	2.084e-01;7.124e-01	2.876e-01;7.916e-01	0	0	3	3				6.000e-01;6.000e-01	4.481e-01;4.481e-01	7.000e-01;7.000e-01				1.000e+00;1.000e+00	9.294e-01;9.481e-01	1.000e+00;1.000e+00		1.000e+00;1.000e+00		False;False		False;False	2	3	0;0	33503935-33509746;33503935-33507229	33503748-33503935;33507229-33507321;33509746-33509932		http://genome.ucsc.edu/cgi-bin/hgTracks?db=GRCh38&position=chr8%3A33509932-33503748
TTI2	ENSG00000129696.13	ENSG00000129696.13:s:33509746-33509932	s|1e1.1o1|1e2.1o1	-	chr8	NA	NA	0.6861;0.3139	0.7734;0.2266	NA	NA	NA	NA	6.325e-01;2.640e-01	7.360e-01;3.675e-01	7.319e-01;2.222e-01	7.778e-01;2.681e-01	0	0	3	3				6.000e-01;6.000e-01	4.019e-01;4.019e-01	7.000e-01;7.000e-01				1.000e+00;1.000e+00	9.614e-01;9.505e-01	1.000e+00;1.000e+00		1.000e+00;1.000e+00		False;False		False;False	2	3	0;0	33507321-33509746;33503935-33509746	33503748-33503935;33507229-33507321;33509746-33509932		http://genome.ucsc.edu/cgi-bin/hgTracks?db=GRCh38&position=chr8%3A33509932-33503748
TTI2	ENSG00000129696.13	ENSG00000129696.13:s:33500328-33500490	s|1e1.1o1|1e2.1o1|i	-	chr8	0.5844;0.0145;0.3554	0.5398;0.0121;0.4503	0.4973;0.0200;0.4864	0.6303;0.0230;0.3257	5.584e-01;1.404e-02;3.392e-01	6.302e-01;4.529e-02;3.954e-01	4.960e-01;1.111e-02;4.444e-01	5.418e-01;1.627e-02;4.951e-01	4.669e-01;1.307e-02;4.807e-01	5.082e-01;3.182e-02;5.068e-01	5.902e-01;1.490e-02;3.018e-01	6.729e-01;2.915e-02;3.712e-01	6	5	3	3	2.381e-01;2.381e-01;2.381e-01	3.141e-02;3.946e-01;2.571e-02	3.030e-02;3.290e-01;3.030e-02	1.000e-01;1.000e+00;1.000e-01	7.105e-02;9.147e-01;4.725e-02	1.000e-01;1.000e+00;1.000e-01	9.978e-01;9.978e-01;9.978e-01	9.334e-01;9.026e-01;9.397e-01	9.307e-01;1.000e+00;9.307e-01	1.000e+00;1.000e+00;1.000e+00	7.882e-01;9.417e-01;7.383e-01	1.000e+00;1.000e+00;1.000e+00	3.000e+00;3.000e+00;3.000e+00	1.000e+00;2.000e+00;1.000e+00	False;False;False	False;False;False	False;True;False	False;True;False	3	3	0;0;1	33499277-33500328;33474428-33500328;33499278-33500327	33473386-33474428;33498509-33499277;33500328-33500490	33499278-33500327	http://genome.ucsc.edu/cgi-bin/hgTracks?db=GRCh38&position=chr8%3A33500490-33473386
ZNF446	ENSG00000083838.17	ENSG00000083838.17:t:58477179-58477560	t|1e1.1o1|1e2.1o1	+	chr19	NA	NA	0.8897;0.1103	0.9132;0.0868	NA	NA	NA	NA	8.646e-01;1.016e-01	8.984e-01;1.354e-01	8.833e-01;7.492e-02	9.251e-01;1.167e-01	0	0	3	3				6.000e-01;6.000e-01	5.239e-01;5.239e-01	4.000e-01;4.000e-01				1.000e+00;1.000e+00	9.782e-01;9.371e-01	1.000e+00;1.000e+00		1.000e+00;1.000e+00		False;False		True;True	2	3	0;0	58476196-58477179;58476504-58477179	58474017-58476196;58476352-58476504;58477179-58477560		http://genome.ucsc.edu/cgi-bin/hgTracks?db=GRCh38&position=chr19%3A58477560-58474017
ZNF446	ENSG00000083838.17	ENSG00000083838.17:t:58479930-58480019	t|1e1.1o1|1e2.1o1	+	chr19	0.0895;0.9105	0.0270;0.9730	0.0550;0.9450	0.0495;0.9505	3.452e-02;9.062e-01	9.375e-02;9.655e-01	2.174e-02;9.564e-01	4.356e-02;9.783e-01	3.228e-02;9.251e-01	7.494e-02;9.677e-01	3.647e-02;9.062e-01	9.385e-02;9.635e-01	5	5	3	3	8.730e-01;8.730e-01	4.283e-01;4.283e-01	2.222e-01;2.222e-01	1.000e+00;1.000e+00	7.089e-01;7.089e-01	1.000e+00;1.000e+00	1.000e+00;1.000e+00	9.114e-01;9.782e-01	1.000e+00;1.000e+00	1.000e+00;1.000e+00	9.102e-01;9.277e-01	1.000e+00;1.000e+00	3.000e+00;3.000e+00	2.000e+00;2.000e+00	False;False	False;False	False;False	True;True	2	3	0;0	58478181-58479930;58479727-58479930	58478087-58478181;58479643-58479727;58479930-58480019		http://genome.ucsc.edu/cgi-bin/hgTracks?db=GRCh38&position=chr19%3A58480019-58478087
ZNF446	ENSG00000083838.17	ENSG00000083838.17:s:58478087-58478181	s|1e1.1o1|1e2.1o1	+	chr19	0.8964;0.1036	0.9715;0.0285	0.9533;0.0467	0.9581;0.0419	8.846e-01;4.545e-02	9.545e-01;1.154e-01	9.029e-01;2.309e-02	9.769e-01;9.710e-02	9.226e-01;2.760e-02	9.724e-01;7.737e-02	9.179e-01;3.265e-02	9.673e-01;8.207e-02	5	6	3	3	2.381e-01;2.381e-01	4.513e-01;4.513e-01	3.290e-01;3.290e-01	1.000e+00;1.000e+00	8.559e-01;8.559e-01	1.000e+00;1.000e+00	9.978e-01;9.978e-01	9.404e-01;9.475e-01	9.307e-01;1.000e+00	1.000e+00;1.000e+00	9.303e-01;9.754e-01	1.000e+00;1.000e+00	3.000e+00;3.000e+00	2.000e+00;2.000e+00	False;False	False;False	False;False	True;True	2	3	0;0	58478181-58479643;58478181-58479930	58478087-58478181;58479643-58479727;58479930-58480019		http://genome.ucsc.edu/cgi-bin/hgTracks?db=GRCh38&position=chr19%3A58480019-58478087
ZNF446	ENSG00000083838.17	ENSG00000083838.17:s:58479930-58480019	s|1e1.1o3|1e1.2o3|1e1.3o3	+	chr19	NA	NA	0.8998;0.0738;0.0085	0.9770;0.0179;0.0062	NA	NA	NA	NA	8.763e-01;7.363e-02;8.440e-03	9.087e-01;1.060e-01;1.520e-02	9.212e-01;1.470e-02;5.520e-03	9.773e-01;7.293e-02;8.834e-03	0	0	3	3				6.000e-01;6.000e-01;6.000e-01	3.207e-01;3.949e-01;3.572e-01	4.000e-01;4.000e-01;4.000e-01				1.000e+00;1.000e+00;1.000e+00	8.843e-01;9.324e-01;9.188e-01	1.000e+00;1.000e+00;1.000e+00		1.000e+00;1.000e+00;1.000e+00		False;False;False		False;False;True	3	2	0;1;0	58480019-58480176;58480019-58480293;58480019-58480329	58479930-58480019;58480176-58480619		http://genome.ucsc.edu/cgi-bin/hgTracks?db=GRCh38&position=chr19%3A58480619-58479930
ZNF446	ENSG00000083838.17	ENSG00000083838.17:s:58474017-58476196	s|1e1.1o1|1e2.1o1	+	chr19	NA	NA	0.0058;0.9942	0.0061;0.9939	NA	NA	NA	NA	5.197e-03;9.929e-01	7.126e-03;9.948e-01	5.179e-03;9.922e-01	7.841e-03;9.948e-01	0	0	3	3				1.000e+00;1.000e+00	8.500e-01;8.500e-01	1.000e+00;1.000e+00				1.000e+00;1.000e+00	9.432e-01;9.600e-01	1.000e+00;1.000e+00		1.000e+00;1.000e+00		False;False		True;True	2	3	0;0	58476196-58476440;58476196-58477179	58474017-58476196;58476352-58476504;58477179-58477560		http://genome.ucsc.edu/cgi-bin/hgTracks?db=GRCh38&position=chr19%3A58477560-58474017
REC8	ENSG00000100918.14	ENSG00000100918.14:s:24177141-24177222	s|1e1.1o1|1e2.1o2|1e3.1o1	+	chr14	0.9831;0.0084;0.0084	0.9795;0.0103;0.0103	0.9912;0.0044;0.0044	0.9912;0.0044;0.0044	9.781e-01;6.410e-03;6.410e-03	9.872e-01;1.093e-02;1.093e-02	9.630e-01;5.376e-03;5.376e-03	9.892e-01;1.852e-02;1.852e-02	9.901e-01;3.694e-03;3.694e-03	9.926e-01;4.925e-03;4.925e-03	9.860e-01;4.154e-03;4.154e-03	9.917e-01;7.025e-03;7.025e-03	9	9	3	3	7.301e-01;7.301e-01;7.301e-01	4.684e-01;4.684e-01;4.684e-01	7.962e-01;7.962e-01;7.962e-01	1.000e+00;1.000e+00;1.000e+00	4.603e-01;4.603e-01;4.603e-01	7.000e-01;7.000e-01;7.000e-01	9.895e-01;9.895e-01;9.895e-01	9.104e-01;9.456e-01;9.365e-01	1.000e+00;1.000e+00;1.000e+00	1.000e+00;1.000e+00;1.000e+00	9.219e-01;8.626e-01;8.966e-01	1.000e+00;1.000e+00;1.000e+00	6.000e+00;6.000e+00;6.000e+00	1.000e+00;1.000e+00;1.000e+00	False;False;False	False;False;False	True;True;True	True;True;True	3	4	0;0;0	24177222-24177353;24177222-24177385;24177222-24177840	24177141-24177222;24177353-24177383;24177385-24177541;24177840-24177918		http://genome.ucsc.edu/cgi-bin/hgTracks?db=GRCh38&position=chr14%3A24177918-24177141
REC8	ENSG00000100918.14	ENSG00000100918.14:s:24179800-24179906	s|1e1.1o2|1e1.2o2	+	chr14	0.9766;0.0234	0.9787;0.0213	0.9892;0.0108	0.9913;0.0087	9.655e-01;1.695e-02	9.830e-01;3.452e-02	9.615e-01;1.458e-02	9.854e-01;3.850e-02	9.741e-01;9.476e-03	9.905e-01;2.587e-02	9.892e-01;7.797e-03	9.922e-01;1.076e-02	9	7	3	3	7.133e-01;7.133e-01	7.166e-01;7.166e-01	1.000e+00;1.000e+00	1.000e+00;1.000e+00	4.240e-01;4.240e-01	7.000e-01;7.000e-01	9.888e-01;9.888e-01	9.174e-01;8.906e-01	1.000e+00;1.000e+00	1.000e+00;1.000e+00	9.563e-01;8.931e-01	1.000e+00;1.000e+00	5.000e+00;5.000e+00	1.000e+00;1.000e+00	False;False	False;False	True;True	True;True	2	2	0;0	24179906-24180010;24179906-24180027	24179800-24179906;24180010-24180257		http://genome.ucsc.edu/cgi-bin/hgTracks?db=GRCh38&position=chr14%3A24180257-24179800
REC8	ENSG00000100918.14	ENSG00000100918.14:t:24177385-24177541	t|1e1.1o1|2e2.1o1	+	chr14	0.0123;0.9877	0.0117;0.9883	0.0064;0.9936	0.0069;0.9931	9.091e-03;9.865e-01	1.351e-02;9.909e-01	9.308e-03;9.795e-01	2.047e-02;9.907e-01	5.598e-03;9.924e-01	7.591e-03;9.944e-01	6.827e-03;9.900e-01	1.003e-02;9.932e-01	9	8	3	3	8.937e-01;8.937e-01	7.620e-01;7.620e-01	7.430e-01;7.430e-01	6.000e-01;6.000e-01	4.111e-01;4.111e-01	4.000e-01;4.000e-01	1.000e+00;1.000e+00	9.736e-01;9.491e-01	9.626e-01;9.626e-01	1.000e+00;1.000e+00	9.234e-01;9.320e-01	1.000e+00;1.000e+00	5.000e+00;5.000e+00	1.000e+00;1.000e+00	False;False	False;False	True;True	True;True	2	3	0;0	24177222-24177385;24177383-24177465	24177141-24177222;24177353-24177383;24177385-24177541		http://genome.ucsc.edu/cgi-bin/hgTracks?db=GRCh38&position=chr14%3A24177541-24177141
REC8	ENSG00000100918.14	ENSG00000100918.14:s:24171853-24172365	s|1e1.1o2|1e1.2o2	+	chr14	0.9212;0.0788	0.8958;0.1042	0.8953;0.1047	0.9025;0.0975	8.624e-01;5.914e-02	9.409e-01;1.376e-01	8.769e-01;8.355e-02	9.164e-01;1.231e-01	8.896e-01;7.109e-02	9.289e-01;1.104e-01	9.002e-01;8.380e-02	9.162e-01;9.979e-02	6	7	3	3	7.803e-01;7.803e-01	9.309e-01;9.309e-01	7.308e-01;7.308e-01	6.000e-01;6.000e-01	8.971e-01;8.971e-01	7.000e-01;7.000e-01	9.994e-01;9.994e-01	9.212e-01;9.177e-01	9.452e-01;9.480e-01	1.000e+00;1.000e+00	9.533e-01;9.690e-01	1.000e+00;1.000e+00	4.000e+00;4.000e+00	2.000e+00;2.000e+00	False;False	False;False	True;True	True;True	2	2	0;0	24172365-24172467;24172365-24172492	24171853-24172365;24172467-24172608		http://genome.ucsc.edu/cgi-bin/hgTracks?db=GRCh38&position=chr14%3A24172608-24171853
FBXO11	ENSG00000138081.22	ENSG00000138081.22:t:47839642-47839769	t|1e1.1o1|1e2.1o1|1e3.1o1|1e4.1o1|1e5.1o1|1e6.1o1|1e7.1o1	-	chr2	0.9605;0.0041;0.0041;0.0041;0.0041;0.0041;0.0243	0.9531;0.0065;0.0042;0.0065;0.0042;0.0042;0.0065	0.9757;0.0010;0.0006;0.0006;0.0006;0.0006;0.0120	0.9687;0.0013;0.0013;0.0006;0.0006;0.0006;0.0285	9.069e-01;3.617e-03;3.617e-03;3.617e-03;3.617e-03;3.617e-03;4.142e-03	9.752e-01;5.102e-03;5.102e-03;5.102e-03;5.102e-03;5.102e-03;5.729e-02	9.221e-01;2.396e-03;2.058e-03;2.396e-03;2.058e-03;2.058e-03;2.438e-03	9.699e-01;1.304e-02;7.458e-03;9.279e-03;7.458e-03;7.458e-03;1.693e-02	9.757e-01;7.895e-04;6.074e-04;6.074e-04;6.074e-04;6.074e-04;1.001e-02	9.826e-01;6.234e-03;8.032e-04;8.032e-04;8.032e-04;8.032e-04;1.591e-02	9.624e-01;9.422e-04;9.422e-04;5.941e-04;5.941e-04;5.941e-04;1.490e-02	9.758e-01;2.794e-03;3.048e-03;5.541e-03;9.448e-04;9.448e-04;3.119e-02	9	8	3	3	8.937e-01;5.028e-01;1.958e-01;5.028e-01;1.958e-01;1.958e-01;5.028e-01	7.032e-01;2.807e-01;6.616e-01;2.545e-01;6.616e-01;6.616e-01;6.308e-01	9.626e-01;6.058e-01;8.148e-01;6.058e-01;8.148e-01;8.148e-01;4.234e-01	6.000e-01;1.000e+00;6.000e-01;1.000e+00;1.000e+00;1.000e+00;6.000e-01	3.028e-01;5.930e-01;3.696e-01;4.393e-01;7.465e-01;7.465e-01;5.200e-01	4.000e-01;1.000e+00;7.000e-01;1.000e+00;1.000e+00;1.000e+00;7.000e-01	1.000e+00;8.990e-01;1.000e+00;8.990e-01;1.000e+00;1.000e+00;1.000e+00	9.524e-01;9.201e-01;9.593e-01;8.416e-01;9.249e-01;9.283e-01;9.274e-01	9.626e-01;9.626e-01;1.000e+00;1.000e+00;1.000e+00;9.626e-01;9.644e-01	1.000e+00;1.000e+00;1.000e+00;1.000e+00;1.000e+00;1.000e+00;1.000e+00	9.524e-01;8.552e-01;8.996e-01;7.200e-01;8.695e-01;8.561e-01;9.137e-01	1.000e+00;1.000e+00;1.000e+00;1.000e+00;1.000e+00;1.000e+00;1.000e+00	6.000e+00;5.000e+00;6.000e+00;5.000e+00;6.000e+00;5.000e+00;6.000e+00	1.000e+00;1.000e+00;1.000e+00;1.000e+00;1.000e+00;1.000e+00;1.500e+00	False;False;False;False;False;False;False	False;False;False;False;False;False;False	True;True;True;True;True;True;True	True;True;True;True;True;True;True	7	8	0;0;0;0;0;0;1	47839769-47905489;47839769-47905093;47839769-47903952;47839769-47898901;47839769-47888626;47839769-47865792;47839769-47853223	47839642-47839769;47853223-na;47865792-47865892;47888626-47888719;47898901-47898981;47903952-47904291;47905093-47905219;47905489-47906498		http://genome.ucsc.edu/cgi-bin/hgTracks?db=GRCh38&position=chr2%3A47906498-47839642
FBXO11	ENSG00000138081.22	ENSG00000138081.22:s:47839419-47839500	s|1e1.1o2|1e1.2o2	-	chr2	0.9434;0.0566	0.9388;0.0612	0.9575;0.0425	0.9316;0.0684	9.176e-01;4.466e-02	9.553e-01;8.236e-02	9.130e-01;5.486e-02	9.451e-01;8.703e-02	9.448e-01;2.884e-02	9.712e-01;5.521e-02	9.304e-01;5.242e-02	9.476e-01;6.961e-02	9	8	3	3	1.000e+00;1.000e+00	7.715e-01;7.715e-01	8.148e-01;8.148e-01	6.000e-01;6.000e-01	4.292e-01;4.292e-01	4.000e-01;4.000e-01	1.000e+00;1.000e+00	9.650e-01;9.542e-01	9.626e-01;9.626e-01	1.000e+00;1.000e+00	9.489e-01;9.452e-01	1.000e+00;1.000e+00	6.000e+00;6.000e+00	1.000e+00;2.000e+00	False;False	False;False	True;True	True;True	2	2	0;0	47839003-47839419;47839000-47839419	47838859-47839003;47839419-47839500		http://genome.ucsc.edu/cgi-bin/hgTracks?db=GRCh38&position=chr2%3A47839500-47838859
FBXO11	ENSG00000138081.22	ENSG00000138081.22:s:47817663-47818864	s|1e1.1o1|i	-	chr2	0.9755;0.0245	0.9699;0.0301	0.9633;0.0367	0.9677;0.0323	9.743e-01;2.360e-02	9.764e-01;2.568e-02	9.631e-01;1.409e-02	9.859e-01;3.693e-02	9.626e-01;3.233e-02	9.677e-01;3.736e-02	9.628e-01;2.996e-02	9.700e-01;3.721e-02	9	9	3	3	3.517e-01;3.517e-01	5.374e-01;5.374e-01	4.363e-01;4.363e-01	1.000e+00;1.000e+00	9.698e-01;9.698e-01	1.000e+00;1.000e+00	9.895e-01;9.895e-01	9.250e-01;9.217e-01	1.000e+00;9.314e-01	1.000e+00;1.000e+00	9.647e-01;9.531e-01	1.000e+00;1.000e+00	6.000e+00;6.000e+00	1.000e+00;2.000e+00	False;False	False;False	True;True	True;True	2	2	0;1	47813867-47818779;47814299-47817662	47813791-47814298;47817663-47818864	47814299-47817662	http://genome.ucsc.edu/cgi-bin/hgTracks?db=GRCh38&position=chr2%3A47818864-47813791
FBXO11	ENSG00000138081.22	ENSG00000138081.22:s:47812849-47813377	s|1e1.1o1|i	-	chr2	0.9912;0.0088	0.9886;0.0114	0.9862;0.0138	0.9816;0.0184	9.863e-01;2.912e-03	9.971e-01;1.367e-02	9.875e-01;4.149e-03	9.959e-01;1.249e-02	9.849e-01;1.297e-02	9.870e-01;1.512e-02	9.792e-01;1.485e-02	9.851e-01;2.078e-02	9	9	3	3	3.517e-01;3.517e-01	8.957e-01;8.957e-01	4.894e-01;4.894e-01	6.000e-01;6.000e-01	4.215e-01;4.215e-01	7.000e-01;7.000e-01	9.895e-01;9.895e-01	9.624e-01;9.601e-01	9.349e-01;1.000e+00	1.000e+00;1.000e+00	9.796e-01;9.445e-01	1.000e+00;1.000e+00	6.000e+00;6.000e+00	1.000e+00;1.000e+00	False;False	False;False	True;True	True;True	2	2	0;0	47810426-47813234;47811662-47812848	47810316-47811661;47812849-47813377	47811662-47812848	http://genome.ucsc.edu/cgi-bin/hgTracks?db=GRCh38&position=chr2%3A47813377-47810316
FBXO11	ENSG00000138081.22	ENSG00000138081.22:s:47806042-47808247	s|1e1.1o1|2e1.1o1|i	-	chr2	NA	NA	0.0100;0.0366;0.9543	0.0077;0.0310;0.9471	NA	NA	NA	NA	8.378e-03;2.327e-02;9.496e-01	1.011e-02;4.235e-02;9.672e-01	7.495e-03;2.309e-02;9.130e-01	5.686e-02;3.863e-02;9.542e-01	0	0	3	3				1.000e+00;1.000e+00;1.000e+00	4.408e-01;9.614e-01;3.549e-01	1.000e+00;1.000e+00;7.000e-01				1.000e+00;1.000e+00;1.000e+00	9.187e-01;9.204e-01;9.095e-01	1.000e+00;1.000e+00;1.000e+00		1.000e+00;1.000e+00;1.000e+00		False;False;False		True;True;True	3	2	0;0;1	47789440-47808195;47789440-47807994;47789441-47806041	47789316-47789440;47806042-47808247	47789441-47806041	http://genome.ucsc.edu/cgi-bin/hgTracks?db=GRCh38&position=chr2%3A47808247-47789316
CMIP	ENSG00000153815.18	ENSG00000153815.18:s:81660884-81660946	s|1e1.1o1|1e2.1o1	+	chr16	0.9930;0.0070	0.9929;0.0071	0.9945;0.0055	0.9951;0.0049	9.871e-01;3.112e-03	9.969e-01;1.295e-02	9.891e-01;3.191e-03	9.968e-01;1.087e-02	9.934e-01;4.740e-03	9.953e-01;6.568e-03	9.927e-01;3.955e-03	9.960e-01;7.302e-03	9	9	3	3	9.895e-01;9.895e-01	8.214e-01;8.214e-01	1.000e+00;1.000e+00	1.000e+00;1.000e+00	9.489e-01;9.489e-01	1.000e+00;1.000e+00	9.895e-01;9.895e-01	9.800e-01;9.567e-01	1.000e+00;1.000e+00	1.000e+00;1.000e+00	9.159e-01;9.439e-01	1.000e+00;1.000e+00	6.000e+00;6.000e+00	1.000e+00;1.000e+00	False;False	False;False	True;True	True;True	2	3	0;1	81660946-81664269;81660946-81670142	81660884-81660946;81664269-81667276;81670142-81670245		http://genome.ucsc.edu/cgi-bin/hgTracks?db=GRCh38&position=chr16%3A81670245-81660884
CMIP	ENSG00000153815.18	ENSG00000153815.18:s:81695437-81698121	s|1e1.1o1|i	+	chr16	0.9929;0.0071	0.9845;0.0155	0.9911;0.0089	0.9911;0.0089	9.880e-01;4.016e-03	9.960e-01;1.201e-02	9.833e-01;7.294e-03	9.927e-01;1.668e-02	9.900e-01;7.989e-03	9.920e-01;9.957e-03	9.907e-01;8.286e-03	9.917e-01;9.320e-03	9	9	3	3	7.301e-01;7.301e-01	1.413e-01;1.413e-01	1.615e-01;1.615e-01	1.000e+00;1.000e+00	8.651e-01;8.651e-01	1.000e+00;1.000e+00	9.895e-01;9.895e-01	9.563e-01;9.135e-01	1.000e+00;9.314e-01	1.000e+00;1.000e+00	9.283e-01;9.756e-01	1.000e+00;1.000e+00	6.000e+00;6.000e+00	1.000e+00;1.000e+00	False;False	False;False	True;True	True;True	2	2	0;1	81696667-81699685;81698122-81699684	81695437-81698121;81699685-81699801	81698122-81699684	http://genome.ucsc.edu/cgi-bin/hgTracks?db=GRCh38&position=chr16%3A81699801-81695437
CMIP	ENSG00000153815.18	ENSG00000153815.18:t:81703857-81704085	t|1e1.1o1|1e2.1o1	+	chr16	0.0147;0.9853	0.0263;0.9737	0.0200;0.9800	0.0235;0.9765	7.736e-03;9.829e-01	1.707e-02;9.923e-01	1.978e-02;9.591e-01	4.090e-02;9.802e-01	1.777e-02;9.775e-01	2.248e-02;9.822e-01	2.298e-02;9.763e-01	2.365e-02;9.770e-01	9	9	3	3	1.259e-01;1.259e-01	8.524e-02;8.524e-02	7.701e-02;7.701e-02	6.000e-01;6.000e-01	3.752e-01;3.752e-01	7.000e-01;7.000e-01	7.431e-01;9.895e-01	6.779e-01;8.583e-01	5.457e-01;7.995e-01	1.000e+00;1.000e+00	9.331e-01;9.483e-01	1.000e+00;1.000e+00	5.000e+00;5.000e+00	1.000e+00;1.000e+00	False;False	False;False	True;True	True;True	2	3	1;0	81701800-81703939;81702669-81703939	81701660-81701800;81702622-81702669;81703857-81704085		http://genome.ucsc.edu/cgi-bin/hgTracks?db=GRCh38&position=chr16%3A81704085-81701660
CMIP	ENSG00000153815.18	ENSG00000153815.18:t:81652203-81652364	t|1e1.1o1|1e2.1o1|1e3.1o2|1e3.2o2|1e4.1o1	+	chr16	0.0126;0.9828;0.0014;0.0014;0.0014	0.0053;0.9909;0.0013;0.0019;0.0013	0.0139;0.9853;0.0003;0.0003;0.0003	0.0078;0.9916;0.0003;0.0003;0.0003	1.482e-03;9.813e-01;1.356e-03;1.396e-03;1.356e-03	1.462e-02;9.889e-01;1.482e-03;2.010e-03;1.482e-03	2.286e-03;9.789e-01;8.586e-04;9.434e-04;8.586e-04	9.601e-03;9.923e-01;2.286e-03;4.598e-03;2.286e-03	1.137e-02;9.838e-01;2.493e-04;2.493e-04;2.493e-04	1.542e-02;9.878e-01;2.781e-04;2.781e-04;2.781e-04	7.055e-03;9.883e-01;2.392e-04;2.392e-04;2.392e-04	1.066e-02;9.923e-01;3.824e-04;3.824e-04;3.824e-04	9	9	3	3	3.517e-01;7.301e-01;3.517e-01;7.301e-01;3.517e-01	9.279e-01;6.927e-01;4.464e-01;6.118e-01;4.464e-01	6.665e-01;8.633e-01;6.048e-01;9.314e-01;6.048e-01	6.000e-01;6.000e-01;1.000e+00;1.000e+00;1.000e+00	2.814e-01;3.171e-01;5.415e-01;5.415e-01;5.415e-01	2.000e-01;4.000e-01;1.000e+00;1.000e+00;1.000e+00	9.895e-01;9.895e-01;9.895e-01;9.895e-01;9.895e-01	9.386e-01;9.247e-01;8.851e-01;9.630e-01;9.455e-01	9.314e-01;9.349e-01;9.349e-01;1.000e+00;1.000e+00	1.000e+00;1.000e+00;1.000e+00;1.000e+00;1.000e+00	9.610e-01;8.827e-01;8.964e-01;8.963e-01;9.170e-01	1.000e+00;1.000e+00;1.000e+00;1.000e+00;1.000e+00	6.000e+00;6.000e+00;6.000e+00;6.000e+00;6.000e+00	1.000e+00;1.000e+00;1.000e+00;1.000e+00;1.000e+00	False;False;False;False;False	False;False;False;False;False	True;True;True;True;True	True;True;True;True;True	5	5	1;0;0;0;0	81607692-81652203;81620926-81652203;81645598-81652203;81645781-81652203;81651427-81652203	81607567-81607692;81620876-81622200;81645358-81645781;81651191-81651427;81652203-81652364		http://genome.ucsc.edu/cgi-bin/hgTracks?db=GRCh38&position=chr16%3A81652364-81607567
CMIP	ENSG00000153815.18	ENSG00000153815.18:s:81607567-81607692	s|1e1.1o1|1e2.1o1	+	chr16	0.9854;0.0146	0.9919;0.0081	0.9829;0.0171	0.9887;0.0113	9.798e-01;4.281e-03	9.957e-01;2.024e-02	9.860e-01;6.409e-03	9.936e-01;1.397e-02	9.803e-01;1.501e-02	9.850e-01;1.975e-02	9.865e-01;9.539e-03	9.905e-01;1.354e-02	9	9	3	3	7.301e-01;7.301e-01	5.881e-01;5.881e-01	1.000e+00;1.000e+00	6.000e-01;6.000e-01	1.792e-01;1.792e-01	2.000e-01;2.000e-01	9.895e-01;9.895e-01	9.448e-01;9.347e-01	1.000e+00;1.000e+00	1.000e+00;1.000e+00	8.967e-01;9.662e-01	1.000e+00;1.000e+00	6.000e+00;6.000e+00	1.000e+00;1.000e+00	False;False	False;False	True;True	True;True	2	3	0;1	81607692-81620876;81607692-81652203	81607567-81607692;81620876-81622200;81652203-81652364		http://genome.ucsc.edu/cgi-bin/hgTracks?db=GRCh38&position=chr16%3A81652364-81607567
CMIP	ENSG00000153815.18	ENSG00000153815.18:s:81707014-81707085	s|1e1.1o1|i	+	chr16	0.9951;0.0049	0.9903;0.0097	0.9904;0.0096	0.9930;0.0070	9.906e-01;3.718e-03	9.963e-01;9.358e-03	9.900e-01;6.010e-03	9.940e-01;1.000e-02	9.901e-01;9.394e-03	9.906e-01;9.902e-03	9.922e-01;6.919e-03	9.931e-01;7.833e-03	9	9	3	3	1.259e-01;1.259e-01	3.284e-01;3.284e-01	1.135e-01;1.135e-01	1.000e-01;1.000e-01	4.605e-02;4.604e-02	1.000e-01;1.000e-01	9.895e-01;9.895e-01	9.758e-01;9.694e-01	9.314e-01;1.000e+00	1.000e+00;1.000e+00	9.651e-01;9.750e-01	1.000e+00;1.000e+00	6.000e+00;6.000e+00	1.000e+00;1.000e+00	False;False	False;False	True;True	False;False	2	2	0;1	81707084-81709746;81707086-81709745	81707014-81707085;81709746-81711762	81707086-81709745	http://genome.ucsc.edu/cgi-bin/hgTracks?db=GRCh38&position=chr16%3A81711762-81707014
CMIP	ENSG00000153815.18	ENSG00000153815.18:t:81620876-81622200	t|1e1.1o1|1e2.1o1	+	chr16	0.9960;0.0040	0.9958;0.0042	0.9992;0.0008	0.9992;0.0008	9.957e-01;3.862e-03	9.961e-01;4.281e-03	9.936e-01;2.693e-03	9.973e-01;6.409e-03	9.991e-01;7.984e-04	9.992e-01;9.122e-04	9.989e-01;7.524e-04	9.992e-01;1.140e-03	9	9	3	3	3.517e-01;3.517e-01	3.047e-01;3.047e-01	9.314e-01;9.314e-01	6.000e-01;6.000e-01	6.350e-01;6.351e-01	7.000e-01;7.000e-01	9.895e-01;9.895e-01	8.763e-01;9.084e-01	1.000e+00;1.000e+00	1.000e+00;1.000e+00	9.404e-01;9.108e-01	1.000e+00;1.000e+00	6.000e+00;6.000e+00	1.000e+00;1.000e+00	False;False	False;False	True;True	True;True	2	3	0;0	81607692-81620876;81610540-81620876	81607567-81607692;81610307-81610540;81620876-81622200		http://genome.ucsc.edu/cgi-bin/hgTracks?db=GRCh38&position=chr16%3A81622200-81607567
CMIP	ENSG00000153815.18	ENSG00000153815.18:t:81607567-81607692	t|1e1.1o1|1e2.1o1	+	chr16	0.9967;0.0033	0.9958;0.0042	0.9992;0.0008	0.9993;0.0007	9.962e-01;2.928e-03	9.971e-01;3.843e-03	9.941e-01;2.153e-03	9.978e-01;5.882e-03	9.992e-01;7.140e-04	9.993e-01;7.870e-04	9.991e-01;6.695e-04	9.993e-01;9.145e-04	9	9	3	3	3.517e-01;3.517e-01	4.320e-01;4.320e-01	9.314e-01;9.314e-01	1.000e+00;1.000e+00	6.940e-01;6.940e-01	1.000e+00;1.000e+00	9.895e-01;9.895e-01	9.078e-01;8.593e-01	9.349e-01;1.000e+00	1.000e+00;1.000e+00	8.843e-01;9.475e-01	1.000e+00;1.000e+00	6.000e+00;6.000e+00	1.000e+00;2.000e+00	False;False	False;False	True;True	True;True	2	3	0;0	81445541-81607567;81495494-81607567	81444808-81445541;81495349-81495494;81607567-81607692		http://genome.ucsc.edu/cgi-bin/hgTracks?db=GRCh38&position=chr16%3A81607692-81444808
CMIP	ENSG00000153815.18	ENSG00000153815.18:s:81699685-81699801	s|1e1.1o1|1e2.1o1	+	chr16	0.0024;0.9976	0.0031;0.9969	0.0006;0.9994	0.0005;0.9995	2.183e-03;9.974e-01	2.634e-03;9.978e-01	1.878e-03;9.951e-01	4.854e-03;9.981e-01	5.196e-04;9.994e-01	6.017e-04;9.995e-01	4.935e-04;9.993e-01	7.067e-04;9.995e-01	9	9	3	3	7.301e-01;7.301e-01	2.303e-01;2.303e-01	8.633e-01;8.633e-01	1.000e+00;1.000e+00	6.697e-01;6.697e-01	1.000e+00;1.000e+00	9.895e-01;9.895e-01	9.248e-01;9.081e-01	1.000e+00;9.314e-01	1.000e+00;1.000e+00	8.953e-01;8.190e-01	1.000e+00;1.000e+00	6.000e+00;6.000e+00	1.000e+00;1.000e+00	False;False	False;False	True;True	True;True	2	3	0;0	81699801-81700510;81699801-81701660	81699685-81699801;81700510-81700579;81701660-81701800		http://genome.ucsc.edu/cgi-bin/hgTracks?db=GRCh38&position=chr16%3A81701800-81699685
CMIP	ENSG00000153815.18	ENSG00000153815.18:s:81670142-81670245	s|1e1.1o1|1e2.1o1	+	chr16	0.9959;0.0041	0.9948;0.0052	0.9954;0.0046	0.9927;0.0073	9.940e-01;2.779e-03	9.972e-01;5.952e-03	9.892e-01;2.039e-03	9.980e-01;1.075e-02	9.942e-01;3.748e-03	9.963e-01;5.785e-03	9.919e-01;5.450e-03	9.946e-01;8.120e-03	9	9	3	3	7.301e-01;7.301e-01	2.197e-01;2.197e-01	8.633e-01;8.633e-01	6.000e-01;6.000e-01	4.147e-01;4.147e-01	4.000e-01;4.000e-01	9.895e-01;9.895e-01	9.225e-01;6.713e-01	9.314e-01;9.314e-01	1.000e+00;1.000e+00	9.764e-01;9.652e-01	1.000e+00;1.000e+00	6.000e+00;6.000e+00	1.000e+00;1.000e+00	False;False	False;False	True;True	True;True	2	3	0;1	81670245-81671966;81670245-81678275	81670142-81670245;81671966-81672070;81678275-81678628		http://genome.ucsc.edu/cgi-bin/hgTracks?db=GRCh38&position=chr16%3A81678628-81670142
CMIP	ENSG00000153815.18	ENSG00000153815.18:s:81701660-81701800	s|1e1.1o1|1e2.1o1	+	chr16	0.9864;0.0136	0.9715;0.0285	0.9797;0.0203	0.9775;0.0225	9.827e-01;7.425e-03	9.926e-01;1.733e-02	9.582e-01;1.976e-02	9.802e-01;4.184e-02	9.773e-01;1.805e-02	9.819e-01;2.271e-02	9.770e-01;2.223e-02	9.778e-01;2.296e-02	9	9	3	3	1.259e-01;1.259e-01	7.445e-02;7.445e-02	6.253e-02;6.253e-02	6.000e-01;6.000e-01	4.995e-01;4.995e-01	7.000e-01;7.000e-01	9.895e-01;9.895e-01	8.739e-01;8.933e-01	7.337e-01;7.337e-01	1.000e+00;1.000e+00	9.045e-01;9.677e-01	1.000e+00;1.000e+00	5.000e+00;5.000e+00	1.000e+00;2.000e+00	False;False	False;False	True;True	True;True	2	3	0;1	81701800-81702622;81701800-81703939	81701660-81701800;81702622-81702669;81703857-81704085		http://genome.ucsc.edu/cgi-bin/hgTracks?db=GRCh38&position=chr16%3A81704085-81701660
CMIP	ENSG00000153815.18	ENSG00000153815.18:s:81652203-81652364	s|1e1.1o1|i	+	chr16	0.9971;0.0029	0.9942;0.0058	0.9959;0.0041	0.9971;0.0029	9.946e-01;2.786e-03	9.972e-01;5.376e-03	9.927e-01;3.817e-03	9.962e-01;7.316e-03	9.959e-01;3.510e-03	9.965e-01;4.118e-03	9.968e-01;2.667e-03	9.973e-01;3.222e-03	9	9	3	3	3.517e-01;3.517e-01	1.346e-01;1.346e-01	1.615e-01;1.615e-01	6.000e-01;6.000e-01	2.119e-01;2.119e-01	4.000e-01;4.000e-01	9.895e-01;9.895e-01	9.168e-01;9.208e-01	9.314e-01;9.314e-01	1.000e+00;1.000e+00	9.415e-01;9.770e-01	1.000e+00;1.000e+00	6.000e+00;6.000e+00	1.000e+00;1.000e+00	False;False	False;False	True;True	True;True	2	2	0;1	81652364-81657775;81652365-81657774	81652203-81652364;81657775-81657816	81652365-81657774	http://genome.ucsc.edu/cgi-bin/hgTracks?db=GRCh38&position=chr16%3A81657816-81652203
CMIP	ENSG00000153815.18	ENSG00000153815.18:t:81670142-81670245	t|1e1.1o1|1e2.1o1	+	chr16	0.0068;0.9932	0.0056;0.9944	0.0054;0.9946	0.0049;0.9951	2.923e-03;9.848e-01	1.515e-02;9.971e-01	3.542e-03;9.865e-01	1.351e-02;9.965e-01	4.989e-03;9.935e-01	6.493e-03;9.950e-01	3.710e-03;9.924e-01	7.637e-03;9.963e-01	9	9	3	3	1.000e+00;1.000e+00	8.949e-01;8.949e-01	1.000e+00;1.000e+00	1.000e+00;1.000e+00	9.767e-01;9.767e-01	1.000e+00;1.000e+00	9.895e-01;9.895e-01	9.080e-01;9.392e-01	9.349e-01;1.000e+00	1.000e+00;1.000e+00	9.619e-01;9.697e-01	1.000e+00;1.000e+00	6.000e+00;6.000e+00	1.000e+00;2.000e+00	False;False	False;False	True;True	True;True	2	3	1;0	81660946-81670142;81664349-81670142	81660884-81660946;81664269-81667276;81670142-81670245		http://genome.ucsc.edu/cgi-bin/hgTracks?db=GRCh38&position=chr16%3A81670245-81660884
CMIP	ENSG00000153815.18	ENSG00000153815.18:t:81678275-81678628	t|1e1.1o1|1e2.1o1	+	chr16	0.0038;0.9962	0.0057;0.9943	0.0058;0.9942	0.0081;0.9919	3.205e-03;9.939e-01	6.135e-03;9.968e-01	2.169e-03;9.906e-01	9.434e-03;9.978e-01	4.588e-03;9.937e-01	6.314e-03;9.954e-01	6.404e-03;9.912e-01	8.778e-03;9.936e-01	9	9	3	3	7.301e-01;7.301e-01	2.530e-01;2.530e-01	7.304e-01;7.304e-01	6.000e-01;6.000e-01	3.048e-01;3.048e-01	4.000e-01;4.000e-01	9.895e-01;9.895e-01	8.373e-01;7.696e-01	1.000e+00;9.314e-01	1.000e+00;1.000e+00	9.490e-01;9.692e-01	1.000e+00;1.000e+00	6.000e+00;6.000e+00	1.000e+00;1.000e+00	False;False	False;False	True;True	True;True	2	3	1;0	81670245-81678275;81672070-81678275	81670142-81670245;81671966-81672070;81678275-81678628		http://genome.ucsc.edu/cgi-bin/hgTracks?db=GRCh38&position=chr16%3A81678628-81670142
MAEA	ENSG00000090316.16	ENSG00000090316.16:t:1311979-1312586	t|1e1.1o1|1e2.1o1|1e3.1o2|1e3.2o2|1e4.1o1	+	chr4	0.9800;0.0025;0.0025;0.0133;0.0025	0.9697;0.0033;0.0033;0.0151;0.0033	0.9819;0.0008;0.0008;0.0160;0.0008	0.9805;0.0008;0.0008;0.0175;0.0008	9.678e-01;2.326e-03;2.326e-03;5.000e-03;2.326e-03	9.849e-01;3.774e-03;3.774e-03;2.424e-02;3.774e-03	9.661e-01;1.735e-03;1.735e-03;8.696e-03;1.735e-03	9.807e-01;4.545e-03;4.545e-03;2.271e-02;4.545e-03	9.802e-01;7.386e-04;7.386e-04;1.330e-02;7.386e-04	9.847e-01;8.744e-04;8.744e-04;1.741e-02;8.744e-04	9.651e-01;7.304e-04;7.304e-04;9.149e-03;7.304e-04	9.886e-01;1.038e-03;7.264e-03;2.348e-02;1.038e-03	9	9	3	3	7.301e-01;7.301e-01;7.301e-01;9.895e-01;7.301e-01	3.386e-01;3.689e-01;3.689e-01;7.511e-01;3.689e-01	6.048e-01;9.314e-01;9.314e-01;8.633e-01;9.314e-01	1.000e+00;1.000e+00;1.000e+00;1.000e+00;1.000e+00	6.664e-01;6.193e-01;4.288e-01;9.348e-01;6.193e-01	1.000e+00;1.000e+00;1.000e+00;1.000e+00;1.000e+00	9.895e-01;9.895e-01;9.895e-01;9.895e-01;9.895e-01	9.437e-01;9.304e-01;8.870e-01;9.380e-01;9.340e-01	1.000e+00;1.000e+00;1.000e+00;1.000e+00;1.000e+00	1.000e+00;1.000e+00;1.000e+00;1.000e+00;1.000e+00	9.739e-01;9.098e-01;8.040e-01;9.705e-01;8.576e-01	1.000e+00;1.000e+00;1.000e+00;1.000e+00;1.000e+00	6.000e+00;6.000e+00;6.000e+00;6.000e+00;6.000e+00	1.000e+00;1.000e+00;1.000e+00;2.000e+00;1.000e+00	False;False;False;False;False	False;False;False;False;False	True;True;True;True;True	True;True;True;True;True	5	5	0;0;0;0;0	1289982-1311979;1298115-1311979;1309595-1311979;1309712-1311979;1309996-1311979	1289887-1289982;1297956-1298115;1309443-1309712;1309787-1309996;1311979-1312586		http://genome.ucsc.edu/cgi-bin/hgTracks?db=GRCh38&position=chr4%3A1312586-1289887
MAEA	ENSG00000090316.16	ENSG00000090316.16:s:1327627-1327703	s|1e1.1o1|1e2.1o1	+	chr4	0.0064;0.9936	0.0105;0.9895	0.0049;0.9951	0.0036;0.9964	5.497e-03;9.915e-01	8.548e-03;9.945e-01	3.903e-03;9.815e-01	1.845e-02;9.961e-01	3.226e-03;9.951e-01	4.930e-03;9.968e-01	2.523e-03;9.940e-01	6.024e-03;9.975e-01	9	9	3	3	3.517e-01;3.517e-01	1.795e-01;1.795e-01	3.865e-01;3.865e-01	1.000e+00;1.000e+00	7.870e-01;7.870e-01	1.000e+00;1.000e+00	9.895e-01;9.895e-01	9.514e-01;8.949e-01	1.000e+00;1.000e+00	1.000e+00;1.000e+00	9.474e-01;9.360e-01	1.000e+00;1.000e+00	6.000e+00;6.000e+00	2.000e+00;1.000e+00	False;False	False;False	True;True	True;True	2	3	0;0	1327703-1328634;1327703-1332757	1327627-1327703;1328634-1328682;1332167-1332865		http://genome.ucsc.edu/cgi-bin/hgTracks?db=GRCh38&position=chr4%3A1332865-1327627
MAEA	ENSG00000090316.16	ENSG00000090316.16:t:1322381-1322503	t|1e1.1o2|1e1.2o2|1e2.1o1	+	chr4	0.0078;0.0042;0.9854	0.0059;0.0059;0.9883	0.0011;0.0010;0.9977	0.0053;0.0010;0.9939	3.919e-03;3.317e-03;9.785e-01	1.167e-02;5.334e-03;9.922e-01	2.042e-03;2.042e-03;9.845e-01	7.752e-03;7.752e-03;9.959e-01	1.066e-03;8.836e-04;9.970e-01	2.037e-03;1.066e-03;9.979e-01	4.514e-03;8.795e-04;9.922e-01	6.619e-03;1.155e-03;9.946e-01	9	9	3	3	7.301e-01;7.301e-01;7.301e-01	2.943e-01;4.221e-01;6.084e-01	2.581e-01;1.000e+00;3.865e-01	1.000e-01;1.000e+00;1.000e-01	6.436e-02;7.650e-01;8.913e-02	1.000e-01;1.000e+00;1.000e-01	9.895e-01;9.895e-01;9.895e-01	8.285e-01;8.691e-01;9.231e-01	1.000e+00;1.000e+00;1.000e+00	1.000e+00;1.000e+00;1.000e+00	8.941e-01;9.465e-01;9.359e-01	1.000e+00;1.000e+00;1.000e+00	6.000e+00;6.000e+00;6.000e+00	1.000e+00;1.000e+00;1.000e+00	False;False;False	False;False;False	True;True;True	True;True;True	3	3	0;0;0	1312161-1322381;1312238-1322381;1315600-1322381	1311979-1312586;1315397-1315600;1322381-1322503		http://genome.ucsc.edu/cgi-bin/hgTracks?db=GRCh38&position=chr4%3A1322503-1311979
MAEA	ENSG00000090316.16	ENSG00000090316.16:t:1332167-1332865	t|1e1.1o1|1e2.1o1|1e3.1o1|1e4.1o1	+	chr4	0.0036;0.0061;0.9737;0.0089	0.0139;0.0047;0.9583;0.0139	0.0079;0.0008;0.9783;0.0052	0.0106;0.0051;0.9741;0.0167	2.749e-03;3.145e-03;9.701e-01;4.237e-03	6.098e-03;1.412e-02;9.817e-01;1.553e-02	7.240e-03;1.873e-03;9.531e-01;6.250e-03	1.665e-02;6.250e-03;9.644e-01;1.820e-02	7.253e-03;8.068e-04;9.778e-01;3.040e-03	1.105e-02;3.843e-03;9.812e-01;9.289e-03	5.657e-03;3.245e-03;9.706e-01;9.006e-03	1.185e-02;5.790e-03;9.790e-01;1.667e-02	9	9	3	3	3.357e-02;3.517e-01;1.259e-01;7.301e-01	2.482e-01;3.158e-01;2.957e-01;2.724e-01	1.419e-02;1.903e-01;1.359e-01;3.865e-01	1.000e+00;6.000e-01;6.000e-01;6.000e-01	7.686e-01;5.892e-01;4.344e-01;4.677e-01	1.000e+00;7.000e-01;4.000e-01;4.000e-01	9.895e-01;9.895e-01;9.895e-01;9.895e-01	9.127e-01;9.379e-01;9.177e-01;9.135e-01	7.995e-01;1.000e+00;9.349e-01;9.314e-01	1.000e+00;1.000e+00;1.000e+00;1.000e+00	9.213e-01;9.162e-01;9.701e-01;9.433e-01	1.000e+00;1.000e+00;1.000e+00;1.000e+00	5.000e+00;6.000e+00;6.000e+00;6.000e+00	1.000e+00;1.000e+00;1.000e+00;2.000e+00	False;False;False;False	False;False;False;False	False;True;True;True	True;True;True;True	4	5	0;0;0;0	1315600-1332757;1322503-1332757;1327703-1332757;1330003-1332757	1315397-1315600;1322381-1322503;1327627-1327703;1329344-1330003;1332167-1332865		http://genome.ucsc.edu/cgi-bin/hgTracks?db=GRCh38&position=chr4%3A1332865-1315397
MAEA	ENSG00000090316.16	ENSG00000090316.16:s:1315397-1315600	s|1e1.1o1|1e2.1o1|1e3.1o1	+	chr4	0.9913;0.0043;0.0042	0.9762;0.0059;0.0134	0.9889;0.0030;0.0081	0.9875;0.0054;0.0103	9.843e-01;3.919e-03;3.350e-03	9.922e-01;7.844e-03;7.844e-03	9.696e-01;2.555e-03;7.752e-03	9.845e-01;1.190e-02;2.347e-02	9.862e-01;2.093e-03;7.843e-03	9.901e-01;3.356e-03;1.066e-02	9.851e-01;3.370e-03;5.673e-03	9.879e-01;7.643e-03;1.066e-02	9	9	3	3	3.357e-02;7.301e-01;3.357e-02	3.822e-01;2.679e-01;5.759e-01	3.147e-02;7.304e-01;2.443e-02	6.000e-01;6.000e-01;1.000e+00	5.599e-01;3.586e-01;5.944e-01	4.000e-01;4.000e-01;1.000e+00	9.895e-01;9.895e-01;9.895e-01	8.776e-01;9.379e-01;8.907e-01	7.995e-01;1.000e+00;9.349e-01	1.000e+00;1.000e+00;1.000e+00	9.270e-01;8.797e-01;9.301e-01	1.000e+00;1.000e+00;1.000e+00	5.000e+00;6.000e+00;5.000e+00	1.000e+00;1.000e+00;1.000e+00	False;False;False	False;False;False	False;True;False	True;True;True	3	4	0;0;0	1315600-1322381;1315600-1327627;1315600-1332757	1315397-1315600;1322381-1322503;1327627-1327703;1332167-1332865		http://genome.ucsc.edu/cgi-bin/hgTracks?db=GRCh38&position=chr4%3A1332865-1315397
MAEA	ENSG00000090316.16	ENSG00000090316.16:s:1322381-1322503	s|1e1.1o1|1e2.1o1|1e3.1o1	+	chr4	0.0037;0.9895;0.0053	0.0048;0.9903;0.0048	0.0009;0.9982;0.0009	0.0008;0.9949;0.0044	2.957e-03;9.848e-01;3.437e-03	5.208e-03;9.931e-01;1.218e-02	2.369e-03;9.889e-01;2.369e-03	5.556e-03;9.953e-01;5.556e-03	7.477e-04;9.956e-01;8.832e-04	8.832e-04;9.982e-01;3.628e-03	7.127e-04;9.941e-01;2.856e-03	1.045e-03;9.962e-01;5.152e-03	9	9	3	3	7.301e-01;7.301e-01;7.301e-01	3.367e-01;9.916e-01;4.916e-01	9.314e-01;5.457e-01;3.865e-01	1.000e+00;6.000e-01;6.000e-01	6.627e-01;5.819e-01;6.389e-01	1.000e+00;7.000e-01;7.000e-01	9.895e-01;9.895e-01;9.895e-01	8.914e-01;9.459e-01;9.559e-01	9.349e-01;9.314e-01;9.349e-01	1.000e+00;1.000e+00;1.000e+00	9.538e-01;9.419e-01;9.612e-01	1.000e+00;1.000e+00;1.000e+00	6.000e+00;6.000e+00;6.000e+00	1.000e+00;1.000e+00;1.000e+00	False;False;False	False;False;False	True;True;True	True;True;True	3	4	0;0;0	1322503-1323495;1322503-1327627;1322503-1332757	1322381-1322503;1323495-1323608;1327627-1327703;1332167-1332865		http://genome.ucsc.edu/cgi-bin/hgTracks?db=GRCh38&position=chr4%3A1332865-1322381
MAEA	ENSG00000090316.16	ENSG00000090316.16:t:1327627-1327703	t|1e1.1o1|1e2.1o1|1e3.1o1|i	+	chr4	0.0031;0.9882;0.0029;0.0039	0.0040;0.9828;0.0036;0.0089	0.0023;0.9820;0.0006;0.0165	0.0039;0.9813;0.0006;0.0134	2.578e-03;9.850e-01;2.218e-03;2.857e-03	3.939e-03;9.914e-01;3.876e-03;1.037e-02	1.734e-03;9.710e-01;1.734e-03;4.032e-03	8.929e-03;9.879e-01;4.167e-03;1.326e-02	1.481e-03;9.801e-01;5.518e-04;1.549e-02	2.596e-03;9.821e-01;6.507e-04;1.733e-02	2.408e-03;9.812e-01;5.277e-04;1.164e-02	5.934e-03;9.814e-01;7.741e-04;1.498e-02	9	9	3	3	7.301e-01;7.301e-01;7.301e-01;7.301e-01	2.629e-01;1.519e-01;3.450e-01;3.625e-01	6.665e-01;1.903e-01;9.314e-01;2.973e-01	6.000e-01;6.000e-01;1.000e+00;6.000e-01	3.762e-01;7.311e-01;6.504e-01;2.524e-01	4.000e-01;7.000e-01;1.000e+00;4.000e-01	9.895e-01;9.895e-01;9.900e-01;9.895e-01	8.595e-01;8.684e-01;8.486e-01;9.225e-01	1.000e+00;1.000e+00;9.349e-01;9.349e-01	1.000e+00;1.000e+00;1.000e+00;1.000e+00	9.208e-01;9.629e-01;8.902e-01;9.278e-01	1.000e+00;1.000e+00;1.000e+00;1.000e+00	6.000e+00;6.000e+00;6.000e+00;6.000e+00	1.000e+00;1.000e+00;1.000e+00;1.000e+00	False;False;False;False	False;False;False;False	True;True;True;True	True;True;True;True	4	4	0;0;0;1	1315600-1327627;1322503-1327627;1323608-1327627;1323609-1327626	1315397-1315600;1322381-1322503;1323495-1323608;1327627-1327703	1323609-1327626	http://genome.ucsc.edu/cgi-bin/hgTracks?db=GRCh38&position=chr4%3A1327703-1315397
MAEA	ENSG00000090316.16	ENSG00000090316.16:s:1311979-1312586	s|1e1.1o1|1e2.1o1|2e1.1o1|2e2.1o1	+	chr4	0.9826;0.0057;0.0041;0.0041	0.9860;0.0047;0.0047;0.0047	0.9971;0.0010;0.0009;0.0009	0.9929;0.0058;0.0008;0.0008	9.631e-01;4.310e-03;3.205e-03;3.205e-03	9.871e-01;1.244e-02;5.682e-03;4.808e-03	9.727e-01;1.946e-03;1.946e-03;1.946e-03	9.942e-01;9.094e-03;9.094e-03;9.094e-03	9.965e-01;9.385e-04;7.759e-04;7.759e-04	9.972e-01;1.940e-03;9.385e-04;9.385e-04	9.913e-01;4.757e-03;7.100e-04;7.100e-04	9.939e-01;6.873e-03;9.497e-04;9.497e-04	9	9	3	3	3.517e-01;3.517e-01;3.517e-01;3.517e-01	3.496e-01;1.959e-01;5.958e-01;3.578e-01	2.973e-01;2.581e-01;7.962e-01;1.000e+00	1.000e-01;1.000e-01;1.000e+00;1.000e+00	9.216e-02;5.412e-02;9.463e-01;9.463e-01	1.000e-01;1.000e-01;1.000e+00;1.000e+00	9.895e-01;9.895e-01;9.895e-01;9.895e-01	9.037e-01;8.674e-01;9.070e-01;9.537e-01	9.349e-01;9.314e-01;1.000e+00;1.000e+00	1.000e+00;1.000e+00;1.000e+00;1.000e+00	9.077e-01;8.523e-01;9.384e-01;8.651e-01	1.000e+00;1.000e+00;1.000e+00;1.000e+00	6.000e+00;5.000e+00;6.000e+00;6.000e+00	1.000e+00;1.000e+00;1.000e+00;1.000e+00	False;False;False;False	False;False;False;False	True;True;True;True	True;True;True;True	4	3	0;0;0;0	1312161-1315397;1312161-1322381;1312238-1315397;1312238-1322381	1311979-1312586;1315397-1315600;1322381-1322503		http://genome.ucsc.edu/cgi-bin/hgTracks?db=GRCh38&position=chr4%3A1322503-1311979
MAEA	ENSG00000090316.16	ENSG00000090316.16:s:1289887-1289982	s|1e1.1o1|1e2.1o1	+	chr4	0.0065;0.9935	0.0084;0.9916	0.0021;0.9979	0.0020;0.9980	5.952e-03;9.906e-01	9.434e-03;9.940e-01	4.356e-03;9.796e-01	2.042e-02;9.956e-01	1.867e-03;9.978e-01	2.224e-03;9.981e-01	1.841e-03;9.973e-01	2.665e-03;9.982e-01	9	9	3	3	7.301e-01;7.301e-01	2.132e-01;2.132e-01	9.314e-01;9.314e-01	1.000e+00;1.000e+00	6.165e-01;6.166e-01	1.000e+00;1.000e+00	9.895e-01;9.895e-01	9.349e-01;8.939e-01	9.349e-01;9.349e-01	1.000e+00;1.000e+00	9.376e-01;8.857e-01	1.000e+00;1.000e+00	6.000e+00;6.000e+00	1.000e+00;1.000e+00	False;False	False;False	True;True	True;True	2	3	0;0	1289982-1297956;1289982-1311979	1289887-1289982;1297956-1298115;1311979-1312586		http://genome.ucsc.edu/cgi-bin/hgTracks?db=GRCh38&position=chr4%3A1312586-1289887
MAEA	ENSG00000090316.16	ENSG00000090316.16:s:1336861-1336994	s|1e1.1o2|1e1.2o2	+	chr4	0.9892;0.0108	0.9865;0.0135	0.9978;0.0022	0.9967;0.0033	9.886e-01;6.623e-03	9.934e-01;1.137e-02	9.855e-01;8.037e-03	9.920e-01;1.450e-02	9.970e-01;2.144e-03	9.979e-01;2.966e-03	9.955e-01;2.382e-03	9.976e-01;4.463e-03	9	9	3	3	3.517e-01;3.517e-01	8.045e-01;8.045e-01	6.048e-01;6.048e-01	1.000e+00;1.000e+00	5.975e-01;5.975e-01	1.000e+00;1.000e+00	9.895e-01;9.895e-01	9.560e-01;9.562e-01	1.000e+00;1.000e+00	1.000e+00;1.000e+00	9.665e-01;9.348e-01	1.000e+00;1.000e+00	6.000e+00;6.000e+00	1.000e+00;1.000e+00	False;False	False;False	True;True	True;True	2	2	0;0	1336994-1338422;1336994-1338426	1336861-1336994;1338422-1338617		http://genome.ucsc.edu/cgi-bin/hgTracks?db=GRCh38&position=chr4%3A1338617-1336861
FOXO1	ENSG00000150907.10	ENSG00000150907.10:t:40559509-40560860	t|1e1.1o1|1e2.1o1|1e3.1o1	-	chr13	0.9781;0.0109;0.0109	0.9815;0.0092;0.0092	0.9781;0.0109;0.0109	0.9395;0.0445;0.0152	9.658e-01;9.392e-03;9.392e-03	9.812e-01;1.711e-02;1.308e-02	9.798e-01;7.576e-03;7.576e-03	9.848e-01;1.010e-02;1.010e-02	9.520e-01;9.852e-03;9.852e-03	9.803e-01;3.511e-02;1.322e-02	9.221e-01;2.868e-02;1.400e-02	9.569e-01;6.039e-02;1.636e-02	9	9	3	2	3.517e-01;3.517e-01;3.517e-01	1.955e-01;2.343e-01;3.439e-01	9.391e-02;9.391e-02;1.135e-01	9.000e-01;9.000e-01;9.000e-01	6.365e-01;6.734e-01;3.662e-01	4.000e-01;4.000e-01;4.000e-01	9.895e-01;9.895e-01;9.895e-01	9.206e-01;9.174e-01;8.926e-01	9.314e-01;1.000e+00;9.314e-01	1.000e+00;1.000e+00;1.000e+00	9.383e-01;8.745e-01;8.735e-01	1.000e+00;1.000e+00;1.000e+00	6.000e+00;6.000e+00;6.000e+00	1.000e+00;1.000e+00;1.000e+00	False;False;False	False;False;False	True;True;True	True;True;True	3	4	0;0;0	40560860-40665583;40560860-40633147;40560860-40562689	40559509-40560860;40562689-40562764;40633147-40633248;40665583-40666641		http://genome.ucsc.edu/cgi-bin/hgTracks?db=GRCh38&position=chr13%3A40666641-40559509
FOXO1	ENSG00000150907.10	ENSG00000150907.10:s:40665583-40666641	s|1e1.1o1|1e2.1o1|1e3.1o1	-	chr13	0.0109;0.0109;0.9781	0.0092;0.0092;0.9815	0.0109;0.0109;0.9781	0.0157;0.0157;0.9687	9.392e-03;9.392e-03;9.733e-01	1.333e-02;1.333e-02;9.812e-01	7.576e-03;7.576e-03;9.798e-01	1.010e-02;1.010e-02;9.848e-01	9.852e-03;9.852e-03;9.732e-01	1.340e-02;1.340e-02;9.803e-01	1.425e-02;1.425e-02;9.658e-01	1.709e-02;1.709e-02;9.715e-01	9	9	3	2	3.517e-01;3.517e-01;3.517e-01	3.333e-01;3.333e-01;3.333e-01	1.135e-01;1.135e-01;1.135e-01	9.000e-01;9.000e-01;9.000e-01	3.908e-01;3.908e-01;3.908e-01	4.000e-01;4.000e-01;4.000e-01	9.895e-01;9.895e-01;9.895e-01	9.494e-01;9.276e-01;8.867e-01	1.000e+00;1.000e+00;9.314e-01	1.000e+00;9.050e-01;9.050e-01	8.980e-01;8.311e-01;8.956e-01	1.000e+00;1.000e+00;1.000e+00	6.000e+00;6.000e+00;6.000e+00	1.000e+00;1.000e+00;1.000e+00	False;False;False	False;False;False	True;True;True	True;True;True	3	4	0;0;0	40633248-40665583;40562762-40665583;40560860-40665583	40559509-40560860;40562689-40562764;40633147-40633248;40665583-40666641		http://genome.ucsc.edu/cgi-bin/hgTracks?db=GRCh38&position=chr13%3A40666641-40559509
LRRC8C-DT	ENSG00000231999.8	ENSG00000231999.8:s:89598040-89598204	s|1e1.1o1|1e2.2o2|i	-	chr1	NA	NA	0.0159;0.0159;0.9683	0.0124;0.0124;0.9753	NA	NA	NA	NA	1.359e-02;1.359e-02;9.661e-01	1.695e-02;1.695e-02;9.728e-01	1.156e-02;1.156e-02;9.620e-01	1.900e-02;1.900e-02;9.769e-01	0	0	3	3				1.000e+00;1.000e+00;1.000e+00	8.336e-01;8.336e-01;8.336e-01	1.000e+00;1.000e+00;1.000e+00				1.000e+00;1.000e+00;1.000e+00	8.982e-01;9.499e-01;8.976e-01	1.000e+00;1.000e+00;1.000e+00		1.000e+00;1.000e+00;1.000e+00		False;False;False		True;True;True	3	3	0;0;1	89595222-89598040;89588074-89598040;89595223-89598039	89587903-89589542;89595161-89595222;89598040-89598204	89595223-89598039	http://genome.ucsc.edu/cgi-bin/hgTracks?db=GRCh38&position=chr1%3A89598204-89587903
ENSG00000258472	ENSG00000258472.10	ENSG00000258472.10:s:28614087-28614185	s|1e1.1o1|i	-	chr17	NA	NA	0.1148;0.8852	0.1133;0.8867	NA	NA	NA	NA	7.945e-02;8.731e-01	1.269e-01;9.205e-01	8.998e-02;8.709e-01	1.291e-01;9.100e-01	0	0	3	3				1.000e+00;1.000e+00	8.186e-01;8.186e-01	1.000e+00;1.000e+00				1.000e+00;1.000e+00	9.042e-01;9.310e-01	1.000e+00;1.000e+00		1.000e+00;1.000e+00		False;False		True;True	2	2	0;1	28613688-28614087;28613689-28614086	28613440-28613688;28614087-28614185	28613689-28614086	http://genome.ucsc.edu/cgi-bin/hgTracks?db=GRCh38&position=chr17%3A28614185-28613440
PLEKHM2	ENSG00000116786.13	ENSG00000116786.13:t:15725317-15725545	t|1e1.1o1|1e2.1o1|i	+	chr1	0.6274;0.3653;0.0101	0.6154;0.3573;0.0201	0.7535;0.2176;0.0241	0.7449;0.2369;0.0282	5.187e-01;3.279e-01;7.407e-03	6.667e-01;4.621e-01;2.245e-02	5.784e-01;2.888e-01;1.589e-02	6.737e-01;3.977e-01;2.589e-02	7.360e-01;1.840e-01;1.921e-02	7.899e-01;2.346e-01;2.752e-02	7.345e-01;2.166e-01;2.261e-02	7.592e-01;2.402e-01;3.035e-02	9	8	3	3	8.937e-01;8.937e-01;5.028e-01	7.654e-01;6.483e-01;2.880e-01	8.884e-01;6.730e-01;1.672e-01	1.000e+00;1.000e+00;1.000e+00	6.324e-01;6.080e-01;6.991e-01	1.000e+00;1.000e+00;7.000e-01	1.000e+00;1.000e+00;1.000e+00	9.555e-01;9.694e-01;9.628e-01	1.000e+00;1.000e+00;1.000e+00	1.000e+00;1.000e+00;1.000e+00	9.061e-01;9.719e-01;9.498e-01	1.000e+00;1.000e+00;1.000e+00	6.000e+00;6.000e+00;5.000e+00	1.000e+00;2.000e+00;1.000e+00	False;False;False	False;False;False	False;False;True	True;True;True	3	3	0;0;1	15719920-15725317;15721388-15725317;15721389-15725316	15719734-15719920;15721329-15721388;15725317-15725545	15721389-15725316	http://genome.ucsc.edu/cgi-bin/hgTracks?db=GRCh38&position=chr1%3A15725545-15719734
PLEKHM2	ENSG00000116786.13	ENSG00000116786.13:s:15716237-15716343	s|1e1.1o1|1e2.1o1	+	chr1	0.9922;0.0078	0.9926;0.0074	0.9982;0.0018	0.9979;0.0021	9.889e-01;6.282e-03	9.937e-01;1.111e-02	9.821e-01;3.802e-03	9.962e-01;1.786e-02	9.913e-01;1.655e-03	9.983e-01;8.651e-03	9.973e-01;1.758e-03	9.982e-01;2.665e-03	9	9	3	3	3.517e-01;3.517e-01	4.619e-01;4.619e-01	7.962e-01;7.962e-01	1.000e+00;1.000e+00	4.754e-01;4.754e-01	1.000e+00;1.000e+00	9.895e-01;9.895e-01	9.279e-01;8.966e-01	1.000e+00;9.349e-01	1.000e+00;1.000e+00	8.776e-01;9.037e-01	1.000e+00;1.000e+00	6.000e+00;6.000e+00	1.000e+00;1.000e+00	False;False	False;False	True;True	True;True	2	3	0;0	15716343-15716707;15716343-15717893	15716237-15716343;15716707-15716816;15717893-15717992		http://genome.ucsc.edu/cgi-bin/hgTracks?db=GRCh38&position=chr1%3A15717992-15716237
PLEKHM2	ENSG00000116786.13	ENSG00000116786.13:s:15731192-15731257	s|1e1.1o2|1e1.2o2	+	chr1	0.9742;0.0258	0.9706;0.0294	0.9694;0.0306	0.9662;0.0338	9.463e-01;1.251e-02	9.875e-01;5.369e-02	9.400e-01;2.381e-02	9.762e-01;5.999e-02	9.566e-01;2.578e-02	9.742e-01;4.343e-02	9.291e-01;1.999e-02	9.800e-01;7.090e-02	8	7	3	3	8.466e-01;8.466e-01	5.423e-01;5.423e-01	6.943e-01;6.943e-01	1.000e+00;1.000e+00	7.112e-01;7.112e-01	1.000e+00;1.000e+00	9.998e-01;9.998e-01	9.266e-01;9.600e-01	1.000e+00;1.000e+00	1.000e+00;1.000e+00	9.462e-01;9.633e-01	1.000e+00;1.000e+00	5.000e+00;5.000e+00	2.000e+00;2.000e+00	False;False	False;False	True;True	True;True	2	2	0;0	15731257-15731889;15731257-15731950	15731192-15731257;15731889-15732048		http://genome.ucsc.edu/cgi-bin/hgTracks?db=GRCh38&position=chr1%3A15732048-15731192
PLEKHM2	ENSG00000116786.13	ENSG00000116786.13:s:15719734-15719920	s|1e1.1o1|1e2.1o1	+	chr1	0.3741;0.6259	0.3482;0.6518	0.1959;0.8041	0.1686;0.8314	3.594e-01;5.724e-01	4.276e-01;6.406e-01	3.143e-01;5.509e-01	4.491e-01;6.857e-01	1.488e-01;7.933e-01	2.067e-01;8.512e-01	1.674e-01;8.205e-01	1.795e-01;8.326e-01	9	8	3	3	8.937e-01;8.937e-01	5.642e-01;5.642e-01	9.626e-01;9.626e-01	6.000e-01;6.000e-01	9.334e-01;9.334e-01	7.000e-01;7.000e-01	1.000e+00;1.000e+00	9.757e-01;9.467e-01	1.000e+00;1.000e+00	1.000e+00;1.000e+00	9.773e-01;9.561e-01	1.000e+00;1.000e+00	6.000e+00;6.000e+00	1.000e+00;2.000e+00	False;False	False;False	False;False	True;True	2	3	0;0	15719920-15721329;15719920-15725317	15719734-15719920;15721329-15721388;15725317-15725545		http://genome.ucsc.edu/cgi-bin/hgTracks?db=GRCh38&position=chr1%3A15725545-15719734
PLEKHM2	ENSG00000116786.13	ENSG00000116786.13:t:15717893-15717992	t|1e1.1o1|1e2.1o1	+	chr1	0.0123;0.9877	0.0093;0.9907	0.0029;0.9971	0.0025;0.9975	8.772e-03;9.807e-01	1.926e-02;9.912e-01	5.421e-03;9.787e-01	2.128e-02;9.946e-01	2.530e-03;9.880e-01	1.199e-02;9.975e-01	2.365e-03;9.964e-01	3.598e-03;9.976e-01	9	8	3	3	5.028e-01;5.028e-01	6.136e-01;6.136e-01	4.234e-01;4.234e-01	1.000e+00;1.000e+00	4.631e-01;4.631e-01	1.000e+00;1.000e+00	1.000e+00;1.000e+00	9.484e-01;9.661e-01	1.000e+00;9.626e-01	1.000e+00;1.000e+00	8.463e-01;8.763e-01	1.000e+00;1.000e+00	6.000e+00;6.000e+00	1.000e+00;1.000e+00	False;False	False;False	True;True	True;True	2	3	0;0	15716343-15717893;15716816-15717893	15716237-15716343;15716707-15716816;15717893-15717992		http://genome.ucsc.edu/cgi-bin/hgTracks?db=GRCh38&position=chr1%3A15717992-15716237
PLEKHM2	ENSG00000116786.13	ENSG00000116786.13:s:15727014-15727068	s|1e1.1o1|i	+	chr1	0.0147;0.9853	0.0233;0.9767	0.0039;0.9961	0.0072;0.9928	1.299e-02;9.844e-01	1.562e-02;9.870e-01	1.755e-02;9.643e-01	3.571e-02;9.825e-01	3.288e-03;9.959e-01	4.087e-03;9.967e-01	6.455e-03;9.883e-01	1.171e-02;9.935e-01	9	9	3	3	1.259e-01;1.259e-01	1.021e-01;1.021e-01	1.359e-01;1.359e-01	1.000e-01;1.000e-01	2.016e-01;2.016e-01	1.000e-01;1.000e-01	9.895e-01;9.895e-01	9.122e-01;9.431e-01	1.000e+00;9.314e-01	1.000e+00;1.000e+00	9.528e-01;8.695e-01	1.000e+00;1.000e+00	6.000e+00;6.000e+00	1.000e+00;1.000e+00	False;False	False;False	True;True	True;True	2	2	0;0	15727068-15727192;15727069-15727191	15727014-15727068;15727192-15727832	15727069-15727191	http://genome.ucsc.edu/cgi-bin/hgTracks?db=GRCh38&position=chr1%3A15727832-15727014
RBM22	ENSG00000086589.12	ENSG00000086589.12:s:150700932-150701077	s|1e1.1o2|1e1.2o2	-	chr5	0.9859;0.0141	0.9892;0.0108	0.9968;0.0032	0.9976;0.0024	9.844e-01;1.190e-02	9.881e-01;1.564e-02	9.821e-01;7.812e-03	9.922e-01;1.786e-02	9.942e-01;2.965e-03	9.970e-01;5.755e-03	9.962e-01;2.349e-03	9.977e-01;3.804e-03	9	9	3	3	3.517e-01;3.517e-01	8.688e-01;8.688e-01	3.865e-01;3.865e-01	6.000e-01;6.000e-01	5.223e-01;5.224e-01	4.000e-01;4.000e-01	9.895e-01;9.895e-01	9.222e-01;9.361e-01	1.000e+00;1.000e+00	1.000e+00;1.000e+00	9.337e-01;9.053e-01	1.000e+00;1.000e+00	6.000e+00;6.000e+00	1.000e+00;1.000e+00	False;False	False;False	True;True	True;True	2	2	0;0	150700497-150700932;150700476-150700932	150700444-150700910;150700932-150701077		http://genome.ucsc.edu/cgi-bin/hgTracks?db=GRCh38&position=chr5%3A150701077-150700444
RBM22	ENSG00000086589.12	ENSG00000086589.12:t:150696791-150696891	t|1e1.1o2|1e2.1o1	-	chr5	0.0122;0.9878	0.0103;0.9897	0.0023;0.9977	0.0022;0.9978	9.259e-03;9.857e-01	1.430e-02;9.907e-01	6.924e-03;9.848e-01	1.525e-02;9.931e-01	2.019e-03;9.975e-01	2.485e-03;9.980e-01	2.055e-03;9.972e-01	2.794e-03;9.979e-01	9	8	3	3	1.958e-01;1.958e-01	6.449e-01;6.449e-01	3.704e-01;3.704e-01	1.000e+00;1.000e+00	6.551e-01;6.550e-01	1.000e+00;1.000e+00	1.000e+00;1.000e+00	8.968e-01;9.036e-01	9.626e-01;9.626e-01	1.000e+00;1.000e+00	9.355e-01;9.440e-01	1.000e+00;1.000e+00	6.000e+00;6.000e+00	1.000e+00;1.000e+00	False;False	False;False	True;True	True;True	2	3	0;0	150696891-150699256;150696891-150698499	150696791-150696891;150698499-150698631;150699242-150699271		http://genome.ucsc.edu/cgi-bin/hgTracks?db=GRCh38&position=chr5%3A150699271-150696791
RBM22	ENSG00000086589.12	ENSG00000086589.12:s:150699242-150699271	s|1e2.1o1|2e1.1o1	-	chr5	0.0071;0.9929	0.0060;0.9940	0.0019;0.9981	0.0017;0.9983	5.787e-03;9.915e-01	8.475e-03;9.942e-01	4.097e-03;9.900e-01	1.000e-02;9.959e-01	1.712e-03;9.979e-01	2.123e-03;9.983e-01	1.674e-03;9.980e-01	2.012e-03;9.983e-01	9	9	3	3	3.517e-01;3.517e-01	8.093e-01;8.093e-01	4.894e-01;4.894e-01	1.000e+00;1.000e+00	9.179e-01;9.180e-01	1.000e+00;1.000e+00	9.895e-01;9.895e-01	9.454e-01;9.236e-01	9.349e-01;9.349e-01	1.000e+00;1.000e+00	9.721e-01;9.423e-01	1.000e+00;1.000e+00	6.000e+00;6.000e+00	1.000e+00;1.000e+00	False;False	False;False	True;True	True;True	2	3	0;0	150696891-150699256;150698631-150699242	150696791-150696891;150698499-150698631;150699242-150699271		http://genome.ucsc.edu/cgi-bin/hgTracks?db=GRCh38&position=chr5%3A150699271-150696791
CDIP1	ENSG00000089486.17	ENSG00000089486.17:t:4510669-4512683	t|1e1.2o2|1e2.1o1|2e1.2o2	-	chr16	0.0056;0.9888;0.0056	0.0060;0.9880;0.0060	0.0017;0.9965;0.0017	0.0015;0.9970;0.0015	5.376e-03;9.822e-01;5.376e-03	8.890e-03;9.892e-01;8.890e-03	3.268e-03;9.748e-01;3.268e-03	1.258e-02;9.935e-01;1.258e-02	1.451e-03;9.964e-01;1.451e-03	1.802e-03;9.971e-01;1.802e-03	1.435e-03;9.907e-01;1.435e-03	7.005e-03;9.971e-01;2.348e-03	9	9	3	3	7.301e-01;7.301e-01;7.301e-01	3.618e-01;3.618e-01;3.618e-01	9.314e-01;9.314e-01;9.314e-01	1.000e+00;1.000e+00;1.000e+00	4.392e-01;4.519e-01;5.471e-01	1.000e+00;1.000e+00;1.000e+00	9.895e-01;9.895e-01;9.895e-01	8.842e-01;9.314e-01;9.397e-01	1.000e+00;9.314e-01;1.000e+00	1.000e+00;1.000e+00;1.000e+00	8.894e-01;8.610e-01;8.338e-01	1.000e+00;1.000e+00;1.000e+00	6.000e+00;6.000e+00;6.000e+00	1.000e+00;1.000e+00;1.000e+00	False;False;False	False;False;False	True;True;True	True;True;True	3	3	0;0;0	4512683-4513696;4512683-4512791;4512611-4513696	4510669-4512683;4512791-4513064;4513694-4513851		http://genome.ucsc.edu/cgi-bin/hgTracks?db=GRCh38&position=chr16%3A4513851-4510669
CDIP1	ENSG00000089486.17	ENSG00000089486.17:s:4513694-4513851	s|1e1.4o4|2e1.1o4|2e1.2o4|2e1.3o4|2e1.4o4|2e2.1o2|2e2.2o2	-	chr16	0.0042;0.9748;0.0042;0.0042;0.0042;0.0042;0.0042	0.0021;0.9871;0.0021;0.0021;0.0021;0.0021;0.0021	0.0008;0.9949;0.0008;0.0008;0.0008;0.0008;0.0008	0.0017;0.9921;0.0007;0.0007;0.0007;0.0007;0.0007	3.571e-03;9.464e-01;3.571e-03;3.571e-03;3.571e-03;3.571e-03;3.571e-03	7.519e-03;9.786e-01;7.519e-03;7.519e-03;8.929e-03;7.519e-03;7.519e-03	1.832e-03;9.673e-01;1.832e-03;1.832e-03;1.832e-03;1.832e-03;1.832e-03	5.446e-03;9.890e-01;5.446e-03;5.446e-03;5.446e-03;5.446e-03;5.446e-03	6.982e-04;9.921e-01;6.982e-04;6.982e-04;6.982e-04;6.982e-04;6.982e-04	8.498e-04;9.958e-01;8.498e-04;8.498e-04;3.739e-03;8.498e-04;8.498e-04	1.108e-03;9.863e-01;6.056e-04;6.056e-04;6.056e-04;6.056e-04;6.056e-04	3.283e-03;9.944e-01;1.178e-03;1.178e-03;1.178e-03;6.321e-03;1.178e-03	9	6	3	3	1.816e-01;1.816e-01;1.816e-01;1.816e-01;1.816e-01;1.816e-01;1.816e-01	3.540e-01;2.248e-01;3.540e-01;3.540e-01;2.263e-01;3.540e-01;3.540e-01	2.238e-01;1.447e-01;2.238e-01;2.238e-01;1.447e-01;2.238e-01;2.238e-01	6.000e-01;1.000e+00;1.000e+00;1.000e+00;1.000e+00;1.000e+00;1.000e+00	3.401e-01;5.280e-01;6.201e-01;6.201e-01;4.796e-01;4.378e-01;6.201e-01	7.000e-01;1.000e+00;1.000e+00;1.000e+00;7.000e-01;1.000e+00;1.000e+00	1.000e+00;9.247e-01;9.247e-01;1.000e+00;1.000e+00;1.000e+00;1.000e+00	9.561e-01;8.913e-01;8.903e-01;9.439e-01;8.868e-01;8.718e-01;9.231e-01	9.546e-01;9.546e-01;9.546e-01;1.000e+00;9.569e-01;1.000e+00;9.569e-01	1.000e+00;1.000e+00;1.000e+00;1.000e+00;1.000e+00;1.000e+00;1.000e+00	8.498e-01;8.084e-01;8.699e-01;9.163e-01;9.305e-01;8.694e-01;8.892e-01	1.000e+00;1.000e+00;1.000e+00;1.000e+00;1.000e+00;1.000e+00;1.000e+00	4.000e+00;4.000e+00;4.000e+00;4.500e+00;5.000e+00;5.000e+00;4.000e+00	1.000e+00;1.000e+00;1.000e+00;1.000e+00;1.000e+00;1.000e+00;1.000e+00	False;False;False;False;False;False;False	False;False;False;False;False;False;False	True;True;True;True;True;True;True	True;True;True;True;True;True;True	7	3	0;0;0;0;0;0;0	4512947-4513816;4513064-4513696;4513013-4513696;4512998-4513696;4512947-4513696;4512683-4513696;4512611-4513696	4510669-4512683;4512791-4513064;4513694-4513851		http://genome.ucsc.edu/cgi-bin/hgTracks?db=GRCh38&position=chr16%3A4513851-4510669
CDIP1	ENSG00000089486.17	ENSG00000089486.17:s:4514575-4515109	s|1e2.1o1|2e1.1o1|2e2.1o1	-	chr16	0.0072;0.9804;0.0098	0.0058;0.9836;0.0095	0.0017;0.9813;0.0170	0.0015;0.9865;0.0108	5.168e-03;9.663e-01;5.168e-03	9.804e-03;9.897e-01;2.381e-02	3.568e-03;9.762e-01;6.789e-03	9.471e-03;9.884e-01;1.414e-02	1.509e-03;9.752e-01;9.194e-03	1.773e-03;9.893e-01;2.307e-02	1.438e-03;9.754e-01;6.109e-03	2.221e-03;9.918e-01;2.255e-02	9	8	3	3	1.958e-01;8.937e-01;8.937e-01	8.922e-01;6.953e-01;5.438e-01	4.807e-01;7.430e-01;8.148e-01	1.000e+00;1.000e+00;1.000e+00	6.038e-01;9.960e-01;9.810e-01	1.000e+00;1.000e+00;1.000e+00	1.000e+00;1.000e+00;1.000e+00	9.214e-01;8.957e-01;9.190e-01	9.626e-01;9.626e-01;9.626e-01	1.000e+00;1.000e+00;1.000e+00	9.307e-01;9.395e-01;9.571e-01	1.000e+00;1.000e+00;1.000e+00	5.000e+00;6.000e+00;6.000e+00	1.500e+00;2.000e+00;2.000e+00	False;False;False	False;False;False	True;True;True	True;True;True	3	3	0;0;0	4513851-4514631;4514144-4514575;4513851-4514575	4513694-4513851;4514045-4514149;4514575-4515109		http://genome.ucsc.edu/cgi-bin/hgTracks?db=GRCh38&position=chr16%3A4515109-4513694
CDIP1	ENSG00000089486.17	ENSG00000089486.17:s:4538702-4538828	s|1e1.1o1|1e2.1o1	-	chr16	0.0174;0.9826	0.0111;0.9889	0.0055;0.9945	0.0047;0.9953	1.449e-02;9.752e-01	2.483e-02;9.855e-01	8.593e-03;9.757e-01	2.427e-02;9.914e-01	4.459e-03;9.853e-01	1.468e-02;9.955e-01	4.622e-03;9.920e-01	8.018e-03;9.954e-01	8	7	3	3	4.218e-01;4.218e-01	8.300e-01;8.300e-01	4.634e-01;4.634e-01	1.000e+00;1.000e+00	6.041e-01;6.041e-01	1.000e+00;1.000e+00	9.998e-01;9.998e-01	8.856e-01;9.072e-01	9.551e-01;9.573e-01	1.000e+00;1.000e+00	8.907e-01;8.883e-01	1.000e+00;1.000e+00	5.000e+00;5.000e+00	1.000e+00;1.000e+00	False;False	False;False	True;True	True;True	2	3	0;0	4524302-4538702;4514664-4538702	4514575-4515109;4523827-4524302;4538702-4538828		http://genome.ucsc.edu/cgi-bin/hgTracks?db=GRCh38&position=chr16%3A4538828-4514575
CDIP1	ENSG00000089486.17	ENSG00000089486.17:t:4514575-4515109	t|1e1.1o1|1e2.1o1|1e3.1o1|1e4.1o1|i	-	chr16	0.3640;0.6286;0.0029;0.0029;0.0029	0.3600;0.6169;0.0034;0.0034;0.0118	0.4465;0.5315;0.0009;0.0009;0.0195	0.3659;0.6089;0.0008;0.0008;0.0248	3.409e-01;6.013e-01;2.597e-03;2.597e-03;2.597e-03	3.908e-01;6.449e-01;3.604e-03;3.604e-03;3.604e-03	3.497e-01;5.193e-01;1.527e-03;1.527e-03;8.514e-03	4.682e-01;6.413e-01;8.514e-03;8.514e-03;1.572e-02	4.203e-01;5.265e-01;7.423e-04;7.423e-04;1.943e-02	4.493e-01;5.566e-01;8.670e-04;8.670e-04;2.027e-02	3.623e-01;5.656e-01;7.532e-04;7.532e-04;2.315e-02	4.068e-01;6.139e-01;1.231e-03;1.231e-03;2.594e-02	9	9	3	3	9.895e-01;9.895e-01;7.301e-01;7.301e-01;6.294e-03	9.372e-01;9.169e-01;4.410e-01;4.410e-01;1.960e-03	9.314e-01;7.304e-01;1.000e+00;1.000e+00;1.234e-03	6.000e-01;6.000e-01;1.000e+00;1.000e+00;1.000e-01	3.139e-01;3.568e-01;4.765e-01;4.765e-01;9.874e-02	4.000e-01;4.000e-01;1.000e+00;1.000e+00;1.000e-01	9.895e-01;9.895e-01;9.895e-01;9.895e-01;9.895e-01	9.613e-01;9.613e-01;8.720e-01;8.788e-01;8.151e-01	1.000e+00;1.000e+00;9.349e-01;9.349e-01;1.000e+00	1.000e+00;1.000e+00;1.000e+00;1.000e+00;1.000e+00	9.058e-01;9.144e-01;8.678e-01;9.277e-01;9.291e-01	1.000e+00;1.000e+00;1.000e+00;1.000e+00;1.000e+00	6.000e+00;6.000e+00;6.000e+00;6.000e+00;5.000e+00	1.000e+00;1.000e+00;1.000e+00;1.000e+00;1.000e+00	False;False;False;False;False	False;False;False;False;False	False;False;True;True;False	False;False;True;True;True	5	5	0;0;0;0;1	4514664-4538702;4514664-4538325;4514664-4536440;4514664-4522417;4515110-4522416	4514575-4515109;4522417-4522525;4536440-4536768;4538325-4538470;4538702-4538828	4515110-4522416	http://genome.ucsc.edu/cgi-bin/hgTracks?db=GRCh38&position=chr16%3A4538828-4514575
CDIP1	ENSG00000089486.17	ENSG00000089486.17:t:4513694-4513851	t|1e1.1o2|1e1.2o2|1e2.1o1	-	chr16	0.0180;0.0202;0.9596	0.0070;0.0152;0.9742	0.0020;0.0197;0.9784	0.0015;0.0087;0.9891	5.464e-03;5.464e-03;9.394e-01	2.381e-02;3.030e-02;9.891e-01	4.116e-03;1.011e-02;9.641e-01	1.627e-02;2.546e-02;9.841e-01	1.708e-03;1.054e-02;9.670e-01	2.267e-03;3.071e-02;9.878e-01	1.511e-03;5.137e-03;9.769e-01	1.975e-03;2.133e-02;9.930e-01	9	6	3	3	5.245e-01;1.000e+00;9.247e-01	3.276e-01;2.439e-01;1.972e-01	2.721e-01;6.889e-01;4.559e-01	1.000e+00;1.000e+00;1.000e+00	7.182e-01;7.051e-01;6.957e-01	1.000e+00;1.000e+00;1.000e+00	1.000e+00;1.000e+00;1.000e+00	9.107e-01;8.367e-01;8.982e-01	1.000e+00;1.000e+00;9.569e-01	1.000e+00;1.000e+00;1.000e+00	9.284e-01;9.168e-01;9.408e-01	1.000e+00;1.000e+00;1.000e+00	4.000e+00;5.000e+00;5.000e+00	1.000e+00;2.000e+00;2.000e+00	False;False;False	False;False;False	True;True;True	True;True;True	3	3	0;0;0	4513851-4514631;4513851-4514575;4513851-4514046	4513694-4513851;4514045-4514149;4514575-4515109		http://genome.ucsc.edu/cgi-bin/hgTracks?db=GRCh38&position=chr16%3A4515109-4513694
CDIP1	ENSG00000089486.17	ENSG00000089486.17:s:4538325-4538470	s|1e1.1o1|1e2.1o1	-	chr16	0.0128;0.9872	0.0104;0.9896	0.0041;0.9959	0.0039;0.9961	1.053e-02;9.859e-01	1.409e-02;9.895e-01	6.083e-03;9.799e-01	2.011e-02;9.939e-01	3.913e-03;9.902e-01	9.808e-03;9.961e-01	3.354e-03;9.947e-01	5.323e-03;9.966e-01	9	8	3	3	5.028e-01;5.028e-01	8.945e-01;8.945e-01	6.730e-01;6.730e-01	1.000e+00;1.000e+00	4.879e-01;4.879e-01	7.000e-01;7.000e-01	1.000e+00;1.000e+00	9.373e-01;9.534e-01	9.626e-01;9.644e-01	1.000e+00;1.000e+00	9.294e-01;8.814e-01	1.000e+00;1.000e+00	5.000e+00;6.000e+00	1.000e+00;1.000e+00	False;False	False;False	True;True	True;True	2	3	0;0	4536768-4538325;4514664-4538325	4514575-4515109;4536440-4536768;4538325-4538470		http://genome.ucsc.edu/cgi-bin/hgTracks?db=GRCh38&position=chr16%3A4538470-4514575
BSCL2	ENSG00000168000.16	ENSG00000168000.16:s:62694558-62695625	s|1e1.1o3|1e1.3o3|1e2.1o1|1e3.1o1|1e4.1o1|2e1.2o3	-	chr11	0.9845;0.0008;0.0059;0.0010;0.0028;0.0008	0.9799;0.0012;0.0090;0.0019;0.0010;0.0009	0.9802;0.0002;0.0088;0.0017;0.0054;0.0002	0.9880;0.0004;0.0054;0.0016;0.0055;0.0002	9.779e-01;5.800e-04;1.581e-03;6.895e-04;7.811e-04;5.800e-04	9.903e-01;1.182e-03;1.260e-02;1.581e-03;7.035e-03;1.182e-03	9.665e-01;4.507e-04;2.398e-03;4.194e-04;4.194e-04;4.194e-04	9.897e-01;2.347e-03;1.593e-02;3.130e-03;1.852e-03;1.852e-03	9.753e-01;2.056e-04;7.196e-03;9.174e-04;5.176e-03;2.056e-04	9.844e-01;2.509e-04;1.354e-02;2.927e-03;6.753e-03;2.509e-04	9.809e-01;2.766e-04;5.079e-03;8.803e-04;2.916e-03;2.066e-04	9.891e-01;1.531e-03;9.851e-03;2.036e-03;5.722e-03;2.833e-04	9	9	3	3	7.301e-01;7.301e-01;7.301e-01;3.517e-01;1.259e-01;9.895e-01	5.173e-01;2.964e-01;4.497e-01;1.645e-01;1.227e-01;7.578e-01	4.894e-01;4.894e-01;4.894e-01;6.048e-01;5.031e-02;1.000e+00	1.000e+00;6.000e-01;6.000e-01;1.000e+00;1.000e+00;1.000e+00	5.936e-01;3.998e-01;6.084e-01;6.924e-01;3.546e-01;6.282e-01	7.000e-01;4.000e-01;4.000e-01;1.000e+00;1.000e+00;1.000e+00	9.895e-01;9.895e-01;9.895e-01;9.895e-01;9.895e-01;9.895e-01	9.450e-01;9.198e-01;9.736e-01;8.195e-01;7.769e-01;8.934e-01	1.000e+00;1.000e+00;1.000e+00;1.000e+00;9.314e-01;1.000e+00	1.000e+00;1.000e+00;1.000e+00;1.000e+00;1.000e+00;1.000e+00	9.306e-01;8.266e-01;9.694e-01;8.612e-01;9.265e-01;8.589e-01	1.000e+00;1.000e+00;1.000e+00;1.000e+00;1.000e+00;1.000e+00	6.000e+00;6.000e+00;6.000e+00;6.000e+00;5.000e+00;6.000e+00	1.000e+00;1.000e+00;2.000e+00;1.000e+00;1.000e+00;1.000e+00	False;False;False;False;False;False	False;False;False;False;False;False	True;True;True;True;True;True	True;True;True;True;True;True	6	5	0;0;0;0;1;0	62692797-62694568;62692715-62694568;62692473-62694568;62691421-62694568;62691141-62694568;62692738-62694564	62690970-62691178;62691280-62691929;62692376-62692473;62692654-62692797;62694558-62695625		http://genome.ucsc.edu/cgi-bin/hgTracks?db=GRCh38&position=chr11%3A62695625-62690970
BSCL2	ENSG00000168000.16	ENSG00000168000.16:t:62692376-62692473	t|1e1.1o2|1e2.1o2|1e2.2o2	-	chr11	0.0064;0.9880;0.0028	0.0106;0.9846;0.0052	0.0106;0.9826;0.0072	0.0059;0.9876;0.0060	4.474e-03;9.835e-01;1.911e-03	1.287e-02;9.911e-01;4.474e-03	3.725e-03;9.764e-01;3.385e-03	1.841e-02;9.875e-01;6.800e-03	8.214e-03;9.801e-01;5.335e-03	1.380e-02;9.869e-01;7.606e-03	5.570e-03;9.831e-01;3.387e-03	9.515e-03;9.908e-01;8.387e-03	9	9	3	3	7.301e-01;7.301e-01;7.301e-01	4.227e-01;3.069e-01;1.838e-01	5.457e-01;3.865e-01;2.224e-01	1.000e+00;1.000e+00;1.000e+00	5.034e-01;6.517e-01;9.130e-01	7.000e-01;7.000e-01;1.000e+00	9.895e-01;9.895e-01;9.895e-01	9.488e-01;9.422e-01;9.678e-01	1.000e+00;1.000e+00;1.000e+00	1.000e+00;1.000e+00;1.000e+00	9.373e-01;9.400e-01;9.490e-01	1.000e+00;1.000e+00;1.000e+00	6.000e+00;6.000e+00;6.000e+00	1.000e+00;2.000e+00;1.000e+00	False;False;False	False;False;False	True;True;True	True;True;True	3	3	0;0;0	62692473-62694568;62692473-62692663;62692473-62692654	62692376-62692473;62692654-62692797;62694558-62695625		http://genome.ucsc.edu/cgi-bin/hgTracks?db=GRCh38&position=chr11%3A62695625-62692376
BSCL2	ENSG00000168000.16	ENSG00000168000.16:s:62705301-62705617	s|1e1.1o1|2e1.1o1|2e2.1o1	-	chr11	0.0023;0.9946;0.0022	0.0036;0.9927;0.0038	0.0013;0.9939;0.0036	0.0017;0.9944;0.0052	1.827e-03;9.919e-01;1.827e-03	3.072e-03;9.960e-01;5.018e-03	2.813e-03;9.897e-01;2.903e-03	5.128e-03;9.944e-01;6.289e-03	9.008e-04;9.938e-01;2.922e-03	1.806e-03;9.951e-01;4.575e-03	1.069e-03;9.924e-01;4.373e-03	2.542e-03;9.945e-01;5.938e-03	9	9	3	3	3.517e-01;7.301e-01;1.259e-01	5.348e-01;6.724e-01;8.344e-01	4.894e-01;5.457e-01;2.973e-01	1.000e+00;1.000e+00;1.000e+00	6.810e-01;4.125e-01;3.654e-01	1.000e+00;1.000e+00;7.000e-01	9.895e-01;9.895e-01;9.895e-01	9.037e-01;9.212e-01;9.655e-01	1.000e+00;1.000e+00;9.314e-01	1.000e+00;1.000e+00;1.000e+00	9.231e-01;9.416e-01;9.702e-01	1.000e+00;1.000e+00;1.000e+00	6.000e+00;6.000e+00;6.000e+00	1.000e+00;1.500e+00;1.000e+00	False;False;False	False;False;False	True;True;True	True;True;True	3	3	0;0;0	62702549-62705468;62702549-62705301;62694711-62705301	62694558-62695625;62702468-62703131;62705301-62705617		http://genome.ucsc.edu/cgi-bin/hgTracks?db=GRCh38&position=chr11%3A62705617-62694558
BSCL2	ENSG00000168000.16	ENSG00000168000.16:t:62690535-62690731	t|1e1.1o1|1e2.1o2|2e2.2o2	-	chr11	0.0014;0.0014;0.9971	0.0017;0.0025;0.9949	0.0003;0.0048;0.9948	0.0003;0.0051;0.9945	1.009e-03;1.277e-03;9.955e-01	2.258e-03;2.258e-03;9.980e-01	7.742e-04;1.718e-03;9.923e-01	2.528e-03;6.913e-03;9.966e-01	3.078e-04;4.200e-03;9.942e-01	3.557e-04;5.448e-03;9.955e-01	3.484e-04;3.228e-03;9.943e-01	4.475e-04;5.289e-03;9.964e-01	9	9	3	3	7.301e-01;3.517e-01;3.517e-01	5.568e-01;1.360e-01;3.158e-01	1.000e+00;1.903e-01;2.973e-01	1.000e+00;1.000e+00;1.000e+00	3.154e-01;6.086e-01;6.477e-01	1.000e+00;1.000e+00;1.000e+00	9.895e-01;9.895e-01;9.895e-01	9.535e-01;8.687e-01;9.218e-01	1.000e+00;1.000e+00;9.314e-01	1.000e+00;1.000e+00;1.000e+00	9.093e-01;9.711e-01;9.798e-01	1.000e+00;1.000e+00;1.000e+00	6.000e+00;6.000e+00;6.000e+00	1.000e+00;1.000e+00;1.000e+00	False;False;False	False;False;False	True;True;True	True;True;True	3	3	0;0;0	62690731-62691075;62690731-62690817;62690692-62690787	62690535-62690731;62690787-62690873;62690970-62691178		http://genome.ucsc.edu/cgi-bin/hgTracks?db=GRCh38&position=chr11%3A62691178-62690535
BSCL2	ENSG00000168000.16	ENSG00000168000.16:t:62690970-62691178	t|1e1.1o2|1e2.1o1|1e3.1o1	-	chr11	0.0035;0.0031;0.9924	0.0019;0.0034;0.9940	0.0054;0.0072;0.9877	0.0054;0.0014;0.9933	1.574e-03;2.364e-03;9.818e-01	6.056e-03;5.047e-03;9.937e-01	8.683e-04;2.575e-03;9.932e-01	3.394e-03;4.250e-03;9.962e-01	4.826e-03;4.746e-03;9.854e-01	7.125e-03;9.679e-03;9.883e-01	3.073e-03;1.098e-03;9.930e-01	5.476e-03;1.500e-03;9.959e-01	9	9	3	3	3.517e-01;9.895e-01;1.259e-01	1.351e-01;4.254e-01;6.193e-02	1.359e-01;1.000e+00;6.253e-02	1.000e+00;1.000e-01;1.000e-01	3.434e-01;1.706e-01;3.093e-02	7.000e-01;1.000e-01;1.000e-01	9.895e-01;9.895e-01;9.895e-01	8.374e-01;9.771e-01;9.259e-01	9.314e-01;1.000e+00;1.000e+00	1.000e+00;1.000e+00;1.000e+00	8.975e-01;5.699e-01;5.711e-01	1.000e+00;7.000e-01;1.000e+00	5.000e+00;6.000e+00;5.000e+00	1.000e+00;1.000e+00;1.000e+00	False;False;False	False;False;False	True;True;True	True;True;False	3	4	1;0;0	62691141-62694568;62691141-62692376;62691141-62691280	62690970-62691178;62691280-62691929;62692376-62692473;62694558-62695625		http://genome.ucsc.edu/cgi-bin/hgTracks?db=GRCh38&position=chr11%3A62695625-62690970
BSCL2	ENSG00000168000.16	ENSG00000168000.16:t:62694558-62695625	t|1e1.1o1|1e2.2o2|1e3.1o1|1e4.1o1	-	chr11	0.0093;0.0023;0.9836;0.0011	0.0054;0.0032;0.9878;0.0016	0.0126;0.0038;0.9823;0.0005	0.0128;0.0066;0.9791;0.0007	5.442e-03;1.139e-03;9.730e-01;1.028e-03	2.278e-02;5.088e-03;9.924e-01;2.135e-03	4.808e-03;2.316e-03;9.623e-01;7.569e-04	3.083e-02;4.274e-03;9.913e-01;3.731e-03	9.089e-03;3.239e-03;9.807e-01;3.962e-04	1.356e-02;5.357e-03;9.870e-01;4.970e-04	1.199e-02;5.412e-03;9.784e-01;5.545e-04	1.288e-02;6.625e-03;9.814e-01;1.430e-03	9	9	3	3	7.301e-01;3.517e-01;9.895e-01;7.301e-01	6.582e-01;9.348e-01;6.220e-01;6.046e-01	6.665e-01;5.457e-01;9.314e-01;9.314e-01	1.000e+00;6.000e-01;1.000e+00;6.000e-01	6.569e-01;4.139e-01;3.992e-01;3.504e-01	1.000e+00;7.000e-01;7.000e-01;4.000e-01	9.895e-01;9.895e-01;9.895e-01;9.895e-01	9.095e-01;9.121e-01;9.272e-01;8.910e-01	1.000e+00;1.000e+00;1.000e+00;1.000e+00	1.000e+00;1.000e+00;1.000e+00;1.000e+00	9.643e-01;9.188e-01;8.704e-01;9.531e-01	1.000e+00;1.000e+00;1.000e+00;1.000e+00	6.000e+00;6.000e+00;6.000e+00;6.000e+00	1.000e+00;1.000e+00;1.000e+00;1.000e+00	False;False;False;False	False;False;False;False	True;True;True;True	True;True;True;True	4	5	0;0;0;0	62694711-62707109;62694711-62705301;62694711-62702468;62694711-62697093	62694558-62695625;62697093-62697228;62702468-62703131;62705301-62705617;62707109-62707587		http://genome.ucsc.edu/cgi-bin/hgTracks?db=GRCh38&position=chr11%3A62707587-62694558
BSCL2	ENSG00000168000.16	ENSG00000168000.16:t:62702468-62703131	t|1e1.1o1|1e2.1o2|1e2.2o2	-	chr11	0.0020;0.0023;0.9946	0.0051;0.0036;0.9923	0.0023;0.0013;0.9953	0.0054;0.0017;0.9918	1.623e-03;1.827e-03;9.938e-01	3.023e-03;3.086e-03;9.963e-01	2.813e-03;2.813e-03;9.889e-01	6.289e-03;5.128e-03;9.944e-01	2.249e-03;9.003e-04;9.946e-01	3.784e-03;1.805e-03;9.963e-01	5.068e-03;1.063e-03;9.914e-01	5.631e-03;2.536e-03;9.930e-01	9	9	3	3	1.259e-01;3.517e-01;3.517e-01	8.631e-02;5.377e-01;1.815e-01	1.903e-01;4.894e-01;2.581e-01	6.000e-01;1.000e+00;6.000e-01	1.597e-01;6.833e-01;8.724e-02	2.000e-01;1.000e+00;2.000e-01	9.895e-01;9.895e-01;9.895e-01	8.996e-01;9.395e-01;9.022e-01	1.000e+00;1.000e+00;9.314e-01	1.000e+00;1.000e+00;1.000e+00	8.745e-01;9.472e-01;9.508e-01	1.000e+00;1.000e+00;1.000e+00	6.000e+00;6.000e+00;6.000e+00	1.000e+00;2.000e+00;1.000e+00	False;False;False	False;False;False	True;True;True	True;True;True	3	3	0;0;0	62702549-62707109;62702549-62705468;62702549-62705301	62702468-62703131;62705301-62705617;62707109-62707587		http://genome.ucsc.edu/cgi-bin/hgTracks?db=GRCh38&position=chr11%3A62707587-62702468
[truncated: 79,154 more rows]

## Sheet: NRXN1 LSV
gene_name	NRXN1	NRXN1	NRXN1	NRXN1	NRXN1	NRXN1	NRXN1	NRXN1	NRXN1	NRXN1	NRXN1	NRXN1	NRXN1	NRXN1	NRXN1	NRXN1	NRXN1	NRXN1	NRXN1	NRXN1	NRXN1	NRXN1	NRXN1	NRXN1	NRXN1	NRXN1	NRXN1	NRXN1	NRXN1	NRXN1	NRXN1	NRXN1	NRXN1
gene_id	ENSG00000179915.25	ENSG00000179915.25	ENSG00000179915.25	ENSG00000179915.25	ENSG00000179915.25	ENSG00000179915.25	ENSG00000179915.25	ENSG00000179915.25	ENSG00000179915.25	ENSG00000179915.25	ENSG00000179915.25	ENSG00000179915.25	ENSG00000179915.25	ENSG00000179915.25	ENSG00000179915.25	ENSG00000179915.25	ENSG00000179915.25	ENSG00000179915.25	ENSG00000179915.25	ENSG00000179915.25	ENSG00000179915.25	ENSG00000179915.25	ENSG00000179915.25	ENSG00000179915.25	ENSG00000179915.25	ENSG00000179915.25	ENSG00000179915.25	ENSG00000179915.25	ENSG00000179915.25	ENSG00000179915.25	ENSG00000179915.25	ENSG00000179915.25	ENSG00000179915.25
[truncated: 45 more rows]
