# Supplementary material for: Schizophrenia-associated NRXN1 deletions induce developmental-timing- and cell-type-specific vulnerabilities in human brain organoids
Source: Nat Commun. 2023 Jun 24;14:3770. doi: 10.1038/s41467-023-39420-6 (PMC10290702; doi:10.1038/s41467-023-39420-6)
Supplement: Supplementary file 12 — Supplementary Data 10 [file 41467_2023_39420_MOESM12_ESM.xlsx]

## Sheet: donor
	overlap_genes	GWAS_disease
0	ADAM12	ASD
1	ADGRL2	ASD
2	ANKRD30B	ASD
3	ARHGEF26	ASD
4	ARHGEF7	ASD
5	ATP2B2	ASD
6	ATXN3	ASD
7	AUTS2	ASD
8	BAX	ASD
9	BTBD11	ASD
10	C5orf15	ASD
11	CCDC93	ASD
12	CDC25A	ASD
13	CHMP4A	ASD
14	CPSF2	ASD
15	CRTAP	ASD
16	CSPG5	ASD
17	CUEDC2	ASD
18	DDX18	ASD
19	DHX30	ASD
20	DHX36	ASD
21	DIAPH3	ASD
22	DNAJB4	ASD
23	DNAJC12	ASD
24	DSCAM	ASD
25	ELAVL2	ASD
26	EN1	ASD
27	ENPP4	ASD
28	EP400	ASD
29	EPB41	ASD
30	EVA1C	ASD
31	EXOC4	ASD
32	EXT1	ASD
33	FAM129A	ASD
34	FBXL15	ASD
35	FJX1	ASD
36	FOXP1	ASD
37	FTL	ASD
38	FUBP1	ASD
39	GBF1	ASD
40	GFER	ASD
41	GGA3	ASD
42	GLDC	ASD
43	GMPR2	ASD
44	GRB2	ASD
45	GRID2	ASD
46	HERC4	ASD
47	HIVEP3	ASD
48	HLA-A	ASD
49	HSDL2	ASD
50	INSIG2	ASD
51	IQGAP1	ASD
52	KDM4A	ASD
53	KLHL29	ASD
54	LDB1	ASD
55	LDLR	ASD
56	LINC01006	ASD
57	LNPEP	ASD
58	LRRC1	ASD
59	LRRC4	ASD
60	LRRTM4	ASD
61	LUZP2	ASD
62	MACROD2	ASD
63	MAN1A2	ASD
64	MAP4	ASD
65	MDFIC	ASD
66	MEGF10	ASD
67	MLST8	ASD
68	MRPS7	ASD
69	MTMR9	ASD
70	MYO5A	ASD
71	NDUFB1	ASD
72	NEDD8	ASD
73	NMB	ASD
74	NOLC1	ASD
75	NOS1AP	ASD
76	OPCML	ASD
77	PAPPA	ASD
78	PARP11	ASD
79	PDE1C	ASD
80	PDE7A	ASD
81	PET100	ASD
82	PGP	ASD
83	PKD1	ASD
84	POM121	ASD
85	PRDM4	ASD
86	PSD	ASD
87	PSEN1	ASD
88	PTBP3	ASD
89	PTPRF	ASD
90	PUS1	ASD
91	PWP1	ASD
92	RAB26	ASD
93	RAPGEF2	ASD
94	RBFOX1	ASD
95	RBM25	ASD
96	RNGTT	ASD
97	RPS2	ASD
98	SALL1	ASD
99	SDC2	ASD
100	SEC11A	ASD
101	SEC13	ASD
102	SEMA6D	ASD
103	SIRT1	ASD
104	SLC4A10	ASD
105	SMARCC1	ASD
106	SND1	ASD
107	SNHG19	ASD
108	SNHG9	ASD
109	SNRPF	ASD
110	SPC24	ASD
111	SRSF4	ASD
112	ST3GAL3	ASD
113	SYNE2	ASD
114	TMEM94	ASD
115	TNKS	ASD
116	TRIM44	ASD
117	TSGA10	ASD
118	UBE2H	ASD
119	USP33	ASD
120	VAPA	ASD
121	VDAC1	ASD
122	WDR73	ASD
123	ZFYVE1	ASD
124	ZNF589	ASD
125	ZNF595	ASD
126	ZNF718	ASD
127	ZSWIM6	ASD
128	ADCY2	BP
129	ADD3	BP
130	ANK3	BP
131	ANP32E	BP
132	APH1A	BP
133	ATXN7L3	BP
134	BANF1	BP
135	BRAF	BP
136	BRMS1	BP
137	C11orf80	BP
138	C1orf54	BP
139	CA14	BP
140	CD47	BP
141	CNIH2	BP
142	CSRNP3	BP
143	FADS1	BP
144	FADS2	BP
145	FADS3	BP
146	FEN1	BP
147	FSTL5	BP
148	G6PC3	BP
149	GATAD2A	BP
150	GLT8D1	BP
151	GMIP	BP
152	GNL3	BP
153	HAUS2	BP
154	HDAC5	BP
155	IFT57	BP
156	KANSL3	BP
157	LRFN4	BP
158	LRRC57	BP
159	LSM12	BP
160	MRPS33	BP
161	NCAN	BP
162	NDUFA13	BP
163	NEK4	BP
164	NISCH	BP
165	NMB	BP
166	NT5DC2	BP
167	PACS1	BP
168	PBRM1	BP
169	PLEKHO1	BP
170	PUS7	BP
171	RAB1B	BP
172	RCE1	BP
173	RFXANK	BP
174	SART1	BP
175	SCN2A	BP
176	SEC11A	BP
177	SF3B2	BP
178	SHANK2	BP
179	SMIM4	BP
180	SPCS1	BP
181	SPTBN2	BP
182	SRPK2	BP
183	SSBP2	BP
184	STK4	BP
185	THSD7A	BP
186	TMEM178B	BP
187	TMEM258	BP
188	UBTF	BP
189	VPS45	BP
190	WDR73	BP
191	XPNPEP1	BP
192	YIF1A	BP
193	ABCB9	SCZ
194	ADPRHL2	SCZ
195	AGO1	SCZ
196	AGO3	SCZ
197	AGO4	SCZ
198	AKT3	SCZ
199	ANKRD44	SCZ
200	ANKRD45	SCZ
201	ANP32E	SCZ
202	AP3B2	SCZ
203	APH1A	SCZ
204	APOPT1	SCZ
205	ARL6IP4	SCZ
206	ASH2L	SCZ
207	ASPHD1	SCZ
208	ATF4	SCZ
209	ATG13	SCZ
210	ATP2A2	SCZ
211	BABAM2	SCZ
212	BAG5	SCZ
213	BCL11A	SCZ
214	BCL2L12	SCZ
215	BCL7A	SCZ
216	BDH2	SCZ
217	BNIP3L	SCZ
218	BORCS7	SCZ
219	C11orf87	SCZ
220	C12orf65	SCZ
221	C1orf216	SCZ
222	C1orf54	SCZ
223	C2orf69	SCZ
224	CA14	SCZ
225	CACNB2	SCZ
226	CACYBP	SCZ
227	CAMKK2	SCZ
228	CAPNS1	SCZ
229	CASD1	SCZ
230	CDIP1	SCZ
231	CDIPT	SCZ
232	CDK2AP1	SCZ
233	CENPL	SCZ
234	CIART	SCZ
235	CISD2	SCZ
236	CKAP5	SCZ
237	CLCN3	SCZ
238	CLIP3	SCZ
239	CLSPN	SCZ
240	CLU	SCZ
241	CNNM2	SCZ
242	CNOT7	SCZ
243	CNTN4	SCZ
244	COQ10B	SCZ
245	CSMD1	SCZ
246	CTNND1	SCZ
247	CUL3	SCZ
248	DDHD2	SCZ
249	DGKI	SCZ
250	DGKZ	SCZ
251	DIRAS1	SCZ
252	DLX1	SCZ
253	DNAJA3	SCZ
254	DNAJC19	SCZ
255	DNPH1	SCZ
256	DPYD	SCZ
257	DUSP26	SCZ
258	DYNC1I2	SCZ
259	EFHD1	SCZ
260	EGR1	SCZ
261	ELAVL4	SCZ
262	EMX1	SCZ
263	EP300	SCZ
264	EPB41	SCZ
265	EPN2	SCZ
266	ETF1	SCZ
267	FADS3	SCZ
268	FANCI	SCZ
269	FANCL	SCZ
270	FGFR1	SCZ
271	FOXO3	SCZ
272	FOXP1	SCZ
273	FRY	SCZ
274	FTH1	SCZ
275	FUT9	SCZ
276	FXR1	SCZ
277	GABBR1	SCZ
278	GIGYF2	SCZ
279	GLT8D1	SCZ
280	GNL3	SCZ
281	GPM6A	SCZ
282	GPN1	SCZ
283	GRAMD1B	SCZ
284	GRM3	SCZ
285	HACE1	SCZ
286	HARS2	SCZ
287	HAT1	SCZ
288	HDDC3	SCZ
289	HIRIP3	SCZ
290	HIST1H1B	SCZ
291	HIST1H2AI	SCZ
292	HIST1H2AK	SCZ
293	HIST1H2AL	SCZ
294	HIST1H2AM	SCZ
295	HIST1H2BL	SCZ
296	HIST1H2BN	SCZ
297	HIST1H2BO	SCZ
298	HIST1H3H	SCZ
299	HIST1H3I	SCZ
300	HIST1H3J	SCZ
301	HMOX2	SCZ
302	HSPA9	SCZ
303	HSPD1	SCZ
304	HSPE1	SCZ
305	IGF2BP3	SCZ
306	IK	SCZ
307	INA	SCZ
308	IREB2	SCZ
309	IRF3	SCZ
310	JMJD1C	SCZ
311	KCTD13	SCZ
312	KDM4A	SCZ
313	KIAA0319L	SCZ
314	KIAA1324L	SCZ
315	KLC1	SCZ
316	KLF10	SCZ
317	KLF6	SCZ
318	KMT2E	SCZ
319	KMT5A	SCZ
320	LIN28B	SCZ
321	LINC01102	SCZ
322	LRP1	SCZ
323	LSM1	SCZ
324	MAD1L1	SCZ
325	MAGI2	SCZ
326	MAIP1	SCZ
327	MAK16	SCZ
328	MAN2A1	SCZ
329	MAN2A2	SCZ
330	MAPK3	SCZ
331	MDK	SCZ
332	MED19	SCZ
333	MFAP4	SCZ
334	MICU3	SCZ
335	MIEF1	SCZ
336	MINDY2	SCZ
337	MIR124-2HG	SCZ
338	MIR137HG	SCZ
339	MLXIP	SCZ
340	MMP16	SCZ
341	MOB4	SCZ
342	MPHOSPH9	SCZ
343	MPP6	SCZ
344	MRPL33	SCZ
345	MSI2	SCZ
346	MSL2	SCZ
347	MSRA	SCZ
348	NCK1	SCZ
349	NDUFA2	SCZ
350	NEK1	SCZ
351	NEK4	SCZ
352	NGEF	SCZ
353	NISCH	SCZ
354	NMB	SCZ
355	NMRAL1	SCZ
356	NRBF2	SCZ
357	NRIP1	SCZ
358	NSD3	SCZ
359	NT5C2	SCZ
360	NT5DC2	SCZ
361	NXPH4	SCZ
362	OPCML	SCZ
363	OSBPL10	SCZ
364	PANK4	SCZ
365	PBRM1	SCZ
366	PCDH17	SCZ
367	PCDHA10	SCZ
368	PCNX1	SCZ
369	PEG10	SCZ
370	PEX10	SCZ
371	PGBD1	SCZ
372	PLCL1	SCZ
373	PLEKHO1	SCZ
374	PLPP5	SCZ
375	POLR2I	SCZ
376	PPP1R13B	SCZ
377	PPP2R2A	SCZ
378	PPP2R2B	SCZ
379	PPP2R3A	SCZ
380	PPP4C	SCZ
381	PQLC1	SCZ
382	PRDX6	SCZ
383	PRKG1	SCZ
384	PRMT1	SCZ
385	PRSS35	SCZ
386	PSD3	SCZ
387	PSMA4	SCZ
388	PSMB2	SCZ
389	PTBP2	SCZ
390	PTK7	SCZ
391	PTN	SCZ
392	PTPRF	SCZ
393	PUS7	SCZ
394	R3HDM2	SCZ
395	RABGAP1L	SCZ
396	RAI1	SCZ
397	RALGPS1	SCZ
398	RANGAP1	SCZ
399	RBX1	SCZ
400	RC3H1	SCZ
401	REEP3	SCZ
402	RER1	SCZ
403	RERE	SCZ
404	RFTN2	SCZ
405	RNF111	SCZ
406	RPS17	SCZ
407	RPS19BP1	SCZ
408	RTKN2	SCZ
409	RTN1	SCZ
410	SBNO1	SCZ
411	SCAF1	SCZ
412	SDCCAG8	SCZ
413	SDHAF1	SCZ
414	SEC11A	SCZ
415	SELENOH	SCZ
416	SERPING1	SCZ
417	SEZ6L2	SCZ
418	SF3B1	SCZ
419	SFXN5	SCZ
420	SGCE	SCZ
421	SGSM2	SCZ
422	SGTA	SCZ
423	SH3RF1	SCZ
424	SHMT2	SCZ
425	SLC25A12	SCZ
426	SLC39A3	SCZ
427	SLC4A1AP	SCZ
428	SLC9B2	SCZ
429	SLTM	SCZ
430	SMCR5	SCZ
431	SMG6	SCZ
432	SMIM15	SCZ
433	SMIM4	SCZ
434	SNAP91	SCZ
435	SP4	SCZ
436	SPCS1	SCZ
437	SPECC1	SCZ
438	SREBF1	SCZ
439	SRPK2	SCZ
440	SRR	SCZ
441	ST3GAL3	SCZ
442	STAG1	SCZ
443	SUPT7L	SCZ
444	SYT13	SCZ
445	TBCB	SCZ
446	THOC7	SCZ
447	TMEM158	SCZ
448	TMEM219	SCZ
449	TMX2	SCZ
450	TRA2A	SCZ
451	TRIM27	SCZ
452	TSR1	SCZ
453	TYW5	SCZ
454	UBE2D3	SCZ
455	UNC45A	SCZ
456	VASN	SCZ
457	VPS45	SCZ
458	WDR73	SCZ
459	YPEL3	SCZ
460	YTHDF2	SCZ
461	YWHAE	SCZ
462	ZBED9	SCZ
463	ZBTB34	SCZ
464	ZBTB37	SCZ
465	ZBTB43	SCZ
466	ZDHHC2	SCZ
467	ZDHHC5	SCZ
468	ZFYVE21	SCZ
469	ZKSCAN8	SCZ
470	ZMAT2	SCZ
471	ZNF184	SCZ
472	ZNF441	SCZ
473	ZNF804A	SCZ
474	ZSCAN16-AS1	SCZ
475	ZSCAN26	SCZ
476	ZSWIM6	SCZ
477	ABT1	MDD
478	ACVR1B	MDD
479	ANKS1B	MDD
480	AP3B1	MDD
481	APOPT1	MDD
482	ASCC3	MDD
483	ASIC2	MDD
484	ASXL3	MDD
485	ATP1A3	MDD
486	BAD	MDD
487	BAG5	MDD
488	BAZ2B	MDD
489	BCHE	MDD
490	BEND4	MDD
491	BTN2A1	MDD
492	C16orf45	MDD
493	CACNA1E	MDD
494	CACNA2D1	MDD
495	CAMKK2	MDD
496	CCS	MDD
497	CDH13	MDD
498	CDK14	MDD
499	CELF2	MDD
500	CELF4	MDD
501	CHD6	MDD
502	CHMP3	MDD
503	CKB	MDD
504	CSMD1	MDD
505	CTNND1	MDD
506	CTTNBP2	MDD
507	DCC	MDD
508	ELAVL2	MDD
509	EP300	MDD
510	EPHB2	MDD
511	ERBB4	MDD
512	ETFDH	MDD
513	EXT1	MDD
514	FADS1	MDD
515	FADS2	MDD
516	FAM120A	MDD
517	FAM120AOS	MDD
518	FAM172A	MDD
519	FANCL	MDD
520	FCF1	MDD
521	FH	MDD
522	FNIP2	MDD
523	GINM1	MDD
524	GPC6	MDD
525	GRM5	MDD
526	HARS2	MDD
527	HIST1H1B	MDD
528	HIST1H2AL	MDD
529	HIST1H2BF	MDD
530	HIST1H2BL	MDD
531	HIST1H2BN	MDD
532	HIST1H2BO	MDD
533	HIST1H3I	MDD
534	HIST1H3J	MDD
535	HLA-B	MDD
536	HS6ST3	MDD
537	HTT	MDD
538	IK	MDD
539	INPP4B	MDD
540	ITPR3	MDD
541	KDM3A	MDD
542	KIAA1143	MDD
543	KIF15	MDD
544	KLC1	MDD
545	KMT2A	MDD
546	LIN28B	MDD
547	LRFN5	MDD
548	LRP1B	MDD
549	LTBP3	MDD
550	MAP9	MDD
551	MARK3	MDD
552	MED19	MDD
553	MEF2C	MDD
554	METTL9	MDD
555	MGAT4C	MDD
556	MIER1	MDD
557	MOB4	MDD
558	NEGR1	MDD
559	NRG1	MDD
560	OTX2	MDD
561	PAX6	MDD
562	PCDH9	MDD
563	PCLO	MDD
564	PCNP	MDD
565	PGBD1	MDD
566	PHF2	MDD
567	PLCG1	MDD
568	PLCL1	MDD
569	POGZ	MDD
570	PPID	MDD
571	PPP6C	MDD
572	PTPRS	MDD
573	RAB3B	MDD
574	RANGAP1	MDD
575	RBFOX1	MDD
576	RBMS3	MDD
577	RERE	MDD
578	RFTN2	MDD
579	RHOA	MDD
580	RPS6KL1	MDD
581	RSRC1	MDD
582	RTN1	MDD
583	SAMD5	MDD
584	SCAI	MDD
585	SDK1	MDD
586	SEMA6D	MDD
587	SERPING1	MDD
588	SF3B1	MDD
589	SGIP1	MDD
590	SLC30A9	MDD
591	SORBS3	MDD
592	SORCS3	MDD
593	SOX5	MDD
594	SOX6	MDD
595	SPPL3	MDD
596	SPRY2	MDD
597	STAU1	MDD
598	STK19	MDD
599	TAOK3	MDD
600	TCAIM	MDD
601	TCF4	MDD
602	TENM2	MDD
603	TMEM106B	MDD
604	TMEM161B	MDD
605	TMEM258	MDD
606	TMEM42	MDD
607	TMX2	MDD
608	TOP1	MDD
609	TRAF3	MDD
610	TRMT10C	MDD
611	UBE2M	MDD
612	USP3	MDD
613	VPS41	MDD
614	YLPM1	MDD
615	ZCCHC7	MDD
616	ZDHHC21	MDD
617	ZDHHC5	MDD
618	ZFHX4	MDD
619	ZHX3	MDD
620	ZKSCAN8	MDD
621	ZMAT2	MDD
622	ZNF184	MDD
623	ZNF197	MDD
624	ZNF322	MDD
625	ZNF35	MDD
626	ZNF445	MDD
627	ZNF501	MDD
628	ZNF536	MDD
629	ZNF638	MDD
630	ZNF660	MDD
631	ZSCAN26	MDD

## Sheet: engineered
	overlap_genes	GWAS_disease
0	ADGRL2	ASD
1	ARHGEF7	ASD
2	AUTS2	ASD
3	BAX	ASD
4	CHMP4A	ASD
5	CSPG5	ASD
6	CUEDC2	ASD
7	DDX18	ASD
8	DHX30	ASD
9	DHX36	ASD
10	DNAJB4	ASD
11	DPF3	ASD
12	ELAVL2	ASD
13	ENPP5	ASD
14	EPB41	ASD
15	FBXL15	ASD
16	FJX1	ASD
17	FOXP1	ASD
18	FTL	ASD
19	FUBP1	ASD
20	GALNT10	ASD
21	GRB2	ASD
22	GRID2	ASD
23	HERC4	ASD
24	HIVEP3	ASD
25	HLA-A	ASD
26	HSDL2	ASD
27	INSIG2	ASD
28	LRRTM4	ASD
29	MAN1A2	ASD
30	MAP4	ASD
31	MEGF10	ASD
32	MRPS7	ASD
33	MYO5A	ASD
34	NDUFB1	ASD
35	NEDD8	ASD
36	NOLC1	ASD
37	NOS1AP	ASD
38	PARP11	ASD
39	PDE7A	ASD
40	PET100	ASD
41	PGP	ASD
42	POM121	ASD
43	PSD	ASD
44	PTBP3	ASD
45	PTPRF	ASD
46	PWP1	ASD
47	RNGTT	ASD
48	RPS2	ASD
49	SALL1	ASD
50	SDC2	ASD
51	SEC13	ASD
52	SEMA6D	ASD
53	SIRT1	ASD
54	SLC4A10	ASD
55	SMARCC1	ASD
56	SND1	ASD
57	SNRPF	ASD
58	SPC24	ASD
59	SRSF4	ASD
60	SYNE2	ASD
61	TNKS	ASD
62	TRIM44	ASD
63	UBE2H	ASD
64	USP33	ASD
65	VDAC1	ASD
66	ZSWIM6	ASD
67	ANK3	BP
68	ANP32E	BP
69	APH1A	BP
70	BANF1	BP
71	BRMS1	BP
72	C1orf54	BP
73	CA14	BP
74	CD47	BP
75	CNIH2	BP
76	CSRNP3	BP
77	FADS1	BP
78	FADS2	BP
79	FSTL5	BP
80	G6PC3	BP
81	GNL3	BP
82	IFT57	BP
83	LSM12	BP
84	MRPS33	BP
85	NCAN	BP
86	NDUFA13	BP
87	PBRM1	BP
88	PLEKHO1	BP
89	SF3B2	BP
90	SHANK2	BP
91	SPCS1	BP
92	SSBP2	BP
93	THSD7A	BP
94	TMEM178B	BP
95	TMEM258	BP
96	UBTF	BP
97	ADPRHL2	SCZ
98	AGO1	SCZ
99	AGO3	SCZ
100	AKT3	SCZ
101	ANP32E	SCZ
102	APH1A	SCZ
103	APOPT1	SCZ
104	ARL6IP4	SCZ
105	ASPHD1	SCZ
106	ATF4	SCZ
107	ATP2A2	SCZ
108	BCL11A	SCZ
109	BCL7A	SCZ
110	BNIP3L	SCZ
111	BORCS7	SCZ
112	C1orf216	SCZ
113	C1orf54	SCZ
114	CA14	SCZ
115	CACYBP	SCZ
116	CAPNS1	SCZ
117	CISD2	SCZ
118	CKAP5	SCZ
119	CLCN3	SCZ
120	CLIP3	SCZ
121	CLU	SCZ
122	CNOT7	SCZ
123	COQ10B	SCZ
124	CTNND1	SCZ
125	CUL3	SCZ
126	DGKZ	SCZ
127	DLX1	SCZ
128	DNAJC19	SCZ
129	DYNC1I2	SCZ
130	EGR1	SCZ
131	ELAVL4	SCZ
132	EP300	SCZ
133	EPB41	SCZ
134	EPN2	SCZ
135	FAM57B	SCZ
136	FANCL	SCZ
137	FGFR1	SCZ
138	FOXO3	SCZ
139	FOXP1	SCZ
140	FTH1	SCZ
141	FXR1	SCZ
142	GALNT10	SCZ
143	GNL3	SCZ
144	GPM6A	SCZ
145	HARS	SCZ
146	HAT1	SCZ
147	HMOX2	SCZ
148	HSPA9	SCZ
149	HSPD1	SCZ
150	HSPE1	SCZ
151	IGF2BP3	SCZ
152	IK	SCZ
153	INA	SCZ
154	IREB2	SCZ
155	IRF3	SCZ
156	JMJD1C	SCZ
157	KLF6	SCZ
158	KMT2E	SCZ
159	KMT5A	SCZ
160	LRP1	SCZ
161	LSM1	SCZ
162	MAGI2	SCZ
163	MDK	SCZ
164	MED19	SCZ
165	MINDY2	SCZ
166	MIR124-2HG	SCZ
167	MLXIP	SCZ
168	MOB4	SCZ
169	MPP6	SCZ
170	MRPL33	SCZ
171	MRPS14	SCZ
172	MSI2	SCZ
173	MSRA	SCZ
174	NDUFA2	SCZ
175	NEK1	SCZ
176	NOSIP	SCZ
177	NRBF2	SCZ
178	NRGN	SCZ
179	NRIP1	SCZ
180	NXPH4	SCZ
181	PBRM1	SCZ
182	PCDH17	SCZ
183	PCNX1	SCZ
184	PDE4B	SCZ
185	PEG10	SCZ
186	PLEKHO1	SCZ
187	PLPP5	SCZ
188	POLR2I	SCZ
189	PPP2R2A	SCZ
190	PPP2R2B	SCZ
191	PPP4C	SCZ
192	PQLC1	SCZ
193	PRDX6	SCZ
194	PRMT1	SCZ
195	PSMA4	SCZ
196	PSMB2	SCZ
197	PSMD6	SCZ
198	PTBP2	SCZ
199	PTN	SCZ
200	PTPRF	SCZ
201	R3HDM2	SCZ
202	RABGAP1L	SCZ
203	RBX1	SCZ
204	RER1	SCZ
205	RERE	SCZ
206	RPS17	SCZ
207	RPS19BP1	SCZ
208	RTN1	SCZ
209	SBNO1	SCZ
210	SCAF1	SCZ
211	SDCCAG8	SCZ
212	SELENOH	SCZ
213	SEZ6L2	SCZ
214	SF3B1	SCZ
215	SGTA	SCZ
216	SLC32A1	SCZ
217	SLC39A3	SCZ
218	SLC4A1AP	SCZ
219	SLTM	SCZ
220	SMIM15	SCZ
221	SP4	SCZ
222	SPCS1	SCZ
223	SPECC1	SCZ
224	STAG1	SCZ
225	SYT13	SCZ
226	TBCB	SCZ
227	THOC7	SCZ
228	TMEM219	SCZ
229	TRA2A	SCZ
230	TRIM27	SCZ
231	UBE2D3	SCZ
232	YTHDF2	SCZ
233	YWHAE	SCZ
234	ZBTB43	SCZ
235	ZC3H7B	SCZ
236	ZMAT2	SCZ
237	ZNF804A	SCZ
238	ZSCAN26	SCZ
239	ZSCAN9	SCZ
240	ZSWIM6	SCZ
241	ANKS1B	MDD
242	AP3B1	MDD
243	APOPT1	MDD
244	ASXL3	MDD
245	ATP1A3	MDD
246	BAD	MDD
247	BAZ2B	MDD
248	BCHE	MDD
249	C16orf45	MDD
250	CACNA2D1	MDD
251	CCS	MDD
252	CDK14	MDD
253	CELF2	MDD
254	CELF4	MDD
255	CHD6	MDD
256	CHMP3	MDD
257	CKB	MDD
258	CTNND1	MDD
259	DCC	MDD
260	ELAVL2	MDD
261	EP300	MDD
262	EPHB2	MDD
263	ERBB4	MDD
264	FADS1	MDD
265	FADS2	MDD
266	FAM172A	MDD
267	FANCL	MDD
268	FH	MDD
269	FNIP2	MDD
270	HARS	MDD
271	HLA-B	MDD
272	HS6ST3	MDD
273	IK	MDD
274	KDM3A	MDD
275	KMT2A	MDD
276	LRP1B	MDD
277	MAP9	MDD
278	MARK3	MDD
279	MED19	MDD
280	MEF2C	MDD
281	METTL9	MDD
282	MGAT4C	MDD
283	MIER1	MDD
284	MOB4	MDD
285	NEGR1	MDD
286	PAX6	MDD
287	PCDH9	MDD
288	PCLO	MDD
289	PCNP	MDD
290	POGZ	MDD
291	PPID	MDD
292	PPP6C	MDD
293	RERE	MDD
294	RHOA	MDD
295	RPS6KL1	MDD
296	RTN1	MDD
297	SEMA6D	MDD
298	SF3B1	MDD
299	SOX5	MDD
300	SOX6	MDD
301	SPPL3	MDD
302	SPRY2	MDD
303	STAU1	MDD
304	TCAIM	MDD
305	TCF4	MDD
306	TENM2	MDD
307	TMEM106B	MDD
308	TMEM258	MDD
309	TOP1	MDD
310	TRMT10C	MDD
311	UBE2M	MDD
312	USP3	MDD
313	YLPM1	MDD
314	ZC3H7B	MDD
315	ZCCHC7	MDD
316	ZDHHC21	MDD
317	ZFHX4	MDD
318	ZMAT2	MDD
319	ZNF197	MDD
320	ZNF322	MDD
321	ZNF35	MDD
322	ZNF536	MDD
323	ZNF638	MDD
324	ZNF660	MDD
325	ZSCAN26	MDD
326	ZSCAN9	MDD
