# Supplementary material for: Schizophrenia-associated NRXN1 deletions induce developmental-timing- and cell-type-specific vulnerabilities in human brain organoids
Source: Nat Commun. 2023 Jun 24;14:3770. doi: 10.1038/s41467-023-39420-6 (PMC10290702; doi:10.1038/s41467-023-39420-6)
Supplement: Supplementary file 14 — Source Data [file 41467_2023_39420_MOESM14_ESM.zip › Source data merged.xlsx]

## Sheet: FIG 5C
Sync firing rate (min^-1)			Amplitude			Frequency (min^-1)				Sync firing rate (min^-1)			Amplitude			Frequency (min^-1)
2C	2N		2C	2N		2C	2N			Unpaired t test			Unpaired t test			Unpaired t test
0.2	0.2		0.09	0.07		0.52	0.28			P value	<0.0001		P value	0.5512		P value	<0.0001
0.6	0.2		0.04	0.1		0.44	0.28			P value summary	****		P value summary	ns		P value summary	****
0.4	0.2		0.05	0.08		0.44	0.24			Significantly different (P < 0.05)?	Yes		Significantly different (P < 0.05)?	No		Significantly different (P < 0.05)?	Yes
0.4	0.2		0.03	0.18		0.6	0.24			One- or two-tailed P value?	Two-tailed		One- or two-tailed P value?	Two-tailed		One- or two-tailed P value?	Two-tailed
0.6	0.2		0.04	0.06		0.52	0.2			t, df	t=5.300, df=51		t, df	t=0.6000, df=50		t, df	t=6.013, df=53
0.2	0.2		0.1	0.04		0.36	0.4
0.2	0.2		0.06	0.04		0.56	0.24
0.6	0.2		0.03	0.08		0.4	0.2
0.6	0.2		0.01	0.02		0.32	0.4
0.2	0.2		0.06	0.04		0.48	0.32
0.4	0.2		0.17	0.06		0.32	0.32
0.6	0.2		0.1	0.12		0.4	0.2
0.6	0.2		0.17	0.11		0.52	0.24
1	0.2		0.05	0.07		0.6	0.2
0.8	0.2		0.06	0.05		0.48	0.24
0.4	0.2		0.12	0.1		0.36	0.24
0.2	0.2		0.06	0.06		0.36	0.28
0.4	0.2		0.07	0.08		0.63	0.37
0.4	0.2		0.08	0.09		0.4	0.2
0.6	0.2		0.05	0.11		0.6	0.32
0.4	0.2		0.07	0.08		0.64	0.36
0.8	0.2		0.06	0.22		0.6	0.48
0.4	0.2		0.1	0.21		0.48	0.4
0.4			0.06			0.44	0.24
0.4			0.09			0.28	0.2
0.4			0.15			0.6
0.2			0.13			0.2
0.2			0.12			0.36
0.2			0.16			0.46
0.2						0.23
n=30	n=23		n=29	n=23		n=30	n=25

## Sheet: FIG 5E
C_base_sync rate	C_stim_sync rate		N_base_sync rate	N_stim_sync rate			Tukey's multiple comparisons test	Mean Diff.	95.00% CI of diff.	Below threshold?	Summary	Adjusted P Value
0.6	0.2		0.2	0.2			C_base_sync rate vs. C_stim_sync rate	-0.2493	-0.4512 to -0.04746	Yes	**	0.0092
0.6	1		0.2	0.2			C_base_sync rate vs. N_base_sync rate	0.384	0.1578 to 0.6102	Yes	***	0.0002
0.6	0.4		0.2	0.2			C_base_sync rate vs. N_stim_sync rate	0.3629	0.1479 to 0.5779	Yes	***	0.0002
0.2	1.2		0.2	0.2			C_stim_sync rate vs. N_base_sync rate	0.6333	0.4053 to 0.8613	Yes	****	<0.0001
0.4	0.6		0.2	0.2			C_stim_sync rate vs. N_stim_sync rate	0.6123	0.3954 to 0.8292	Yes	****	<0.0001
0.6	1		0.2	0.2			N_base_sync rate vs. N_stim_sync rate	-0.02105	-0.2607 to 0.2186	No	ns	0.9957
0.6	0.6		0.2	0.2
0.4	0.8		0.2	0.2
0.4	0.6		0.2	0.2
0.6	1.2		0.2	0.2
0.4	0.8		0.2	0.2
0.4	1		0.2	0.2
0.8	0.8		0.2	0.4
0.6	0.8		0.2	0.2
0.2	1.4		0.2	0.2
0.4	0.2		0.2	0.4
1	2			0.2
0.4	1.6			0.2
1	1			0.2
0.8	1
1	0.6
0.6	0.6
0.6	0.2
0.6	0.4
0.8
n=25	n=24		n=16	n=19

## Sheet: FIG S13B
base_sync rate	glycine_sync rate		Unpaired t test
0.4	1.2		P value	0.0033
0.4	0.8		P value summary	**
0.4	0.6		Significantly different (P < 0.05)?	Yes
0.8	0.8		One- or two-tailed P value?	Two-tailed
0.4	0.6		t, df	t=3.529, df=14
0.6	0.6
0.4	1
0.4	0.8
n=8	n=8

## Sheet: FIG S13C
base_sync rate	glycine+APV_sync rate		Unpaired t test
0.4	0.2		P value	0.0023
0.2	0.2		P value summary	**
0.4	0.2		Significantly different (P < 0.05)?	Yes
0.4	0.2		One- or two-tailed P value?	Two-tailed
0.6	0.2		t, df	t=3.618, df=16
0.4	0.2
0.8	0.4
0.8	0.4
0.6	0.2
n=9	n=9

## Sheet: FIG S13D
glycine_no APV	glycine_APV
1.4	0.11389
0.6	0.2
0.4
n=3	n=2

## Sheet: FIG S14D
Sync firing rate (min^-1)			Amplitude			Frequency (min^-1)				Sync firing rate (min^-1)				Amplitude			Frequency (min^-1)
C	N		C	N		C	N			Unpaired t test				Unpaired t test			Unpaired t test
1	1		0.021123	0.03014		0.92	0.75			P value	0.0006			P value	0.7176		P value	0.0001
0.8	1.4		0.04078	0.010549		0.68	1			P value summary	***			P value summary	ns		P value summary	***
0.8	0.6		0.044338	0.027307		0.68	0.48			Significantly different (P < 0.05)?	Yes			Significantly different (P < 0.05)?	No		Significantly different (P < 0.05)?	Yes
0.4	0.4		0.047035	0.022924		0.64	0.92			One- or two-tailed P value?	Two-tailed			One- or two-tailed P value?	Two-tailed		One- or two-tailed P value?	Two-tailed
0.2	0.8		0.069452	0.01739		0.28	0.48			t, df	t=3.578, df=75			t, df	t=0.3630, df=73		t, df	t=4.067, df=72
0.4	0.6		0.027039	0.036512		0.64	0.56
1.4	1		0.095401	0.040644		1.36	0.88
1.2	0.8		0.059962	0.045883		1.2	0.76
1.6	1		0.091469	0.04135		1.44	1.04
1.2	0.8		0.091262	0.061548		1.24	0.8
1	0.6		0.14316	0.057807		1	0.68
0.8	0.8		0.088819	0.0563		0.88	0.88
0.8	0.4		0.13466	0.075092		0.76	0.45
0.6	0.4		0.14021	0.075793		0.64	0.56
0.4	0.6		0.12099	0.035613		0.48	0.68
0.4	0.4		0.034575	0.048114		0.56	0.64
0.6	0.6		0.027043	0.082461		0.6	0.64
0.8	0.8		0.033604	0.079489		0.8	0.64
1	0.8		0.038569	0.045057		0.85	0.96
0.6	0.6		0.039612	0.078504		0.84	0.64
0.2	0.6		0.047481	0.11988		0.36	0.68
0.6	0.8		0.041026	0.096108		0.56	0.92
0.2	0.4		0.06335	0.16972		0.3	0.4
1	0.6		0.051787	0.018318		1.08	0.55
1	0.4		0.050692	0.072268		1.08	0.48
1.2	0.6		0.043297	0.031815		0.92	0.95
1.4	0.2		0.032124	0.11566		0.84	0.52
1	0.6		0.075269	0.16454		0.84	0.52
1	0.8		0.082302	0.13536		1.12	0.6
1	0.2		0.063252	0.15091		1.08	0.2
0.8	0.2		0.048461	0.016965		0.84	0.35
1.4	0.2		0.077258	0.044213		1.55	0.2
1.2	0.6		0.030473	0.06511		1.12	0.5
1.2	0.2		0.074791	0.039418		0.92	0.4
1	0.2		0.10606	0.085475		1.08	0.25
1.6	0.4		0.055224	0.056581		1.32	0.566667
	0.6			0.069923			0.56
	1.4			0.12458			0.55
	0.8			0.10517
	0.2
	0.4
n=36	n=41		n=36	n=39		n=36	n=38

## Sheet: FIG S14H
Sync firing rate (min^-1)			Amplitude			Frequency (min^-1)				Sync firing rate (min^-1)				Amplitude			Frequency (min^-1)
Flp	Cre		Flp	Cre		Flp	Cre			Unpaired t test				Unpaired t test			Unpaired t test
0.8	0.6		0.074321	0.10019		0.72	0.64			P value	0.5417			P value	0.9044		P value	0.0211
0.4	0.4		0.074117	0.047336		0.4	0.48			P value summary	ns			P value summary	ns		P value summary	*
0.4	1.4		0.049542	0.036503		0.48	0.66667			Significantly different (P < 0.05)?	No			Significantly different (P < 0.05)?	No		Significantly different (P < 0.05)?	Yes
0.8	0.8		0.018712	0.023792		0.44	0.68571			One- or two-tailed P value?	Two-tailed			One- or two-tailed P value?	Two-tailed		One- or two-tailed P value?	Two-tailed
0.6	0.6		0.037086	0.016519		0.44	0.6			t, df	t=0.6149, df=45			t, df	t=0.1208, df=43		t, df	t=2.391, df=45
0.8	0.4		0.016625	0.10121		0.68	0.44
0.8	0.2		0.022416	0.078793		0.72	0.32
0.6	0.8		0.030919	0.10033		0.48	0.84
1.2	0.4		0.016947	0.079264		0.96	0.68
0.6	0.4		0.046874	0.070581		0.64	0.44
1	1		0.04447	0.068895		0.76	0.76
1	1.2		0.037148	0.059297		0.88	0.92
0.4	1		0.096122	0.033923		0.48	0.84
0.2	1		0.074156	0.037714		0.32	0.92
0.2	0.6		0.15763	0.055185		0.28	0.84
1.4	0.8		0.03381	0.061693		0.44	0.8
0.6	0.8		0.051509	0.071308		0.52	0.92
1	0.8		0.075474	0.061309		0.48	0.92
0.4	0.8		0.10903	0.046455		0.28	1
0.4	0.8		0.13379	0.042965		0.56	0.84
1.4	0.2		0.066213	0.042914		0.76	0.52
	0.2			0.044128			0.72
	0.4			0.076313			0.56
	0.6			0.11945			0.76
	0.6						0.64
	0.2						0.28
n=21	n=26		n=21	n=24		n=21	n=26

## Sheet: FIG S15B
Sync firing rate (min^-1)				Frequency (min^-1)					Table Analyzed	sync rate		Table Analyzed	sync rate		Table Analyzed	freq		Table Analyzed	freq
baseline	PTX	CNQX/APV		baseline	PTX	CNQX/APV
0.2	0.6	0.4		0.32	0.44	0.6			Column B	PTX		Column C	CNQX/APV		Column B	PTX		Column C	CNQX/APV
0.2	0.4	0.6		0.4	0.4	0.52			vs.	vs.		vs.	vs.		vs.	vs.		vs.	vs.
0.4	0.8	0.2		0.44	0.76	0.28			Column A	baseline		Column B	PTX		Column A	baseline		Column B	PTX
0.2	0.8	0.2		0.36	0.833333	0.36
0.2	0.4	0.4		0.24	0.4	0.466667			Unpaired t test			Unpaired t test			Unpaired t test			Unpaired t test
0.4	1	0.2		0.64	0.933333	0.48			P value	<0.0001		P value	<0.0001		P value	0.0019		P value	0.0019
0.2	1	0.2		0.28	0.9	0.28			P value summary	****		P value summary	****		P value summary	**		P value summary	**
0.4	0.8	0.4		0.248452	0.92	0.52			Significantly different (P < 0.05)?	Yes		Significantly different (P < 0.05)?	Yes		Significantly different (P < 0.05)?	Yes		Significantly different (P < 0.05)?	Yes
0.4	0.8	0.2		0.366667	0.76	0.48			One- or two-tailed P value?	Two-tailed		One- or two-tailed P value?	Two-tailed		One- or two-tailed P value?	Two-tailed		One- or two-tailed P value?	Two-tailed
0.6	0.8	0.4		0.64	0.64	0.48			t, df	t=5.153, df=21		t, df	t=5.242, df=19		t, df	t=3.558, df=21		t, df	t=3.613, df=19
0.6	1.2			0.8	0.9
0.4				0.4
n=12	n=11	n=10		n=12	n=11	n=10
